# Supplementary material for: Correction to ‘A DFT investigation of the blue bottle experiment: E○half-cell analysis of autoxidation catalysed by redox indicators’
Source: R Soc Open Sci. 2017 Nov 8;4(11):171563. doi: 10.1098/rsos.171563 (PMC5717704; doi:10.1098/rsos.171563)
Supplement: All Q-Chem output files and optimised geometries [file rsos171563supp2.zip › B3LYP_6-311++Gdp_reducing_agents/0_file_list.txt]

Br-.out
Br2.out
C2H2O2.out
C2H2O3.out
C2H2O4.out
C2H4O.out
C2H4O2_acetic_acid.out
C2H4O2_glycolaldehyde.out
C2H4O3.out
C2H6O.out
C3H2O3.out
C3H4O2.out
C3H4O3_3-hydroxy-2-oxo-propanal.out
C3H4O3_enediol.out
C3H4O3_glucic_acid.out
C3H4O3_pyruvic_acid.out
C3H4O4_hydroxypyruvic_acid.out
C3H4O4_tartronate_semialdehyde.out
C3H6O2.out
C3H6O3_2-hydroxypropionic_acid.out
C3H6O3_DHA.out
C3H6O3_glyceraldehyde.out
C3H6O4.out
C3H7NO2S.out
C3H7NO3S.out
C3H7NO4S.out
C3H7NO5S.out
C4H4O3_lactone.out
C4H4O6.out
C4H6N4O3.out
C4H6O2.out
C4H6O3_4-oxobutyric_acid.out
C4H6O3_alpha-ketobutyric_acid.out
C4H6O3_lactone.out
C4H6O4_aldehyde.out
C4H6O4_ketone.out
C4H6O6.out
C4H8NO2.out
C4H8N4O4.out
C4H8O.out
C4H8O2.out
C4H8O3.out
C4H8O4_erythrose.out
C4H8O4_erythrulose.out
C4H8O4_threose.out
C4H8O5_o_erythrose.out
C4H8O5_o_threose.out
C4H9NO2.out
C4H10O.out
C5H11NO2S.out
C5H11NO3S.out
C5H11NO4S.out
C5H4N4O2.out
C5H4N4O3.out
C5H4O3.out
C5H6O3_enol.out
C5H6O3_keto.out
C5H6O3_lactone.out
C5H6O5.out
C5H8O3_lactone.out
C5H9NO4.out
C6H4O2_ortho-benzoquinone.out
C6H4O2_para-benzoquinone.out
C6H4O3.out
C6H4O6_GDL.out
C6H6O_keto.out
C6H6O_phenol.out
C6H6O2_catechol.out
C6H6O2_diketo13.out
C6H6O2_hydroquinone.out
C6H6O2_keto12.out
C6H6O2_keto12_alt.out
C6H6O2_keto13.out
C6H6O2_keto14.out
C6H6O2_resorcinol.out
C6H6O3.out
C6H6O6_ascorbic.out
C6H6O6_GDL.out
C6H6O6_o1_glucuronolactone.out
C6H6O6_o2_glucuronolactone.out
C6H6O6-2_ascorbic.out
C6H7O6-.out
C6H7O6-_alt.out
C6H7O6+.out
C6H7O6+_alt2.out
C6H7O6+_alt3.out
C6H8O6.out
C6H8O6_alt2.out
C6H8O6_alt3.out
C6H8O6_GDL.out
C6H8O6_glucuronolactone.out
C6H9O6+.out
C6H9O6+_alt2.out
C6H9O6+_alt3.out
C6H10O6_chain.out
C6H10O6_GDL.out
C6H10O6_r_alpha.out
C6H10O6_r_beta.out
C6H10O6_r_ester.out
C6H12N2O4S2.out
C6H12O6_chain.out
C6H12O6_r_alpha.out
C6H12O6_r_beta.out
C6H12O7.out
C7H4O5.out
C7H6O.out
C7H6O2.out
C7H6O5.out
C7H6O5_keto.out
C7H6O5_keto_alt.out
C7H8O.out
C9H17NO4.out
C9H19NO4.out
C11H14O2.out
C11H16O2.out
C14H10O2_benzil.out
C14H12O2_benzoin.out
CH2O.out
CH2O2.out
Cl-.out
Cl2.out
ClO3-.out
CO2.out
F-.out
F2.out
HClO2.out
HIO.out
HIO2.out
HIO3.out
HNO.out
H3N.out
H3NO.out
H4N+.out
HO2S-.out
HO3S-.out
HO4S-.out
I-.out
I2.out
I3-.out
IO3-.out
S2O3-2.out
S2O8-2.out
S4O6-2.out
SO2.out
SO3-2.out
SO4-2.out
