# Supplementary material for: Correction to ‘A DFT investigation of the blue bottle experiment: E○half-cell analysis of autoxidation catalysed by redox indicators’
Source: R Soc Open Sci. 2017 Nov 8;4(11):171563. doi: 10.1098/rsos.171563 (PMC5717704; doi:10.1098/rsos.171563)
Supplement: All Q-Chem output files and optimised geometries [file rsos171563supp2.zip › B3LYP_6-311++Gdp_reducing_agents/1_final_energy.csv]

Br2.out	-5148.2816959672846
C11H14O2.out	-578.16755068814359
C11H16O2.out	-579.38939991223583
C14H10O2_benzil.out	-690.13599166300594
C14H12O2_benzoin.out	-691.33959747868096
C2H2O2.out	-227.89429071318040
C2H2O3.out	-303.17358859969755
C2H2O4.out	-378.45061817089697
C2H4O.out	-153.88224509092723
C2H4O2_acetic_acid.out	-229.15537843371422
C2H4O2_glycolaldehyde.out	-229.12077509938146
C2H4O3.out	-304.39700022453530
C2H6O.out	-155.09507142463406
C3H2O3.out	-341.23763502549042
C3H4O2.out	-267.23370577158994
C3H4O3_3-hydroxy-2-oxo-propanal.out	-342.46328422444753
C3H4O3_enediol.out	-342.47477845814842
C3H4O3_glucic_acid.out	-342.46491259411169
C3H4O3_pyruvic_acid.out	-342.51080175352774
C3H4O4_hydroxypyruvic_acid.out	-417.75001896896958
C3H4O4_tartronate_semialdehyde.out	-417.75216448712843
C3H6O2.out	-268.45242229126188
C3H6O3_2-hydroxypropionic_acid.out	-343.73061382103930
C3H6O3_DHA.out	-343.68909872781239
C3H6O3_glyceraldehyde.out	-343.68930972018273
C3H6O4.out	-418.96175638736952
C3H7NO2S.out	-722.06700916674583
C3H7NO3S.out	-797.28852715878816
C3H7NO4S.out	-872.51219415946991
C3H7NO5S.out	-947.74804789247173
C4H10O.out	-233.74855641443204
C4H4O3_lactone.out	-380.60349974970512
C4H4O6.out	-606.36918468637236
C4H6N4O3.out	-600.96939767523861
C4H6O2.out	-306.57173390198381
C4H6O3_4-oxobutyric_acid.out	-381.82760625744316
C4H6O3_alpha-ketobutyric_acid.out	-381.83962555099083
C4H6O3_lactone.out	-381.82348274815024
C4H6O4_aldehyde.out	-457.02933333371953
C4H6O4_ketone.out	-457.03292961134963
C4H6O6.out	-607.59121356358196
C4H8N4O4.out	-677.42714985155942
C4H8NO2.out	-362.61893780986594
C4H8O.out	-232.54308252732892
C4H8O2.out	-307.78116713906144
C4H8O3.out	-383.05168862765316
C4H8O4_erythrose.out	-458.25342684383264
C4H8O4_erythrulose.out	-458.25434411515710
C4H8O4_threose.out	-458.25383576919216
C4H8O5_o_erythrose.out	-533.53375158949325
C4H8O5_o_threose.out	-533.52567436056540
C4H9NO2.out	-363.16910969956655
C5H11NO2S.out	-800.70306479463238
C5H11NO3S.out	-875.91740521901136
C5H11NO4S.out	-951.14101977105997
C5H4N4O2.out	-562.60747856503542
C5H4N4O3.out	-637.87003271912442
C5H4O3.out	-418.69073951616349
C5H6O3_enol.out	-419.92496510084828
C5H6O3_keto.out	-419.92220054942806
C5H6O3_lactone.out	-419.92663476166160
C5H6O5.out	-570.46709880367109
C5H8O3_lactone.out	-421.14941597234196
C5H9NO4.out	-551.79374485204073
C6H10O6_GDL.out	-686.20200131941976
C6H10O6_chain.out	-686.17291196827159
C6H10O6_r_alpha.out	-686.18817803148238
C6H10O6_r_beta.out	-686.18171971077163
C6H10O6_r_ester.out	-686.20523960724893
C6H12N2O4S2.out	-1442.9323992715003
C6H12O6_chain.out	-687.37946044699424
C6H12O6_r_alpha.out	-687.40075391909670
C6H12O6_r_beta.out	-687.40393815682819
C6H12O7.out	-762.67181226192304
C6H4O2_ortho-benzoquinone.out	-381.54992045937473
C6H4O2_para-benzoquinone.out	-381.56190282679836
C6H4O3.out	-456.81092275934310
C6H4O6_GDL.out	-682.51861882710136
C6H6O2_catechol.out	-382.80031589157386
C6H6O2_diketo13.out	-382.78936435659944
C6H6O2_hydroquinone.out	-382.80307635511798
C6H6O2_keto12.out	-382.76964084313164
C6H6O2_keto12_alt.out	-382.77309983652987
C6H6O2_keto13.out	-382.78339252034266
C6H6O2_keto14.out	-382.77360656196771
C6H6O2_resorcinol.out	-382.80661962582838
C6H6O3.out	-458.05240784053075
C6H6O6-2_ascorbic.out	-683.74775754356460
C6H6O6_GDL.out	-683.75144364432879
C6H6O6_ascorbic.out	-683.74608031727894
C6H6O6_o1_glucuronolactone.out	-683.75708070301391
C6H6O6_o2_glucuronolactone.out	-683.75947460380439
C6H6O_keto.out	-307.52963890123863
C6H6O_phenol.out	-307.55875799687976
C6H7O6+.out	-684.05084675001262
C6H7O6+_alt2.out	-684.03045620755108
C6H7O6+_alt3.out	-684.02405121829065
C6H7O6-.out	-684.46423234156316
C6H7O6-_alt.out	-684.44333364355498
C6H8O6.out	-684.98719676001542
C6H8O6_GDL.out	-684.97712422730979
C6H8O6_alt2.out	-684.97851406074801
C6H8O6_alt3.out	-684.97011730215388
C6H8O6_glucuronolactone.out	-684.98878331674098
C6H9O6+.out	-685.31620193576532
C6H9O6+_alt2.out	-685.31612563099338
C6H9O6+_alt3.out	-685.24802410340726
C7H4O5.out	-645.42806275201110
C7H6O.out	-345.66921950365344
C7H6O2.out	-420.93739706372719
C7H6O5.out	-646.68826292900337
C7H6O5_keto.out	-646.64608697468157
C7H6O5_keto_alt.out	-646.64913797940824
C7H8O.out	-346.87620144228345
C9H17NO4.out	-709.05901414246330
C9H19NO4.out	-710.26805048663834
CH2O.out	-114.54185766273315
CH2O2.out	-189.82777441484876
CO2.out	-188.64692062515232
Cl2.out	-920.40936872796283
ClO3-.out	-685.76710109687258
F2.out	-199.57171224920077
H3N.out	-56.582713720751002
H3NO.out	-131.76688209571313
H4N+.out	-56.920337142959241
HClO2.out	-611.13028552931473
HIO.out	-6995.3343818610629
HIO2.out	-7070.4827513653945
HIO3.out	-7145.6631421729580
HNO.out	-130.51555549724156
HO2S-.out	-549.30682768981308
HO3S-.out	-624.59029862797593
HO4S-.out	-699.83608623490966
I2.out	-13839.059846671418
I3-.out	-20758.731437789455
IO3-.out	-7145.1448488420065
S2O3-2.out	-1022.1140331088624
S2O8-2.out	-1398.2077556568520
S4O6-2.out	-2044.3290134989411
SO2.out	-548.66480213727118
SO3-2.out	-623.83734462210202
SO4-2.out	-699.11577203550428
