# Supplementary material for: Correction to ‘A DFT investigation of the blue bottle experiment: E○half-cell analysis of autoxidation catalysed by redox indicators’
Source: R Soc Open Sci. 2017 Nov 8;4(11):171563. doi: 10.1098/rsos.171563 (PMC5717704; doi:10.1098/rsos.171563)
Supplement: All Q-Chem output files and optimised geometries [file rsos171563supp2.zip › B3LYP_6-311++Gdp_reducing_agents/2_solvation.csv]

Br-.out	-53.1676
Br2.out	-1.1082
C11H14O2.out	-9.6193
C11H16O2.out	-7.3697
C14H10O2_benzil.out	-7.2303
C14H12O2_benzoin.out	-10.0878
C2H2O2.out	-4.1254
C2H2O3.out	-7.6030
C2H2O4.out	-11.7581
C2H4O.out	-3.9539
C2H4O2_acetic_acid.out	-11.2217
C2H4O2_glycolaldehyde.out	-7.7359
C2H4O3.out	-12.5307
C2H6O.out	-5.3534
C3H2O3.out	-6.0915
C3H4O2.out	-4.8278
C3H4O3_3-hydroxy-2-oxo-propanal.out	-11.6871
C3H4O3_enediol.out	-13.1764
C3H4O3_glucic_acid.out	-12.6093
C3H4O3_pyruvic_acid.out	-9.1974
C3H4O4_hydroxypyruvic_acid.out	-11.6362
C3H4O4_tartronate_semialdehyde.out	-11.8103
C3H6O2.out	-10.2956
C3H6O3_2-hydroxypropionic_acid.out	-9.3678
C3H6O3_DHA.out	-12.3957
C3H6O3_glyceraldehyde.out	-11.2578
C3H6O4.out	-18.6248
C3H7NO2S.out	-12.4011
C3H7NO3S.out	-18.2133
C3H7NO4S.out	-23.1245
C3H7NO5S.out	-22.2689
C4H10O.out	-4.7475
C4H4O3_lactone.out	-11.1671
C4H4O6.out	-17.5331
C4H6N4O3.out	-21.8733
C4H6O2.out	-5.3466
C4H6O3_4-oxobutyric_acid.out	-15.8652
C4H6O3_alpha-ketobutyric_acid.out	-7.6193
C4H6O3_lactone.out	-11.2651
C4H6O4_aldehyde.out	-13.6531
C4H6O4_ketone.out	-20.0934
C4H6O6.out	-21.0204
C4H8N4O4.out	-24.5367
C4H8NO2.out	-72.7514
C4H8O.out	-4.5872
C4H8O2.out	-8.5898
C4H8O3.out	-9.5918
C4H8O4_erythrose.out	-15.9394
C4H8O4_erythrulose.out	-19.2017
C4H8O4_threose.out	-17.7270
C4H8O5_o_erythrose.out	-19.2760
C4H8O5_o_threose.out	-25.0328
C4H9NO2.out	-15.9810
C5H11NO2S.out	-16.3949
C5H11NO3S.out	-21.6471
C5H11NO4S.out	-25.0598
C5H4N4O2.out	-19.6161
C5H4N4O3.out	-24.2668
C5H4O3.out	-12.0766
C5H6O3_enol.out	-17.3987
C5H6O3_keto.out	-14.3579
C5H6O3_lactone.out	-12.3995
C5H6O5.out	-15.9537
C5H8O3_lactone.out	-10.8715
C5H9NO4.out	-24.4820
C6H10O6_GDL.out	-21.4301
C6H10O6_chain.out	-16.0015
C6H10O6_r_alpha.out	-19.9550
C6H10O6_r_beta.out	-23.1090
C6H10O6_r_ester.out	-20.1170
C6H12N2O4S2.out	-24.2560
C6H12O6_chain.out	-23.5776
C6H12O6_r_alpha.out	-22.9594
C6H12O6_r_beta.out	-22.3235
C6H12O7.out	-21.8947
C6H4O2_ortho-benzoquinone.out	-9.1765
C6H4O2_para-benzoquinone.out	-7.3016
C6H4O3.out	-13.4690
C6H4O6_GDL.out	-18.9026
C6H6O2_catechol.out	-12.1644
C6H6O2_diketo13.out	-11.1393
C6H6O2_hydroquinone.out	-11.3542
C6H6O2_keto12.out	-8.4752
C6H6O2_keto12_alt.out	-12.9191
C6H6O2_keto13.out	-12.2311
C6H6O2_keto14.out	-12.3814
C6H6O2_resorcinol.out	-10.6972
C6H6O3.out	-13.2668
C6H6O6-2_ascorbic.out	-211.1876
C6H6O6_GDL.out	-19.7097
C6H6O6_ascorbic.out	-20.5993
C6H6O6_o1_glucuronolactone.out	-18.3605
C6H6O6_o2_glucuronolactone.out	-17.2670
C6H6O_keto.out	-7.1287
C6H6O_phenol.out	-6.0593
C6H7O6+.out	-77.9218
C6H7O6+_alt2.out	-83.7358
C6H7O6+_alt3.out	-81.6890
C6H7O6-.out	-66.7889
C6H7O6-_alt.out	-70.8571
C6H8O6.out	-23.0126
C6H8O6_GDL.out	-20.9564
C6H8O6_alt2.out	-23.2507
C6H8O6_alt3.out	-23.2429
C6H8O6_glucuronolactone.out	-17.9117
C6H9O6+.out	-76.3213
C6H9O6+_alt2.out	-76.2430
C6H9O6+_alt3.out	-97.8605
C7H4O5.out	-17.9724
C7H6O.out	-4.5535
C7H6O2.out	-10.5137
C7H6O5.out	-19.0027
C7H6O5_keto.out	-20.7089
C7H6O5_keto_alt.out	-18.5078
C7H8O.out	-6.1629
C9H17NO4.out	-18.5882
C9H19NO4.out	-22.2912
CH2O.out	-2.1990
CH2O2.out	-6.0440
CO2.out	2.2877
Cl-.out	-65.2925
Cl2.out	0.4462
ClO3-.out	-66.7659
F-.out	-88.1346
F2.out	2.1416
H3N.out	-3.9260
H3NO.out	-6.0945
H4N+.out	-82.1631
HClO2.out	-9.6233
HIO.out	-7.2984
HIO2.out	-16.3716
HIO3.out	-18.9355
HNO.out	-2.0353
HO2S-.out	-71.0258
HO3S-.out	-68.2293
HO4S-.out	-67.3111
I-.out	-62.5733
I2.out	-1.7797
I3-.out	-42.0409
IO3-.out	-70.5628
S2O3-2.out	-213.0299
S2O8-2.out	-182.4878
S4O6-2.out	-174.6315
SO2.out	-4.4321
SO3-2.out	-243.1629
SO4-2.out	-237.5727
