# Supplementary material for: Correction to ‘A DFT investigation of the blue bottle experiment: E○half-cell analysis of autoxidation catalysed by redox indicators’
Source: R Soc Open Sci. 2017 Nov 8;4(11):171563. doi: 10.1098/rsos.171563 (PMC5717704; doi:10.1098/rsos.171563)
Supplement: All Q-Chem output files and optimised geometries [file rsos171563supp2.zip › B3LYP_6-311++Gdp_reducing_agents/3_zero_point.csv]

Br2.out	0.465
C11H14O2.out	140.331
C11H16O2.out	155.650
C14H10O2_benzil.out	125.544
C14H12O2_benzoin.out	140.018
C2H2O2.out	23.101
C2H2O3.out	27.177
C2H2O4.out	30.803
C2H4O.out	34.623
C2H4O2_acetic_acid.out	38.296
C2H4O2_glycolaldehyde.out	38.190
C2H4O3.out	42.009
C2H6O.out	50.098
C3H2O3.out	28.834
C3H4O2.out	40.637
C3H4O3_3-hydroxy-2-oxo-propanal.out	43.735
C3H4O3_enediol.out	44.942
C3H4O3_glucic_acid.out	43.741
C3H4O3_pyruvic_acid.out	44.460
C3H4O4_hydroxypyruvic_acid.out	47.589
C3H4O4_tartronate_semialdehyde.out	48.008
C3H6O2.out	55.490
C3H6O3_2-hydroxypropionic_acid.out	59.559
C3H6O3_DHA.out	59.356
C3H6O3_glyceraldehyde.out	59.156
C3H6O4.out	63.176
C3H7NO2S.out	67.772
C3H7NO3S.out	71.362
C3H7NO4S.out	73.720
C3H7NO5S.out	77.135
C4H10O.out	85.369
C4H4O3_lactone.out	49.347
C4H4O6.out	57.042
C4H6N4O3.out	78.452
C4H6O2.out	58.112
C4H6O3_4-oxobutyric_acid.out	62.330
C4H6O3_alpha-ketobutyric_acid.out	62.506
C4H6O3_lactone.out	64.609
C4H6O4_aldehyde.out	64.782
C4H6O4_ketone.out	64.235
C4H6O6.out	71.920
C4H8N4O4.out	95.403
C4H8NO2.out	76.991
C4H8O.out	70.194
C4H8O2.out	73.361
C4H8O3.out	77.229
C4H8O4_erythrose.out	80.082
C4H8O4_erythrulose.out	79.739
C4H8O4_threose.out	79.554
C4H8O5_o_erythrose.out	84.077
C4H8O5_o_threose.out	83.460
C4H9NO2.out	85.493
C5H11NO2S.out	103.510
C5H11NO3S.out	106.247
C5H11NO4S.out	109.580
C5H4N4O2.out	65.546
C5H4N4O3.out	67.827
C5H4O3.out	51.690
C5H6O3_enol.out	67.012
C5H6O3_keto.out	66.261
C5H6O3_lactone.out	67.463
C5H6O5.out	71.983
C5H8O3_lactone.out	82.647
C5H9NO4.out	94.551
C6H10O6_GDL.out	108.755
C6H10O6_chain.out	106.675
C6H10O6_r_alpha.out	108.610
C6H10O6_r_beta.out	108.333
C6H10O6_r_ester.out	108.874
C6H12N2O4S2.out	125.895
C6H12O6_chain.out	121.101
C6H12O6_r_alpha.out	123.666
C6H12O6_r_beta.out	123.418
C6H12O7.out	125.765
C6H4O2_ortho-benzoquinone.out	52.978
C6H4O2_para-benzoquinone.out	52.982
C6H4O3.out	55.952
C6H4O6_GDL.out	63.716
C6H6O2_catechol.out	67.669
C6H6O2_diketo13.out	67.240
C6H6O2_hydroquinone.out	67.656
C6H6O2_keto12.out	67.559
C6H6O2_keto12_alt.out	67.158
C6H6O2_keto13.out	67.418
C6H6O2_keto14.out	66.927
C6H6O2_resorcinol.out	67.705
C6H6O3.out	70.187
C6H6O6-2_ascorbic.out	76.992
C6H6O6_GDL.out	78.897
C6H6O6_ascorbic.out	78.530
C6H6O6_o1_glucuronolactone.out	78.459
C6H6O6_o2_glucuronolactone.out	78.404
C6H6O_keto.out	64.485
C6H6O_phenol.out	65.257
C6H7O6+.out	86.019
C6H7O6+_alt2.out	85.390
C6H7O6+_alt3.out	85.526
C6H7O6-.out	85.687
C6H7O6-_alt.out	85.409
C6H8O6.out	94.025
C6H8O6_GDL.out	93.642
C6H8O6_alt2.out	93.291
C6H8O6_alt3.out	93.612
C6H8O6_glucuronolactone.out	93.579
C6H9O6+.out	101.167
C6H9O6+_alt2.out	101.120
C6H9O6+_alt3.out	100.603
C7H4O5.out	64.954
C7H6O.out	68.679
C7H6O2.out	72.065
C7H6O5.out	79.729
C7H6O5_keto.out	79.607
C7H6O5_keto_alt.out	79.528
C7H8O.out	83.361
C9H17NO4.out	164.896
C9H19NO4.out	179.932
CH2O.out	16.628
CH2O2.out	21.136
CO2.out	6.383
Cl2.out	0.722
ClO3-.out	5.588
F2.out	1.401
H3N.out	21.488
H3NO.out	25.282
H4N+.out	31.027
HClO2.out	9.955
HIO.out	7.907
HIO2.out	9.259
HIO3.out	11.033
HNO.out	8.722
HO2S-.out	9.871
HO3S-.out	12.585
HO4S-.out	16.076
I2.out	0.319
I3-.out	0.372
IO3-.out	4.184
S2O3-2.out	7.906
S2O8-2.out	18.086
S4O6-2.out	17.309
SO2.out	4.198
SO3-2.out	5.684
SO4-2.out	9.047
