# Supplementary material for: Correction to ‘A DFT investigation of the blue bottle experiment: E○half-cell analysis of autoxidation catalysed by redox indicators’
Source: R Soc Open Sci. 2017 Nov 8;4(11):171563. doi: 10.1098/rsos.171563 (PMC5717704; doi:10.1098/rsos.171563)
Supplement: All Q-Chem output files and optimised geometries [file rsos171563supp2.zip › B3LYP_6-311++Gdp_reducing_agents/4_enthalpy.csv]

Br-.out	1.481
Br2.out	2.783
C11H14O2.out	149.446
C11H16O2.out	164.797
C14H10O2_benzil.out	134.208
C14H12O2_benzoin.out	149.154
C2H2O2.out	26.347
C2H2O3.out	30.697
C2H2O4.out	34.798
C2H4O.out	37.670
C2H4O2_acetic_acid.out	41.835
C2H4O2_glycolaldehyde.out	41.590
C2H4O3.out	45.975
C2H6O.out	53.353
C3H2O3.out	33.334
C3H4O2.out	44.820
C3H4O3_3-hydroxy-2-oxo-propanal.out	48.439
C3H4O3_enediol.out	49.380
C3H4O3_glucic_acid.out	48.308
C3H4O3_pyruvic_acid.out	49.055
C3H4O4_hydroxypyruvic_acid.out	52.769
C3H4O4_tartronate_semialdehyde.out	52.817
C3H6O2.out	60.066
C3H6O3_2-hydroxypropionic_acid.out	64.311
C3H6O3_DHA.out	64.251
C3H6O3_glyceraldehyde.out	63.984
C3H6O4.out	68.408
C3H7NO2S.out	73.523
C3H7NO3S.out	77.759
C3H7NO4S.out	80.719
C3H7NO5S.out	84.550
C4H10O.out	90.203
C4H4O3_lactone.out	53.662
C4H4O6.out	63.977
C4H6N4O3.out	85.245
C4H6O2.out	63.262
C4H6O3_4-oxobutyric_acid.out	67.706
C4H6O3_alpha-ketobutyric_acid.out	67.799
C4H6O3_lactone.out	69.122
C4H6O4_aldehyde.out	71.022
C4H6O4_ketone.out	70.743
C4H6O6.out	79.185
C4H8N4O4.out	103.528
C4H8NO2.out	82.604
C4H8O.out	74.914
C4H8O2.out	78.642
C4H8O3.out	82.902
C4H8O4_erythrose.out	86.341
C4H8O4_erythrulose.out	86.277
C4H8O4_threose.out	86.005
C4H8O5_o_erythrose.out	90.662
C4H8O5_o_threose.out	90.410
C4H9NO2.out	91.271
C5H11NO2S.out	111.282
C5H11NO3S.out	114.328
C5H11NO4S.out	118.011
C5H4N4O2.out	71.174
C5H4N4O3.out	74.425
C5H4O3.out	56.674
C5H6O3_enol.out	72.370
C5H6O3_keto.out	71.533
C5H6O3_lactone.out	72.427
C5H6O5.out	79.053
C5H8O3_lactone.out	87.755
C5H9NO4.out	102.010
C6H10O6_GDL.out	116.940
C6H10O6_chain.out	115.619
C6H10O6_r_alpha.out	116.754
C6H10O6_r_beta.out	116.470
C6H10O6_r_ester.out	116.983
C6H12N2O4S2.out	136.781
C6H12O6_chain.out	130.668
C6H12O6_r_alpha.out	132.047
C6H12O6_r_beta.out	131.879
C6H12O7.out	135.169
C6H4O2_ortho-benzoquinone.out	57.557
C6H4O2_para-benzoquinone.out	57.548
C6H4O3.out	61.164
C6H4O6_GDL.out	71.177
C6H6O2_catechol.out	72.671
C6H6O2_diketo13.out	72.126
C6H6O2_hydroquinone.out	72.589
C6H6O2_keto12.out	72.322
C6H6O2_keto12_alt.out	72.173
C6H6O2_keto13.out	72.334
C6H6O2_keto14.out	72.059
C6H6O2_resorcinol.out	72.621
C6H6O3.out	76.098
C6H6O6-2_ascorbic.out	84.498
C6H6O6_GDL.out	86.515
C6H6O6_ascorbic.out	86.325
C6H6O6_o1_glucuronolactone.out	86.091
C6H6O6_o2_glucuronolactone.out	86.083
C6H6O_keto.out	68.753
C6H6O_phenol.out	69.358
C6H7O6+.out	93.956
C6H7O6+_alt2.out	93.404
C6H7O6+_alt3.out	93.545
C6H7O6-.out	93.495
C6H7O6-_alt.out	93.241
C6H8O6.out	102.030
C6H8O6_GDL.out	101.608
C6H8O6_alt2.out	101.331
C6H8O6_alt3.out	101.647
C6H8O6_glucuronolactone.out	101.298
C6H9O6+.out	109.591
C6H9O6+_alt2.out	109.582
C6H9O6+_alt3.out	109.195
C7H4O5.out	72.068
C7H6O.out	73.241
C7H6O2.out	77.191
C7H6O5.out	87.338
C7H6O5_keto.out	87.010
C7H6O5_keto_alt.out	86.836
C7H8O.out	88.410
C9H17NO4.out	176.221
C9H19NO4.out	191.284
CH2O.out	19.020
CH2O2.out	23.720
CO2.out	8.541
Cl-.out	1.481
Cl2.out	2.934
ClO3-.out	8.584
F-.out	1.481
F2.out	3.500
H3N.out	23.884
H3NO.out	27.878
H4N+.out	33.409
HClO2.out	12.982
HIO.out	10.377
HIO2.out	12.491
HIO3.out	15.008
HNO.out	11.096
HO2S-.out	12.905
HO3S-.out	16.102
HO4S-.out	19.958
I-.out	1.481
I2.out	2.722
I3-.out	4.178
IO3-.out	7.618
S2O3-2.out	11.520
S2O8-2.out	25.409
S4O6-2.out	25.012
SO2.out	6.728
SO3-2.out	8.655
SO4-2.out	12.261
