# Supplementary material for: Correction to ‘A DFT investigation of the blue bottle experiment: E○half-cell analysis of autoxidation catalysed by redox indicators’
Source: R Soc Open Sci. 2017 Nov 8;4(11):171563. doi: 10.1098/rsos.171563 (PMC5717704; doi:10.1098/rsos.171563)
Supplement: All Q-Chem output files and optimised geometries [file rsos171563supp2.zip › B3LYP_6-311++Gdp_reducing_agents/5_entropy.csv]

Br-.out	39.012
Br2.out	58.617
C11H14O2.out	114.133
C11H16O2.out	112.564
C14H10O2_benzil.out	114.844
C14H12O2_benzoin.out	119.463
C2H2O2.out	66.334
C2H2O3.out	70.083
C2H2O4.out	75.026
C2H4O.out	62.786
C2H4O2_acetic_acid.out	69.350
C2H4O2_glycolaldehyde.out	67.428
C2H4O3.out	73.381
C2H6O.out	64.261
C3H2O3.out	79.385
C3H4O2.out	75.612
C3H4O3_3-hydroxy-2-oxo-propanal.out	80.436
C3H4O3_enediol.out	77.100
C3H4O3_glucic_acid.out	79.075
C3H4O3_pyruvic_acid.out	80.320
C3H4O4_hydroxypyruvic_acid.out	84.892
C3H4O4_tartronate_semialdehyde.out	81.545
C3H6O2.out	78.852
C3H6O3_2-hydroxypropionic_acid.out	80.099
C3H6O3_DHA.out	81.432
C3H6O3_glyceraldehyde.out	80.532
C3H6O4.out	84.522
C3H7NO2S.out	89.827
C3H7NO3S.out	95.609
C3H7NO4S.out	100.990
C3H7NO5S.out	103.957
C4H10O.out	78.446
C4H4O3_lactone.out	78.207
C4H4O6.out	101.776
C4H6N4O3.out	98.265
C4H6O2.out	83.182
C4H6O3_4-oxobutyric_acid.out	87.698
C4H6O3_alpha-ketobutyric_acid.out	85.363
C4H6O3_lactone.out	78.961
C4H6O4_aldehyde.out	95.516
C4H6O4_ketone.out	96.733
C4H6O6.out	102.384
C4H8N4O4.out	108.663
C4H8NO2.out	88.913
C4H8O.out	79.534
C4H8O2.out	84.376
C4H8O3.out	88.465
C4H8O4_erythrose.out	92.373
C4H8O4_erythrulose.out	95.612
C4H8O4_threose.out	94.052
C4H8O5_o_erythrose.out	95.753
C4H8O5_o_threose.out	98.386
C4H9NO2.out	89.226
C5H11NO2S.out	108.046
C5H11NO3S.out	109.953
C5H11NO4S.out	111.261
C5H4N4O2.out	88.697
C5H4N4O3.out	95.865
C5H4O3.out	83.996
C5H6O3_enol.out	84.913
C5H6O3_keto.out	85.522
C5H6O3_lactone.out	83.979
C5H6O5.out	105.260
C5H8O3_lactone.out	83.420
C5H9NO4.out	105.265
C6H10O6_GDL.out	108.002
C6H10O6_chain.out	114.962
C6H10O6_r_alpha.out	106.412
C6H10O6_r_beta.out	106.381
C6H10O6_r_ester.out	106.703
C6H12N2O4S2.out	138.122
C6H12O6_chain.out	122.293
C6H12O6_r_alpha.out	107.230
C6H12O6_r_beta.out	107.823
C6H12O7.out	117.875
C6H4O2_ortho-benzoquinone.out	80.339
C6H4O2_para-benzoquinone.out	79.857
C6H4O3.out	84.960
C6H4O6_GDL.out	105.307
C6H6O2_catechol.out	81.618
C6H6O2_diketo13.out	82.620
C6H6O2_hydroquinone.out	81.050
C6H6O2_keto12.out	80.644
C6H6O2_keto12_alt.out	83.332
C6H6O2_keto13.out	82.692
C6H6O2_keto14.out	84.128
C6H6O2_resorcinol.out	80.994
C6H6O3.out	90.010
C6H6O6-2_ascorbic.out	103.771
C6H6O6_GDL.out	105.172
C6H6O6_ascorbic.out	107.366
C6H6O6_o1_glucuronolactone.out	104.836
C6H6O6_o2_glucuronolactone.out	105.928
C6H6O_keto.out	77.440
C6H6O_phenol.out	74.858
C6H7O6+.out	107.467
C6H7O6+_alt2.out	107.848
C6H7O6+_alt3.out	108.691
C6H7O6-.out	105.550
C6H7O6-_alt.out	105.900
C6H8O6.out	106.394
C6H8O6_GDL.out	107.390
C6H8O6_alt2.out	108.038
C6H8O6_alt3.out	107.647
C6H8O6_glucuronolactone.out	104.378
C6H9O6+.out	109.474
C6H9O6+_alt2.out	109.961
C6H9O6+_alt3.out	113.284
C7H4O5.out	101.665
C7H6O.out	79.682
C7H6O2.out	84.950
C7H6O5.out	103.208
C7H6O5_keto.out	103.423
C7H6O5_keto_alt.out	101.593
C7H8O.out	84.122
C9H17NO4.out	134.174
C9H19NO4.out	133.823
CH2O.out	53.605
CH2O2.out	59.352
CO2.out	52.088
Cl-.out	36.586
Cl2.out	53.438
ClO3-.out	66.291
F-.out	34.767
F2.out	48.365
H3N.out	48.168
H3NO.out	55.961
H4N+.out	49.357
HClO2.out	64.674
HIO.out	60.848
HIO2.out	70.230
HIO3.out	76.544
HNO.out	52.710
HO2S-.out	64.681
HO3S-.out	69.661
HO4S-.out	75.167
I-.out	40.428
I2.out	62.274
I3-.out	71.224
IO3-.out	72.452
S2O3-2.out	72.942
S2O8-2.out	107.011
S4O6-2.out	111.412
SO2.out	59.451
SO3-2.out	66.116
SO4-2.out	68.854
