# Supplementary material for: Correction to ‘A DFT investigation of the blue bottle experiment: E○half-cell analysis of autoxidation catalysed by redox indicators’
Source: R Soc Open Sci. 2017 Nov 8;4(11):171563. doi: 10.1098/rsos.171563 (PMC5717704; doi:10.1098/rsos.171563)
Supplement: All Q-Chem output files and optimised geometries [file rsos171563supp2.zip › B3LYP_6-311++Gdp_reducing_agents/C4H6N4O3.out]

TWL02 127.0.1
Q-Chem Developer Version! Running on 127.0.1.*
                  Welcome to Q-Chem
     A Quantum Leap Into The Future Of Chemistry


 Q-Chem 4.4, Q-Chem, Inc., Pleasanton, CA (2016)

 Y. Shao,  Z. Gan,  E. Epifanovsky,  A. T. B. Gilbert,  M. Wormit,  
 J. Kussmann,  A. W. Lange,  A. Behn,  J. Deng,  X. Feng,  D. Ghosh,  
 M. Goldey,  P. R. Horn,  L. D. Jacobson,  I. Kaliman,  F. Rob,  
 R. Z. Khaliullin,  T. Kus,  A. Landau,  J. Liu,  E. I. Proynov,  Y. M. Rhee,  
 R. M. Richard,  M. A. Rohrdanz,  R. P. Steele,  E. J. Sundstrom,  
 H. L. Woodcock III,  P. M. Zimmerman,  D. Zuev,  B. Albrecht,  E. Alguire,  
 B. Austin,  S. A. Baeppler,  G. J. O. Beran,  Y. A. Bernard,  E. Berquist,  
 K. Brandhorst,  K. B. Bravaya,  S. T. Brown,  D. Casanova,  C.-M. Chang,  
 Y. Chen,  S. H. Chien,  K. D. Closser,  M. P. Coons,  D. L. Crittenden,  
 S. Dasgupta,  M. Diedenhofen,  R. A. DiStasio Jr.,  H. Do,  A. D. Dutoi,  
 R. G. Edgar,  P.-T. Fang,  S. Fatehi,  Q. Feng,  L. Fusti-Molnar,  
 A. Ghysels,  A. Golubeva-Zadorozhnaya,  J. Gomes,  A. Gunina,  
 M. W. D. Hanson-Heine,  P. H. P. Harbach,  A. W. Hauser,  J. E. Herr,  
 E. G. Hohenstein,  Z. C. Holden,  K. Hui,  T.-C. Jagau,  H. Ji,  B. Kaduk,  
 K. Khistyaev,  Jaehoon Kim,  Jihan Kim,  R. A. King,  P. Klunzinger,  
 K. Koh,  D. Kosenkov,  T. Kowalczyk,  C. M. Krauter,  A. Kunitsa,  
 K. U. Lao,  A. Laurent,  K. V. Lawler,  J. Lee,  D. Lefrancois,  S. Lehtola,  
 S. V. Levchenko,  C. Y. Lin,  Y.-S. Lin,  F. Liu,  E. Livshits,  
 R. C. Lochan,  A. Luenser,  P. Manohar,  S. F. Manzer,  S.-P. Mao,  Y. Mao,  
 N. Mardirossian,  A. V. Marenich,  L. A. Martinez-Martinez,  S. A. Maurer,  
 N. J. Mayhall,  J.-M. Mewes,  A. F. Morrison,  K. Nanda,  T. S. Nguyen-Beck,  
 C. M. Oana,  R. Olivares-Amaya,  D. P. O'Neill,  J. A. Parkhill,  
 T. M. Perrine,  R. Peverati,  P. A. Pieniazek,  F. Plasser,  A. Prociuk,  
 D. R. Rehn,  E. Rosta,  N. J. Russ,  N. Sergueev,  S. M. Sharada,  
 S. Sharma,  D. W. Small,  A. Sodt,  T. Stauch,  T. Stein,  D. Stuck,  
 Y.-C. Su,  A. J. W. Thom,  T. Tsuchimochi,  L. Vogt,  O. Vydrov,  T. Wang,  
 M. A. Watson,  J. Wenzel,  A. White,  C. F. Williams,  V. Vanovschi,  
 K. Yao,  S. Yeganeh,  S. R. Yost,  Z.-Q. You,  I. Y. Zhang,  X. Zhang,  
 Y. Zhao,  B. R. Brooks,  G. K. L. Chan,  D. M. Chipman,  C. J. Cramer,  
 W. A. Goddard III,  M. S. Gordon,  W. J. Hehre,  A. Klamt,  
 H. F. Schaefer III,  M. W. Schmidt,  C. D. Sherrill,  D. G. Truhlar,  
 A. Warshel,  X. Xu,  A. Aspuru-Guzik,  R. Baer,  A. T. Bell,  N. A. Besley,  
 J.-D. Chai,  A. Dreuw,  B. D. Dunietz,  T. R. Furlani,  S. R. Gwaltney,  
 C.-P. Hsu,  Y. Jung,  J. Kong,  D. S. Lambrecht,  W. Liang,  C. Ochsenfeld,  
 V. A. Rassolov,  L. V. Slipchenko,  J. E. Subotnik,  T. Van Voorhis,  
 J. M. Herbert,  A. I. Krylov,  P. M. W. Gill,  M. Head-Gordon

 Contributors to earlier versions of Q-Chem not listed above: 
 R. D. Adamson,  J. Baker,  E. F. C. Byrd,  A. K. Chakraborty,  C.-L. Cheng,  
 H. Dachsel,  R. J. Doerksen,  G. Hawkins,  A. Heyden,  S. Hirata,  
 G. Kedziora,  F. J. Keil,  C. Kelley,  P. P. Korambath,  W. Kurlancheek,  
 A. M. Lee,  M. S. Lee,  D. Liotard,  I. Lotan,  P. E. Maslen,  N. Nair,  
 D. Neuhauser,  R. Olson,  B. Peters,  J. Ritchie,  N. E. Schultz,  
 N. Shenvi,  A. C. Simmonett,  K. S. Thanthiriwatte,  Q. Wu,  W. Zhang

 Please cite Q-Chem as follows:
 Y. Shao et al., Mol. Phys. 113, 184-215 (2015)
 DOI: 10.1080/00268976.2014.952696

 Q-Chem 4.4.2 for Intel X86 EM64T Linux

 Parts of Q-Chem use Armadillo 5.200.1 (Boston Tea Smuggler).
 http://arma.sourceforge.net/

 Q-Chem begins on Thu Sep 21 21:07:06 2017  


Host: 0

     Scratch files written to /scratch/taweetham/qchem40370//
FILE_GEOM_ORG=        593

Checking the input file for inconsistencies... 	...done.

--------------------------------------------------------------
User input:
--------------------------------------------------------------
$molecule
0 1
  C   -3.6773282    1.5472420    0.1598276
  C   -4.1097728    0.1816916   -0.3498217
  N   -5.2017572   -0.3774434    0.4323308
  C   -6.4925877    0.0654694    0.3658638
  N   -6.8698977    1.0551741   -0.4846808
  N   -2.4129645    1.5186650    0.6058999
  C   -1.9585114    0.2768410    0.4470911
  N   -2.8740589   -0.5453046   -0.0937830
  H   -4.9915981   -1.1653079    1.0658016
  H   -7.8540994    1.3607130   -0.5117320
  H   -1.8879064    2.3137115    0.9997316
  O   -0.8324236   -0.0766617    0.7597105
  H   -2.7200217   -1.5442305   -0.2963482
  O   -4.3630992    2.5570886    0.1726431
  H   -4.3401656    0.1675569   -1.4369745
  H   -6.2072593    1.5068373   -1.1273751
  O   -7.3362708   -0.4551047    1.0807869
$end

$rem
   BASIS  =  6-311++G**
   JOB_TYPE  =  Optimization
   METHOD  =  B3LYP
$end

--------------------------------------------------------------
 ----------------------------------------------------------------
             Standard Nuclear Orientation (Angstroms)
    I     Atom           X                Y                Z
 ----------------------------------------------------------------
    1      C      -0.5818392406     1.0162454350    -0.0190395324
    2      C      -0.0899058311    -0.2506243038     0.6625184047
    3      N       0.9861590973    -0.8917644672    -0.0776491249
    4      C       2.2651283161    -0.4141024158    -0.1315906902
    5      N       2.6467172917     0.6969049967     0.5505799109
    6      N      -1.8614762850     0.8940243976    -0.4011439165
    7      C      -2.2728510378    -0.3218624958    -0.0458066442
    8      N      -1.3130268412    -1.0354923091     0.5675166030
    9      H       0.7742089403    -1.7677815050    -0.5814882387
   10      H       3.6218800821     1.0258625175     0.4907196158
   11      H      -2.4246785847     1.6112099985    -0.8821182785
   12      O      -3.3996181650    -0.7429428270    -0.2552248317
   13      H      -1.4297093723    -1.9978082579     0.9181535584
   14      O       0.0731174795     2.0291883024    -0.2066953325
   15      H       0.1836013185    -0.1016939000     1.7293808216
   16      H       1.9971034376     1.2214735078     1.1497251155
   17      O       3.0947241979    -1.0131089760    -0.8000781019
 ----------------------------------------------------------------
 Molecular Point Group                 C1    NOp =  1
 Largest Abelian Subgroup              C1    NOp =  1
 Nuclear Repulsion Energy =   633.6924617139 hartrees
 There are       41 alpha and       41 beta electrons
 Requested basis set is 6-311++G(d,p)
 There are 96 shells and 284 basis functions

 Total QAlloc Memory Limit   2000 MB
 Mega-Array Size        61 MB
 MEM_STATIC part        62 MB
 A cutoff of  1.0D-11 yielded   4059 shell pairs
 There are     36012 function pairs (     38736 Cartesian)

 -------------------------------------------------------
 OpenMP Integral Computing Module                       
 Release: version 1.0, May 2013, Q-Chem Inc. Pittsburgh 
 -------------------------------------------------------
 Integral Job Info:
 Integral job number is                      11
 Integral operator is                         1
 short-range coefficients                     0
 long-range coefficients              100000000
 Omega coefficients                           0
 if combine SR and LR in K                    0
 Integral screening is                        0
 Integral computing path is                   2
 max size of driver memory is            800000
 size of driver memory is                593474
 size of scratch memory is              2260544
 max col of scratch BK array               1296
 max len of scratch array in speh3          155
 max len of scratch index in speh4           18
 max int batch size is                      520
 min int batch size is                       52
 fixed nKL is                                52
 max L of basis functions is                  2
 order of int derivative is                   0
 number of shells is                         96
 number of basis is                         295
 number of cartesian basis is               295
 number of contracted shell pairs          4059
 number of primitive shell pairs          10287
 maxK2 (contraction) of shell pair           36
 max number of K2 of shell pair               1
 max number of CS2 of shell pair            635
 max number of PS2 of shell pair           1872
 mem total for path MDJ                   78200
 -------------------------------------------------------
 Smallest overlap matrix eigenvalue = 1.24E-05

 Scale SEOQF with 1.000000e-01/1.000000e-01/1.000000e-01

 Standard Electronic Orientation quadrupole field applied
 Nucleus-field energy     =     0.0000000166 hartrees
 Guess from superposition of atomic densities
 Warning:  Energy on first SCF cycle will be non-variational
 A restricted hybrid HF-DFT SCF calculation will be
 performed using Pulay DIIS extrapolation
 Exchange:     0.2000 Hartree-Fock + 0.0800 Slater + 0.7200 B88
 Correlation:  0.1900 VWN1RPA + 0.8100 LYP
 Using SG-1 standard quadrature grid
 SCF converges when DIIS error is below 1.0E-08
 ---------------------------------------
  Cycle       Energy         DIIS Error
 ---------------------------------------
    1    -603.6953715085      4.17E-02
    2    -600.6077661513      6.53E-03
    3    -599.5166302827      1.36E-02
    4    -600.8949403157      2.27E-03
    5    -600.9356754392      5.70E-04
    6    -600.9379549773      1.62E-04
    7    -600.9381775040      3.92E-05
    8    -600.9381853138      2.41E-05
    9    -600.9381893939      3.87E-06
   10    -600.9381894270      1.91E-06
   11    -600.9381894876      5.94E-07
   12    -600.9381895219      2.15E-07
   13    -600.9381894940      8.47E-08
   14    -600.9381894947      2.32E-08
   15    -600.9381894995      6.02E-09 Convergence criterion met
 ---------------------------------------
 SCF time:  CPU 155.30 s  wall 155.67 s
 SCF   energy in the final basis set = -600.9381894995
 Total energy in the final basis set = -600.9381894995

 --------------------------------------------------------------

                    Orbital Energies (a.u.)
 --------------------------------------------------------------

 Alpha MOs
 -- Occupied --
-19.141 -19.112 -19.078 -14.404 -14.387 -14.368 -14.345 -10.335
-10.326 -10.311 -10.309  -1.128  -1.079  -1.061  -1.016  -0.976
 -0.931  -0.904  -0.765  -0.703  -0.674  -0.642  -0.580  -0.577
 -0.561  -0.541  -0.536  -0.507  -0.485  -0.468  -0.449  -0.436
 -0.427  -0.418  -0.330  -0.326  -0.311  -0.299  -0.281  -0.273
 -0.269
 -- Virtual --
 -0.058  -0.030  -0.012  -0.008  -0.003   0.018   0.024   0.028
  0.038   0.043   0.050   0.053   0.067   0.075   0.080   0.082
  0.089   0.095   0.099   0.103   0.107   0.111   0.126   0.132
  0.136   0.139   0.145   0.150   0.153   0.163   0.169   0.180
  0.187   0.193   0.198   0.200   0.217   0.221   0.226   0.227
  0.240   0.246   0.256   0.261   0.273   0.277   0.281   0.290
  0.297   0.302   0.308   0.317   0.321   0.325   0.333   0.335
  0.338   0.347   0.353   0.356   0.362   0.365   0.383   0.403
  0.428   0.431   0.453   0.456   0.466   0.506   0.534   0.555
  0.573   0.576   0.601   0.605   0.607   0.633   0.647   0.649
  0.670   0.679   0.704   0.714   0.731   0.742   0.764   0.789
  0.794   0.801   0.823   0.830   0.863   0.878   0.891   0.900
  0.907   0.931   0.939   0.965   0.998   1.018   1.051   1.092
  1.116   1.125   1.137   1.149   1.157   1.168   1.176   1.180
  1.194   1.206   1.215   1.232   1.241   1.262   1.278   1.291
  1.305   1.330   1.353   1.370   1.430   1.482   1.514   1.520
  1.545   1.566   1.587   1.627   1.638   1.652   1.671   1.690
  1.715   1.734   1.747   1.775   1.782   1.804   1.813   1.821
  1.862   1.896   1.928   1.936   1.996   2.034   2.042   2.070
  2.120   2.190   2.194   2.221   2.249   2.271   2.284   2.331
  2.347   2.358   2.396   2.447   2.464   2.540   2.564   2.587
  2.625   2.632   2.715   2.740   2.746   2.773   2.780   2.816
  2.826   2.833   2.848   2.851   2.868   2.881   2.899   2.909
  2.924   2.955   2.971   2.983   3.003   3.039   3.091   3.127
  3.281   3.319   3.333   3.353   3.378   3.407   3.442   3.469
  3.487   3.523   3.579   3.596   3.615   3.665   3.729   3.835
  3.847   3.863   3.888   3.907   3.988   4.014   4.117   4.617
  4.702   4.710   4.714   4.832   4.910   5.030   5.061   5.076
  5.095   5.126   5.215   5.221   5.279   5.758   5.801   5.812
 23.737  23.866  23.872  23.912  35.526  35.559  35.625  35.649
 49.978  50.043  50.063
 --------------------------------------------------------------

          Ground-State Mulliken Net Atomic Charges

     Atom                 Charge (a.u.)
  ----------------------------------------
      1 C                     0.211379
      2 C                    -0.295943
      3 N                    -0.282891
      4 C                     0.297087
      5 N                    -0.448502
      6 N                    -0.237483
      7 C                     0.325811
      8 N                    -0.351378
      9 H                     0.345869
     10 H                     0.331942
     11 H                     0.376700
     12 O                    -0.408926
     13 H                     0.340334
     14 O                    -0.320226
     15 H                     0.250390
     16 H                     0.258752
     17 O                    -0.392916
  ----------------------------------------
  Sum of atomic charges =     0.000000

 -----------------------------------------------------------------
                    Cartesian Multipole Moments
 -----------------------------------------------------------------
    Charge (ESU x 10^10)
                 0.0000
    Dipole Moment (Debye)
         X      -1.2337      Y       0.8405      Z       3.4104
       Tot       3.7228
    Quadrupole Moments (Debye-Ang)
        XX     -84.3668     XY       1.6522     YY     -62.4772
        XZ       7.0166     YZ      -2.3699     ZZ     -61.0907
    Octopole Moments (Debye-Ang^2)
       XXX      37.8999    XXY      66.3943    XYY     -13.7059
       YYY     -19.8919    XXZ      23.7461    XYZ       7.4798
       YYZ       5.5466    XZZ      -8.4593    YZZ       3.8865
       ZZZ       2.1203
    Hexadecapole Moments (Debye-Ang^3)
      XXXX   -1949.9608   XXXY      37.4057   XXYY    -341.5586
      XYYY       6.4125   YYYY    -440.2790   XXXZ      68.8129
      XXYZ     -31.1374   XYYZ      13.5612   YYYZ      -7.6908
      XXZZ    -314.7260   XYZZ       6.6165   YYZZ     -89.6107
      XZZZ       7.4570   YZZZ      -3.4804   ZZZZ    -150.5929
 -----------------------------------------------------------------
 Calculating analytic gradient of the SCF energy
 Gradient of SCF Energy
            1           2           3           4           5           6
    1  -0.0418910   0.0099051   0.0219258  -0.0390668   0.0116811  -0.0081407
    2  -0.0690837   0.0274471  -0.0004489   0.0102985  -0.0208744  -0.0253961
    3   0.0061241  -0.0050977  -0.0092698   0.0162923  -0.0268378   0.0082673
            7           8           9          10          11          12
    1   0.0914339  -0.0346635  -0.0081626   0.0202152  -0.0093386   0.0008565
    2   0.0622209   0.0100884  -0.0192016   0.0120076   0.0144648  -0.0006885
    3   0.0066078  -0.0156661  -0.0068583   0.0022971  -0.0081724   0.0000832
           13          14          15          16          17
    1   0.0034667  -0.0011495  -0.0008003  -0.0126630  -0.0036084
    2  -0.0200663   0.0120420  -0.0052983   0.0036408   0.0088477
    3   0.0073808  -0.0072348   0.0101035   0.0137720   0.0082086
 Max gradient component =       9.143E-02
 RMS gradient           =       2.365E-02
 Gradient time:  CPU 51.16 s  wall 51.17 s
 Geometry Optimization Parameters
   NAtoms,    NIC,     NZ,  NCons,   NDum,   NFix, NCnnct, MaxDiis
       17     116       0       0       0       0       0       0


** GEOMETRY OPTIMIZATION IN DELOCALIZED INTERNAL COORDINATES **
   Searching for a Minimum

   Optimization Cycle:   1

                       Coordinates (Angstroms)
     ATOM                X               Y               Z
      1  C        -0.5818392406    1.0162454350   -0.0190395324
      2  C        -0.0899058311   -0.2506243038    0.6625184047
      3  N         0.9861590973   -0.8917644672   -0.0776491249
      4  C         2.2651283161   -0.4141024158   -0.1315906902
      5  N         2.6467172917    0.6969049967    0.5505799109
      6  N        -1.8614762850    0.8940243976   -0.4011439165
      7  C        -2.2728510378   -0.3218624958   -0.0458066442
      8  N        -1.3130268412   -1.0354923091    0.5675166030
      9  H         0.7742089403   -1.7677815050   -0.5814882387
     10  H         3.6218800821    1.0258625175    0.4907196158
     11  H        -2.4246785847    1.6112099985   -0.8821182785
     12  O        -3.3996181650   -0.7429428270   -0.2552248317
     13  H        -1.4297093723   -1.9978082579    0.9181535584
     14  O         0.0731174795    2.0291883024   -0.2066953325
     15  H         0.1836013185   -0.1016939000    1.7293808216
     16  H         1.9971034376    1.2214735078    1.1497251155
     17  O         3.0947241979   -1.0131089760   -0.8000781019
   Point Group: c1    Number of degrees of freedom:    45


   Energy is   -600.938189500


 Attempting to Generate Delocalized Internal Coordinates

 45 Hessian modes will be used to form the next step
  Hessian Eigenvalues:
     0.008379    0.009833    0.012810    0.013069    0.014028    0.020100
     0.020630    0.021146    0.021162    0.021452    0.023687    0.024120
     0.052367    0.066622    0.075211    0.125216    0.159987    0.160000
     0.160000    0.160000    0.160000    0.207405    0.220003    0.235094
     0.249982    0.249998    0.250000    0.250000    0.295092    0.324536
     0.354373    0.376062    0.423930    0.426338    0.426447    0.426540
     0.431336    0.513962    0.516901    0.532682    0.540073    0.573455
     0.943900    0.949546    0.950507

 Minimum Search - Taking Simple RFO Step
 Searching for Lamda that Minimizes Along All modes
 Value Taken    Lamda =  -0.04250879
 Calculated Step too Large.  Step scaled by  0.767251
 Step Taken.  Stepsize is  0.300000

                             Maximum     Tolerance    Cnvgd?
         Gradient           0.045455      0.000300      NO
         Displacement       0.103057      0.001200      NO
         Energy change     *********      0.000001      NO


 New Cartesian Coordinates Obtained by Inverse Iteration

 Displacement from previous Coordinates is:  0.543585
 ----------------------------------------------------------------
             Standard Nuclear Orientation (Angstroms)
    I     Atom           X                Y                Z
 ----------------------------------------------------------------
    1      C      -0.5974374099     1.0870810626    -0.0049653956
    2      C      -0.1016594771    -0.2096985780     0.6509060926
    3      N       0.9946867209    -0.8423344282    -0.0731298412
    4      C       2.3128214764    -0.4409809712    -0.1310138449
    5      N       2.6911675090     0.6687587900     0.5609726650
    6      N      -1.8915304455     0.8767274968    -0.3891821733
    7      C      -2.3375312119    -0.3786526618    -0.0636774203
    8      N      -1.3120248304    -1.0266299246     0.5521881355
    9      H       0.7835254567    -1.6974684227    -0.5754958795
   10      H       3.6633393127     0.9423504665     0.5117810165
   11      H      -2.4656358297     1.5698245946    -0.8574808727
   12      O      -3.4534608944    -0.8254550759    -0.2790925245
   13      H      -1.4033082582    -1.9735695172     0.8995939329
   14      O       0.0451741305     2.1089260865    -0.1555417876
   15      H       0.1659258212    -0.0515135152     1.7078050469
   16      H       2.0568716358     1.2460145596     1.0988536129
   17      O       3.1186110973    -1.0956522638    -0.7847614245
 ----------------------------------------------------------------
 Molecular Point Group                 C1    NOp =  1
 Largest Abelian Subgroup              C1    NOp =  1
 Nuclear Repulsion Energy =   626.7459498749 hartrees
 There are       41 alpha and       41 beta electrons
 Applying Cartesian multipole field
    Component          Value
    ---------          -----
     (2,0,0)        1.00000E-11
     (0,2,0)        2.00000E-11
     (0,0,2)       -3.00000E-11
 Nucleus-field energy     =     0.0000000174 hartrees
 Requested basis set is 6-311++G(d,p)
 There are 96 shells and 284 basis functions
 A cutoff of  1.0D-11 yielded   4037 shell pairs
 There are     35778 function pairs (     38465 Cartesian)
 Smallest overlap matrix eigenvalue = 1.40E-05
 Guess MOs from SCF MO coefficient file
 Reading MOs from coefficient file
 Reading MOs from coefficient file
 A restricted hybrid HF-DFT SCF calculation will be
 performed using Pulay DIIS extrapolation
 Exchange:     0.2000 Hartree-Fock + 0.0800 Slater + 0.7200 B88
 Correlation:  0.1900 VWN1RPA + 0.8100 LYP
 Using SG-1 standard quadrature grid
 SCF converges when DIIS error is below 1.0E-08
 Geometry optimization detected.  Setting ReadMinima to 0
 Setting SaveMinima to 0
 Inaccurate integrated density:
   Number of electrons =    82
   Numerical integral  =    82.094788136835
   Relative error      =     0.1155952888 %
 ---------------------------------------
  Cycle       Energy         DIIS Error
 ---------------------------------------
    1    -600.9566318142      1.85E-03
    2    -600.9570241227      4.94E-04
    3    -600.9527752657      9.32E-04
    4    -600.9589799767      1.06E-04
    5    -600.9590564926      4.79E-05
    6    -600.9590727589      1.23E-05
    7    -600.9590737314      5.08E-06
    8    -600.9590738647      2.13E-06
    9    -600.9590740262      4.17E-07
   10    -600.9590740098      1.49E-07
   11    -600.9590739915      3.01E-08
   12    -600.9590739951      2.27E-08
   13    -600.9590739942      5.06E-09 Convergence criterion met
 ---------------------------------------
 SCF time:  CPU 136.12 s  wall 136.24 s
 SCF   energy in the final basis set = -600.9590739942
 Total energy in the final basis set = -600.9590739942

 --------------------------------------------------------------

                    Orbital Energies (a.u.)
 --------------------------------------------------------------

 Alpha MOs
 -- Occupied --
-19.149 -19.126 -19.086 -14.401 -14.386 -14.365 -14.345 -10.343
-10.331 -10.314 -10.311  -1.118  -1.084  -1.060  -1.019  -0.968
 -0.930  -0.907  -0.769  -0.698  -0.673  -0.641  -0.583  -0.574
 -0.550  -0.540  -0.533  -0.502  -0.482  -0.473  -0.460  -0.436
 -0.430  -0.424  -0.336  -0.327  -0.317  -0.308  -0.284  -0.276
 -0.276
 -- Virtual --
 -0.060  -0.029  -0.010  -0.006  -0.000   0.018   0.022   0.028
  0.038   0.042   0.049   0.053   0.068   0.075   0.081   0.083
  0.087   0.096   0.100   0.104   0.109   0.114   0.126   0.134
  0.134   0.141   0.144   0.150   0.154   0.164   0.169   0.177
  0.189   0.191   0.196   0.199   0.213   0.220   0.225   0.227
  0.239   0.244   0.253   0.262   0.267   0.271   0.277   0.282
  0.290   0.293   0.297   0.314   0.318   0.323   0.325   0.332
  0.338   0.344   0.349   0.353   0.359   0.361   0.373   0.402
  0.417   0.437   0.441   0.454   0.460   0.496   0.536   0.556
  0.569   0.581   0.604   0.606   0.610   0.639   0.649   0.658
  0.671   0.680   0.702   0.718   0.734   0.737   0.759   0.781
  0.788   0.802   0.823   0.827   0.866   0.874   0.887   0.901
  0.908   0.942   0.945   0.974   0.991   1.014   1.056   1.093
  1.115   1.121   1.132   1.145   1.153   1.162   1.171   1.171
  1.189   1.205   1.210   1.223   1.229   1.258   1.272   1.274
  1.298   1.317   1.333   1.350   1.425   1.484   1.512   1.524
  1.540   1.571   1.592   1.632   1.637   1.653   1.677   1.691
  1.704   1.740   1.754   1.763   1.777   1.796   1.829   1.835
  1.879   1.896   1.901   1.922   1.987   2.019   2.029   2.059
  2.107   2.189   2.196   2.223   2.263   2.279   2.284   2.319
  2.347   2.360   2.380   2.448   2.470   2.523   2.552   2.573
  2.610   2.618   2.713   2.727   2.731   2.764   2.765   2.806
  2.825   2.831   2.841   2.847   2.860   2.869   2.890   2.892
  2.908   2.944   2.958   2.979   3.003   3.058   3.105   3.128
  3.273   3.322   3.329   3.343   3.368   3.394   3.427   3.459
  3.494   3.519   3.526   3.570   3.578   3.650   3.719   3.819
  3.840   3.854   3.887   3.902   3.990   4.014   4.092   4.617
  4.697   4.710   4.747   4.804   4.891   5.026   5.048   5.057
  5.074   5.121   5.204   5.230   5.300   5.736   5.782   5.805
 23.721  23.828  23.847  23.868  35.511  35.552  35.624  35.640
 49.970  50.035  50.037
 --------------------------------------------------------------

          Ground-State Mulliken Net Atomic Charges

     Atom                 Charge (a.u.)
  ----------------------------------------
      1 C                     0.230996
      2 C                    -0.282640
      3 N                    -0.292808
      4 C                     0.291060
      5 N                    -0.457596
      6 N                    -0.285928
      7 C                     0.337470
      8 N                    -0.369773
      9 H                     0.343892
     10 H                     0.326650
     11 H                     0.371646
     12 O                    -0.377776
     13 H                     0.338459
     14 O                    -0.306549
     15 H                     0.252451
     16 H                     0.264631
     17 O                    -0.384185
  ----------------------------------------
  Sum of atomic charges =     0.000000

 -----------------------------------------------------------------
                    Cartesian Multipole Moments
 -----------------------------------------------------------------
    Charge (ESU x 10^10)
                 0.0000
    Dipole Moment (Debye)
         X      -1.1877      Y       1.0065      Z       3.2936
       Tot       3.6430
    Quadrupole Moments (Debye-Ang)
        XX     -83.1241     XY       2.1616     YY     -64.1256
        XZ       6.6412     YZ      -2.3853     ZZ     -61.4090
    Octopole Moments (Debye-Ang^2)
       XXX      37.9905    XXY      67.1692    XYY     -12.8071
       YYY     -18.7178    XXZ      23.7834    XYZ       6.7201
       YYZ       5.6975    XZZ      -7.3434    YZZ       4.1954
       ZZZ       1.1423
    Hexadecapole Moments (Debye-Ang^3)
      XXXX   -1982.6485   XXXY      36.2475   XXYY    -363.6310
      XYYY       9.7501   YYYY    -471.1429   XXXZ      63.5074
      XXYZ     -32.8515   XYYZ      12.5377   YYYZ     -12.1487
      XXZZ    -321.7978   XYZZ       7.4274   YYZZ     -93.4487
      XZZZ       2.3422   YZZZ      -7.2813   ZZZZ    -148.4578
 -----------------------------------------------------------------
 Calculating analytic gradient of the SCF energy
 Gradient of SCF Energy
            1           2           3           4           5           6
    1  -0.0138689   0.0069020   0.0114541  -0.0199367   0.0050646  -0.0049002
    2  -0.0281789   0.0199326  -0.0035828   0.0086415  -0.0058297  -0.0178525
    3   0.0031155  -0.0012019  -0.0051108   0.0088985  -0.0113351   0.0055892
            7           8           9          10          11          12
    1   0.0408033  -0.0197175  -0.0023319   0.0046910  -0.0017219  -0.0143804
    2   0.0304337   0.0011630  -0.0057760   0.0032993   0.0036285  -0.0079540
    3   0.0022541  -0.0062958   0.0001611   0.0013724  -0.0013793  -0.0019063
           13          14          15          16          17
    1   0.0012967   0.0063070  -0.0010142  -0.0028728   0.0042261
    2  -0.0051290   0.0120287  -0.0037352   0.0002456  -0.0013348
    3   0.0009125  -0.0041521   0.0038216   0.0068421  -0.0015858
 Max gradient component =       4.080E-02
 RMS gradient           =       1.125E-02
 Gradient time:  CPU 52.32 s  wall 52.33 s
 Geometry Optimization Parameters
   NAtoms,    NIC,     NZ,  NCons,   NDum,   NFix, NCnnct, MaxDiis
       17     116       0       0       0       0       0       0

 Cartesian Hessian Update
 Hessian Updated using BFGS Update


** GEOMETRY OPTIMIZATION IN DELOCALIZED INTERNAL COORDINATES **
   Searching for a Minimum

   Optimization Cycle:   2

                       Coordinates (Angstroms)
     ATOM                X               Y               Z
      1  C        -0.5974374099    1.0870810626   -0.0049653956
      2  C        -0.1016594771   -0.2096985780    0.6509060926
      3  N         0.9946867209   -0.8423344282   -0.0731298412
      4  C         2.3128214764   -0.4409809712   -0.1310138449
      5  N         2.6911675090    0.6687587900    0.5609726650
      6  N        -1.8915304455    0.8767274968   -0.3891821733
      7  C        -2.3375312119   -0.3786526618   -0.0636774203
      8  N        -1.3120248304   -1.0266299246    0.5521881355
      9  H         0.7835254567   -1.6974684227   -0.5754958795
     10  H         3.6633393127    0.9423504665    0.5117810165
     11  H        -2.4656358297    1.5698245946   -0.8574808727
     12  O        -3.4534608944   -0.8254550759   -0.2790925245
     13  H        -1.4033082582   -1.9735695172    0.8995939329
     14  O         0.0451741305    2.1089260865   -0.1555417876
     15  H         0.1659258212   -0.0515135152    1.7078050469
     16  H         2.0568716358    1.2460145596    1.0988536129
     17  O         3.1186110973   -1.0956522638   -0.7847614245
   Point Group: c1    Number of degrees of freedom:    45


   Energy is   -600.959073994

 Hessian Updated using BFGS Update

 44 Hessian modes will be used to form the next step
  Hessian Eigenvalues:
     0.008447    0.009844    0.012810    0.013094    0.014026    0.019945
     0.020628    0.021043    0.021157    0.021451    0.023687    0.024121
     0.052229    0.066647    0.075424    0.125200    0.159501    0.159991
     0.160000    0.160861    0.207202    0.219712    0.243656    0.248331
     0.249983    0.249999    0.269189    0.294428    0.324082    0.355959
     0.377075    0.424157    0.426318    0.426495    0.429950    0.431081
     0.495298    0.517508    0.528954    0.532745    0.574635    0.943077
     0.949270    0.981056

 Minimum Search - Taking Simple RFO Step
 Searching for Lamda that Minimizes Along All modes
 Value Taken    Lamda =  -0.00798720
 Calculated Step too Large.  Step scaled by  0.869103
 Step Taken.  Stepsize is  0.300000

                             Maximum     Tolerance    Cnvgd?
         Gradient           0.020091      0.000300      NO
         Displacement       0.116663      0.001200      NO
         Energy change     -0.020884      0.000001      NO


 New Cartesian Coordinates Obtained by Inverse Iteration

 Displacement from previous Coordinates is:  0.469442
 ----------------------------------------------------------------
             Standard Nuclear Orientation (Angstroms)
    I     Atom           X                Y                Z
 ----------------------------------------------------------------
    1      C      -0.6013089946     1.1151683705     0.0311011944
    2      C      -0.1057310523    -0.2150806392     0.6490266539
    3      N       0.9937461320    -0.8305056456    -0.0763464527
    4      C       2.3339084802    -0.4745871959    -0.1095511727
    5      N       2.6861502825     0.6646354863     0.5507673986
    6      N      -1.8921947276     0.8853708256    -0.3775957923
    7      C      -2.3469874912    -0.3998239889    -0.0758555096
    8      N      -1.2997345266    -1.0348299132     0.5431756345
    9      H       0.7840448256    -1.6658383188    -0.5990199941
   10      H       3.6578581053     0.9170843307     0.5151074891
   11      H      -2.4707878592     1.5744013993    -0.8356387490
   12      O      -3.4506947258    -0.8396314399    -0.3065408628
   13      H      -1.3871603778    -1.9756940298     0.8902032909
   14      O       0.0287643704     2.1409528018    -0.0613805229
   15      H       0.1675747330    -0.0520182382     1.6987461289
   16      H       2.0325119917     1.3197239274     0.9434146999
   17      O       3.1395756379    -1.1716000340    -0.7118540958
 ----------------------------------------------------------------
 Molecular Point Group                 C1    NOp =  1
 Largest Abelian Subgroup              C1    NOp =  1
 Nuclear Repulsion Energy =   625.4418301334 hartrees
 There are       41 alpha and       41 beta electrons
 Applying Cartesian multipole field
    Component          Value
    ---------          -----
     (2,0,0)        1.00000E-11
     (0,2,0)        2.00000E-11
     (0,0,2)       -3.00000E-11
 Nucleus-field energy     =     0.0000000178 hartrees
 Requested basis set is 6-311++G(d,p)
 There are 96 shells and 284 basis functions
 A cutoff of  1.0D-11 yielded   4036 shell pairs
 There are     35786 function pairs (     38477 Cartesian)
 Smallest overlap matrix eigenvalue = 1.48E-05
 Guess MOs from SCF MO coefficient file
 Reading MOs from coefficient file
 Reading MOs from coefficient file
 A restricted hybrid HF-DFT SCF calculation will be
 performed using Pulay DIIS extrapolation
 Exchange:     0.2000 Hartree-Fock + 0.0800 Slater + 0.7200 B88
 Correlation:  0.1900 VWN1RPA + 0.8100 LYP
 Using SG-1 standard quadrature grid
 SCF converges when DIIS error is below 1.0E-08
 Geometry optimization detected.  Setting ReadMinima to 0
 Setting SaveMinima to 0
 ---------------------------------------
  Cycle       Energy         DIIS Error
 ---------------------------------------
    1    -600.9685643320      1.55E-03
    2    -600.9632213763      3.10E-04
    3    -600.9614999100      5.89E-04
    4    -600.9640293137      6.87E-05
    5    -600.9640529850      4.12E-05
    6    -600.9640661498      6.52E-06
    7    -600.9640660443      4.72E-06
    8    -600.9640661273      1.23E-06
    9    -600.9640661659      3.41E-07
   10    -600.9640661846      8.22E-08
   11    -600.9640661773      4.82E-08
   12    -600.9640661762      1.47E-08
   13    -600.9640661767      4.23E-09 Convergence criterion met
 ---------------------------------------
 SCF time:  CPU 140.26 s  wall 140.47 s
 SCF   energy in the final basis set = -600.9640661767
 Total energy in the final basis set = -600.9640661767

 --------------------------------------------------------------

                    Orbital Energies (a.u.)
 --------------------------------------------------------------

 Alpha MOs
 -- Occupied --
-19.152 -19.132 -19.089 -14.399 -14.386 -14.361 -14.343 -10.347
-10.331 -10.314 -10.308  -1.118  -1.091  -1.061  -1.022  -0.966
 -0.931  -0.906  -0.767  -0.695  -0.670  -0.640  -0.583  -0.574
 -0.546  -0.542  -0.530  -0.498  -0.483  -0.474  -0.465  -0.437
 -0.433  -0.427  -0.340  -0.329  -0.319  -0.312  -0.285  -0.279
 -0.275
 -- Virtual --
 -0.057  -0.027  -0.007  -0.005   0.001   0.018   0.021   0.030
  0.039   0.041   0.051   0.053   0.069   0.076   0.082   0.086
  0.089   0.098   0.101   0.103   0.110   0.114   0.127   0.134
  0.135   0.142   0.144   0.149   0.158   0.166   0.166   0.179
  0.189   0.192   0.193   0.202   0.208   0.219   0.225   0.228
  0.236   0.244   0.252   0.259   0.265   0.268   0.279   0.282
  0.289   0.291   0.296   0.312   0.317   0.323   0.323   0.331
  0.335   0.341   0.349   0.352   0.359   0.363   0.370   0.400
  0.409   0.435   0.443   0.451   0.463   0.504   0.541   0.555
  0.569   0.585   0.607   0.609   0.616   0.643   0.652   0.663
  0.672   0.686   0.702   0.722   0.729   0.740   0.762   0.780
  0.786   0.802   0.824   0.828   0.868   0.876   0.886   0.900
  0.908   0.942   0.952   0.976   0.987   1.012   1.051   1.094
  1.112   1.117   1.130   1.137   1.150   1.161   1.170   1.178
  1.190   1.201   1.209   1.216   1.228   1.249   1.265   1.278
  1.281   1.316   1.337   1.346   1.428   1.476   1.514   1.519
  1.544   1.579   1.593   1.630   1.639   1.652   1.668   1.689
  1.721   1.742   1.756   1.762   1.772   1.793   1.836   1.846
  1.886   1.895   1.904   1.923   1.984   2.011   2.025   2.055
  2.106   2.170   2.200   2.224   2.268   2.282   2.289   2.320
  2.352   2.368   2.373   2.459   2.479   2.525   2.546   2.568
  2.603   2.617   2.715   2.724   2.727   2.761   2.765   2.796
  2.824   2.837   2.841   2.844   2.862   2.868   2.886   2.891
  2.902   2.931   2.950   2.975   3.007   3.069   3.108   3.140
  3.277   3.332   3.336   3.350   3.370   3.390   3.423   3.452
  3.500   3.511   3.529   3.564   3.579   3.650   3.719   3.817
  3.839   3.856   3.890   3.900   3.987   4.005   4.081   4.622
  4.698   4.712   4.768   4.801   4.893   5.026   5.043   5.047
  5.070   5.117   5.200   5.240   5.300   5.733   5.776   5.803
 23.724  23.825  23.845  23.865  35.509  35.551  35.615  35.647
 49.973  50.034  50.036
 --------------------------------------------------------------

          Ground-State Mulliken Net Atomic Charges

     Atom                 Charge (a.u.)
  ----------------------------------------
      1 C                     0.240845
      2 C                    -0.277406
      3 N                    -0.297891
      4 C                     0.286641
      5 N                    -0.460384
      6 N                    -0.308258
      7 C                     0.341258
      8 N                    -0.375177
      9 H                     0.341363
     10 H                     0.320039
     11 H                     0.368723
     12 O                    -0.361588
     13 H                     0.337893
     14 O                    -0.305612
     15 H                     0.260302
     16 H                     0.269483
     17 O                    -0.380230
  ----------------------------------------
  Sum of atomic charges =     0.000000

 -----------------------------------------------------------------
                    Cartesian Multipole Moments
 -----------------------------------------------------------------
    Charge (ESU x 10^10)
                 0.0000
    Dipole Moment (Debye)
         X      -1.3704      Y       1.1142      Z       2.8653
       Tot       3.3659
    Quadrupole Moments (Debye-Ang)
        XX     -82.4091     XY       2.8882     YY     -64.5306
        XZ       5.4899     YZ      -2.7823     ZZ     -61.6246
    Octopole Moments (Debye-Ang^2)
       XXX      32.9277    XXY      67.5172    XYY     -13.6779
       YYY     -16.2527    XXZ      21.2452    XYZ       6.2621
       YYZ       4.0759    XZZ      -7.2368    YZZ       3.6178
       ZZZ      -2.7015
    Hexadecapole Moments (Debye-Ang^3)
      XXXX   -1977.2455   XXXY      47.0934   XXYY    -371.0802
      XYYY      19.6618   YYYY    -489.5515   XXXZ      50.6455
      XXYZ     -34.7520   XYYZ      10.4267   YYYZ     -17.9178
      XXZZ    -320.7929   XYZZ       7.2699   YYZZ     -95.1018
      XZZZ      -6.0357   YZZZ     -11.4772   ZZZZ    -142.9876
 -----------------------------------------------------------------
 Calculating analytic gradient of the SCF energy
 Gradient of SCF Energy
            1           2           3           4           5           6
    1   0.0008042   0.0022263   0.0034474  -0.0060176  -0.0005487  -0.0046651
    2  -0.0037789   0.0094153  -0.0025669   0.0025137   0.0019664  -0.0072345
    3   0.0010878  -0.0012025  -0.0011119   0.0046313  -0.0062112   0.0015980
            7           8           9          10          11          12
    1   0.0131024  -0.0058084   0.0004187  -0.0011849   0.0008823  -0.0063841
    2   0.0112569  -0.0034817  -0.0001892  -0.0002142   0.0002869  -0.0030974
    3  -0.0003954   0.0004041   0.0020896   0.0005747   0.0004479  -0.0009462
           13          14          15          16          17
    1   0.0006121  -0.0002696  -0.0015689   0.0021059   0.0028482
    2   0.0003862   0.0012231  -0.0020773  -0.0027854  -0.0016231
    3  -0.0011005  -0.0016440   0.0002510   0.0041248  -0.0025976
 Max gradient component =       1.310E-02
 RMS gradient           =       3.903E-03
 Gradient time:  CPU 51.92 s  wall 51.95 s
 Geometry Optimization Parameters
   NAtoms,    NIC,     NZ,  NCons,   NDum,   NFix, NCnnct, MaxDiis
       17     116       0       0       0       0       0       0

 Cartesian Hessian Update
 Hessian Updated using BFGS Update


** GEOMETRY OPTIMIZATION IN DELOCALIZED INTERNAL COORDINATES **
   Searching for a Minimum

   Optimization Cycle:   3

                       Coordinates (Angstroms)
     ATOM                X               Y               Z
      1  C        -0.6013089946    1.1151683705    0.0311011944
      2  C        -0.1057310523   -0.2150806392    0.6490266539
      3  N         0.9937461320   -0.8305056456   -0.0763464527
      4  C         2.3339084802   -0.4745871959   -0.1095511727
      5  N         2.6861502825    0.6646354863    0.5507673986
      6  N        -1.8921947276    0.8853708256   -0.3775957923
      7  C        -2.3469874912   -0.3998239889   -0.0758555096
      8  N        -1.2997345266   -1.0348299132    0.5431756345
      9  H         0.7840448256   -1.6658383188   -0.5990199941
     10  H         3.6578581053    0.9170843307    0.5151074891
     11  H        -2.4707878592    1.5744013993   -0.8356387490
     12  O        -3.4506947258   -0.8396314399   -0.3065408628
     13  H        -1.3871603778   -1.9756940298    0.8902032909
     14  O         0.0287643704    2.1409528018   -0.0613805229
     15  H         0.1675747330   -0.0520182382    1.6987461289
     16  H         2.0325119917    1.3197239274    0.9434146999
     17  O         3.1395756379   -1.1716000340   -0.7118540958
   Point Group: c1    Number of degrees of freedom:    45


   Energy is   -600.964066177

 Hessian Updated using BFGS Update

 45 Hessian modes will be used to form the next step
  Hessian Eigenvalues:
     0.008508    0.009715    0.012085    0.012832    0.013745    0.014510
     0.020562    0.020900    0.021173    0.021450    0.023687    0.024131
     0.051249    0.066602    0.075251    0.126018    0.158316    0.159992
     0.160000    0.160125    0.163412    0.207996    0.224072    0.242976
     0.249273    0.249984    0.252818    0.275926    0.295271    0.326121
     0.352291    0.376695    0.424537    0.426409    0.426491    0.430693
     0.460478    0.484859    0.517522    0.530547    0.537823    0.581646
     0.945667    0.962077    0.967408

 Minimum Search - Taking Simple RFO Step
 Searching for Lamda that Minimizes Along All modes
 Value Taken    Lamda =  -0.00490266
 Calculated Step too Large.  Step scaled by  0.591727
 Step Taken.  Stepsize is  0.300000

                             Maximum     Tolerance    Cnvgd?
         Gradient           0.006584      0.000300      NO
         Displacement       0.120268      0.001200      NO
         Energy change     -0.004992      0.000001      NO


 New Cartesian Coordinates Obtained by Inverse Iteration

 Displacement from previous Coordinates is:  0.533109
 ----------------------------------------------------------------
             Standard Nuclear Orientation (Angstroms)
    I     Atom           X                Y                Z
 ----------------------------------------------------------------
    1      C      -0.5970722652     1.1202429091     0.0683438858
    2      C      -0.1071218871    -0.2359636292     0.6468061773
    3      N       0.9946127498    -0.8301683149    -0.0876504167
    4      C       2.3443577350    -0.4915960489    -0.0857955544
    5      N       2.6686026486     0.6787043152     0.5371398880
    6      N      -1.8857120499     0.8973288745    -0.3578666718
    7      C      -2.3532717169    -0.4035104127    -0.0813619714
    8      N      -1.2979599971    -1.0463557918     0.5267258537
    9      H       0.7913105217    -1.6583193711    -0.6231509902
   10      H       3.6431637200     0.9208890235     0.5223859845
   11      H      -2.4653850592     1.5938193215    -0.8014811710
   12      O      -3.4530777267    -0.8305583790    -0.3224201204
   13      H      -1.3904702112    -1.9886291175     0.8665680679
   14      O       0.0363069863     2.1441725424     0.0246807736
   15      H       0.1758709658    -0.0808075360     1.6946985798
   16      H       1.9994351404     1.3997118558     0.7445217458
   17      O       3.1659452490    -1.2312325428    -0.6043847223
 ----------------------------------------------------------------
 Molecular Point Group                 C1    NOp =  1
 Largest Abelian Subgroup              C1    NOp =  1
 Nuclear Repulsion Energy =   625.2415880063 hartrees
 There are       41 alpha and       41 beta electrons
 Applying Cartesian multipole field
    Component          Value
    ---------          -----
     (2,0,0)        1.00000E-11
     (0,2,0)        2.00000E-11
     (0,0,2)       -3.00000E-11
 Nucleus-field energy     =     0.0000000182 hartrees
 Requested basis set is 6-311++G(d,p)
 There are 96 shells and 284 basis functions
 A cutoff of  1.0D-11 yielded   4039 shell pairs
 There are     35813 function pairs (     38510 Cartesian)
 Smallest overlap matrix eigenvalue = 1.53E-05
 Guess MOs from SCF MO coefficient file
 Reading MOs from coefficient file
 Reading MOs from coefficient file
 A restricted hybrid HF-DFT SCF calculation will be
 performed using Pulay DIIS extrapolation
 Exchange:     0.2000 Hartree-Fock + 0.0800 Slater + 0.7200 B88
 Correlation:  0.1900 VWN1RPA + 0.8100 LYP
 Using SG-1 standard quadrature grid
 SCF converges when DIIS error is below 1.0E-08
 Geometry optimization detected.  Setting ReadMinima to 0
 Setting SaveMinima to 0
 ---------------------------------------
  Cycle       Energy         DIIS Error
 ---------------------------------------
    1    -600.9551459542      1.57E-03
    2    -600.9659490768      2.26E-04
    3    -600.9654294428      3.66E-04
    4    -600.9664312876      7.17E-05
    5    -600.9664600219      3.42E-05
    6    -600.9664685410      8.46E-06
    7    -600.9664691824      4.39E-06
    8    -600.9664691243      1.36E-06
    9    -600.9664690963      3.75E-07
   10    -600.9664691204      1.07E-07
   11    -600.9664691407      4.08E-08
   12    -600.9664691381      1.92E-08
   13    -600.9664691354      5.43E-09 Convergence criterion met
 ---------------------------------------
 SCF time:  CPU 147.94 s  wall 148.18 s
 SCF   energy in the final basis set = -600.9664691354
 Total energy in the final basis set = -600.9664691354

 --------------------------------------------------------------

                    Orbital Energies (a.u.)
 --------------------------------------------------------------

 Alpha MOs
 -- Occupied --
-19.155 -19.136 -19.090 -14.399 -14.386 -14.359 -14.340 -10.349
-10.332 -10.313 -10.306  -1.119  -1.095  -1.062  -1.024  -0.965
 -0.930  -0.905  -0.766  -0.694  -0.669  -0.638  -0.581  -0.574
 -0.544  -0.543  -0.528  -0.496  -0.485  -0.475  -0.466  -0.439
 -0.433  -0.429  -0.342  -0.331  -0.320  -0.315  -0.286  -0.281
 -0.273
 -- Virtual --
 -0.057  -0.027  -0.006  -0.003   0.002   0.017   0.021   0.030
  0.039   0.041   0.051   0.054   0.069   0.076   0.083   0.088
  0.092   0.099   0.101   0.103   0.111   0.114   0.127   0.133
  0.137   0.142   0.145   0.148   0.160   0.164   0.169   0.180
  0.189   0.191   0.192   0.204   0.208   0.219   0.224   0.231
  0.235   0.243   0.251   0.256   0.265   0.267   0.279   0.282
  0.285   0.292   0.297   0.309   0.316   0.319   0.326   0.331
  0.333   0.338   0.348   0.353   0.362   0.365   0.369   0.397
  0.404   0.431   0.448   0.455   0.464   0.506   0.545   0.553
  0.572   0.588   0.607   0.611   0.626   0.645   0.652   0.664
  0.674   0.689   0.699   0.721   0.725   0.739   0.762   0.772
  0.782   0.801   0.824   0.830   0.864   0.881   0.884   0.899
  0.905   0.929   0.956   0.975   0.983   1.008   1.048   1.094
  1.107   1.112   1.124   1.136   1.146   1.160   1.171   1.181
  1.191   1.196   1.207   1.215   1.226   1.238   1.262   1.271
  1.283   1.315   1.343   1.368   1.431   1.472   1.515   1.529
  1.547   1.581   1.591   1.628   1.637   1.653   1.660   1.692
  1.729   1.744   1.753   1.767   1.773   1.797   1.835   1.850
  1.886   1.896   1.908   1.922   1.985   2.005   2.023   2.058
  2.102   2.144   2.201   2.220   2.264   2.277   2.292   2.319
  2.362   2.369   2.383   2.478   2.484   2.528   2.544   2.561
  2.601   2.611   2.710   2.723   2.726   2.758   2.765   2.792
  2.814   2.824   2.839   2.860   2.866   2.878   2.889   2.894
  2.900   2.916   2.943   2.974   3.010   3.068   3.107   3.141
  3.277   3.327   3.337   3.354   3.373   3.389   3.417   3.448
  3.498   3.507   3.529   3.563   3.575   3.650   3.714   3.814
  3.838   3.868   3.896   3.900   3.983   4.000   4.081   4.621
  4.697   4.713   4.768   4.802   4.894   5.025   5.035   5.042
  5.070   5.117   5.202   5.248   5.301   5.732   5.773   5.801
 23.726  23.824  23.844  23.864  35.508  35.550  35.611  35.647
 49.972  50.028  50.034
 --------------------------------------------------------------

          Ground-State Mulliken Net Atomic Charges

     Atom                 Charge (a.u.)
  ----------------------------------------
      1 C                     0.237847
      2 C                    -0.260214
      3 N                    -0.299771
      4 C                     0.274459
      5 N                    -0.460719
      6 N                    -0.320876
      7 C                     0.340883
      8 N                    -0.377040
      9 H                     0.339513
     10 H                     0.314622
     11 H                     0.366825
     12 O                    -0.352840
     13 H                     0.338034
     14 O                    -0.303935
     15 H                     0.266206
     16 H                     0.273185
     17 O                    -0.376180
  ----------------------------------------
  Sum of atomic charges =    -0.000000

 -----------------------------------------------------------------
                    Cartesian Multipole Moments
 -----------------------------------------------------------------
    Charge (ESU x 10^10)
                 0.0000
    Dipole Moment (Debye)
         X      -1.5732      Y       1.1842      Z       2.3443
       Tot       3.0616
    Quadrupole Moments (Debye-Ang)
        XX     -82.3377     XY       3.4848     YY     -64.4428
        XZ       4.1145     YZ      -3.1731     ZZ     -61.8350
    Octopole Moments (Debye-Ang^2)
       XXX      28.5557    XXY      68.1898    XYY     -15.0369
       YYY     -13.8383    XXZ      17.8939    XYZ       5.9193
       YYZ       1.6944    XZZ      -6.9125    YZZ       2.5187
       ZZZ      -6.9089
    Hexadecapole Moments (Debye-Ang^3)
      XXXX   -1983.5329   XXXY      57.9473   XXYY    -375.0634
      XYYY      27.6142   YYYY    -498.1744   XXXZ      36.3310
      XXYZ     -34.9361   XYYZ       7.0831   YYYZ     -22.0968
      XXZZ    -318.4426   XYZZ       5.7069   YYZZ     -96.0252
      XZZZ     -14.2860   YZZZ     -14.1435   ZZZZ    -135.8461
 -----------------------------------------------------------------
 Calculating analytic gradient of the SCF energy
 Gradient of SCF Energy
            1           2           3           4           5           6
    1   0.0065061  -0.0003776   0.0007699  -0.0007873  -0.0020753  -0.0037410
    2   0.0067942   0.0021114  -0.0013941   0.0015076   0.0031972  -0.0034881
    3   0.0003855  -0.0023943   0.0025366   0.0001963  -0.0054041   0.0002453
            7           8           9          10          11          12
    1  -0.0011139   0.0003089   0.0007960  -0.0019164   0.0011814  -0.0010009
    2   0.0022870  -0.0023264   0.0008166  -0.0009105  -0.0005744  -0.0005704
    3  -0.0017077   0.0023300   0.0014764   0.0005156   0.0005578  -0.0001482
           13          14          15          16          17
    1   0.0002924  -0.0024959  -0.0010419   0.0034472   0.0012481
    2   0.0012319  -0.0035464  -0.0007098  -0.0034083  -0.0010177
    3  -0.0013193   0.0000621  -0.0005278   0.0036019  -0.0004060
 Max gradient component =       6.794E-03
 RMS gradient           =       2.326E-03
 Gradient time:  CPU 58.01 s  wall 58.05 s
 Geometry Optimization Parameters
   NAtoms,    NIC,     NZ,  NCons,   NDum,   NFix, NCnnct, MaxDiis
       17     116       0       0       0       0       0       0

 Cartesian Hessian Update
 Hessian Updated using BFGS Update


** GEOMETRY OPTIMIZATION IN DELOCALIZED INTERNAL COORDINATES **
   Searching for a Minimum

   Optimization Cycle:   4

                       Coordinates (Angstroms)
     ATOM                X               Y               Z
      1  C        -0.5970722652    1.1202429091    0.0683438858
      2  C        -0.1071218871   -0.2359636292    0.6468061773
      3  N         0.9946127498   -0.8301683149   -0.0876504167
      4  C         2.3443577350   -0.4915960489   -0.0857955544
      5  N         2.6686026486    0.6787043152    0.5371398880
      6  N        -1.8857120499    0.8973288745   -0.3578666718
      7  C        -2.3532717169   -0.4035104127   -0.0813619714
      8  N        -1.2979599971   -1.0463557918    0.5267258537
      9  H         0.7913105217   -1.6583193711   -0.6231509902
     10  H         3.6431637200    0.9208890235    0.5223859845
     11  H        -2.4653850592    1.5938193215   -0.8014811710
     12  O        -3.4530777267   -0.8305583790   -0.3224201204
     13  H        -1.3904702112   -1.9886291175    0.8665680679
     14  O         0.0363069863    2.1441725424    0.0246807736
     15  H         0.1758709658   -0.0808075360    1.6946985798
     16  H         1.9994351404    1.3997118558    0.7445217458
     17  O         3.1659452490   -1.2312325428   -0.6043847223
   Point Group: c1    Number of degrees of freedom:    45


   Energy is   -600.966469135

 Hessian Updated using BFGS Update

 45 Hessian modes will be used to form the next step
  Hessian Eigenvalues:
     0.007285    0.009334    0.010086    0.012930    0.013759    0.014281
     0.020627    0.021153    0.021437    0.022583    0.023788    0.024135
     0.051772    0.067312    0.075456    0.126172    0.156825    0.159992
     0.160119    0.160147    0.163140    0.207710    0.221729    0.242839
     0.249958    0.250939    0.253195    0.292588    0.302642    0.327073
     0.355570    0.377226    0.424590    0.426409    0.426488    0.430999
     0.453848    0.506466    0.517701    0.530946    0.554370    0.615486
     0.945685    0.954726    1.008842

 Minimum Search - Taking Simple RFO Step
 Searching for Lamda that Minimizes Along All modes
 Value Taken    Lamda =  -0.00356861
 Calculated Step too Large.  Step scaled by  0.561083
 Step Taken.  Stepsize is  0.300000

                             Maximum     Tolerance    Cnvgd?
         Gradient           0.006035      0.000300      NO
         Displacement       0.132645      0.001200      NO
         Energy change     -0.002403      0.000001      NO


 New Cartesian Coordinates Obtained by Inverse Iteration

 Displacement from previous Coordinates is:  0.473099
 ----------------------------------------------------------------
             Standard Nuclear Orientation (Angstroms)
    I     Atom           X                Y                Z
 ----------------------------------------------------------------
    1      C      -0.5917464308     1.1182667798     0.0926980187
    2      C      -0.1045254945    -0.2549105997     0.6397208613
    3      N       0.9970231720    -0.8278266437    -0.1088355843
    4      C       2.3523301191    -0.5057878263    -0.0505094088
    5      N       2.6406457627     0.6884407943     0.5495360408
    6      N      -1.8799474825     0.9091110634    -0.3380115486
    7      C      -2.3563857888    -0.4016455077    -0.0778868883
    8      N      -1.2950691025    -1.0564460921     0.5110580158
    9      H       0.8011344860    -1.6474338790    -0.6605111665
   10      H       3.6162971988     0.9301973262     0.5426955034
   11      H      -2.4620526309     1.6132578330    -0.7665775813
   12      O      -3.4578805276    -0.8152757661    -0.3173973310
   13      H      -1.3936847269    -1.9994545946     0.8481184313
   14      O       0.0510510211     2.1375734906     0.0707143202
   15      H       0.1906091219    -0.1099134942     1.6859931730
   16      H       1.9715486046     1.4433272504     0.5559581290
   17      O       3.1901875017    -1.2637524361    -0.5090036464
 ----------------------------------------------------------------
 Molecular Point Group                 C1    NOp =  1
 Largest Abelian Subgroup              C1    NOp =  1
 Nuclear Repulsion Energy =   625.5587091475 hartrees
 There are       41 alpha and       41 beta electrons
 Applying Cartesian multipole field
    Component          Value
    ---------          -----
     (2,0,0)        1.00000E-11
     (0,2,0)        2.00000E-11
     (0,0,2)       -3.00000E-11
 Nucleus-field energy     =     0.0000000184 hartrees
 Requested basis set is 6-311++G(d,p)
 There are 96 shells and 284 basis functions
 A cutoff of  1.0D-11 yielded   4041 shell pairs
 There are     35793 function pairs (     38482 Cartesian)
 Smallest overlap matrix eigenvalue = 1.53E-05
 Guess MOs from SCF MO coefficient file
 Reading MOs from coefficient file
 Reading MOs from coefficient file
 A restricted hybrid HF-DFT SCF calculation will be
 performed using Pulay DIIS extrapolation
 Exchange:     0.2000 Hartree-Fock + 0.0800 Slater + 0.7200 B88
 Correlation:  0.1900 VWN1RPA + 0.8100 LYP
 Using SG-1 standard quadrature grid
 SCF converges when DIIS error is below 1.0E-08
 Geometry optimization detected.  Setting ReadMinima to 0
 Setting SaveMinima to 0
 ---------------------------------------
  Cycle       Energy         DIIS Error
 ---------------------------------------
    1    -600.9570352241      1.23E-03
    2    -600.9672729912      2.31E-04
    3    -600.9666156696      3.84E-04
    4    -600.9677520450      6.88E-05
    5    -600.9677789116      3.02E-05
    6    -600.9677853813      6.34E-06
    7    -600.9677857317      3.62E-06
    8    -600.9677856426      1.11E-06
    9    -600.9677856230      3.77E-07
   10    -600.9677856449      8.79E-08
   11    -600.9677856659      2.72E-08
   12    -600.9677856611      8.69E-09 Convergence criterion met
 ---------------------------------------
 SCF time:  CPU 133.60 s  wall 133.74 s
 SCF   energy in the final basis set = -600.9677856611
 Total energy in the final basis set = -600.9677856611

 --------------------------------------------------------------

                    Orbital Energies (a.u.)
 --------------------------------------------------------------

 Alpha MOs
 -- Occupied --
-19.155 -19.138 -19.092 -14.399 -14.386 -14.358 -14.337 -10.350
-10.332 -10.312 -10.304  -1.120  -1.097  -1.063  -1.025  -0.965
 -0.931  -0.904  -0.764  -0.693  -0.668  -0.636  -0.578  -0.573
 -0.543  -0.542  -0.527  -0.494  -0.485  -0.476  -0.466  -0.440
 -0.432  -0.430  -0.343  -0.333  -0.321  -0.316  -0.290  -0.282
 -0.271
 -- Virtual --
 -0.057  -0.026  -0.006  -0.001   0.002   0.016   0.020   0.030
  0.039   0.041   0.050   0.057   0.068   0.076   0.082   0.089
  0.095   0.100   0.102   0.105   0.111   0.114   0.127   0.132
  0.137   0.140   0.144   0.150   0.159   0.165   0.172   0.182
  0.187   0.189   0.193   0.202   0.210   0.219   0.226   0.234
  0.235   0.242   0.252   0.255   0.263   0.268   0.279   0.282
  0.283   0.293   0.299   0.306   0.312   0.318   0.329   0.330
  0.334   0.336   0.346   0.354   0.361   0.368   0.371   0.394
  0.402   0.424   0.449   0.457   0.468   0.506   0.545   0.551
  0.575   0.588   0.605   0.612   0.637   0.646   0.652   0.664
  0.677   0.687   0.699   0.717   0.723   0.739   0.743   0.761
  0.784   0.800   0.823   0.834   0.858   0.884   0.886   0.899
  0.901   0.914   0.955   0.977   0.982   1.004   1.047   1.089
  1.109   1.110   1.124   1.137   1.145   1.160   1.169   1.179
  1.188   1.196   1.205   1.210   1.222   1.248   1.263   1.269
  1.290   1.313   1.344   1.400   1.437   1.470   1.515   1.540
  1.555   1.579   1.593   1.624   1.633   1.646   1.671   1.699
  1.728   1.743   1.753   1.773   1.776   1.806   1.833   1.850
  1.883   1.897   1.912   1.925   1.982   2.010   2.020   2.064
  2.095   2.127   2.201   2.213   2.252   2.272   2.296   2.317
  2.366   2.370   2.414   2.486   2.495   2.533   2.541   2.559
  2.601   2.607   2.705   2.719   2.729   2.753   2.765   2.785
  2.808   2.822   2.835   2.866   2.875   2.880   2.887   2.898
  2.906   2.911   2.936   2.971   3.017   3.060   3.105   3.140
  3.276   3.320   3.336   3.355   3.375   3.391   3.412   3.444
  3.490   3.506   3.528   3.563   3.565   3.648   3.703   3.811
  3.838   3.880   3.901   3.913   3.987   4.000   4.086   4.619
  4.697   4.712   4.765   4.809   4.897   5.022   5.030   5.040
  5.069   5.113   5.210   5.258   5.302   5.736   5.774   5.800
 23.727  23.824  23.844  23.863  35.508  35.548  35.608  35.644
 49.971  50.021  50.033
 --------------------------------------------------------------

          Ground-State Mulliken Net Atomic Charges

     Atom                 Charge (a.u.)
  ----------------------------------------
      1 C                     0.226720
      2 C                    -0.240118
      3 N                    -0.297846
      4 C                     0.253748
      5 N                    -0.452529
      6 N                    -0.324326
      7 C                     0.334628
      8 N                    -0.375961
      9 H                     0.338222
     10 H                     0.309230
     11 H                     0.365060
     12 O                    -0.347752
     13 H                     0.338202
     14 O                    -0.302065
     15 H                     0.269146
     16 H                     0.275007
     17 O                    -0.369368
  ----------------------------------------
  Sum of atomic charges =     0.000000

 -----------------------------------------------------------------
                    Cartesian Multipole Moments
 -----------------------------------------------------------------
    Charge (ESU x 10^10)
                 0.0000
    Dipole Moment (Debye)
         X      -1.7196      Y       1.1535      Z       1.8672
       Tot       2.7882
    Quadrupole Moments (Debye-Ang)
        XX     -82.4297     XY       3.7139     YY     -64.2807
        XZ       2.9061     YZ      -3.4777     ZZ     -61.9810
    Octopole Moments (Debye-Ang^2)
       XXX      25.1199    XXY      68.3242    XYY     -16.1308
       YYY     -12.2246    XXZ      14.2970    XYZ       5.4137
       YYZ      -0.6512    XZZ      -6.7244    YZZ       1.2958
       ZZZ     -10.5945
    Hexadecapole Moments (Debye-Ang^3)
      XXXX   -1993.1737   XXXY      65.0966   XXYY    -376.2933
      XYYY      32.8444   YYYY    -501.0885   XXXZ      24.2136
      XXYZ     -34.1405   XYYZ       3.0787   YYYZ     -23.7452
      XXZZ    -315.9171   XYZZ       4.2327   YYZZ     -96.3970
      XZZZ     -21.2175   YZZZ     -14.7283   ZZZZ    -130.7321
 -----------------------------------------------------------------
 Calculating analytic gradient of the SCF energy
 Gradient of SCF Energy
            1           2           3           4           5           6
    1   0.0070523  -0.0018435  -0.0008206   0.0026403  -0.0023481  -0.0022446
    2   0.0096658  -0.0024132  -0.0001886   0.0005334   0.0023559  -0.0002068
    3   0.0008635  -0.0034014   0.0035721   0.0021763  -0.0051356  -0.0009246
            7           8           9          10          11          12
    1  -0.0080921   0.0036263   0.0008924  -0.0020819   0.0008972   0.0022444
    2  -0.0028667  -0.0008688   0.0011328  -0.0013269  -0.0007637   0.0009477
    3  -0.0023269   0.0031958   0.0005921   0.0002466   0.0003564   0.0004804
           13          14          15          16          17
    1   0.0001493  -0.0022236  -0.0005242   0.0025461   0.0001305
    2   0.0011215  -0.0047202   0.0001303  -0.0025467   0.0000143
    3  -0.0011886   0.0013029  -0.0004692   0.0014799  -0.0008197
 Max gradient component =       9.666E-03
 RMS gradient           =       2.804E-03
 Gradient time:  CPU 52.73 s  wall 52.74 s
 Geometry Optimization Parameters
   NAtoms,    NIC,     NZ,  NCons,   NDum,   NFix, NCnnct, MaxDiis
       17     116       0       0       0       0       0       0

 Cartesian Hessian Update
 Hessian Updated using BFGS Update


** GEOMETRY OPTIMIZATION IN DELOCALIZED INTERNAL COORDINATES **
   Searching for a Minimum

   Optimization Cycle:   5

                       Coordinates (Angstroms)
     ATOM                X               Y               Z
      1  C        -0.5917464308    1.1182667798    0.0926980187
      2  C        -0.1045254945   -0.2549105997    0.6397208613
      3  N         0.9970231720   -0.8278266437   -0.1088355843
      4  C         2.3523301191   -0.5057878263   -0.0505094088
      5  N         2.6406457627    0.6884407943    0.5495360408
      6  N        -1.8799474825    0.9091110634   -0.3380115486
      7  C        -2.3563857888   -0.4016455077   -0.0778868883
      8  N        -1.2950691025   -1.0564460921    0.5110580158
      9  H         0.8011344860   -1.6474338790   -0.6605111665
     10  H         3.6162971988    0.9301973262    0.5426955034
     11  H        -2.4620526309    1.6132578330   -0.7665775813
     12  O        -3.4578805276   -0.8152757661   -0.3173973310
     13  H        -1.3936847269   -1.9994545946    0.8481184313
     14  O         0.0510510211    2.1375734906    0.0707143202
     15  H         0.1906091219   -0.1099134942    1.6859931730
     16  H         1.9715486046    1.4433272504    0.5559581290
     17  O         3.1901875017   -1.2637524361   -0.5090036464
   Point Group: c1    Number of degrees of freedom:    45


   Energy is   -600.967785661

 Hessian Updated using BFGS Update

 45 Hessian modes will be used to form the next step
  Hessian Eigenvalues:
     0.005444    0.010064    0.011930    0.012941    0.013948    0.017272
     0.021056    0.021432    0.022515    0.023787    0.024132    0.033055
     0.052808    0.068309    0.075679    0.126077    0.157020    0.159992
     0.160112    0.160256    0.162627    0.207110    0.218288    0.246382
     0.249995    0.250803    0.253361    0.292916    0.301134    0.326629
     0.357906    0.377609    0.424594    0.426375    0.426491    0.429934
     0.448180    0.507847    0.517856    0.532103    0.558123    0.608290
     0.946214    0.949164    1.011894

 Minimum Search - Taking Simple RFO Step
 Searching for Lamda that Minimizes Along All modes
 Value Taken    Lamda =  -0.00191050
 Calculated Step too Large.  Step scaled by  0.670072
 Step Taken.  Stepsize is  0.300000

                             Maximum     Tolerance    Cnvgd?
         Gradient           0.005147      0.000300      NO
         Displacement       0.137158      0.001200      NO
         Energy change     -0.001317      0.000001      NO


 New Cartesian Coordinates Obtained by Inverse Iteration

 Displacement from previous Coordinates is:  0.572515
 ----------------------------------------------------------------
             Standard Nuclear Orientation (Angstroms)
    I     Atom           X                Y                Z
 ----------------------------------------------------------------
    1      C      -0.6180467291     1.1276453136     0.0483579603
    2      C      -0.0950639193    -0.2326185570     0.5979551252
    3      N       0.9973733837    -0.7858462364    -0.1771426414
    4      C       2.3588942378    -0.5071801941    -0.0490501725
    5      N       2.6448750812     0.6450686819     0.6365174148
    6      N      -1.9145772736     0.9030196737    -0.3370377912
    7      C      -2.3663527745    -0.4131255922    -0.0424888776
    8      N      -1.2759476786    -1.0503982629     0.5094743342
    9      H       0.7963378327    -1.5865119740    -0.7562009720
   10      H       3.6302450261     0.8522107495     0.6701717540
   11      H      -2.5219776784     1.5941387532    -0.7537748224
   12      O      -3.4707956291    -0.8390915029    -0.2360570179
   13      H      -1.3563819670    -1.9865984037     0.8728917979
   14      O       0.0153885611     2.1532515823    -0.0149793946
   15      H       0.2311770132    -0.0709854052     1.6330710442
   16      H       2.0192825390     1.4366879263     0.5442765518
   17      O       3.1951047782    -1.2819388540    -0.4782249547
 ----------------------------------------------------------------
 Molecular Point Group                 C1    NOp =  1
 Largest Abelian Subgroup              C1    NOp =  1
 Nuclear Repulsion Energy =   624.7714961678 hartrees
 There are       41 alpha and       41 beta electrons
 Applying Cartesian multipole field
    Component          Value
    ---------          -----
     (2,0,0)        1.00000E-11
     (0,2,0)        2.00000E-11
     (0,0,2)       -3.00000E-11
 Nucleus-field energy     =     0.0000000185 hartrees
 Requested basis set is 6-311++G(d,p)
 There are 96 shells and 284 basis functions
 A cutoff of  1.0D-11 yielded   4037 shell pairs
 There are     35782 function pairs (     38470 Cartesian)
 Smallest overlap matrix eigenvalue = 1.46E-05
 Guess MOs from SCF MO coefficient file
 Reading MOs from coefficient file
 Reading MOs from coefficient file
 A restricted hybrid HF-DFT SCF calculation will be
 performed using Pulay DIIS extrapolation
 Exchange:     0.2000 Hartree-Fock + 0.0800 Slater + 0.7200 B88
 Correlation:  0.1900 VWN1RPA + 0.8100 LYP
 Using SG-1 standard quadrature grid
 SCF converges when DIIS error is below 1.0E-08
 Geometry optimization detected.  Setting ReadMinima to 0
 Setting SaveMinima to 0
 ---------------------------------------
  Cycle       Energy         DIIS Error
 ---------------------------------------
    1    -600.9482017071      1.55E-03
    2    -600.9679931499      2.42E-04
    3    -600.9671585863      4.22E-04
    4    -600.9685496608      7.04E-05
    5    -600.9685804798      2.53E-05
    6    -600.9685850153      7.92E-06
    7    -600.9685858649      3.35E-06
    8    -600.9685857322      1.29E-06
    9    -600.9685857054      3.72E-07
   10    -600.9685857142      1.18E-07
   11    -600.9685857190      4.25E-08
   12    -600.9685857227      2.20E-08
   13    -600.9685857202      5.51E-09 Convergence criterion met
 ---------------------------------------
 SCF time:  CPU 141.05 s  wall 141.23 s
 SCF   energy in the final basis set = -600.9685857202
 Total energy in the final basis set = -600.9685857202

 --------------------------------------------------------------

                    Orbital Energies (a.u.)
 --------------------------------------------------------------

 Alpha MOs
 -- Occupied --
-19.152 -19.137 -19.095 -14.398 -14.386 -14.359 -14.340 -10.350
-10.330 -10.313 -10.303  -1.118  -1.094  -1.065  -1.024  -0.964
 -0.932  -0.905  -0.763  -0.692  -0.666  -0.637  -0.577  -0.571
 -0.542  -0.540  -0.526  -0.494  -0.484  -0.475  -0.465  -0.438
 -0.434  -0.431  -0.342  -0.331  -0.321  -0.315  -0.294  -0.284
 -0.271
 -- Virtual --
 -0.054  -0.026  -0.005  -0.002   0.001   0.015   0.019   0.030
  0.038   0.041   0.050   0.058   0.066   0.076   0.081   0.089
  0.096   0.101   0.103   0.105   0.112   0.114   0.125   0.132
  0.137   0.139   0.143   0.150   0.157   0.165   0.175   0.182
  0.184   0.188   0.193   0.201   0.212   0.217   0.227   0.232
  0.235   0.243   0.249   0.256   0.263   0.269   0.277   0.281
  0.285   0.293   0.302   0.303   0.312   0.320   0.329   0.330
  0.334   0.337   0.344   0.351   0.359   0.369   0.372   0.388
  0.400   0.421   0.450   0.454   0.466   0.509   0.545   0.551
  0.576   0.593   0.601   0.613   0.643   0.648   0.652   0.663
  0.679   0.683   0.701   0.706   0.719   0.733   0.741   0.757
  0.788   0.802   0.824   0.837   0.849   0.883   0.892   0.895
  0.898   0.907   0.955   0.968   0.983   1.000   1.050   1.089
  1.108   1.113   1.129   1.138   1.146   1.163   1.168   1.180
  1.189   1.198   1.206   1.213   1.224   1.249   1.265   1.272
  1.293   1.314   1.334   1.408   1.442   1.472   1.515   1.543
  1.551   1.577   1.597   1.622   1.626   1.648   1.668   1.696
  1.731   1.745   1.752   1.768   1.778   1.812   1.830   1.845
  1.883   1.897   1.914   1.926   1.975   2.020   2.024   2.063
  2.083   2.099   2.190   2.211   2.248   2.266   2.302   2.315
  2.368   2.377   2.427   2.488   2.502   2.529   2.538   2.563
  2.606   2.614   2.703   2.724   2.730   2.748   2.767   2.780
  2.809   2.827   2.839   2.866   2.877   2.881   2.885   2.901
  2.904   2.912   2.930   2.966   3.008   3.045   3.099   3.139
  3.273   3.310   3.336   3.357   3.371   3.391   3.409   3.443
  3.483   3.507   3.526   3.553   3.564   3.646   3.690   3.812
  3.838   3.883   3.904   3.924   3.995   4.007   4.094   4.620
  4.694   4.711   4.759   4.807   4.895   5.019   5.031   5.041
  5.067   5.106   5.205   5.245   5.301   5.734   5.773   5.795
 23.729  23.825  23.844  23.865  35.508  35.545  35.610  35.635
 49.972  50.015  50.036
 --------------------------------------------------------------

          Ground-State Mulliken Net Atomic Charges

     Atom                 Charge (a.u.)
  ----------------------------------------
      1 C                     0.248649
      2 C                    -0.283306
      3 N                    -0.267879
      4 C                     0.236498
      5 N                    -0.438407
      6 N                    -0.319130
      7 C                     0.327705
      8 N                    -0.372729
      9 H                     0.340435
     10 H                     0.307711
     11 H                     0.364606
     12 O                    -0.347410
     13 H                     0.337779
     14 O                    -0.310685
     15 H                     0.272174
     16 H                     0.266962
     17 O                    -0.362975
  ----------------------------------------
  Sum of atomic charges =    -0.000000

 -----------------------------------------------------------------
                    Cartesian Multipole Moments
 -----------------------------------------------------------------
    Charge (ESU x 10^10)
                 0.0000
    Dipole Moment (Debye)
         X      -1.5418      Y       1.1073      Z       1.7327
       Tot       2.5701
    Quadrupole Moments (Debye-Ang)
        XX     -81.7002     XY       3.4843     YY     -64.9639
        XZ       3.2859     YZ      -2.9533     ZZ     -61.8090
    Octopole Moments (Debye-Ang^2)
       XXX      27.7760    XXY      69.4295    XYY     -15.3983
       YYY     -12.2501    XXZ      12.7882    XYZ       5.4120
       YYZ       0.0384    XZZ      -6.2529    YZZ       0.6796
       ZZZ     -11.2975
    Hexadecapole Moments (Debye-Ang^3)
      XXXX   -1998.8662   XXXY      61.7426   XXYY    -381.3194
      XYYY      35.9821   YYYY    -505.5397   XXXZ      35.5290
      XXYZ     -30.0942   XYYZ       3.1251   YYYZ     -18.6097
      XXZZ    -313.9213   XYZZ       5.7541   YYZZ     -95.4630
      XZZZ     -22.4015   YZZZ     -10.9822   ZZZZ    -131.4045
 -----------------------------------------------------------------
 Calculating analytic gradient of the SCF energy
 Gradient of SCF Energy
            1           2           3           4           5           6
    1   0.0030123  -0.0017188  -0.0021169   0.0051663  -0.0004298   0.0004189
    2   0.0053796  -0.0044240  -0.0010065   0.0060732  -0.0018879   0.0028647
    3   0.0005223  -0.0023917   0.0037040  -0.0021731  -0.0019788  -0.0012765
            7           8           9          10          11          12
    1  -0.0092484   0.0043439   0.0006258  -0.0010318   0.0001203   0.0040157
    2  -0.0056162   0.0015140   0.0004461  -0.0015821  -0.0003155   0.0019252
    3  -0.0011844   0.0024976   0.0000275  -0.0000786  -0.0000465   0.0005347
           13          14          15          16          17
    1   0.0000417  -0.0021012  -0.0004632   0.0002787  -0.0009134
    2   0.0002026  -0.0018729   0.0004102  -0.0007010  -0.0014096
    3  -0.0007853   0.0007573   0.0003560   0.0002114   0.0013043
 Max gradient component =       9.248E-03
 RMS gradient           =       2.645E-03
 Gradient time:  CPU 52.74 s  wall 52.77 s
 Geometry Optimization Parameters
   NAtoms,    NIC,     NZ,  NCons,   NDum,   NFix, NCnnct, MaxDiis
       17     116       0       0       0       0       0       0

 Cartesian Hessian Update
 Hessian Updated using BFGS Update


** GEOMETRY OPTIMIZATION IN DELOCALIZED INTERNAL COORDINATES **
   Searching for a Minimum

   Optimization Cycle:   6

                       Coordinates (Angstroms)
     ATOM                X               Y               Z
      1  C        -0.6180467291    1.1276453136    0.0483579603
      2  C        -0.0950639193   -0.2326185570    0.5979551252
      3  N         0.9973733837   -0.7858462364   -0.1771426414
      4  C         2.3588942378   -0.5071801941   -0.0490501725
      5  N         2.6448750812    0.6450686819    0.6365174148
      6  N        -1.9145772736    0.9030196737   -0.3370377912
      7  C        -2.3663527745   -0.4131255922   -0.0424888776
      8  N        -1.2759476786   -1.0503982629    0.5094743342
      9  H         0.7963378327   -1.5865119740   -0.7562009720
     10  H         3.6302450261    0.8522107495    0.6701717540
     11  H        -2.5219776784    1.5941387532   -0.7537748224
     12  O        -3.4707956291   -0.8390915029   -0.2360570179
     13  H        -1.3563819670   -1.9865984037    0.8728917979
     14  O         0.0153885611    2.1532515823   -0.0149793946
     15  H         0.2311770132   -0.0709854052    1.6330710442
     16  H         2.0192825390    1.4366879263    0.5442765518
     17  O         3.1951047782   -1.2819388540   -0.4782249547
   Point Group: c1    Number of degrees of freedom:    45


   Energy is   -600.968585720

 Hessian Updated using BFGS Update

 45 Hessian modes will be used to form the next step
  Hessian Eigenvalues:
     0.005458    0.010126    0.012030    0.013003    0.013977    0.018500
     0.021105    0.021454    0.023680    0.024126    0.026719    0.036960
     0.054627    0.067583    0.076372    0.125453    0.157390    0.160035
     0.160111    0.160828    0.162101    0.205592    0.219611    0.247159
     0.250392    0.252254    0.261143    0.288683    0.299297    0.326633
     0.360214    0.378161    0.424535    0.425952    0.426484    0.432124
     0.449850    0.508988    0.520089    0.532999    0.552616    0.580885
     0.944592    0.955988    0.994515

 Minimum Search - Taking Simple RFO Step
 Searching for Lamda that Minimizes Along All modes
 Value Taken    Lamda =  -0.00110863
 Step Taken.  Stepsize is  0.296645

                             Maximum     Tolerance    Cnvgd?
         Gradient           0.007540      0.000300      NO
         Displacement       0.153505      0.001200      NO
         Energy change     -0.000800      0.000001      NO


 New Cartesian Coordinates Obtained by Inverse Iteration

 Displacement from previous Coordinates is:  0.570267
 ----------------------------------------------------------------
             Standard Nuclear Orientation (Angstroms)
    I     Atom           X                Y                Z
 ----------------------------------------------------------------
    1      C      -0.6161443183     1.1181773984    -0.0118437395
    2      C      -0.0803816349    -0.2275672788     0.5520394513
    3      N       1.0038726849    -0.7621778888    -0.2440139222
    4      C       2.3590713758    -0.5181580129    -0.0282960224
    5      N       2.6092605060     0.6078954007     0.7272619696
    6      N      -1.9278539803     0.8998974708    -0.3316132090
    7      C      -2.3710929025    -0.4093499400     0.0033149738
    8      N      -1.2615108495    -1.0509685651     0.5028275575
    9      H       0.8036756723    -1.5392887830    -0.8566453256
   10      H       3.5953302248     0.8218608276     0.7844499451
   11      H      -2.5513069619     1.5873876586    -0.7320330974
   12      O      -3.4878996428    -0.8299354403    -0.1300469138
   13      H      -1.3364597519    -1.9741488086     0.9021754111
   14      O       0.0300264440     2.1330302297    -0.1361253869
   15      H       0.2790532867    -0.0480844063     1.5727489669
   16      H       2.0067902034     1.4103250796     0.5649423256
   17      O       3.2151044476    -1.2611672435    -0.4713836459
 ----------------------------------------------------------------
 Molecular Point Group                 C1    NOp =  1
 Largest Abelian Subgroup              C1    NOp =  1
 Nuclear Repulsion Energy =   625.3980106069 hartrees
 There are       41 alpha and       41 beta electrons
 Applying Cartesian multipole field
    Component          Value
    ---------          -----
     (2,0,0)        1.00000E-11
     (0,2,0)        2.00000E-11
     (0,0,2)       -3.00000E-11
 Nucleus-field energy     =     0.0000000183 hartrees
 Requested basis set is 6-311++G(d,p)
 There are 96 shells and 284 basis functions
 A cutoff of  1.0D-11 yielded   4041 shell pairs
 There are     35820 function pairs (     38513 Cartesian)
 Smallest overlap matrix eigenvalue = 1.41E-05
 Guess MOs from SCF MO coefficient file
 Reading MOs from coefficient file
 Reading MOs from coefficient file
 A restricted hybrid HF-DFT SCF calculation will be
 performed using Pulay DIIS extrapolation
 Exchange:     0.2000 Hartree-Fock + 0.0800 Slater + 0.7200 B88
 Correlation:  0.1900 VWN1RPA + 0.8100 LYP
 Using SG-1 standard quadrature grid
 SCF converges when DIIS error is below 1.0E-08
 Geometry optimization detected.  Setting ReadMinima to 0
 Setting SaveMinima to 0
 ---------------------------------------
  Cycle       Energy         DIIS Error
 ---------------------------------------
    1    -600.9482931055      1.73E-03
    2    -600.9683474743      2.57E-04
    3    -600.9672866225      4.69E-04
    4    -600.9689882527      6.93E-05
    5    -600.9690196356      2.31E-05
    6    -600.9690231801      8.56E-06
    7    -600.9690241172      3.05E-06
    8    -600.9690239813      1.20E-06
    9    -600.9690239922      3.80E-07
   10    -600.9690240129      1.32E-07
   11    -600.9690240386      4.75E-08
   12    -600.9690240441      2.69E-08
   13    -600.9690240433      4.84E-09 Convergence criterion met
 ---------------------------------------
 SCF time:  CPU 140.54 s  wall 140.67 s
 SCF   energy in the final basis set = -600.9690240433
 Total energy in the final basis set = -600.9690240433

 --------------------------------------------------------------

                    Orbital Energies (a.u.)
 --------------------------------------------------------------

 Alpha MOs
 -- Occupied --
-19.151 -19.137 -19.097 -14.398 -14.386 -14.360 -14.340 -10.349
-10.329 -10.314 -10.302  -1.118  -1.093  -1.066  -1.023  -0.966
 -0.933  -0.904  -0.763  -0.691  -0.666  -0.638  -0.578  -0.569
 -0.543  -0.537  -0.526  -0.493  -0.483  -0.474  -0.465  -0.437
 -0.435  -0.431  -0.342  -0.331  -0.322  -0.315  -0.297  -0.285
 -0.272
 -- Virtual --
 -0.054  -0.026  -0.005  -0.002   0.001   0.014   0.019   0.029
  0.038   0.041   0.050   0.059   0.065   0.077   0.080   0.088
  0.098   0.101   0.104   0.106   0.113   0.114   0.123   0.132
  0.137   0.140   0.144   0.151   0.156   0.162   0.175   0.179
  0.185   0.189   0.194   0.202   0.214   0.216   0.228   0.230
  0.235   0.242   0.248   0.258   0.264   0.270   0.276   0.282
  0.285   0.291   0.301   0.305   0.311   0.321   0.328   0.330
  0.334   0.338   0.345   0.348   0.359   0.372   0.372   0.386
  0.399   0.422   0.449   0.452   0.463   0.510   0.546   0.550
  0.577   0.591   0.599   0.613   0.645   0.648   0.652   0.659
  0.675   0.681   0.700   0.705   0.718   0.735   0.742   0.752
  0.793   0.803   0.827   0.838   0.853   0.879   0.892   0.898
  0.901   0.908   0.952   0.968   0.986   0.996   1.051   1.084
  1.106   1.111   1.130   1.143   1.147   1.164   1.171   1.181
  1.191   1.199   1.203   1.218   1.225   1.252   1.271   1.272
  1.291   1.309   1.331   1.409   1.450   1.470   1.515   1.537
  1.546   1.578   1.601   1.619   1.625   1.651   1.671   1.696
  1.735   1.750   1.751   1.770   1.779   1.817   1.827   1.839
  1.876   1.897   1.914   1.927   1.967   2.026   2.033   2.064
  2.084   2.090   2.179   2.216   2.244   2.260   2.310   2.315
  2.369   2.385   2.436   2.490   2.507   2.521   2.542   2.568
  2.607   2.623   2.702   2.716   2.735   2.751   2.772   2.780
  2.809   2.831   2.846   2.868   2.878   2.881   2.889   2.895
  2.909   2.915   2.930   2.962   3.007   3.034   3.095   3.137
  3.272   3.316   3.334   3.356   3.372   3.388   3.409   3.447
  3.476   3.508   3.519   3.545   3.565   3.642   3.680   3.811
  3.838   3.883   3.905   3.929   4.000   4.025   4.110   4.618
  4.691   4.711   4.752   4.807   4.897   5.016   5.032   5.041
  5.067   5.100   5.206   5.241   5.303   5.734   5.774   5.792
 23.733  23.825  23.846  23.866  35.509  35.543  35.613  35.629
 49.972  50.013  50.037
 --------------------------------------------------------------

          Ground-State Mulliken Net Atomic Charges

     Atom                 Charge (a.u.)
  ----------------------------------------
      1 C                     0.286959
      2 C                    -0.372461
      3 N                    -0.227334
      4 C                     0.232209
      5 N                    -0.429340
      6 N                    -0.311258
      7 C                     0.317509
      8 N                    -0.363450
      9 H                     0.341219
     10 H                     0.306596
     11 H                     0.364801
     12 O                    -0.348715
     13 H                     0.336133
     14 O                    -0.315421
     15 H                     0.279129
     16 H                     0.264024
     17 O                    -0.360601
  ----------------------------------------
  Sum of atomic charges =    -0.000000

 -----------------------------------------------------------------
                    Cartesian Multipole Moments
 -----------------------------------------------------------------
    Charge (ESU x 10^10)
                 0.0000
    Dipole Moment (Debye)
         X      -1.5315      Y       1.0014      Z       1.6818
       Tot       2.4853
    Quadrupole Moments (Debye-Ang)
        XX     -82.0793     XY       3.0074     YY     -64.9254
        XZ       3.8920     YZ      -2.2452     ZZ     -61.7118
    Octopole Moments (Debye-Ang^2)
       XXX      27.1105    XXY      69.0680    XYY     -15.0754
       YYY     -11.6342    XXZ      11.2205    XYZ       5.2166
       YYZ       1.1623    XZZ      -6.3873    YZZ      -0.0375
       ZZZ     -11.7995
    Hexadecapole Moments (Debye-Ang^3)
      XXXX   -2017.5224   XXXY      58.7174   XXYY    -379.4486
      XYYY      35.6498   YYYY    -496.0039   XXXZ      50.6241
      XXYZ     -25.0079   XYYZ       4.2876   YYYZ     -10.3006
      XXZZ    -312.2150   XYZZ       7.0710   YYZZ     -93.5326
      XZZZ     -20.8183   YZZZ      -5.0282   ZZZZ    -135.0217
 -----------------------------------------------------------------
 Calculating analytic gradient of the SCF energy
 Gradient of SCF Energy
            1           2           3           4           5           6
    1  -0.0002641  -0.0005369  -0.0028171   0.0037814  -0.0015838   0.0024018
    2   0.0004241  -0.0044015   0.0015442   0.0016462  -0.0022194   0.0031623
    3  -0.0006763  -0.0002933   0.0000211   0.0035868  -0.0003773  -0.0010009
            7           8           9          10          11          12
    1  -0.0051792   0.0016263   0.0000250   0.0007091  -0.0003813   0.0027252
    2  -0.0047275   0.0025578  -0.0001588  -0.0003023   0.0001332   0.0011594
    3   0.0004247   0.0012652  -0.0007148  -0.0004451  -0.0000970   0.0001841
           13          14          15          16          17
    1   0.0001003   0.0001021   0.0007147  -0.0009242  -0.0004992
    2  -0.0007455   0.0005844   0.0008042   0.0005207   0.0000185
    3  -0.0003973   0.0000359   0.0002591  -0.0007457  -0.0010292
 Max gradient component =       5.179E-03
 RMS gradient           =       1.775E-03
 Gradient time:  CPU 52.68 s  wall 52.72 s
 Geometry Optimization Parameters
   NAtoms,    NIC,     NZ,  NCons,   NDum,   NFix, NCnnct, MaxDiis
       17     116       0       0       0       0       0       0

 Cartesian Hessian Update
 Hessian Updated using BFGS Update


** GEOMETRY OPTIMIZATION IN DELOCALIZED INTERNAL COORDINATES **
   Searching for a Minimum

   Optimization Cycle:   7

                       Coordinates (Angstroms)
     ATOM                X               Y               Z
      1  C        -0.6161443183    1.1181773984   -0.0118437395
      2  C        -0.0803816349   -0.2275672788    0.5520394513
      3  N         1.0038726849   -0.7621778888   -0.2440139222
      4  C         2.3590713758   -0.5181580129   -0.0282960224
      5  N         2.6092605060    0.6078954007    0.7272619696
      6  N        -1.9278539803    0.8998974708   -0.3316132090
      7  C        -2.3710929025   -0.4093499400    0.0033149738
      8  N        -1.2615108495   -1.0509685651    0.5028275575
      9  H         0.8036756723   -1.5392887830   -0.8566453256
     10  H         3.5953302248    0.8218608276    0.7844499451
     11  H        -2.5513069619    1.5873876586   -0.7320330974
     12  O        -3.4878996428   -0.8299354403   -0.1300469138
     13  H        -1.3364597519   -1.9741488086    0.9021754111
     14  O         0.0300264440    2.1330302297   -0.1361253869
     15  H         0.2790532867   -0.0480844063    1.5727489669
     16  H         2.0067902034    1.4103250796    0.5649423256
     17  O         3.2151044476   -1.2611672435   -0.4713836459
   Point Group: c1    Number of degrees of freedom:    45


   Energy is   -600.969024043

 Hessian Updated using BFGS Update

 45 Hessian modes will be used to form the next step
  Hessian Eigenvalues:
     0.007400    0.010160    0.011895    0.013006    0.013952    0.019265
     0.021131    0.021477    0.023696    0.024123    0.026602    0.037336
     0.056218    0.067399    0.076480    0.131133    0.158115    0.158685
     0.160051    0.160147    0.162169    0.207822    0.225055    0.247377
     0.250722    0.254338    0.260826    0.283170    0.296733    0.326706
     0.352533    0.382562    0.424492    0.425927    0.426486    0.431947
     0.452147    0.486110    0.511959    0.520464    0.546890    0.585070
     0.941592    0.956572    0.983197

 Minimum Search - Taking Simple RFO Step
 Searching for Lamda that Minimizes Along All modes
 Value Taken    Lamda =  -0.00028445
 Step Taken.  Stepsize is  0.091680

                             Maximum     Tolerance    Cnvgd?
         Gradient           0.003051      0.000300      NO
         Displacement       0.050765      0.001200      NO
         Energy change     -0.000438      0.000001      NO


 New Cartesian Coordinates Obtained by Inverse Iteration

 Displacement from previous Coordinates is:  0.088841
 ----------------------------------------------------------------
             Standard Nuclear Orientation (Angstroms)
    I     Atom           X                Y                Z
 ----------------------------------------------------------------
    1      C      -0.6163775542     1.1163492737    -0.0117877372
    2      C      -0.0815116250    -0.2277617902     0.5503774808
    3      N       1.0059804029    -0.7689214847    -0.2402072284
    4      C       2.3593209027    -0.5157100334    -0.0369253959
    5      N       2.6174712787     0.6177341626     0.7086409733
    6      N      -1.9298402635     0.9008155950    -0.3276096315
    7      C      -2.3707167034    -0.4066135072    -0.0016381032
    8      N      -1.2634762381    -1.0542714611     0.4925514765
    9      H       0.8064453535    -1.5563928417    -0.8386735417
   10      H       3.6017789816     0.8309398947     0.7836239152
   11      H      -2.5522421484     1.5914977183    -0.7231302205
   12      O      -3.4906898194    -0.8256738477    -0.1321387091
   13      H      -1.3422787138    -1.9743052218     0.8969495633
   14      O       0.0305707323     2.1306524241    -0.1345665957
   15      H       0.2683166902    -0.0559173460     1.5747735699
   16      H       2.0101982225     1.4199595891     0.5759031534
   17      O       3.2165853050    -1.2646534257    -0.4683836310
 ----------------------------------------------------------------
 Molecular Point Group                 C1    NOp =  1
 Largest Abelian Subgroup              C1    NOp =  1
 Nuclear Repulsion Energy =   625.2373125211 hartrees
 There are       41 alpha and       41 beta electrons
 Applying Cartesian multipole field
    Component          Value
    ---------          -----
     (2,0,0)        1.00000E-11
     (0,2,0)        2.00000E-11
     (0,0,2)       -3.00000E-11
 Nucleus-field energy     =     0.0000000184 hartrees
 Requested basis set is 6-311++G(d,p)
 There are 96 shells and 284 basis functions
 A cutoff of  1.0D-11 yielded   4039 shell pairs
 There are     35807 function pairs (     38500 Cartesian)
 Smallest overlap matrix eigenvalue = 1.39E-05
 Guess MOs from SCF MO coefficient file
 Reading MOs from coefficient file
 Reading MOs from coefficient file
 A restricted hybrid HF-DFT SCF calculation will be
 performed using Pulay DIIS extrapolation
 Exchange:     0.2000 Hartree-Fock + 0.0800 Slater + 0.7200 B88
 Correlation:  0.1900 VWN1RPA + 0.8100 LYP
 Using SG-1 standard quadrature grid
 SCF converges when DIIS error is below 1.0E-08
 Geometry optimization detected.  Setting ReadMinima to 0
 Setting SaveMinima to 0
 ---------------------------------------
  Cycle       Energy         DIIS Error
 ---------------------------------------
    1    -600.9706919629      3.09E-04
    2    -600.9691330066      7.01E-05
    3    -600.9690518373      1.28E-04
    4    -600.9691751150      1.75E-05
    5    -600.9691768211      7.86E-06
    6    -600.9691774083      1.87E-06
    7    -600.9691774044      1.13E-06
    8    -600.9691773954      2.99E-07
    9    -600.9691773904      9.80E-08
   10    -600.9691773969      2.04E-08
   11    -600.9691773938      1.11E-08
   12    -600.9691773960      4.91E-09 Convergence criterion met
 ---------------------------------------
 SCF time:  CPU 142.14 s  wall 142.32 s
 SCF   energy in the final basis set = -600.9691773960
 Total energy in the final basis set = -600.9691773960

 --------------------------------------------------------------

                    Orbital Energies (a.u.)
 --------------------------------------------------------------

 Alpha MOs
 -- Occupied --
-19.151 -19.136 -19.096 -14.399 -14.386 -14.361 -14.340 -10.349
-10.329 -10.314 -10.302  -1.118  -1.092  -1.066  -1.023  -0.966
 -0.933  -0.904  -0.764  -0.692  -0.667  -0.639  -0.577  -0.570
 -0.543  -0.538  -0.527  -0.494  -0.483  -0.474  -0.465  -0.437
 -0.434  -0.431  -0.341  -0.331  -0.322  -0.314  -0.296  -0.285
 -0.272
 -- Virtual --
 -0.054  -0.026  -0.006  -0.002   0.001   0.014   0.019   0.029
  0.038   0.041   0.050   0.058   0.065   0.077   0.080   0.088
  0.097   0.100   0.104   0.106   0.113   0.114   0.123   0.132
  0.137   0.140   0.144   0.151   0.157   0.163   0.175   0.179
  0.184   0.189   0.194   0.202   0.214   0.216   0.228   0.230
  0.235   0.243   0.248   0.258   0.264   0.270   0.276   0.282
  0.285   0.291   0.302   0.304   0.311   0.322   0.327   0.331
  0.334   0.338   0.345   0.349   0.358   0.372   0.372   0.387
  0.400   0.423   0.449   0.452   0.462   0.510   0.546   0.550
  0.576   0.591   0.599   0.613   0.644   0.648   0.652   0.660
  0.679   0.682   0.700   0.705   0.717   0.734   0.742   0.752
  0.793   0.802   0.826   0.837   0.851   0.878   0.891   0.897
  0.901   0.909   0.952   0.967   0.987   0.998   1.048   1.086
  1.107   1.111   1.131   1.143   1.148   1.165   1.171   1.182
  1.190   1.199   1.205   1.217   1.225   1.251   1.271   1.272
  1.289   1.310   1.331   1.405   1.445   1.470   1.516   1.539
  1.548   1.577   1.602   1.618   1.626   1.650   1.672   1.696
  1.734   1.749   1.751   1.769   1.779   1.818   1.828   1.841
  1.878   1.898   1.912   1.930   1.969   2.024   2.028   2.064
  2.083   2.091   2.183   2.217   2.243   2.262   2.309   2.317
  2.370   2.386   2.433   2.490   2.502   2.522   2.541   2.565
  2.607   2.622   2.702   2.721   2.733   2.752   2.771   2.778
  2.812   2.828   2.845   2.867   2.878   2.880   2.888   2.898
  2.908   2.913   2.931   2.961   3.008   3.037   3.096   3.136
  3.272   3.315   3.334   3.354   3.372   3.390   3.411   3.449
  3.478   3.507   3.518   3.547   3.564   3.641   3.681   3.812
  3.837   3.882   3.906   3.927   4.001   4.014   4.108   4.618
  4.692   4.712   4.752   4.808   4.897   5.018   5.033   5.042
  5.067   5.101   5.205   5.241   5.303   5.734   5.774   5.792
 23.732  23.825  23.844  23.865  35.509  35.544  35.614  35.629
 49.972  50.014  50.036
 --------------------------------------------------------------

          Ground-State Mulliken Net Atomic Charges

     Atom                 Charge (a.u.)
  ----------------------------------------
      1 C                     0.281344
      2 C                    -0.359701
      3 N                    -0.230588
      4 C                     0.236300
      5 N                    -0.439364
      6 N                    -0.309486
      7 C                     0.317821
      8 N                    -0.362846
      9 H                     0.342202
     10 H                     0.308501
     11 H                     0.365153
     12 O                    -0.350843
     13 H                     0.336242
     14 O                    -0.314470
     15 H                     0.276609
     16 H                     0.264793
     17 O                    -0.361669
  ----------------------------------------
  Sum of atomic charges =    -0.000000

 -----------------------------------------------------------------
                    Cartesian Multipole Moments
 -----------------------------------------------------------------
    Charge (ESU x 10^10)
                 0.0000
    Dipole Moment (Debye)
         X      -1.5375      Y       1.0474      Z       1.7514
       Tot       2.5551
    Quadrupole Moments (Debye-Ang)
        XX     -82.3235     XY       3.0337     YY     -64.8334
        XZ       3.9684     YZ      -2.1966     ZZ     -61.6470
    Octopole Moments (Debye-Ang^2)
       XXX      27.4326    XXY      69.4836    XYY     -15.2235
       YYY     -11.4625    XXZ      11.7953    XYZ       5.4467
       YYZ       1.4078    XZZ      -6.1749    YZZ       0.0967
       ZZZ     -11.0368
    Hexadecapole Moments (Debye-Ang^3)
      XXXX   -2024.3577   XXXY      59.3745   XXYY    -380.1360
      XYYY      35.6556   YYYY    -496.0064   XXXZ      51.7622
      XXYZ     -24.5215   XYYZ       4.5929   YYYZ     -10.3756
      XXZZ    -312.0891   XYZZ       7.3681   YYZZ     -93.4359
      XZZZ     -19.9998   YZZZ      -5.3295   ZZZZ    -133.0860
 -----------------------------------------------------------------
 Calculating analytic gradient of the SCF energy
 Gradient of SCF Energy
            1           2           3           4           5           6
    1  -0.0008195   0.0000059  -0.0011179   0.0005571   0.0000696   0.0010850
    2  -0.0002486  -0.0010706  -0.0003447   0.0000122  -0.0001602   0.0015597
    3  -0.0007628   0.0001365  -0.0000296   0.0001135  -0.0004583  -0.0003650
            7           8           9          10          11          12
    1  -0.0007506  -0.0002006   0.0000425   0.0004956  -0.0000838   0.0004099
    2  -0.0019765   0.0011280   0.0001090   0.0003663   0.0000305   0.0002778
    3  -0.0003624   0.0015505  -0.0002956   0.0004658   0.0001313   0.0002414
           13          14          15          16          17
    1   0.0001725   0.0002848   0.0001373  -0.0001691  -0.0001186
    2  -0.0003325   0.0002679   0.0001382   0.0003506  -0.0001071
    3  -0.0005872   0.0001184  -0.0001178   0.0003048  -0.0000834
 Max gradient component =       1.976E-03
 RMS gradient           =       6.020E-04
 Gradient time:  CPU 59.20 s  wall 59.24 s
 Geometry Optimization Parameters
   NAtoms,    NIC,     NZ,  NCons,   NDum,   NFix, NCnnct, MaxDiis
       17     116       0       0       0       0       0       0

 Cartesian Hessian Update
 Hessian Updated using BFGS Update


** GEOMETRY OPTIMIZATION IN DELOCALIZED INTERNAL COORDINATES **
   Searching for a Minimum

   Optimization Cycle:   8

                       Coordinates (Angstroms)
     ATOM                X               Y               Z
      1  C        -0.6163775542    1.1163492737   -0.0117877372
      2  C        -0.0815116250   -0.2277617902    0.5503774808
      3  N         1.0059804029   -0.7689214847   -0.2402072284
      4  C         2.3593209027   -0.5157100334   -0.0369253959
      5  N         2.6174712787    0.6177341626    0.7086409733
      6  N        -1.9298402635    0.9008155950   -0.3276096315
      7  C        -2.3707167034   -0.4066135072   -0.0016381032
      8  N        -1.2634762381   -1.0542714611    0.4925514765
      9  H         0.8064453535   -1.5563928417   -0.8386735417
     10  H         3.6017789816    0.8309398947    0.7836239152
     11  H        -2.5522421484    1.5914977183   -0.7231302205
     12  O        -3.4906898194   -0.8256738477   -0.1321387091
     13  H        -1.3422787138   -1.9743052218    0.8969495633
     14  O         0.0305707323    2.1306524241   -0.1345665957
     15  H         0.2683166902   -0.0559173460    1.5747735699
     16  H         2.0101982225    1.4199595891    0.5759031534
     17  O         3.2165853050   -1.2646534257   -0.4683836310
   Point Group: c1    Number of degrees of freedom:    45


   Energy is   -600.969177396

 Hessian Updated using BFGS Update

 45 Hessian modes will be used to form the next step
  Hessian Eigenvalues:
     0.007777    0.008535    0.011145    0.012983    0.013492    0.019678
     0.021390    0.022975    0.024107    0.025105    0.026551    0.040303
     0.056362    0.067397    0.076471    0.123276    0.157614    0.159518
     0.160109    0.161807    0.168462    0.206388    0.221852    0.242497
     0.250469    0.256520    0.262745    0.280414    0.296786    0.326960
     0.345230    0.378272    0.424703    0.426212    0.426616    0.431804
     0.444457    0.470189    0.516416    0.535558    0.548852    0.581255
     0.940022    0.951625    0.983852

 Minimum Search - Taking Simple RFO Step
 Searching for Lamda that Minimizes Along All modes
 Value Taken    Lamda =  -0.00010490
 Step Taken.  Stepsize is  0.085189

                             Maximum     Tolerance    Cnvgd?
         Gradient           0.001184      0.000300      NO
         Displacement       0.032627      0.001200      NO
         Energy change     -0.000153      0.000001      NO


 New Cartesian Coordinates Obtained by Inverse Iteration

 Displacement from previous Coordinates is:  0.099023
 ----------------------------------------------------------------
             Standard Nuclear Orientation (Angstroms)
    I     Atom           X                Y                Z
 ----------------------------------------------------------------
    1      C      -0.6167330411     1.1164495562    -0.0064613972
    2      C      -0.0821402854    -0.2295480630     0.5474498582
    3      N       1.0102320094    -0.7700848013    -0.2387029326
    4      C       2.3610332742    -0.5159218136    -0.0316702543
    5      N       2.6166005347     0.6244257192     0.7052434802
    6      N      -1.9317338021     0.9036362970    -0.3194952990
    7      C      -2.3715216956    -0.4034077241    -0.0031680298
    8      N      -1.2627049369    -1.0599237928     0.4749260141
    9      H       0.8137876172    -1.5656214889    -0.8268251135
   10      H       3.6006906164     0.8372900235     0.7704012915
   11      H      -2.5537209430     1.5973175277    -0.7098511012
   12      O      -3.4933395563    -0.8205164645    -0.1332782534
   13      H      -1.3461351502    -1.9756492235     0.8873041827
   14      O       0.0307602386     2.1302084779    -0.1281823962
   15      H       0.2583859058    -0.0674977919     1.5761914272
   16      H       2.0143725849     1.4257240169     0.5525217122
   17      O       3.2217014325    -1.2691527568    -0.4486438505
 ----------------------------------------------------------------
 Molecular Point Group                 C1    NOp =  1
 Largest Abelian Subgroup              C1    NOp =  1
 Nuclear Repulsion Energy =   625.2484985283 hartrees
 There are       41 alpha and       41 beta electrons
 Applying Cartesian multipole field
    Component          Value
    ---------          -----
     (2,0,0)        1.00000E-11
     (0,2,0)        2.00000E-11
     (0,0,2)       -3.00000E-11
 Nucleus-field energy     =     0.0000000185 hartrees
 Requested basis set is 6-311++G(d,p)
 There are 96 shells and 284 basis functions
 A cutoff of  1.0D-11 yielded   4037 shell pairs
 There are     35801 function pairs (     38493 Cartesian)
 Smallest overlap matrix eigenvalue = 1.38E-05
 Guess MOs from SCF MO coefficient file
 Reading MOs from coefficient file
 Reading MOs from coefficient file
 A restricted hybrid HF-DFT SCF calculation will be
 performed using Pulay DIIS extrapolation
 Exchange:     0.2000 Hartree-Fock + 0.0800 Slater + 0.7200 B88
 Correlation:  0.1900 VWN1RPA + 0.8100 LYP
 Using SG-1 standard quadrature grid
 SCF converges when DIIS error is below 1.0E-08
 Geometry optimization detected.  Setting ReadMinima to 0
 Setting SaveMinima to 0
 ---------------------------------------
  Cycle       Energy         DIIS Error
 ---------------------------------------
    1    -600.9714558962      3.07E-04
    2    -600.9692250762      4.05E-05
    3    -600.9692094209      6.36E-05
    4    -600.9692401515      1.46E-05
    5    -600.9692414006      6.08E-06
    6    -600.9692414895      1.45E-06
    7    -600.9692414189      7.87E-07
    8    -600.9692415410      2.55E-07
    9    -600.9692415729      7.22E-08
   10    -600.9692415547      2.20E-08
   11    -600.9692415514      9.79E-09 Convergence criterion met
 ---------------------------------------
 SCF time:  CPU 122.95 s  wall 123.08 s
 SCF   energy in the final basis set = -600.9692415514
 Total energy in the final basis set = -600.9692415514

 --------------------------------------------------------------

                    Orbital Energies (a.u.)
 --------------------------------------------------------------

 Alpha MOs
 -- Occupied --
-19.152 -19.136 -19.096 -14.399 -14.386 -14.361 -14.339 -10.349
-10.330 -10.314 -10.303  -1.118  -1.092  -1.066  -1.023  -0.967
 -0.933  -0.904  -0.764  -0.692  -0.667  -0.638  -0.577  -0.570
 -0.544  -0.538  -0.527  -0.494  -0.483  -0.474  -0.465  -0.437
 -0.434  -0.431  -0.341  -0.331  -0.322  -0.314  -0.296  -0.285
 -0.272
 -- Virtual --
 -0.055  -0.026  -0.006  -0.002   0.001   0.014   0.019   0.029
  0.038   0.041   0.050   0.059   0.065   0.076   0.080   0.088
  0.097   0.100   0.104   0.106   0.113   0.114   0.123   0.132
  0.137   0.140   0.144   0.151   0.157   0.163   0.175   0.179
  0.184   0.189   0.193   0.203   0.214   0.216   0.228   0.231
  0.235   0.243   0.249   0.258   0.264   0.270   0.275   0.282
  0.285   0.291   0.302   0.304   0.311   0.321   0.326   0.331
  0.334   0.338   0.345   0.349   0.357   0.372   0.373   0.387
  0.401   0.423   0.449   0.452   0.462   0.509   0.545   0.550
  0.576   0.592   0.598   0.613   0.645   0.648   0.653   0.659
  0.677   0.681   0.699   0.703   0.717   0.734   0.742   0.750
  0.793   0.802   0.825   0.837   0.850   0.877   0.889   0.897
  0.900   0.909   0.949   0.966   0.987   0.998   1.046   1.085
  1.107   1.112   1.131   1.143   1.149   1.166   1.173   1.182
  1.190   1.199   1.205   1.216   1.225   1.251   1.271   1.273
  1.288   1.310   1.332   1.407   1.445   1.470   1.517   1.543
  1.549   1.575   1.603   1.618   1.627   1.650   1.674   1.696
  1.732   1.747   1.752   1.768   1.780   1.819   1.828   1.840
  1.879   1.899   1.913   1.933   1.967   2.014   2.027   2.062
  2.084   2.090   2.181   2.217   2.239   2.262   2.311   2.318
  2.372   2.387   2.435   2.492   2.503   2.523   2.542   2.566
  2.606   2.620   2.701   2.723   2.732   2.753   2.772   2.775
  2.814   2.828   2.844   2.866   2.878   2.880   2.889   2.898
  2.907   2.910   2.930   2.961   3.009   3.038   3.095   3.133
  3.271   3.314   3.333   3.354   3.371   3.390   3.411   3.450
  3.477   3.507   3.516   3.547   3.564   3.639   3.681   3.812
  3.837   3.883   3.908   3.929   4.001   4.018   4.107   4.618
  4.694   4.714   4.755   4.809   4.896   5.017   5.033   5.042
  5.067   5.100   5.205   5.241   5.302   5.734   5.774   5.792
 23.731  23.825  23.844  23.865  35.508  35.545  35.614  35.631
 49.971  50.014  50.036
 --------------------------------------------------------------

          Ground-State Mulliken Net Atomic Charges

     Atom                 Charge (a.u.)
  ----------------------------------------
      1 C                     0.278020
      2 C                    -0.355588
      3 N                    -0.230401
      4 C                     0.233400
      5 N                    -0.436186
      6 N                    -0.306883
      7 C                     0.314717
      8 N                    -0.360433
      9 H                     0.342450
     10 H                     0.307314
     11 H                     0.364671
     12 O                    -0.351506
     13 H                     0.335343
     14 O                    -0.313515
     15 H                     0.275559
     16 H                     0.264253
     17 O                    -0.361214
  ----------------------------------------
  Sum of atomic charges =    -0.000000

 -----------------------------------------------------------------
                    Cartesian Multipole Moments
 -----------------------------------------------------------------
    Charge (ESU x 10^10)
                -0.0000
    Dipole Moment (Debye)
         X      -1.5501      Y       1.0641      Z       1.7092
       Tot       2.5410
    Quadrupole Moments (Debye-Ang)
        XX     -82.4700     XY       3.0363     YY     -64.7723
        XZ       3.6577     YZ      -2.2765     ZZ     -61.6823
    Octopole Moments (Debye-Ang^2)
       XXX      27.2662    XXY      69.7200    XYY     -15.3571
       YYY     -11.3469    XXZ      11.0359    XYZ       5.4060
       YYZ       1.1207    XZZ      -6.2255    YZZ      -0.0760
       ZZZ     -11.3108
    Hexadecapole Moments (Debye-Ang^3)
      XXXX   -2030.8775   XXXY      60.8667   XXYY    -380.6023
      XYYY      36.2491   YYYY    -496.6374   XXXZ      47.8164
      XXYZ     -24.4903   XYYZ       3.7013   YYYZ     -10.7117
      XXZZ    -312.3363   XYZZ       7.1789   YYZZ     -93.5161
      XZZZ     -21.4399   YZZZ      -5.7269   ZZZZ    -131.0032
 -----------------------------------------------------------------
 Calculating analytic gradient of the SCF energy
 Gradient of SCF Energy
            1           2           3           4           5           6
    1  -0.0010104   0.0002914   0.0001191  -0.0004111   0.0002580   0.0003802
    2  -0.0002033   0.0009107  -0.0007888  -0.0001611   0.0004622   0.0002666
    3  -0.0000936  -0.0000889   0.0002917  -0.0007987   0.0000949  -0.0004223
            7           8           9          10          11          12
    1   0.0011283  -0.0008574   0.0001588  -0.0005193   0.0000718  -0.0005709
    2  -0.0001436   0.0002028   0.0003571   0.0000574  -0.0000847  -0.0001751
    3   0.0002803   0.0012913  -0.0000823  -0.0000048   0.0001836  -0.0001489
           13          14          15          16          17
    1   0.0001778   0.0002472  -0.0001543   0.0006522   0.0000387
    2  -0.0000589  -0.0001062  -0.0002610  -0.0004013   0.0001271
    3  -0.0007588   0.0001428  -0.0003036   0.0000369   0.0003805
 Max gradient component =       1.291E-03
 RMS gradient           =       4.547E-04
 Gradient time:  CPU 53.33 s  wall 53.35 s
 Geometry Optimization Parameters
   NAtoms,    NIC,     NZ,  NCons,   NDum,   NFix, NCnnct, MaxDiis
       17     116       0       0       0       0       0       0

 Cartesian Hessian Update
 Hessian Updated using BFGS Update


** GEOMETRY OPTIMIZATION IN DELOCALIZED INTERNAL COORDINATES **
   Searching for a Minimum

   Optimization Cycle:   9

                       Coordinates (Angstroms)
     ATOM                X               Y               Z
      1  C        -0.6167330411    1.1164495562   -0.0064613972
      2  C        -0.0821402854   -0.2295480630    0.5474498582
      3  N         1.0102320094   -0.7700848013   -0.2387029326
      4  C         2.3610332742   -0.5159218136   -0.0316702543
      5  N         2.6166005347    0.6244257192    0.7052434802
      6  N        -1.9317338021    0.9036362970   -0.3194952990
      7  C        -2.3715216956   -0.4034077241   -0.0031680298
      8  N        -1.2627049369   -1.0599237928    0.4749260141
      9  H         0.8137876172   -1.5656214889   -0.8268251135
     10  H         3.6006906164    0.8372900235    0.7704012915
     11  H        -2.5537209430    1.5973175277   -0.7098511012
     12  O        -3.4933395563   -0.8205164645   -0.1332782534
     13  H        -1.3461351502   -1.9756492235    0.8873041827
     14  O         0.0307602386    2.1302084779   -0.1281823962
     15  H         0.2583859058   -0.0674977919    1.5761914272
     16  H         2.0143725849    1.4257240169    0.5525217122
     17  O         3.2217014325   -1.2691527568   -0.4486438505
   Point Group: c1    Number of degrees of freedom:    45


   Energy is   -600.969241551

 Hessian Updated using BFGS Update

 45 Hessian modes will be used to form the next step
  Hessian Eigenvalues:
     0.004233    0.008010    0.010677    0.012988    0.013425    0.019651
     0.021397    0.023118    0.024003    0.025418    0.029242    0.043950
     0.058242    0.067436    0.076473    0.131726    0.157515    0.159483
     0.160105    0.162259    0.166244    0.207136    0.226334    0.245733
     0.251223    0.258066    0.265405    0.289086    0.296671    0.326934
     0.348188    0.384395    0.424751    0.426495    0.428729    0.432619
     0.466868    0.480597    0.516168    0.530406    0.542743    0.581026
     0.944680    0.958742    0.984372

 Minimum Search - Taking Simple RFO Step
 Searching for Lamda that Minimizes Along All modes
 Value Taken    Lamda =  -0.00007661
 Step Taken.  Stepsize is  0.119411

                             Maximum     Tolerance    Cnvgd?
         Gradient           0.000894      0.000300      NO
         Displacement       0.058079      0.001200      NO
         Energy change     -0.000064      0.000001      NO


 New Cartesian Coordinates Obtained by Inverse Iteration

 Displacement from previous Coordinates is:  0.095297
 ----------------------------------------------------------------
             Standard Nuclear Orientation (Angstroms)
    I     Atom           X                Y                Z
 ----------------------------------------------------------------
    1      C      -0.6140389472     1.1135556256    -0.0128250994
    2      C      -0.0806294907    -0.2334131730     0.5367934426
    3      N       1.0164329998    -0.7705555303    -0.2457167382
    4      C       2.3640486006    -0.5157152868    -0.0284133157
    5      N       2.6114309986     0.6269997059     0.7091209052
    6      N      -1.9335920415     0.9059775122    -0.3120965870
    7      C      -2.3726140854    -0.3999562381    -0.0017734765
    8      N      -1.2597365668    -1.0671760026     0.4527096757
    9      H       0.8240133435    -1.5748490190    -0.8234740777
   10      H       3.5951334500     0.8422180159     0.7755258816
   11      H      -2.5568394008     1.6035526854    -0.6937511515
   12      O      -3.4987391233    -0.8112430860    -0.1168331621
   13      H      -1.3503963428    -1.9711624745     0.8892548285
   14      O       0.0338653554     2.1263662668    -0.1389279357
   15      H       0.2531527867    -0.0753917280     1.5688096051
   16      H       2.0084508962     1.4264358249     0.5465951976
   17      O       3.2295923711    -1.2679154004    -0.4372386542
 ----------------------------------------------------------------
 Molecular Point Group                 C1    NOp =  1
 Largest Abelian Subgroup              C1    NOp =  1
 Nuclear Repulsion Energy =   625.3076026915 hartrees
 There are       41 alpha and       41 beta electrons
 Applying Cartesian multipole field
    Component          Value
    ---------          -----
     (2,0,0)        1.00000E-11
     (0,2,0)        2.00000E-11
     (0,0,2)       -3.00000E-11
 Nucleus-field energy     =     0.0000000185 hartrees
 Requested basis set is 6-311++G(d,p)
 There are 96 shells and 284 basis functions
 A cutoff of  1.0D-11 yielded   4038 shell pairs
 There are     35806 function pairs (     38499 Cartesian)
 Smallest overlap matrix eigenvalue = 1.36E-05
 Guess MOs from SCF MO coefficient file
 Reading MOs from coefficient file
 Reading MOs from coefficient file
 A restricted hybrid HF-DFT SCF calculation will be
 performed using Pulay DIIS extrapolation
 Exchange:     0.2000 Hartree-Fock + 0.0800 Slater + 0.7200 B88
 Correlation:  0.1900 VWN1RPA + 0.8100 LYP
 Using SG-1 standard quadrature grid
 SCF converges when DIIS error is below 1.0E-08
 Geometry optimization detected.  Setting ReadMinima to 0
 Setting SaveMinima to 0
 ---------------------------------------
  Cycle       Energy         DIIS Error
 ---------------------------------------
    1    -600.9687820992      3.84E-04
    2    -600.9692867206      3.75E-05
    3    -600.9692890254      3.84E-05
    4    -600.9692991805      1.50E-05
    5    -600.9693008410      4.90E-06
    6    -600.9693009166      1.71E-06
    7    -600.9693009973      4.49E-07
    8    -600.9693009550      1.56E-07
    9    -600.9693009554      6.82E-08
   10    -600.9693009522      2.64E-08
   11    -600.9693009536      6.56E-09 Convergence criterion met
 ---------------------------------------
 SCF time:  CPU 118.22 s  wall 118.36 s
 SCF   energy in the final basis set = -600.9693009536
 Total energy in the final basis set = -600.9693009536

 --------------------------------------------------------------

                    Orbital Energies (a.u.)
 --------------------------------------------------------------

 Alpha MOs
 -- Occupied --
-19.152 -19.136 -19.096 -14.400 -14.386 -14.361 -14.339 -10.349
-10.330 -10.313 -10.303  -1.119  -1.093  -1.066  -1.024  -0.967
 -0.933  -0.904  -0.765  -0.693  -0.668  -0.638  -0.576  -0.570
 -0.544  -0.538  -0.527  -0.494  -0.483  -0.474  -0.466  -0.437
 -0.434  -0.431  -0.341  -0.331  -0.322  -0.314  -0.296  -0.285
 -0.272
 -- Virtual --
 -0.055  -0.027  -0.006  -0.002   0.001   0.014   0.019   0.030
  0.038   0.041   0.049   0.059   0.065   0.076   0.080   0.087
  0.097   0.100   0.104   0.106   0.113   0.114   0.123   0.132
  0.138   0.141   0.145   0.151   0.157   0.164   0.174   0.178
  0.183   0.189   0.193   0.203   0.214   0.216   0.229   0.231
  0.235   0.243   0.249   0.258   0.263   0.270   0.275   0.282
  0.284   0.290   0.302   0.304   0.311   0.321   0.325   0.331
  0.335   0.338   0.346   0.349   0.355   0.371   0.374   0.388
  0.401   0.423   0.449   0.452   0.462   0.509   0.544   0.550
  0.576   0.591   0.596   0.614   0.646   0.648   0.653   0.658
  0.677   0.681   0.698   0.702   0.717   0.734   0.741   0.748
  0.794   0.802   0.824   0.836   0.849   0.875   0.885   0.897
  0.900   0.910   0.944   0.965   0.988   1.001   1.041   1.084
  1.107   1.112   1.131   1.144   1.151   1.166   1.176   1.183
  1.190   1.199   1.206   1.215   1.225   1.250   1.272   1.274
  1.288   1.308   1.334   1.407   1.445   1.468   1.517   1.543
  1.550   1.574   1.606   1.618   1.628   1.649   1.674   1.696
  1.731   1.746   1.753   1.767   1.781   1.819   1.828   1.840
  1.878   1.900   1.912   1.937   1.966   2.000   2.028   2.061
  2.082   2.091   2.180   2.215   2.234   2.262   2.314   2.321
  2.374   2.390   2.436   2.492   2.503   2.523   2.542   2.567
  2.605   2.619   2.697   2.725   2.729   2.756   2.771   2.777
  2.817   2.827   2.843   2.864   2.877   2.879   2.889   2.898
  2.906   2.910   2.930   2.960   3.011   3.039   3.094   3.128
  3.270   3.314   3.333   3.353   3.371   3.390   3.409   3.451
  3.478   3.505   3.514   3.546   3.563   3.636   3.680   3.812
  3.837   3.884   3.912   3.929   4.001   4.020   4.106   4.618
  4.694   4.715   4.755   4.809   4.895   5.017   5.033   5.042
  5.067   5.099   5.206   5.241   5.302   5.734   5.774   5.792
 23.731  23.825  23.845  23.864  35.506  35.545  35.614  35.631
 49.971  50.014  50.036
 --------------------------------------------------------------

          Ground-State Mulliken Net Atomic Charges

     Atom                 Charge (a.u.)
  ----------------------------------------
      1 C                     0.281521
      2 C                    -0.367959
      3 N                    -0.225742
      4 C                     0.233401
      5 N                    -0.435465
      6 N                    -0.303356
      7 C                     0.309574
      8 N                    -0.352086
      9 H                     0.343044
     10 H                     0.307111
     11 H                     0.363969
     12 O                    -0.351346
     13 H                     0.332646
     14 O                    -0.312695
     15 H                     0.274662
     16 H                     0.264060
     17 O                    -0.361338
  ----------------------------------------
  Sum of atomic charges =     0.000000

 -----------------------------------------------------------------
                    Cartesian Multipole Moments
 -----------------------------------------------------------------
    Charge (ESU x 10^10)
                 0.0000
    Dipole Moment (Debye)
         X      -1.5783      Y       1.0755      Z       1.7178
       Tot       2.5688
    Quadrupole Moments (Debye-Ang)
        XX     -82.6644     XY       3.0071     YY     -64.7007
        XZ       3.5971     YZ      -2.2494     ZZ     -61.6721
    Octopole Moments (Debye-Ang^2)
       XXX      26.6550    XXY      69.7224    XYY     -15.4761
       YYY     -11.0778    XXZ      10.5677    XYZ       5.4294
       YYZ       1.2477    XZZ      -6.3345    YZZ      -0.2629
       ZZZ     -11.0863
    Hexadecapole Moments (Debye-Ang^3)
      XXXX   -2039.6463   XXXY      62.2884   XXYY    -380.5489
      XYYY      36.3103   YYYY    -495.6822   XXXZ      48.4776
      XXYZ     -23.6513   XYYZ       3.4345   YYYZ      -9.9831
      XXZZ    -312.2183   XYZZ       7.5225   YYZZ     -93.2196
      XZZZ     -21.6259   YZZZ      -5.4559   ZZZZ    -129.5787
 -----------------------------------------------------------------
 Calculating analytic gradient of the SCF energy
 Gradient of SCF Energy
            1           2           3           4           5           6
    1  -0.0005241   0.0003303   0.0011539  -0.0010463   0.0000717  -0.0001588
    2  -0.0005755   0.0017282  -0.0004237  -0.0006218   0.0005625  -0.0008285
    3  -0.0002310   0.0000093   0.0004349  -0.0010295   0.0004885   0.0001317
            7           8           9          10          11          12
    1   0.0024671  -0.0015357   0.0000513  -0.0003847   0.0000172  -0.0010761
    2   0.0008554  -0.0000311   0.0002009  -0.0000946   0.0000108  -0.0002531
    3  -0.0002050   0.0009439  -0.0000676  -0.0001576   0.0001987  -0.0000547
           13          14          15          16          17
    1   0.0001936   0.0001064  -0.0000736   0.0003353   0.0000726
    2  -0.0000926  -0.0000611  -0.0002573  -0.0002331   0.0001146
    3  -0.0006476   0.0001556  -0.0002157  -0.0000606   0.0003065
 Max gradient component =       2.467E-03
 RMS gradient           =       6.537E-04
 Gradient time:  CPU 53.54 s  wall 53.57 s
 Geometry Optimization Parameters
   NAtoms,    NIC,     NZ,  NCons,   NDum,   NFix, NCnnct, MaxDiis
       17     116       0       0       0       0       0       0

 Cartesian Hessian Update
 Hessian Updated using BFGS Update


** GEOMETRY OPTIMIZATION IN DELOCALIZED INTERNAL COORDINATES **
   Searching for a Minimum

   Optimization Cycle:  10

                       Coordinates (Angstroms)
     ATOM                X               Y               Z
      1  C        -0.6140389472    1.1135556256   -0.0128250994
      2  C        -0.0806294907   -0.2334131730    0.5367934426
      3  N         1.0164329998   -0.7705555303   -0.2457167382
      4  C         2.3640486006   -0.5157152868   -0.0284133157
      5  N         2.6114309986    0.6269997059    0.7091209052
      6  N        -1.9335920415    0.9059775122   -0.3120965870
      7  C        -2.3726140854   -0.3999562381   -0.0017734765
      8  N        -1.2597365668   -1.0671760026    0.4527096757
      9  H         0.8240133435   -1.5748490190   -0.8234740777
     10  H         3.5951334500    0.8422180159    0.7755258816
     11  H        -2.5568394008    1.6035526854   -0.6937511515
     12  O        -3.4987391233   -0.8112430860   -0.1168331621
     13  H        -1.3503963428   -1.9711624745    0.8892548285
     14  O         0.0338653554    2.1263662668   -0.1389279357
     15  H         0.2531527867   -0.0753917280    1.5688096051
     16  H         2.0084508962    1.4264358249    0.5465951976
     17  O         3.2295923711   -1.2679154004   -0.4372386542
   Point Group: c1    Number of degrees of freedom:    45


   Energy is   -600.969300954

 Hessian Updated using BFGS Update

 45 Hessian modes will be used to form the next step
  Hessian Eigenvalues:
     0.001599    0.008010    0.010487    0.013043    0.013913    0.019673
     0.022215    0.023757    0.024038    0.025398    0.029112    0.043869
     0.056601    0.067633    0.076429    0.132541    0.158138    0.159465
     0.160180    0.162127    0.167055    0.207224    0.226508    0.246232
     0.251615    0.254417    0.270683    0.284084    0.298661    0.326731
     0.363326    0.382825    0.424766    0.426487    0.428670    0.432667
     0.467082    0.512367    0.517037    0.539711    0.552879    0.585340
     0.942987    0.958778    0.984617

 Minimum Search - Taking Simple RFO Step
 Searching for Lamda that Minimizes Along All modes
 Value Taken    Lamda =  -0.00012504
 Step Taken.  Stepsize is  0.246106

                             Maximum     Tolerance    Cnvgd?
         Gradient           0.001144      0.000300      NO
         Displacement       0.125249      0.001200      NO
         Energy change     -0.000059      0.000001      NO


 New Cartesian Coordinates Obtained by Inverse Iteration

 Displacement from previous Coordinates is:  0.163126
 ----------------------------------------------------------------
             Standard Nuclear Orientation (Angstroms)
    I     Atom           X                Y                Z
 ----------------------------------------------------------------
    1      C      -0.6107884570     1.1087963754    -0.0199978240
    2      C      -0.0796581705    -0.2429777227     0.5180869013
    3      N       1.0254696437    -0.7686217756    -0.2609230481
    4      C       2.3692893136    -0.5131109047    -0.0245253375
    5      N       2.6058071351     0.6312459354     0.7153594258
    6      N      -1.9361953679     0.9091802139    -0.3019712979
    7      C      -2.3763591116    -0.3941617981     0.0046191008
    8      N      -1.2549295101    -1.0819810020     0.4121840583
    9      H       0.8409533080    -1.5879007065    -0.8204849112
   10      H       3.5889630111     0.8492163393     0.7898519223
   11      H      -2.5594225724     1.6113726803    -0.6757415908
   12      O      -3.5078718644    -0.7964899477    -0.0857744601
   13      H      -1.3600097090    -1.9574925912     0.9016589072
   14      O       0.0398792616     2.1177581280    -0.1597916199
   15      H       0.2421330322    -0.0930643208     1.5562397129
   16      H       2.0009413217     1.4285559154     0.5437444785
   17      O       3.2413335392    -1.2625971204    -0.4247750793
 ----------------------------------------------------------------
 Molecular Point Group                 C1    NOp =  1
 Largest Abelian Subgroup              C1    NOp =  1
 Nuclear Repulsion Energy =   625.3050024043 hartrees
 There are       41 alpha and       41 beta electrons
 Applying Cartesian multipole field
    Component          Value
    ---------          -----
     (2,0,0)        1.00000E-11
     (0,2,0)        2.00000E-11
     (0,0,2)       -3.00000E-11
 Nucleus-field energy     =     0.0000000186 hartrees
 Requested basis set is 6-311++G(d,p)
 There are 96 shells and 284 basis functions
 A cutoff of  1.0D-11 yielded   4039 shell pairs
 There are     35818 function pairs (     38511 Cartesian)
 Smallest overlap matrix eigenvalue = 1.36E-05
 Guess MOs from SCF MO coefficient file
 Reading MOs from coefficient file
 Reading MOs from coefficient file
 A restricted hybrid HF-DFT SCF calculation will be
 performed using Pulay DIIS extrapolation
 Exchange:     0.2000 Hartree-Fock + 0.0800 Slater + 0.7200 B88
 Correlation:  0.1900 VWN1RPA + 0.8100 LYP
 Using SG-1 standard quadrature grid
 SCF converges when DIIS error is below 1.0E-08
 Geometry optimization detected.  Setting ReadMinima to 0
 Setting SaveMinima to 0
 ---------------------------------------
  Cycle       Energy         DIIS Error
 ---------------------------------------
    1    -600.9652347969      6.76E-04
    2    -600.9693068826      7.59E-05
    3    -600.9692873593      9.51E-05
    4    -600.9693545323      3.36E-05
    5    -600.9693619319      1.25E-05
    6    -600.9693630108      2.85E-06
    7    -600.9693631001      1.04E-06
    8    -600.9693630989      4.35E-07
    9    -600.9693630873      1.41E-07
   10    -600.9693631106      4.04E-08
   11    -600.9693631059      1.38E-08
   12    -600.9693631026      7.37E-09 Convergence criterion met
 ---------------------------------------
 SCF time:  CPU 128.00 s  wall 128.13 s
 SCF   energy in the final basis set = -600.9693631026
 Total energy in the final basis set = -600.9693631026

 --------------------------------------------------------------

                    Orbital Energies (a.u.)
 --------------------------------------------------------------

 Alpha MOs
 -- Occupied --
-19.153 -19.136 -19.096 -14.400 -14.386 -14.360 -14.339 -10.349
-10.331 -10.313 -10.303  -1.119  -1.093  -1.065  -1.024  -0.967
 -0.933  -0.903  -0.764  -0.692  -0.668  -0.638  -0.575  -0.570
 -0.543  -0.538  -0.527  -0.493  -0.484  -0.473  -0.467  -0.437
 -0.434  -0.431  -0.342  -0.331  -0.323  -0.314  -0.296  -0.286
 -0.272
 -- Virtual --
 -0.056  -0.027  -0.006  -0.002   0.001   0.013   0.018   0.030
  0.038   0.040   0.049   0.059   0.065   0.076   0.080   0.087
  0.097   0.100   0.104   0.105   0.113   0.114   0.123   0.132
  0.139   0.141   0.145   0.151   0.157   0.164   0.172   0.178
  0.182   0.189   0.193   0.203   0.213   0.217   0.229   0.231
  0.235   0.244   0.249   0.258   0.263   0.269   0.274   0.283
  0.284   0.289   0.302   0.304   0.311   0.320   0.324   0.331
  0.335   0.339   0.345   0.348   0.352   0.370   0.377   0.389
  0.401   0.423   0.449   0.452   0.463   0.509   0.542   0.550
  0.576   0.591   0.593   0.616   0.645   0.649   0.654   0.657
  0.676   0.681   0.696   0.701   0.717   0.734   0.739   0.746
  0.792   0.803   0.824   0.835   0.848   0.871   0.875   0.897
  0.900   0.911   0.934   0.963   0.988   1.004   1.034   1.084
  1.108   1.113   1.130   1.145   1.155   1.165   1.180   1.189
  1.191   1.200   1.206   1.214   1.226   1.249   1.273   1.276
  1.288   1.307   1.340   1.406   1.445   1.464   1.517   1.542
  1.552   1.571   1.612   1.620   1.628   1.648   1.675   1.697
  1.728   1.745   1.756   1.765   1.782   1.817   1.826   1.840
  1.876   1.903   1.905   1.936   1.967   1.977   2.029   2.060
  2.078   2.093   2.179   2.201   2.234   2.262   2.321   2.324
  2.377   2.396   2.441   2.492   2.503   2.525   2.541   2.568
  2.604   2.617   2.687   2.722   2.729   2.761   2.768   2.783
  2.821   2.826   2.841   2.862   2.875   2.876   2.889   2.896
  2.904   2.911   2.930   2.958   3.013   3.042   3.092   3.118
  3.265   3.315   3.333   3.353   3.372   3.388   3.404   3.452
  3.478   3.500   3.511   3.545   3.561   3.630   3.679   3.810
  3.838   3.888   3.924   3.927   3.999   4.020   4.105   4.616
  4.694   4.718   4.754   4.808   4.893   5.017   5.033   5.042
  5.067   5.099   5.206   5.241   5.298   5.733   5.774   5.792
 23.729  23.824  23.845  23.863  35.502  35.545  35.612  35.630
 49.970  50.014  50.035
 --------------------------------------------------------------

          Ground-State Mulliken Net Atomic Charges

     Atom                 Charge (a.u.)
  ----------------------------------------
      1 C                     0.288662
      2 C                    -0.393680
      3 N                    -0.218705
      4 C                     0.232999
      5 N                    -0.434992
      6 N                    -0.295292
      7 C                     0.296174
      8 N                    -0.327004
      9 H                     0.343910
     10 H                     0.307312
     11 H                     0.361899
     12 O                    -0.349221
     13 H                     0.325096
     14 O                    -0.312001
     15 H                     0.271909
     16 H                     0.264212
     17 O                    -0.361277
  ----------------------------------------
  Sum of atomic charges =    -0.000000

 -----------------------------------------------------------------
                    Cartesian Multipole Moments
 -----------------------------------------------------------------
    Charge (ESU x 10^10)
                 0.0000
    Dipole Moment (Debye)
         X      -1.6355      Y       1.1082      Z       1.7790
       Tot       2.6585
    Quadrupole Moments (Debye-Ang)
        XX     -82.8231     XY       2.9578     YY     -64.6351
        XZ       3.6138     YZ      -2.2197     ZZ     -61.6128
    Octopole Moments (Debye-Ang^2)
       XXX      25.6567    XXY      69.5368    XYY     -15.4697
       YYY     -10.4097    XXZ      10.0290    XYZ       5.5685
       YYZ       1.5884    XZZ      -6.5912    YZZ      -0.5339
       ZZZ     -10.5210
    Hexadecapole Moments (Debye-Ang^3)
      XXXX   -2052.2558   XXXY      64.4199   XXYY    -380.3629
      XYYY      35.6484   YYYY    -493.8733   XXXZ      51.9644
      XXYZ     -22.2884   XYYZ       3.3910   YYYZ      -8.7955
      XXZZ    -311.7921   XYZZ       8.0709   YYZZ     -92.5693
      XZZZ     -21.1289   YZZZ      -5.1357   ZZZZ    -127.6997
 -----------------------------------------------------------------
 Calculating analytic gradient of the SCF energy
 Gradient of SCF Energy
            1           2           3           4           5           6
    1  -0.0002396  -0.0000125   0.0018437  -0.0015365   0.0001631  -0.0004172
    2  -0.0003593   0.0012594  -0.0000315  -0.0011343   0.0005195  -0.0018985
    3   0.0013255  -0.0006012   0.0001807  -0.0004900   0.0007306  -0.0000640
            7           8           9          10          11          12
    1   0.0027491  -0.0015410  -0.0002090   0.0001817  -0.0000317  -0.0009706
    2   0.0019529  -0.0002634  -0.0000793  -0.0001191   0.0000911  -0.0003156
    3   0.0007847  -0.0003486   0.0000320  -0.0001204   0.0000268  -0.0004011
           13          14          15          16          17
    1   0.0001748   0.0000218  -0.0000226  -0.0002732   0.0001196
    2  -0.0000195  -0.0000759   0.0000417   0.0002593   0.0001724
    3  -0.0002727  -0.0005476   0.0000585  -0.0001682  -0.0001250
 Max gradient component =       2.749E-03
 RMS gradient           =       7.964E-04
 Gradient time:  CPU 52.58 s  wall 52.60 s
 Geometry Optimization Parameters
   NAtoms,    NIC,     NZ,  NCons,   NDum,   NFix, NCnnct, MaxDiis
       17     116       0       0       0       0       0       0

 Cartesian Hessian Update
 Hessian Updated using BFGS Update


** GEOMETRY OPTIMIZATION IN DELOCALIZED INTERNAL COORDINATES **
   Searching for a Minimum

   Optimization Cycle:  11

                       Coordinates (Angstroms)
     ATOM                X               Y               Z
      1  C        -0.6107884570    1.1087963754   -0.0199978240
      2  C        -0.0796581705   -0.2429777227    0.5180869013
      3  N         1.0254696437   -0.7686217756   -0.2609230481
      4  C         2.3692893136   -0.5131109047   -0.0245253375
      5  N         2.6058071351    0.6312459354    0.7153594258
      6  N        -1.9361953679    0.9091802139   -0.3019712979
      7  C        -2.3763591116   -0.3941617981    0.0046191008
      8  N        -1.2549295101   -1.0819810020    0.4121840583
      9  H         0.8409533080   -1.5879007065   -0.8204849112
     10  H         3.5889630111    0.8492163393    0.7898519223
     11  H        -2.5594225724    1.6113726803   -0.6757415908
     12  O        -3.5078718644   -0.7964899477   -0.0857744601
     13  H        -1.3600097090   -1.9574925912    0.9016589072
     14  O         0.0398792616    2.1177581280   -0.1597916199
     15  H         0.2421330322   -0.0930643208    1.5562397129
     16  H         2.0009413217    1.4285559154    0.5437444785
     17  O         3.2413335392   -1.2625971204   -0.4247750793
   Point Group: c1    Number of degrees of freedom:    45


   Energy is   -600.969363103

 Hessian Updated using BFGS Update

 45 Hessian modes will be used to form the next step
  Hessian Eigenvalues:
     0.001605    0.008017    0.010345    0.013085    0.014796    0.019672
     0.022568    0.023910    0.024771    0.028716    0.029063    0.044034
     0.056418    0.067624    0.076413    0.131185    0.158179    0.159691
     0.160299    0.162087    0.167279    0.207340    0.226644    0.245848
     0.250437    0.252500    0.270579    0.281168    0.298475    0.326822
     0.359694    0.381254    0.424760    0.426474    0.428864    0.432991
     0.460194    0.512995    0.515257    0.540057    0.551110    0.581653
     0.940356    0.954644    0.983011

 Minimum Search - Taking Simple RFO Step
 Searching for Lamda that Minimizes Along All modes
 Value Taken    Lamda =  -0.00004932
 Step Taken.  Stepsize is  0.059145

                             Maximum     Tolerance    Cnvgd?
         Gradient           0.001444      0.000300      NO
         Displacement       0.031326      0.001200      NO
         Energy change     -0.000062      0.000001      NO


 New Cartesian Coordinates Obtained by Inverse Iteration

 Displacement from previous Coordinates is:  0.041672
 ----------------------------------------------------------------
             Standard Nuclear Orientation (Angstroms)
    I     Atom           X                Y                Z
 ----------------------------------------------------------------
    1      C      -0.6091271387     1.1070526923    -0.0245855540
    2      C      -0.0795997133    -0.2462903231     0.5140845103
    3      N       1.0267880246    -0.7688393367    -0.2641718330
    4      C       2.3712129915    -0.5123019935    -0.0241835080
    5      N       2.6048949700     0.6326249842     0.7138031711
    6      N      -1.9362556556     0.9104197843    -0.3018975933
    7      C      -2.3771566964    -0.3951644069     0.0008066954
    8      N      -1.2537627190    -1.0851775911     0.4046369456
    9      H       0.8453188579    -1.5912218781    -0.8201661301
   10      H       3.5874221738     0.8517557907     0.7919606374
   11      H      -2.5600394354     1.6147556549    -0.6706654810
   12      O      -3.5095364211    -0.7948178966    -0.0800667058
   13      H      -1.3632884070    -1.9520386191     0.9089261417
   14      O       0.0399345330     2.1184255857    -0.1536644050
   15      H       0.2396313660    -0.0966890772     1.5533085166
   16      H       1.9993031222     1.4286606016     0.5398295310
   17      O       3.2437949509    -1.2634262735    -0.4201956006
 ----------------------------------------------------------------
 Molecular Point Group                 C1    NOp =  1
 Largest Abelian Subgroup              C1    NOp =  1
 Nuclear Repulsion Energy =   625.2185046943 hartrees
 There are       41 alpha and       41 beta electrons
 Applying Cartesian multipole field
    Component          Value
    ---------          -----
     (2,0,0)        1.00000E-11
     (0,2,0)        2.00000E-11
     (0,0,2)       -3.00000E-11
 Nucleus-field energy     =     0.0000000186 hartrees
 Requested basis set is 6-311++G(d,p)
 There are 96 shells and 284 basis functions
 A cutoff of  1.0D-11 yielded   4041 shell pairs
 There are     35843 function pairs (     38541 Cartesian)
 Smallest overlap matrix eigenvalue = 1.35E-05
 Guess MOs from SCF MO coefficient file
 Reading MOs from coefficient file
 Reading MOs from coefficient file
 A restricted hybrid HF-DFT SCF calculation will be
 performed using Pulay DIIS extrapolation
 Exchange:     0.2000 Hartree-Fock + 0.0800 Slater + 0.7200 B88
 Correlation:  0.1900 VWN1RPA + 0.8100 LYP
 Using SG-1 standard quadrature grid
 SCF converges when DIIS error is below 1.0E-08
 Geometry optimization detected.  Setting ReadMinima to 0
 Setting SaveMinima to 0
 ---------------------------------------
  Cycle       Energy         DIIS Error
 ---------------------------------------
    1    -600.9677225564      1.98E-04
    2    -600.9693727622      3.22E-05
    3    -600.9693541130      6.13E-05
    4    -600.9693824345      7.83E-06
    5    -600.9693826489      4.53E-06
    6    -600.9693828290      9.11E-07
    7    -600.9693829196      6.65E-07
    8    -600.9693828746      1.50E-07
    9    -600.9693828483      3.71E-08
   10    -600.9693828523      1.17E-08
   11    -600.9693828541      6.19E-09 Convergence criterion met
 ---------------------------------------
 SCF time:  CPU 117.60 s  wall 117.73 s
 SCF   energy in the final basis set = -600.9693828541
 Total energy in the final basis set = -600.9693828541

 --------------------------------------------------------------

                    Orbital Energies (a.u.)
 --------------------------------------------------------------

 Alpha MOs
 -- Occupied --
-19.153 -19.137 -19.096 -14.400 -14.386 -14.360 -14.339 -10.349
-10.331 -10.313 -10.303  -1.119  -1.094  -1.065  -1.024  -0.967
 -0.933  -0.903  -0.764  -0.692  -0.668  -0.638  -0.575  -0.570
 -0.543  -0.537  -0.526  -0.493  -0.484  -0.474  -0.467  -0.437
 -0.434  -0.431  -0.342  -0.331  -0.323  -0.315  -0.296  -0.286
 -0.272
 -- Virtual --
 -0.056  -0.027  -0.007  -0.002   0.001   0.013   0.018   0.030
  0.038   0.041   0.049   0.059   0.065   0.076   0.080   0.087
  0.097   0.100   0.104   0.105   0.113   0.114   0.123   0.132
  0.140   0.141   0.145   0.150   0.157   0.165   0.172   0.178
  0.182   0.189   0.193   0.203   0.213   0.217   0.229   0.231
  0.235   0.244   0.249   0.258   0.263   0.269   0.274   0.283
  0.284   0.289   0.302   0.305   0.310   0.319   0.324   0.332
  0.335   0.339   0.346   0.347   0.351   0.370   0.377   0.389
  0.401   0.423   0.449   0.452   0.463   0.509   0.541   0.550
  0.576   0.591   0.593   0.617   0.645   0.649   0.654   0.657
  0.676   0.682   0.695   0.701   0.717   0.734   0.739   0.745
  0.792   0.803   0.824   0.835   0.847   0.871   0.873   0.897
  0.900   0.912   0.933   0.963   0.986   1.006   1.030   1.085
  1.109   1.114   1.129   1.145   1.155   1.165   1.180   1.190
  1.192   1.200   1.206   1.214   1.226   1.250   1.274   1.276
  1.288   1.307   1.341   1.407   1.445   1.463   1.517   1.543
  1.553   1.571   1.614   1.621   1.628   1.647   1.675   1.698
  1.728   1.745   1.755   1.766   1.782   1.816   1.826   1.840
  1.876   1.902   1.904   1.936   1.967   1.975   2.029   2.059
  2.077   2.094   2.179   2.197   2.234   2.263   2.321   2.325
  2.376   2.397   2.443   2.492   2.503   2.525   2.541   2.567
  2.604   2.617   2.684   2.719   2.730   2.762   2.768   2.784
  2.821   2.826   2.841   2.861   2.873   2.876   2.889   2.897
  2.905   2.911   2.929   2.957   3.014   3.043   3.092   3.116
  3.264   3.316   3.333   3.354   3.372   3.388   3.401   3.451
  3.478   3.499   3.510   3.544   3.561   3.629   3.678   3.810
  3.838   3.888   3.925   3.928   3.998   4.020   4.105   4.615
  4.694   4.718   4.754   4.808   4.893   5.017   5.033   5.042
  5.067   5.099   5.207   5.242   5.297   5.733   5.774   5.792
 23.729  23.823  23.845  23.862  35.501  35.544  35.610  35.630
 49.970  50.014  50.035
 --------------------------------------------------------------

          Ground-State Mulliken Net Atomic Charges

     Atom                 Charge (a.u.)
  ----------------------------------------
      1 C                     0.288403
      2 C                    -0.396466
      3 N                    -0.218771
      4 C                     0.232576
      5 N                    -0.435038
      6 N                    -0.294976
      7 C                     0.293587
      8 N                    -0.320947
      9 H                     0.344266
     10 H                     0.307569
     11 H                     0.361404
     12 O                    -0.347555
     13 H                     0.323172
     14 O                    -0.311870
     15 H                     0.271374
     16 H                     0.264405
     17 O                    -0.361136
  ----------------------------------------
  Sum of atomic charges =    -0.000000

 -----------------------------------------------------------------
                    Cartesian Multipole Moments
 -----------------------------------------------------------------
    Charge (ESU x 10^10)
                -0.0000
    Dipole Moment (Debye)
         X      -1.6525      Y       1.1171      Z       1.7728
       Tot       2.6685
    Quadrupole Moments (Debye-Ang)
        XX     -82.7558     XY       2.9922     YY     -64.6855
        XZ       3.6141     YZ      -2.2612     ZZ     -61.5737
    Octopole Moments (Debye-Ang^2)
       XXX      25.1914    XXY      69.5514    XYY     -15.4925
       YYY     -10.1712    XXZ       9.9439    XYZ       5.6141
       YYZ       1.5699    XZZ      -6.5923    YZZ      -0.5991
       ZZZ     -10.3238
    Hexadecapole Moments (Debye-Ang^3)
      XXXX   -2053.3361   XXXY      65.2208   XXYY    -380.4410
      XYYY      35.4983   YYYY    -494.6947   XXXZ      52.3067
      XXYZ     -22.0027   XYYZ       3.2412   YYYZ      -9.0006
      XXZZ    -311.5133   XYZZ       8.2426   YYZZ     -92.4493
      XZZZ     -21.2317   YZZZ      -5.3250   ZZZZ    -127.0203
 -----------------------------------------------------------------
 Calculating analytic gradient of the SCF energy
 Gradient of SCF Energy
            1           2           3           4           5           6
    1   0.0004999  -0.0000573   0.0006911  -0.0006606   0.0000390  -0.0004573
    2  -0.0004775   0.0002558   0.0001431  -0.0002704   0.0001785  -0.0007165
    3  -0.0008706   0.0001169   0.0002410  -0.0002341   0.0005562   0.0006482
            7           8           9          10          11          12
    1   0.0011803  -0.0006010  -0.0001755   0.0001155  -0.0000532  -0.0004162
    2   0.0007155   0.0000610  -0.0000515  -0.0001156   0.0000865  -0.0000317
    3  -0.0006827  -0.0000544  -0.0000008  -0.0001056   0.0000981   0.0001888
           13          14          15          16          17
    1   0.0001492  -0.0001780   0.0000256  -0.0001666   0.0000651
    2  -0.0000334   0.0001378  -0.0000091   0.0000916   0.0000362
    3   0.0000142   0.0002671   0.0001752  -0.0002547  -0.0001029
 Max gradient component =       1.180E-03
 RMS gradient           =       3.773E-04
 Gradient time:  CPU 52.95 s  wall 52.99 s
 Geometry Optimization Parameters
   NAtoms,    NIC,     NZ,  NCons,   NDum,   NFix, NCnnct, MaxDiis
       17     116       0       0       0       0       0       0

 Cartesian Hessian Update
 Hessian Updated using BFGS Update


** GEOMETRY OPTIMIZATION IN DELOCALIZED INTERNAL COORDINATES **
   Searching for a Minimum

   Optimization Cycle:  12

                       Coordinates (Angstroms)
     ATOM                X               Y               Z
      1  C        -0.6091271387    1.1070526923   -0.0245855540
      2  C        -0.0795997133   -0.2462903231    0.5140845103
      3  N         1.0267880246   -0.7688393367   -0.2641718330
      4  C         2.3712129915   -0.5123019935   -0.0241835080
      5  N         2.6048949700    0.6326249842    0.7138031711
      6  N        -1.9362556556    0.9104197843   -0.3018975933
      7  C        -2.3771566964   -0.3951644069    0.0008066954
      8  N        -1.2537627190   -1.0851775911    0.4046369456
      9  H         0.8453188579   -1.5912218781   -0.8201661301
     10  H         3.5874221738    0.8517557907    0.7919606374
     11  H        -2.5600394354    1.6147556549   -0.6706654810
     12  O        -3.5095364211   -0.7948178966   -0.0800667058
     13  H        -1.3632884070   -1.9520386191    0.9089261417
     14  O         0.0399345330    2.1184255857   -0.1536644050
     15  H         0.2396313660   -0.0966890772    1.5533085166
     16  H         1.9993031222    1.4286606016    0.5398295310
     17  O         3.2437949509   -1.2634262735   -0.4201956006
   Point Group: c1    Number of degrees of freedom:    45


   Energy is   -600.969382854

 Hessian Updated using BFGS Update

 45 Hessian modes will be used to form the next step
  Hessian Eigenvalues:
     0.001809    0.007924    0.009267    0.013077    0.016350    0.019647
     0.022746    0.023867    0.024552    0.028723    0.042395    0.046344
     0.056421    0.067688    0.076446    0.128386    0.156195    0.159306
     0.160118    0.163126    0.167124    0.205605    0.226254    0.238303
     0.249087    0.252753    0.270607    0.272216    0.298285    0.326825
     0.343743    0.381340    0.423067    0.424835    0.427875    0.429590
     0.433331    0.471305    0.515054    0.538619    0.540147    0.577238
     0.938154    0.951885    0.981743

 Minimum Search - Taking Simple RFO Step
 Searching for Lamda that Minimizes Along All modes
 Value Taken    Lamda =  -0.00002330
 Step Taken.  Stepsize is  0.038892

                             Maximum     Tolerance    Cnvgd?
         Gradient           0.000647      0.000300      NO
         Displacement       0.018248      0.001200      NO
         Energy change     -0.000020      0.000001      NO


 New Cartesian Coordinates Obtained by Inverse Iteration

 Displacement from previous Coordinates is:  0.047537
 ----------------------------------------------------------------
             Standard Nuclear Orientation (Angstroms)
    I     Atom           X                Y                Z
 ----------------------------------------------------------------
    1      C      -0.6101228980     1.1088897400    -0.0190845888
    2      C      -0.0795311033    -0.2453203792     0.5185414256
    3      N       1.0240626215    -0.7676424635    -0.2635648102
    4      C       2.3703816757    -0.5117841921    -0.0277773491
    5      N       2.6065505740     0.6313758759     0.7103366149
    6      N      -1.9348367050     0.9094515326    -0.3061256895
    7      C      -2.3770301871    -0.3966261752     0.0000402212
    8      N      -1.2542943274    -1.0827173169     0.4135080312
    9      H       0.8416985019    -1.5879364263    -0.8223066443
   10      H       3.5886961830     0.8507898581     0.7906335627
   11      H      -2.5570748529     1.6115845976    -0.6815910230
   12      O      -3.5075999499    -0.7985573352    -0.0870988540
   13      H      -1.3636647630    -1.9518089429     0.9141398496
   14      O       0.0395327434     2.1199434611    -0.1478420078
   15      H       0.2435670798    -0.0953542261     1.5563099486
   16      H       1.9985299845     1.4273466450     0.5464959929
   17      O       3.2406702263    -1.2639065551    -0.4268553415
 ----------------------------------------------------------------
 Molecular Point Group                 C1    NOp =  1
 Largest Abelian Subgroup              C1    NOp =  1
 Nuclear Repulsion Energy =   625.1896770028 hartrees
 There are       41 alpha and       41 beta electrons
 Applying Cartesian multipole field
    Component          Value
    ---------          -----
     (2,0,0)        1.00000E-11
     (0,2,0)        2.00000E-11
     (0,0,2)       -3.00000E-11
 Nucleus-field energy     =     0.0000000186 hartrees
 Requested basis set is 6-311++G(d,p)
 There are 96 shells and 284 basis functions
 A cutoff of  1.0D-11 yielded   4041 shell pairs
 There are     35843 function pairs (     38541 Cartesian)
 Smallest overlap matrix eigenvalue = 1.36E-05
 Guess MOs from SCF MO coefficient file
 Reading MOs from coefficient file
 Reading MOs from coefficient file
 A restricted hybrid HF-DFT SCF calculation will be
 performed using Pulay DIIS extrapolation
 Exchange:     0.2000 Hartree-Fock + 0.0800 Slater + 0.7200 B88
 Correlation:  0.1900 VWN1RPA + 0.8100 LYP
 Using SG-1 standard quadrature grid
 SCF converges when DIIS error is below 1.0E-08
 Geometry optimization detected.  Setting ReadMinima to 0
 Setting SaveMinima to 0
 ---------------------------------------
  Cycle       Energy         DIIS Error
 ---------------------------------------
    1    -600.9693861382      1.70E-04
    2    -600.9693908855      1.93E-05
    3    -600.9693884629      2.84E-05
    4    -600.9693944483      5.81E-06
    5    -600.9693948808      3.60E-06
    6    -600.9693949559      6.33E-07
    7    -600.9693949664      3.87E-07
    8    -600.9693949353      1.08E-07
    9    -600.9693949323      4.01E-08
   10    -600.9693949324      7.72E-09 Convergence criterion met
 ---------------------------------------
 SCF time:  CPU 106.53 s  wall 106.63 s
 SCF   energy in the final basis set = -600.9693949324
 Total energy in the final basis set = -600.9693949324

 --------------------------------------------------------------

                    Orbital Energies (a.u.)
 --------------------------------------------------------------

 Alpha MOs
 -- Occupied --
-19.153 -19.137 -19.096 -14.400 -14.386 -14.360 -14.339 -10.349
-10.330 -10.313 -10.303  -1.119  -1.094  -1.065  -1.024  -0.967
 -0.933  -0.903  -0.764  -0.692  -0.668  -0.637  -0.576  -0.570
 -0.543  -0.537  -0.526  -0.493  -0.484  -0.474  -0.467  -0.437
 -0.434  -0.431  -0.342  -0.331  -0.323  -0.315  -0.295  -0.286
 -0.272
 -- Virtual --
 -0.055  -0.027  -0.006  -0.002   0.001   0.013   0.019   0.030
  0.038   0.041   0.049   0.059   0.065   0.076   0.080   0.087
  0.097   0.100   0.104   0.105   0.113   0.114   0.123   0.132
  0.139   0.141   0.145   0.150   0.157   0.164   0.172   0.178
  0.183   0.189   0.193   0.203   0.213   0.217   0.229   0.231
  0.235   0.244   0.249   0.257   0.263   0.269   0.274   0.283
  0.284   0.289   0.303   0.305   0.310   0.320   0.324   0.332
  0.335   0.339   0.345   0.348   0.352   0.370   0.377   0.389
  0.401   0.423   0.449   0.452   0.463   0.509   0.541   0.549
  0.576   0.591   0.594   0.617   0.645   0.649   0.654   0.657
  0.677   0.682   0.695   0.701   0.717   0.734   0.739   0.746
  0.792   0.803   0.824   0.835   0.847   0.872   0.875   0.897
  0.900   0.911   0.934   0.963   0.987   1.005   1.031   1.085
  1.109   1.114   1.129   1.145   1.155   1.166   1.180   1.190
  1.191   1.200   1.206   1.214   1.226   1.250   1.274   1.276
  1.288   1.308   1.340   1.407   1.444   1.462   1.517   1.543
  1.553   1.571   1.613   1.621   1.628   1.647   1.675   1.697
  1.729   1.745   1.755   1.765   1.781   1.816   1.827   1.840
  1.876   1.903   1.904   1.936   1.968   1.976   2.028   2.060
  2.079   2.094   2.180   2.199   2.234   2.262   2.320   2.324
  2.376   2.396   2.442   2.492   2.501   2.525   2.541   2.566
  2.605   2.617   2.684   2.721   2.730   2.761   2.768   2.783
  2.821   2.825   2.841   2.861   2.875   2.876   2.889   2.897
  2.904   2.910   2.930   2.957   3.014   3.043   3.093   3.118
  3.264   3.316   3.333   3.354   3.372   3.388   3.401   3.450
  3.478   3.500   3.511   3.545   3.561   3.630   3.678   3.810
  3.838   3.888   3.925   3.926   3.998   4.018   4.106   4.615
  4.694   4.718   4.754   4.808   4.893   5.017   5.032   5.041
  5.067   5.099   5.206   5.242   5.297   5.733   5.773   5.792
 23.729  23.823  23.845  23.862  35.501  35.544  35.610  35.631
 49.970  50.014  50.035
 --------------------------------------------------------------

          Ground-State Mulliken Net Atomic Charges

     Atom                 Charge (a.u.)
  ----------------------------------------
      1 C                     0.284719
      2 C                    -0.388674
      3 N                    -0.221368
      4 C                     0.233098
      5 N                    -0.436403
      6 N                    -0.296187
      7 C                     0.295699
      8 N                    -0.323718
      9 H                     0.344290
     10 H                     0.307890
     11 H                     0.361337
     12 O                    -0.347231
     13 H                     0.324060
     14 O                    -0.311949
     15 H                     0.270883
     16 H                     0.264983
     17 O                    -0.361429
  ----------------------------------------
  Sum of atomic charges =     0.000000

 -----------------------------------------------------------------
                    Cartesian Multipole Moments
 -----------------------------------------------------------------
    Charge (ESU x 10^10)
                 0.0000
    Dipole Moment (Debye)
         X      -1.6484      Y       1.1171      Z       1.7925
       Tot       2.6792
    Quadrupole Moments (Debye-Ang)
        XX     -82.6644     XY       3.0225     YY     -64.7295
        XZ       3.6712     YZ      -2.2863     ZZ     -61.5355
    Octopole Moments (Debye-Ang^2)
       XXX      25.3143    XXY      69.4855    XYY     -15.4414
       YYY     -10.2577    XXZ      10.2669    XYZ       5.6852
       YYZ       1.5761    XZZ      -6.5916    YZZ      -0.5214
       ZZZ     -10.2708
    Hexadecapole Moments (Debye-Ang^3)
      XXXX   -2049.6955   XXXY      64.8910   XXYY    -380.4830
      XYYY      35.3872   YYYY    -495.2068   XXXZ      52.6263
      XXYZ     -22.4357   XYYZ       3.4954   YYYZ      -9.4840
      XXZZ    -311.3062   XYZZ       8.2029   YYZZ     -92.4210
      XZZZ     -20.8404   YZZZ      -5.5903   ZZZZ    -127.5334
 -----------------------------------------------------------------
 Calculating analytic gradient of the SCF energy
 Gradient of SCF Energy
            1           2           3           4           5           6
    1   0.0002812   0.0001583   0.0000256   0.0000370  -0.0001233  -0.0002089
    2   0.0001140  -0.0002539   0.0000041   0.0000846  -0.0000161  -0.0000926
    3   0.0001392  -0.0002147   0.0003196  -0.0002122   0.0001420   0.0000887
            7           8           9          10          11          12
    1  -0.0002738   0.0000849  -0.0000183   0.0000697  -0.0000443   0.0000948
    2   0.0000665   0.0002041  -0.0000280  -0.0000565   0.0000400   0.0000454
    3  -0.0004472   0.0001116  -0.0000644  -0.0000061   0.0000156   0.0001326
           13          14          15          16          17
    1   0.0000504  -0.0000292  -0.0000050  -0.0001020   0.0000029
    2  -0.0001501  -0.0000069   0.0000894   0.0000267  -0.0000706
    3   0.0000514  -0.0000651   0.0000839  -0.0000444  -0.0000305
 Max gradient component =       4.472E-04
 RMS gradient           =       1.367E-04
 Gradient time:  CPU 52.31 s  wall 52.32 s
 Geometry Optimization Parameters
   NAtoms,    NIC,     NZ,  NCons,   NDum,   NFix, NCnnct, MaxDiis
       17     116       0       0       0       0       0       0

 Cartesian Hessian Update
 Hessian Updated using BFGS Update


** GEOMETRY OPTIMIZATION IN DELOCALIZED INTERNAL COORDINATES **
   Searching for a Minimum

   Optimization Cycle:  13

                       Coordinates (Angstroms)
     ATOM                X               Y               Z
      1  C        -0.6101228980    1.1088897400   -0.0190845888
      2  C        -0.0795311033   -0.2453203792    0.5185414256
      3  N         1.0240626215   -0.7676424635   -0.2635648102
      4  C         2.3703816757   -0.5117841921   -0.0277773491
      5  N         2.6065505740    0.6313758759    0.7103366149
      6  N        -1.9348367050    0.9094515326   -0.3061256895
      7  C        -2.3770301871   -0.3966261752    0.0000402212
      8  N        -1.2542943274   -1.0827173169    0.4135080312
      9  H         0.8416985019   -1.5879364263   -0.8223066443
     10  H         3.5886961830    0.8507898581    0.7906335627
     11  H        -2.5570748529    1.6115845976   -0.6815910230
     12  O        -3.5075999499   -0.7985573352   -0.0870988540
     13  H        -1.3636647630   -1.9518089429    0.9141398496
     14  O         0.0395327434    2.1199434611   -0.1478420078
     15  H         0.2435670798   -0.0953542261    1.5563099486
     16  H         1.9985299845    1.4273466450    0.5464959929
     17  O         3.2406702263   -1.2639065551   -0.4268553415
   Point Group: c1    Number of degrees of freedom:    45


   Energy is   -600.969394932

 Hessian Updated using BFGS Update

 45 Hessian modes will be used to form the next step
  Hessian Eigenvalues:
     0.001974    0.008049    0.008464    0.013006    0.017092    0.019381
     0.022804    0.023965    0.024207    0.028679    0.040566    0.045729
     0.056654    0.068660    0.076441    0.127967    0.156365    0.159226
     0.159889    0.161849    0.165300    0.208408    0.226527    0.240553
     0.250079    0.252608    0.269572    0.278730    0.298272    0.325255
     0.342119    0.381683    0.421431    0.424833    0.426664    0.429145
     0.433086    0.466889    0.515106    0.534579    0.540192    0.581988
     0.939813    0.952296    0.982040

 Minimum Search - Taking Simple RFO Step
 Searching for Lamda that Minimizes Along All modes
 Value Taken    Lamda =  -0.00000447
 Step Taken.  Stepsize is  0.021895

                             Maximum     Tolerance    Cnvgd?
         Gradient           0.000256      0.000300     YES
         Displacement       0.016651      0.001200      NO
         Energy change     -0.000012      0.000001      NO


 New Cartesian Coordinates Obtained by Inverse Iteration

 Displacement from previous Coordinates is:  0.016118
 ----------------------------------------------------------------
             Standard Nuclear Orientation (Angstroms)
    I     Atom           X                Y                Z
 ----------------------------------------------------------------
    1      C      -0.6114306840     1.1092922246    -0.0191495977
    2      C      -0.0799190373    -0.2448980139     0.5173589074
    3      N       1.0239494116    -0.7655175001    -0.2658148547
    4      C       2.3704566467    -0.5120936172    -0.0269636365
    5      N       2.6083290892     0.6315678742     0.7096389966
    6      N      -1.9357239210     0.9090933710    -0.3064742255
    7      C      -2.3774098065    -0.3969110474     0.0011577429
    8      N      -1.2537600767    -1.0836578948     0.4112398204
    9      H       0.8420290507    -1.5869910216    -0.8228716108
   10      H       3.5905835495     0.8495464985     0.7918294081
   11      H      -2.5581461631     1.6107476735    -0.6824083677
   12      O      -3.5078121294    -0.7993477683    -0.0857821203
   13      H      -1.3638794044    -1.9503806838     0.9155631779
   14      O       0.0375004014     2.1209989497    -0.1465435108
   15      H       0.2431514749    -0.0964230059     1.5552192713
   16      H       2.0016033336     1.4284962131     0.5463422541
   17      O       3.2400130680    -1.2657945537    -0.4245823164
 ----------------------------------------------------------------
 Molecular Point Group                 C1    NOp =  1
 Largest Abelian Subgroup              C1    NOp =  1
 Nuclear Repulsion Energy =   625.1400658936 hartrees
 There are       41 alpha and       41 beta electrons
 Applying Cartesian multipole field
    Component          Value
    ---------          -----
     (2,0,0)        1.00000E-11
     (0,2,0)        2.00000E-11
     (0,0,2)       -3.00000E-11
 Nucleus-field energy     =     0.0000000186 hartrees
 Requested basis set is 6-311++G(d,p)
 There are 96 shells and 284 basis functions
 A cutoff of  1.0D-11 yielded   4039 shell pairs
 There are     35818 function pairs (     38511 Cartesian)
 Smallest overlap matrix eigenvalue = 1.36E-05
 Guess MOs from SCF MO coefficient file
 Reading MOs from coefficient file
 Reading MOs from coefficient file
 A restricted hybrid HF-DFT SCF calculation will be
 performed using Pulay DIIS extrapolation
 Exchange:     0.2000 Hartree-Fock + 0.0800 Slater + 0.7200 B88
 Correlation:  0.1900 VWN1RPA + 0.8100 LYP
 Using SG-1 standard quadrature grid
 SCF converges when DIIS error is below 1.0E-08
 Geometry optimization detected.  Setting ReadMinima to 0
 Setting SaveMinima to 0
 ---------------------------------------
  Cycle       Energy         DIIS Error
 ---------------------------------------
    1    -600.9694178452      6.20E-05
    2    -600.9693963489      7.92E-06
    3    -600.9693964280      9.76E-06
    4    -600.9693967935      2.62E-06
    5    -600.9693968180      9.61E-07
    6    -600.9693968879      3.20E-07
    7    -600.9693968744      7.44E-08
    8    -600.9693968732      3.42E-08
    9    -600.9693968724      1.16E-08
   10    -600.9693968728      3.23E-09 Convergence criterion met
 ---------------------------------------
 SCF time:  CPU 101.48 s  wall 101.56 s
 SCF   energy in the final basis set = -600.9693968728
 Total energy in the final basis set = -600.9693968728

 --------------------------------------------------------------

                    Orbital Energies (a.u.)
 --------------------------------------------------------------

 Alpha MOs
 -- Occupied --
-19.153 -19.137 -19.096 -14.400 -14.386 -14.360 -14.339 -10.349
-10.330 -10.313 -10.303  -1.119  -1.094  -1.065  -1.024  -0.967
 -0.933  -0.903  -0.763  -0.691  -0.668  -0.637  -0.576  -0.570
 -0.543  -0.537  -0.526  -0.493  -0.484  -0.474  -0.467  -0.437
 -0.434  -0.431  -0.342  -0.331  -0.323  -0.315  -0.295  -0.286
 -0.272
 -- Virtual --
 -0.055  -0.027  -0.006  -0.002   0.001   0.013   0.019   0.030
  0.038   0.040   0.049   0.059   0.065   0.076   0.080   0.087
  0.097   0.100   0.104   0.105   0.113   0.114   0.123   0.132
  0.139   0.141   0.145   0.150   0.157   0.164   0.172   0.178
  0.183   0.189   0.193   0.203   0.213   0.217   0.229   0.231
  0.235   0.244   0.249   0.258   0.263   0.269   0.274   0.283
  0.284   0.289   0.303   0.305   0.310   0.320   0.324   0.332
  0.335   0.339   0.345   0.348   0.352   0.370   0.377   0.388
  0.401   0.423   0.449   0.452   0.463   0.509   0.541   0.549
  0.577   0.592   0.594   0.617   0.645   0.649   0.654   0.657
  0.677   0.682   0.695   0.701   0.717   0.734   0.739   0.746
  0.791   0.803   0.824   0.834   0.847   0.871   0.874   0.897
  0.900   0.911   0.933   0.962   0.987   1.004   1.031   1.085
  1.109   1.114   1.129   1.145   1.155   1.166   1.180   1.190
  1.191   1.200   1.206   1.214   1.226   1.250   1.274   1.276
  1.288   1.308   1.340   1.407   1.444   1.462   1.517   1.543
  1.553   1.571   1.613   1.621   1.628   1.647   1.675   1.697
  1.729   1.745   1.755   1.765   1.781   1.815   1.827   1.840
  1.876   1.902   1.903   1.936   1.968   1.975   2.029   2.060
  2.078   2.093   2.181   2.197   2.234   2.262   2.321   2.325
  2.376   2.397   2.442   2.492   2.501   2.525   2.541   2.566
  2.605   2.616   2.683   2.721   2.731   2.762   2.768   2.783
  2.821   2.824   2.841   2.861   2.874   2.876   2.889   2.897
  2.904   2.910   2.930   2.957   3.014   3.043   3.092   3.117
  3.263   3.316   3.333   3.354   3.372   3.388   3.401   3.451
  3.478   3.500   3.511   3.545   3.561   3.629   3.678   3.810
  3.838   3.888   3.925   3.927   3.998   4.017   4.106   4.615
  4.694   4.718   4.754   4.808   4.893   5.018   5.032   5.041
  5.067   5.099   5.206   5.242   5.296   5.733   5.773   5.792
 23.729  23.823  23.844  23.862  35.501  35.544  35.610  35.631
 49.970  50.015  50.035
 --------------------------------------------------------------

          Ground-State Mulliken Net Atomic Charges

     Atom                 Charge (a.u.)
  ----------------------------------------
      1 C                     0.283981
      2 C                    -0.388343
      3 N                    -0.220745
      4 C                     0.232646
      5 N                    -0.436777
      6 N                    -0.295324
      7 C                     0.294452
      8 N                    -0.321731
      9 H                     0.344262
     10 H                     0.308061
     11 H                     0.361143
     12 O                    -0.347096
     13 H                     0.323526
     14 O                    -0.312320
     15 H                     0.270496
     16 H                     0.265142
     17 O                    -0.361372
  ----------------------------------------
  Sum of atomic charges =    -0.000000

 -----------------------------------------------------------------
                    Cartesian Multipole Moments
 -----------------------------------------------------------------
    Charge (ESU x 10^10)
                -0.0000
    Dipole Moment (Debye)
         X      -1.6433      Y       1.1213      Z       1.7979
       Tot       2.6814
    Quadrupole Moments (Debye-Ang)
        XX     -82.6140     XY       3.0312     YY     -64.7702
        XZ       3.6734     YZ      -2.2970     ZZ     -61.5160
    Octopole Moments (Debye-Ang^2)
       XXX      25.4747    XXY      69.5533    XYY     -15.4002
       YYY     -10.2121    XXZ      10.2273    XYZ       5.7192
       YYZ       1.5687    XZZ      -6.5657    YZZ      -0.5320
       ZZZ     -10.2531
    Hexadecapole Moments (Debye-Ang^3)
      XXXX   -2049.4194   XXXY      65.0189   XXYY    -380.7624
      XYYY      35.5398   YYYY    -495.8175   XXXZ      52.6983
      XXYZ     -22.3491   XYYZ       3.4657   YYYZ      -9.5330
      XXZZ    -311.1625   XYZZ       8.2222   YYZZ     -92.4139
      XZZZ     -20.9134   YZZZ      -5.6349   ZZZZ    -127.3345
 -----------------------------------------------------------------
 Calculating analytic gradient of the SCF energy
 Gradient of SCF Energy
            1           2           3           4           5           6
    1   0.0000672   0.0000518  -0.0001054  -0.0000068   0.0000512  -0.0000485
    2   0.0000383  -0.0001233  -0.0001300  -0.0000725   0.0000070   0.0000158
    3   0.0000040  -0.0001404   0.0001064   0.0000855   0.0000054  -0.0000304
            7           8           9          10          11          12
    1  -0.0002432   0.0001652  -0.0000133   0.0000415   0.0000059   0.0001145
    2   0.0001122  -0.0000174   0.0000294   0.0000216   0.0000078  -0.0000168
    3   0.0001805  -0.0000432  -0.0000344   0.0000351  -0.0000172  -0.0000669
           13          14          15          16          17
    1  -0.0000004  -0.0000476  -0.0000187   0.0000162  -0.0000298
    2  -0.0000011   0.0000286   0.0000036   0.0000508   0.0000461
    3  -0.0000036  -0.0000090   0.0000275  -0.0000141  -0.0000851
 Max gradient component =       2.432E-04
 RMS gradient           =       7.370E-05
 Gradient time:  CPU 52.44 s  wall 52.45 s
 Geometry Optimization Parameters
   NAtoms,    NIC,     NZ,  NCons,   NDum,   NFix, NCnnct, MaxDiis
       17     116       0       0       0       0       0       0

 Cartesian Hessian Update
 Hessian Updated using BFGS Update


** GEOMETRY OPTIMIZATION IN DELOCALIZED INTERNAL COORDINATES **
   Searching for a Minimum

   Optimization Cycle:  14

                       Coordinates (Angstroms)
     ATOM                X               Y               Z
      1  C        -0.6114306840    1.1092922246   -0.0191495977
      2  C        -0.0799190373   -0.2448980139    0.5173589074
      3  N         1.0239494116   -0.7655175001   -0.2658148547
      4  C         2.3704566467   -0.5120936172   -0.0269636365
      5  N         2.6083290892    0.6315678742    0.7096389966
      6  N        -1.9357239210    0.9090933710   -0.3064742255
      7  C        -2.3774098065   -0.3969110474    0.0011577429
      8  N        -1.2537600767   -1.0836578948    0.4112398204
      9  H         0.8420290507   -1.5869910216   -0.8228716108
     10  H         3.5905835495    0.8495464985    0.7918294081
     11  H        -2.5581461631    1.6107476735   -0.6824083677
     12  O        -3.5078121294   -0.7993477683   -0.0857821203
     13  H        -1.3638794044   -1.9503806838    0.9155631779
     14  O         0.0375004014    2.1209989497   -0.1465435108
     15  H         0.2431514749   -0.0964230059    1.5552192713
     16  H         2.0016033336    1.4284962131    0.5463422541
     17  O         3.2400130680   -1.2657945537   -0.4245823164
   Point Group: c1    Number of degrees of freedom:    45


   Energy is   -600.969396873

 Hessian Updated using BFGS Update

 45 Hessian modes will be used to form the next step
  Hessian Eigenvalues:
     0.001738    0.007336    0.008224    0.011949    0.017785    0.020043
     0.023315    0.024065    0.024715    0.028743    0.043956    0.053023
     0.056584    0.068255    0.076560    0.127654    0.156683    0.159457
     0.160169    0.162190    0.166077    0.207144    0.226103    0.240177
     0.245689    0.251762    0.272639    0.283516    0.308712    0.325754
     0.351088    0.379032    0.421366    0.424773    0.426800    0.429668
     0.433658    0.459599    0.514953    0.532811    0.557453    0.574519
     0.938131    0.952539    0.982055

 Minimum Search - Taking Simple RFO Step
 Searching for Lamda that Minimizes Along All modes
 Value Taken    Lamda =  -0.00000144
 Step Taken.  Stepsize is  0.013593

                             Maximum     Tolerance    Cnvgd?
         Gradient           0.000200      0.000300     YES
         Displacement       0.008198      0.001200      NO
         Energy change     -0.000002      0.000001      NO


 New Cartesian Coordinates Obtained by Inverse Iteration

 Displacement from previous Coordinates is:  0.011084
 ----------------------------------------------------------------
             Standard Nuclear Orientation (Angstroms)
    I     Atom           X                Y                Z
 ----------------------------------------------------------------
    1      C      -0.6111829295     1.1091616401    -0.0183472066
    2      C      -0.0798074698    -0.2454026584     0.5167708833
    3      N       1.0240280904    -0.7648423332    -0.2675441348
    4      C       2.3703693838    -0.5118994887    -0.0271518552
    5      N       2.6074086988     0.6323126463     0.7086861352
    6      N      -1.9352487131     0.9091716369    -0.3062310088
    7      C      -2.3771168873    -0.3969620817     0.0006966653
    8      N      -1.2536221162    -1.0843783967     0.4099895214
    9      H       0.8426528524    -1.5877363339    -0.8226489952
   10      H       3.5894728195     0.8505172844     0.7917685049
   11      H      -2.5575662691     1.6111349740    -0.6816898239
   12      O      -3.5079275697    -0.7986006514    -0.0851722693
   13      H      -1.3646282677    -1.9497198891     0.9164108855
   14      O       0.0381549543     2.1206963600    -0.1450433784
   15      H       0.2436899467    -0.0979506029     1.5545663059
   16      H       2.0006027239     1.4289300299     0.5446484762
   17      O       3.2402555560    -1.2667044374    -0.4219493670
 ----------------------------------------------------------------
 Molecular Point Group                 C1    NOp =  1
 Largest Abelian Subgroup              C1    NOp =  1
 Nuclear Repulsion Energy =   625.1807202324 hartrees
 There are       41 alpha and       41 beta electrons
 Applying Cartesian multipole field
    Component          Value
    ---------          -----
     (2,0,0)        1.00000E-11
     (0,2,0)        2.00000E-11
     (0,0,2)       -3.00000E-11
 Nucleus-field energy     =     0.0000000186 hartrees
 Requested basis set is 6-311++G(d,p)
 There are 96 shells and 284 basis functions
 A cutoff of  1.0D-11 yielded   4041 shell pairs
 There are     35843 function pairs (     38541 Cartesian)
 Smallest overlap matrix eigenvalue = 1.36E-05
 Guess MOs from SCF MO coefficient file
 Reading MOs from coefficient file
 Reading MOs from coefficient file
 A restricted hybrid HF-DFT SCF calculation will be
 performed using Pulay DIIS extrapolation
 Exchange:     0.2000 Hartree-Fock + 0.0800 Slater + 0.7200 B88
 Correlation:  0.1900 VWN1RPA + 0.8100 LYP
 Using SG-1 standard quadrature grid
 SCF converges when DIIS error is below 1.0E-08
 Geometry optimization detected.  Setting ReadMinima to 0
 Setting SaveMinima to 0
 ---------------------------------------
  Cycle       Energy         DIIS Error
 ---------------------------------------
    1    -600.9695892100      4.67E-05
    2    -600.9693974836      5.13E-06
    3    -600.9693975122      7.11E-06
    4    -600.9693977247      1.58E-06
    5    -600.9693976785      8.56E-07
    6    -600.9693976797      1.93E-07
    7    -600.9693976713      6.11E-08
    8    -600.9693976767      2.93E-08
    9    -600.9693976752      9.00E-09 Convergence criterion met
 ---------------------------------------
 SCF time:  CPU 96.59 s  wall 96.69 s
 SCF   energy in the final basis set = -600.9693976752
 Total energy in the final basis set = -600.9693976752

 --------------------------------------------------------------

                    Orbital Energies (a.u.)
 --------------------------------------------------------------

 Alpha MOs
 -- Occupied --
-19.153 -19.137 -19.096 -14.400 -14.386 -14.359 -14.339 -10.349
-10.330 -10.313 -10.303  -1.119  -1.094  -1.065  -1.024  -0.967
 -0.933  -0.903  -0.763  -0.691  -0.668  -0.637  -0.576  -0.570
 -0.543  -0.537  -0.526  -0.493  -0.484  -0.474  -0.467  -0.437
 -0.434  -0.431  -0.342  -0.331  -0.323  -0.315  -0.295  -0.286
 -0.272
 -- Virtual --
 -0.055  -0.027  -0.007  -0.002   0.001   0.012   0.019   0.030
  0.038   0.041   0.049   0.059   0.065   0.076   0.080   0.087
  0.097   0.100   0.104   0.105   0.113   0.114   0.123   0.132
  0.140   0.141   0.145   0.150   0.157   0.164   0.172   0.178
  0.183   0.189   0.193   0.203   0.213   0.217   0.229   0.231
  0.235   0.244   0.249   0.258   0.263   0.269   0.274   0.283
  0.284   0.289   0.303   0.305   0.310   0.319   0.324   0.332
  0.335   0.339   0.345   0.348   0.352   0.370   0.377   0.388
  0.401   0.423   0.449   0.452   0.463   0.509   0.541   0.549
  0.577   0.592   0.594   0.617   0.645   0.649   0.655   0.657
  0.677   0.683   0.695   0.701   0.717   0.734   0.739   0.746
  0.791   0.803   0.824   0.834   0.846   0.871   0.874   0.898
  0.900   0.911   0.933   0.962   0.987   1.004   1.031   1.085
  1.109   1.114   1.129   1.145   1.155   1.166   1.180   1.191
  1.191   1.200   1.206   1.214   1.226   1.250   1.274   1.276
  1.288   1.308   1.341   1.407   1.443   1.462   1.518   1.543
  1.553   1.571   1.613   1.621   1.628   1.647   1.675   1.697
  1.729   1.745   1.755   1.765   1.781   1.815   1.827   1.841
  1.876   1.902   1.903   1.936   1.968   1.975   2.029   2.060
  2.078   2.094   2.181   2.196   2.234   2.262   2.321   2.325
  2.376   2.397   2.443   2.493   2.501   2.525   2.541   2.566
  2.605   2.616   2.683   2.720   2.731   2.762   2.768   2.783
  2.821   2.824   2.841   2.861   2.874   2.876   2.889   2.897
  2.904   2.910   2.930   2.957   3.014   3.044   3.093   3.117
  3.263   3.316   3.333   3.354   3.372   3.388   3.401   3.451
  3.478   3.500   3.511   3.545   3.561   3.629   3.677   3.810
  3.838   3.888   3.925   3.928   3.998   4.017   4.107   4.615
  4.694   4.718   4.754   4.808   4.893   5.018   5.032   5.041
  5.067   5.099   5.206   5.242   5.296   5.733   5.773   5.792
 23.729  23.823  23.845  23.862  35.501  35.544  35.610  35.631
 49.970  50.015  50.035
 --------------------------------------------------------------

          Ground-State Mulliken Net Atomic Charges

     Atom                 Charge (a.u.)
  ----------------------------------------
      1 C                     0.283906
      2 C                    -0.388660
      3 N                    -0.220270
      4 C                     0.232179
      5 N                    -0.436974
      6 N                    -0.295175
      7 C                     0.293934
      8 N                    -0.320567
      9 H                     0.344215
     10 H                     0.308082
     11 H                     0.361085
     12 O                    -0.347016
     13 H                     0.323304
     14 O                    -0.312298
     15 H                     0.270330
     16 H                     0.265316
     17 O                    -0.361392
  ----------------------------------------
  Sum of atomic charges =     0.000000

 -----------------------------------------------------------------
                    Cartesian Multipole Moments
 -----------------------------------------------------------------
    Charge (ESU x 10^10)
                 0.0000
    Dipole Moment (Debye)
         X      -1.6463      Y       1.1227      Z       1.7963
       Tot       2.6828
    Quadrupole Moments (Debye-Ang)
        XX     -82.6196     XY       3.0392     YY     -64.7704
        XZ       3.6563     YZ      -2.3031     ZZ     -61.5076
    Octopole Moments (Debye-Ang^2)
       XXX      25.4149    XXY      69.5594    XYY     -15.4280
       YYY     -10.1735    XXZ      10.1578    XYZ       5.7399
       YYZ       1.5473    XZZ      -6.5522    YZZ      -0.5476
       ZZZ     -10.2439
    Hexadecapole Moments (Debye-Ang^3)
      XXXX   -2049.5035   XXXY      65.2375   XXYY    -380.7475
      XYYY      35.5497   YYYY    -495.8901   XXXZ      52.4864
      XXYZ     -22.2695   XYYZ       3.4059   YYYZ      -9.6035
      XXZZ    -310.9814   XYZZ       8.2243   YYZZ     -92.3757
      XZZZ     -20.9408   YZZZ      -5.6905   ZZZZ    -127.1305
 -----------------------------------------------------------------
 Calculating analytic gradient of the SCF energy
 Gradient of SCF Energy
            1           2           3           4           5           6
    1  -0.0000241   0.0000272  -0.0000533  -0.0000185  -0.0000118   0.0000006
    2   0.0000927  -0.0000470  -0.0001043  -0.0000108   0.0000175   0.0000236
    3   0.0000753  -0.0001025   0.0001432  -0.0000893   0.0000260   0.0000016
            7           8           9          10          11          12
    1  -0.0000622   0.0000528   0.0000009  -0.0000131   0.0000298   0.0000276
    2   0.0000204  -0.0000984   0.0000557   0.0000182  -0.0000046  -0.0000018
    3   0.0000605  -0.0000363  -0.0000316   0.0000114  -0.0000098  -0.0000086
           13          14          15          16          17
    1  -0.0000124   0.0000033   0.0000078   0.0000648  -0.0000196
    2   0.0000569  -0.0000431   0.0000189  -0.0000069   0.0000130
    3  -0.0000032  -0.0000125  -0.0000308   0.0000002   0.0000064
 Max gradient component =       1.432E-04
 RMS gradient           =       4.699E-05
 Gradient time:  CPU 52.89 s  wall 52.91 s
 Geometry Optimization Parameters
   NAtoms,    NIC,     NZ,  NCons,   NDum,   NFix, NCnnct, MaxDiis
       17     116       0       0       0       0       0       0

 Cartesian Hessian Update
 Hessian Updated using BFGS Update


** GEOMETRY OPTIMIZATION IN DELOCALIZED INTERNAL COORDINATES **
   Searching for a Minimum

   Optimization Cycle:  15

                       Coordinates (Angstroms)
     ATOM                X               Y               Z
      1  C        -0.6111829295    1.1091616401   -0.0183472066
      2  C        -0.0798074698   -0.2454026584    0.5167708833
      3  N         1.0240280904   -0.7648423332   -0.2675441348
      4  C         2.3703693838   -0.5118994887   -0.0271518552
      5  N         2.6074086988    0.6323126463    0.7086861352
      6  N        -1.9352487131    0.9091716369   -0.3062310088
      7  C        -2.3771168873   -0.3969620817    0.0006966653
      8  N        -1.2536221162   -1.0843783967    0.4099895214
      9  H         0.8426528524   -1.5877363339   -0.8226489952
     10  H         3.5894728195    0.8505172844    0.7917685049
     11  H        -2.5575662691    1.6111349740   -0.6816898239
     12  O        -3.5079275697   -0.7986006514   -0.0851722693
     13  H        -1.3646282677   -1.9497198891    0.9164108855
     14  O         0.0381549543    2.1206963600   -0.1450433784
     15  H         0.2436899467   -0.0979506029    1.5545663059
     16  H         2.0006027239    1.4289300299    0.5446484762
     17  O         3.2402555560   -1.2667044374   -0.4219493670
   Point Group: c1    Number of degrees of freedom:    45


   Energy is   -600.969397675

 Hessian Updated using BFGS Update

 45 Hessian modes will be used to form the next step
  Hessian Eigenvalues:
     0.002007    0.005064    0.008263    0.010512    0.017747    0.019873
     0.023256    0.024216    0.024528    0.032805    0.042337    0.053868
     0.058772    0.068758    0.077179    0.127177    0.156166    0.159258
     0.160115    0.162138    0.165824    0.207605    0.227983    0.239743
     0.246497    0.255383    0.271460    0.283079    0.305127    0.325699
     0.343144    0.380445    0.421435    0.424870    0.426799    0.429477
     0.433512    0.470197    0.513747    0.535599    0.551134    0.570746
     0.938567    0.953348    0.980422

 Minimum Search - Taking Simple RFO Step
 Searching for Lamda that Minimizes Along All modes
 Value Taken    Lamda =   0.00000000
 Step Taken.  Stepsize is  0.011435

                             Maximum     Tolerance    Cnvgd?
         Gradient           0.000088      0.000300     YES
         Displacement       0.005015      0.001200      NO
         Energy change     -0.000001      0.000001     YES

 Final energy is   -600.96939767523861     


 ******************************
 **  OPTIMIZATION CONVERGED  **
 ******************************

                       Coordinates (Angstroms)
     ATOM                X               Y               Z
      1  C        -0.6111829295    1.1091616401   -0.0183472066
      2  C        -0.0798074698   -0.2454026584    0.5167708833
      3  N         1.0240280904   -0.7648423332   -0.2675441348
      4  C         2.3703693838   -0.5118994887   -0.0271518552
      5  N         2.6074086988    0.6323126463    0.7086861352
      6  N        -1.9352487131    0.9091716369   -0.3062310088
      7  C        -2.3771168873   -0.3969620817    0.0006966653
      8  N        -1.2536221162   -1.0843783967    0.4099895214
      9  H         0.8426528524   -1.5877363339   -0.8226489952
     10  H         3.5894728195    0.8505172844    0.7917685049
     11  H        -2.5575662691    1.6111349740   -0.6816898239
     12  O        -3.5079275697   -0.7986006514   -0.0851722693
     13  H        -1.3646282677   -1.9497198891    0.9164108855
     14  O         0.0381549543    2.1206963600   -0.1450433784
     15  H         0.2436899467   -0.0979506029    1.5545663059
     16  H         2.0006027239    1.4289300299    0.5446484762
     17  O         3.2402555560   -1.2667044374   -0.4219493670

Z-matrix Print:
$molecule
0 1
N 
H  1 1.009055
C  1 1.390828 2 114.670202
O  3 1.217496 1 121.522749 2 -2.684041 0
N  3 1.380893 1 114.139623 2 178.667057 0
H  5 1.009438 3 112.952888 1 -174.078352 0
H  5 1.014752 3 117.496569 1 -36.243831 0
C  1 1.450317 2 116.921801 3 -161.225957 0
H  8 1.097001 1 109.590807 2 129.228886 0
N  8 1.446763 1 111.709520 2 3.505606 0
H  10 1.008762 8 123.345063 1 78.455746 0
C  10 1.379240 8 113.189663 1 -125.205093 0
O  12 1.203088 10 128.347732 8 -174.152910 0
N  12 1.412600 10 105.694803 8 5.759351 0
H  14 1.010446 12 122.034618 10 176.624154 0
C  14 1.369680 12 113.061991 10 -4.526626 0
O  16 1.208675 14 128.280008 12 -178.377550 0
$end


 --------------------------------------------------------------

                    Orbital Energies (a.u.)
 --------------------------------------------------------------

 Alpha MOs
 -- Occupied --
-19.153 -19.137 -19.096 -14.400 -14.386 -14.359 -14.339 -10.349
-10.330 -10.313 -10.303  -1.119  -1.094  -1.065  -1.024  -0.967
 -0.933  -0.903  -0.763  -0.691  -0.668  -0.637  -0.576  -0.570
 -0.543  -0.537  -0.526  -0.493  -0.484  -0.474  -0.467  -0.437
 -0.434  -0.431  -0.342  -0.331  -0.323  -0.315  -0.295  -0.286
 -0.272
 -- Virtual --
 -0.055  -0.027  -0.007  -0.002   0.001   0.012   0.019   0.030
  0.038   0.041   0.049   0.059   0.065   0.076   0.080   0.087
  0.097   0.100   0.104   0.105   0.113   0.114   0.123   0.132
  0.140   0.141   0.145   0.150   0.157   0.164   0.172   0.178
  0.183   0.189   0.193   0.203   0.213   0.217   0.229   0.231
  0.235   0.244   0.249   0.258   0.263   0.269   0.274   0.283
  0.284   0.289   0.303   0.305   0.310   0.319   0.324   0.332
  0.335   0.339   0.345   0.348   0.352   0.370   0.377   0.388
  0.401   0.423   0.449   0.452   0.463   0.509   0.541   0.549
  0.577   0.592   0.594   0.617   0.645   0.649   0.655   0.657
  0.677   0.683   0.695   0.701   0.717   0.734   0.739   0.746
  0.791   0.803   0.824   0.834   0.846   0.871   0.874   0.898
  0.900   0.911   0.933   0.962   0.987   1.004   1.031   1.085
  1.109   1.114   1.129   1.145   1.155   1.166   1.180   1.191
  1.191   1.200   1.206   1.214   1.226   1.250   1.274   1.276
  1.288   1.308   1.341   1.407   1.443   1.462   1.518   1.543
  1.553   1.571   1.613   1.621   1.628   1.647   1.675   1.697
  1.729   1.745   1.755   1.765   1.781   1.815   1.827   1.841
  1.876   1.902   1.903   1.936   1.968   1.975   2.029   2.060
  2.078   2.094   2.181   2.196   2.234   2.262   2.321   2.325
  2.376   2.397   2.443   2.493   2.501   2.525   2.541   2.566
  2.605   2.616   2.683   2.720   2.731   2.762   2.768   2.783
  2.821   2.824   2.841   2.861   2.874   2.876   2.889   2.897
  2.904   2.910   2.930   2.957   3.014   3.044   3.093   3.117
  3.263   3.316   3.333   3.354   3.372   3.388   3.401   3.451
  3.478   3.500   3.511   3.545   3.561   3.629   3.677   3.810
  3.838   3.888   3.925   3.928   3.998   4.017   4.107   4.615
  4.694   4.718   4.754   4.808   4.893   5.018   5.032   5.041
  5.067   5.099   5.206   5.242   5.296   5.733   5.773   5.792
 23.729  23.823  23.845  23.862  35.501  35.544  35.610  35.631
 49.970  50.015  50.035
 --------------------------------------------------------------

          Ground-State Mulliken Net Atomic Charges

     Atom                 Charge (a.u.)
  ----------------------------------------
      1 C                     0.283906
      2 C                    -0.388660
      3 N                    -0.220270
      4 C                     0.232179
      5 N                    -0.436974
      6 N                    -0.295175
      7 C                     0.293934
      8 N                    -0.320567
      9 H                     0.344215
     10 H                     0.308082
     11 H                     0.361085
     12 O                    -0.347016
     13 H                     0.323304
     14 O                    -0.312298
     15 H                     0.270330
     16 H                     0.265316
     17 O                    -0.361392
  ----------------------------------------
  Sum of atomic charges =     0.000000

 -----------------------------------------------------------------
                    Cartesian Multipole Moments
 -----------------------------------------------------------------
    Charge (ESU x 10^10)
                 0.0000
    Dipole Moment (Debye)
         X      -1.6463      Y       1.1227      Z       1.7963
       Tot       2.6828
    Quadrupole Moments (Debye-Ang)
        XX     -82.6196     XY       3.0392     YY     -64.7704
        XZ       3.6563     YZ      -2.3031     ZZ     -61.5076
    Octopole Moments (Debye-Ang^2)
       XXX      25.4149    XXY      69.5594    XYY     -15.4280
       YYY     -10.1735    XXZ      10.1578    XYZ       5.7399
       YYZ       1.5473    XZZ      -6.5522    YZZ      -0.5476
       ZZZ     -10.2439
    Hexadecapole Moments (Debye-Ang^3)
      XXXX   -2049.5035   XXXY      65.2375   XXYY    -380.7475
      XYYY      35.5497   YYYY    -495.8901   XXXZ      52.4864
      XXYZ     -22.2695   XYYZ       3.4059   YYYZ      -9.6035
      XXZZ    -310.9814   XYZZ       8.2243   YYZZ     -92.3757
      XZZZ     -20.9408   YZZZ      -5.6905   ZZZZ    -127.1305
 -----------------------------------------------------------------
Archival summary:
1\1\TWL02\OPT\ProcedureUnspecified\BasisUnspecified\3446\taweetha\ThuSep2121:52:422017ThuSep2121:52:422017\0\\#,OPT,ProcedureUnspecified,BasisUnspecified,\\0,1\N\H,1,1.00906\C,1,1.39083,2,114.67\O,3,1.2175,1,121.523,2,-2.68404,0\N,3,1.38089,1,114.14,2,178.667,0\H,5,1.00944,3,112.953,1,-174.078,0\H,5,1.01475,3,117.497,1,-36.2438,0\C,1,1.45032,2,116.922,3,-161.226,0\H,8,1.097,1,109.591,2,129.229,0\N,8,1.44676,1,111.71,2,3.50561,0\H,10,1.00876,8,123.345,1,78.4557,0\C,10,1.37924,8,113.19,1,-125.205,0\O,12,1.20309,10,128.348,8,-174.153,0\N,12,1.4126,10,105.695,8,5.75935,0\H,14,1.01045,12,122.035,10,176.624,0\C,14,1.36968,12,113.062,10,-4.52663,0\O,16,1.20867,14,128.28,12,-178.378,0\\\@

 Total job time:  2735.75s(wall), 2732.84s(cpu) 
 Thu Sep 21 21:52:42 2017

        *************************************************************
        *                                                           *
        *  Thank you very much for using Q-Chem.  Have a nice day.  *
        *                                                           *
        *************************************************************


 
User input: 2 of 3 
 
TWL02 127.0.1
Q-Chem Developer Version! Running on 127.0.1.*
                  Welcome to Q-Chem
     A Quantum Leap Into The Future Of Chemistry


 Q-Chem 4.4, Q-Chem, Inc., Pleasanton, CA (2016)

 Y. Shao,  Z. Gan,  E. Epifanovsky,  A. T. B. Gilbert,  M. Wormit,  
 J. Kussmann,  A. W. Lange,  A. Behn,  J. Deng,  X. Feng,  D. Ghosh,  
 M. Goldey,  P. R. Horn,  L. D. Jacobson,  I. Kaliman,  F. Rob,  
 R. Z. Khaliullin,  T. Kus,  A. Landau,  J. Liu,  E. I. Proynov,  Y. M. Rhee,  
 R. M. Richard,  M. A. Rohrdanz,  R. P. Steele,  E. J. Sundstrom,  
 H. L. Woodcock III,  P. M. Zimmerman,  D. Zuev,  B. Albrecht,  E. Alguire,  
 B. Austin,  S. A. Baeppler,  G. J. O. Beran,  Y. A. Bernard,  E. Berquist,  
 K. Brandhorst,  K. B. Bravaya,  S. T. Brown,  D. Casanova,  C.-M. Chang,  
 Y. Chen,  S. H. Chien,  K. D. Closser,  M. P. Coons,  D. L. Crittenden,  
 S. Dasgupta,  M. Diedenhofen,  R. A. DiStasio Jr.,  H. Do,  A. D. Dutoi,  
 R. G. Edgar,  P.-T. Fang,  S. Fatehi,  Q. Feng,  L. Fusti-Molnar,  
 A. Ghysels,  A. Golubeva-Zadorozhnaya,  J. Gomes,  A. Gunina,  
 M. W. D. Hanson-Heine,  P. H. P. Harbach,  A. W. Hauser,  J. E. Herr,  
 E. G. Hohenstein,  Z. C. Holden,  K. Hui,  T.-C. Jagau,  H. Ji,  B. Kaduk,  
 K. Khistyaev,  Jaehoon Kim,  Jihan Kim,  R. A. King,  P. Klunzinger,  
 K. Koh,  D. Kosenkov,  T. Kowalczyk,  C. M. Krauter,  A. Kunitsa,  
 K. U. Lao,  A. Laurent,  K. V. Lawler,  J. Lee,  D. Lefrancois,  S. Lehtola,  
 S. V. Levchenko,  C. Y. Lin,  Y.-S. Lin,  F. Liu,  E. Livshits,  
 R. C. Lochan,  A. Luenser,  P. Manohar,  S. F. Manzer,  S.-P. Mao,  Y. Mao,  
 N. Mardirossian,  A. V. Marenich,  L. A. Martinez-Martinez,  S. A. Maurer,  
 N. J. Mayhall,  J.-M. Mewes,  A. F. Morrison,  K. Nanda,  T. S. Nguyen-Beck,  
 C. M. Oana,  R. Olivares-Amaya,  D. P. O'Neill,  J. A. Parkhill,  
 T. M. Perrine,  R. Peverati,  P. A. Pieniazek,  F. Plasser,  A. Prociuk,  
 D. R. Rehn,  E. Rosta,  N. J. Russ,  N. Sergueev,  S. M. Sharada,  
 S. Sharma,  D. W. Small,  A. Sodt,  T. Stauch,  T. Stein,  D. Stuck,  
 Y.-C. Su,  A. J. W. Thom,  T. Tsuchimochi,  L. Vogt,  O. Vydrov,  T. Wang,  
 M. A. Watson,  J. Wenzel,  A. White,  C. F. Williams,  V. Vanovschi,  
 K. Yao,  S. Yeganeh,  S. R. Yost,  Z.-Q. You,  I. Y. Zhang,  X. Zhang,  
 Y. Zhao,  B. R. Brooks,  G. K. L. Chan,  D. M. Chipman,  C. J. Cramer,  
 W. A. Goddard III,  M. S. Gordon,  W. J. Hehre,  A. Klamt,  
 H. F. Schaefer III,  M. W. Schmidt,  C. D. Sherrill,  D. G. Truhlar,  
 A. Warshel,  X. Xu,  A. Aspuru-Guzik,  R. Baer,  A. T. Bell,  N. A. Besley,  
 J.-D. Chai,  A. Dreuw,  B. D. Dunietz,  T. R. Furlani,  S. R. Gwaltney,  
 C.-P. Hsu,  Y. Jung,  J. Kong,  D. S. Lambrecht,  W. Liang,  C. Ochsenfeld,  
 V. A. Rassolov,  L. V. Slipchenko,  J. E. Subotnik,  T. Van Voorhis,  
 J. M. Herbert,  A. I. Krylov,  P. M. W. Gill,  M. Head-Gordon

 Contributors to earlier versions of Q-Chem not listed above: 
 R. D. Adamson,  J. Baker,  E. F. C. Byrd,  A. K. Chakraborty,  C.-L. Cheng,  
 H. Dachsel,  R. J. Doerksen,  G. Hawkins,  A. Heyden,  S. Hirata,  
 G. Kedziora,  F. J. Keil,  C. Kelley,  P. P. Korambath,  W. Kurlancheek,  
 A. M. Lee,  M. S. Lee,  D. Liotard,  I. Lotan,  P. E. Maslen,  N. Nair,  
 D. Neuhauser,  R. Olson,  B. Peters,  J. Ritchie,  N. E. Schultz,  
 N. Shenvi,  A. C. Simmonett,  K. S. Thanthiriwatte,  Q. Wu,  W. Zhang

 Please cite Q-Chem as follows:
 Y. Shao et al., Mol. Phys. 113, 184-215 (2015)
 DOI: 10.1080/00268976.2014.952696

 Q-Chem 4.4.2 for Intel X86 EM64T Linux

 Parts of Q-Chem use Armadillo 5.200.1 (Boston Tea Smuggler).
 http://arma.sourceforge.net/

 Q-Chem begins on Thu Sep 21 21:52:42 2017  


Host: 0

     Scratch files written to /scratch/taweetham/qchem40370//
The previous job contains 0 fragments, simply inherited here
FILE_GEOM_ORG=        593

Checking the input file for inconsistencies... 	...done.

--------------------------------------------------------------
User input:
--------------------------------------------------------------

$molecule
read
$end

$rem
   BASIS  =  6-311++G**
   JOB_TYPE  =  frequency
   METHOD  =  B3LYP
   SCF_GUESS = read
$end

--------------------------------------------------------------
 ----------------------------------------------------------------
             Standard Nuclear Orientation (Angstroms)
    I     Atom           X                Y                Z
 ----------------------------------------------------------------
    1      C      -0.6468464008     1.1088842686    -0.0666385232
    2      C      -0.0617620051    -0.2205650385     0.4753914372
    3      N       1.0440494673    -0.7140738983    -0.3227630340
    4      C       2.3855339908    -0.4143704143    -0.1106298121
    5      N       2.5983179052     0.7464820109     0.6063159651
    6      N      -1.9686682807     0.8622032294    -0.3273273550
    7      C      -2.3618788320    -0.4534726261     0.0040634674
    8      N      -1.2092229738    -1.0985828608     0.4009508449
    9      H       0.8796549321    -1.5496289313    -0.8640717659
   10      H       3.5740585294     0.9975661927     0.6683872904
   11      H      -2.6203597873     1.5385872105    -0.6998912812
   12      O      -3.4803059725    -0.8927500717    -0.0557351221
   13      H      -1.2826102705    -1.9603686429     0.9201236799
   14      O      -0.0333889149     2.1392471841    -0.2180197374
   15      H       0.2755465147    -0.0490948882     1.5050675884
   16      H       1.9628712051     1.5207351803     0.4436487542
   17      O       3.2723480790    -1.1456036908    -0.5120724691
 ----------------------------------------------------------------
 Molecular Point Group                 C1    NOp =  1
 Largest Abelian Subgroup              C1    NOp =  1
 Nuclear Repulsion Energy =   625.1807202324 hartrees
 There are       41 alpha and       41 beta electrons
 Requested basis set is 6-311++G(d,p)
 There are 96 shells and 284 basis functions

 Total QAlloc Memory Limit   2000 MB
 Mega-Array Size        61 MB
 MEM_STATIC part        62 MB
 A cutoff of  1.0D-11 yielded   4041 shell pairs
 There are     35843 function pairs (     38541 Cartesian)

 -------------------------------------------------------
 OpenMP Integral Computing Module                       
 Release: version 1.0, May 2013, Q-Chem Inc. Pittsburgh 
 -------------------------------------------------------
 Integral Job Info:
 Integral job number is                      11
 Integral operator is                         1
 short-range coefficients                     0
 long-range coefficients              100000000
 Omega coefficients                           0
 if combine SR and LR in K                    0
 Integral screening is                        0
 Integral computing path is                   2
 max size of driver memory is            800000
 size of driver memory is                593474
 size of scratch memory is              2260544
 max col of scratch BK array               1296
 max len of scratch array in speh3          155
 max len of scratch index in speh4           18
 max int batch size is                      520
 min int batch size is                       52
 fixed nKL is                                52
 max L of basis functions is                  2
 order of int derivative is                   0
 number of shells is                         96
 number of basis is                         295
 number of cartesian basis is               295
 number of contracted shell pairs          4041
 number of primitive shell pairs          10226
 maxK2 (contraction) of shell pair           36
 max number of K2 of shell pair               1
 max number of CS2 of shell pair            623
 max number of PS2 of shell pair           1872
 mem total for path MDJ                   77992
 -------------------------------------------------------
 Smallest overlap matrix eigenvalue = 1.36E-05
 Guess MOs from SCF MO coefficient file
 Reading MOs from coefficient file
 Reading MOs from coefficient file
 A restricted hybrid HF-DFT SCF calculation will be
 performed using Pulay DIIS extrapolation
 Exchange:     0.2000 Hartree-Fock + 0.0800 Slater + 0.7200 B88
 Correlation:  0.1900 VWN1RPA + 0.8100 LYP
 Using SG-1 standard quadrature grid
 SCF converges when DIIS error is below 1.0E-08
 ---------------------------------------
  Cycle       Energy         DIIS Error
 ---------------------------------------
    1    -600.9624863757      1.26E-03
    2    -600.9692555822      1.17E-04
    3    -600.9692726215      1.21E-04
    4    -600.9693803757      4.83E-05
    5    -600.9693958198      1.73E-05
    6    -600.9693979049      5.21E-06
    7    -600.9693981555      2.20E-06
    8    -600.9693980687      5.81E-07
    9    -600.9693980174      2.10E-07
   10    -600.9693980233      5.67E-08
   11    -600.9693980369      1.70E-08
   12    -600.9693980368      8.18E-09 Convergence criterion met
 ---------------------------------------
 SCF time:  CPU 129.59 s  wall 129.87 s
 SCF   energy in the final basis set = -600.9693980368
 Total energy in the final basis set = -600.9693980368

 --------------------------------------------------------------

                    Orbital Energies (a.u.)
 --------------------------------------------------------------

 Alpha MOs
 -- Occupied --
-19.153 -19.137 -19.096 -14.400 -14.386 -14.359 -14.339 -10.349
-10.330 -10.313 -10.303  -1.119  -1.094  -1.065  -1.024  -0.967
 -0.933  -0.903  -0.763  -0.691  -0.668  -0.637  -0.576  -0.570
 -0.543  -0.537  -0.526  -0.493  -0.484  -0.474  -0.467  -0.437
 -0.434  -0.431  -0.342  -0.331  -0.323  -0.315  -0.295  -0.286
 -0.272
 -- Virtual --
 -0.055  -0.027  -0.007  -0.002   0.001   0.012   0.019   0.030
  0.038   0.041   0.049   0.059   0.065   0.076   0.080   0.087
  0.097   0.100   0.104   0.105   0.113   0.114   0.123   0.132
  0.140   0.141   0.145   0.150   0.157   0.164   0.172   0.178
  0.183   0.189   0.193   0.203   0.213   0.217   0.229   0.231
  0.235   0.244   0.249   0.258   0.263   0.269   0.274   0.283
  0.284   0.289   0.303   0.305   0.310   0.320   0.324   0.332
  0.335   0.339   0.345   0.348   0.352   0.370   0.377   0.388
  0.401   0.423   0.449   0.452   0.463   0.509   0.541   0.549
  0.577   0.592   0.594   0.617   0.645   0.649   0.654   0.657
  0.677   0.683   0.695   0.701   0.717   0.734   0.739   0.746
  0.791   0.803   0.824   0.834   0.846   0.871   0.874   0.898
  0.900   0.911   0.933   0.962   0.987   1.005   1.031   1.085
  1.109   1.114   1.129   1.145   1.155   1.166   1.180   1.191
  1.191   1.200   1.206   1.214   1.226   1.250   1.274   1.276
  1.288   1.308   1.341   1.407   1.443   1.462   1.518   1.543
  1.553   1.571   1.613   1.621   1.628   1.647   1.675   1.697
  1.729   1.745   1.755   1.765   1.781   1.815   1.827   1.841
  1.876   1.902   1.903   1.936   1.968   1.975   2.029   2.060
  2.078   2.094   2.181   2.196   2.234   2.262   2.321   2.325
  2.376   2.397   2.443   2.493   2.501   2.525   2.541   2.566
  2.605   2.616   2.683   2.720   2.731   2.762   2.768   2.783
  2.821   2.824   2.841   2.861   2.874   2.876   2.889   2.897
  2.904   2.910   2.930   2.957   3.014   3.044   3.093   3.117
  3.263   3.316   3.333   3.354   3.372   3.388   3.401   3.451
  3.478   3.500   3.510   3.545   3.561   3.629   3.677   3.810
  3.838   3.888   3.925   3.928   3.998   4.017   4.107   4.615
  4.694   4.718   4.754   4.808   4.893   5.018   5.032   5.041
  5.067   5.099   5.206   5.242   5.296   5.733   5.773   5.792
 23.729  23.823  23.845  23.862  35.501  35.544  35.610  35.631
 49.970  50.015  50.035
 --------------------------------------------------------------

          Ground-State Mulliken Net Atomic Charges

     Atom                 Charge (a.u.)
  ----------------------------------------
      1 C                     0.284114
      2 C                    -0.389229
      3 N                    -0.220019
      4 C                     0.232211
      5 N                    -0.436889
      6 N                    -0.295302
      7 C                     0.294171
      8 N                    -0.320428
      9 H                     0.344215
     10 H                     0.308059
     11 H                     0.361107
     12 O                    -0.347039
     13 H                     0.323348
     14 O                    -0.312384
     15 H                     0.270316
     16 H                     0.265254
     17 O                    -0.361506
  ----------------------------------------
  Sum of atomic charges =     0.000000

 -----------------------------------------------------------------
                    Cartesian Multipole Moments
 -----------------------------------------------------------------
    Charge (ESU x 10^10)
                 0.0000
    Dipole Moment (Debye)
         X      -1.6495      Y       1.0920      Z       1.8129
       Tot       2.6833
    Quadrupole Moments (Debye-Ang)
        XX     -82.6590     XY       2.4287     YY     -64.6032
        XZ       4.1595     YZ      -2.2005     ZZ     -61.7580
    Octopole Moments (Debye-Ang^2)
       XXX      18.8718    XXY      69.7447    XYY     -10.2371
       YYY     -15.3382    XXZ      12.0424    XYZ       4.7122
       YYZ       5.1147    XZZ      -7.5933    YZZ      -2.2068
       ZZZ      -1.3565
    Hexadecapole Moments (Debye-Ang^3)
      XXXX   -2051.3488   XXXY      35.6574   XXYY    -376.5735
      XYYY      13.8832   YYYY    -494.1377   XXXZ      73.5864
      XXYZ     -23.4494   XYYZ       8.0418   YYYZ      -5.9168
      XXZZ    -314.5148   XYZZ       0.8386   YYZZ     -92.5845
      XZZZ      -5.0368   YZZZ      -4.3604   ZZZZ    -124.8429
 -----------------------------------------------------------------
 Calculating MO derivatives via CPSCF
   1         3          51      0.200721    0.038567
   2         3          51      0.024431    0.003680
   3         3          51      0.001871    0.000284
   4        16          38      0.000123    0.000022
   5        53           1      0.000001    0.000001
   6        54           0      0.000000    0.000000    Roots Converged
 Calculating analytic Hessian of the SCF energy
 Polarizability Matrix (a.u.)
            1           2           3
    1-117.0700909  -4.8407003  -1.9103640
    2  -4.8407003 -84.1332089  -1.6074093
    3  -1.9103640  -1.6074093 -58.4600814

 Direct stationary perturbation theory relativistic correction:

 rels  =       0.193550894039
 relv  =      -0.943642533200
 rel2e =       0.427118605552
 E_rel =      -0.322973033608

 Hessian of the SCF Energy
            1           2           3           4           5           6
    1   0.6555247   0.2601544   0.0318217  -0.0801551   0.0362322  -0.0234245
    2   0.2601544   0.8477775  -0.1264148   0.0113834  -0.1102590   0.0096416
    3   0.0318217  -0.1264148   0.2664143  -0.0137123   0.0295429  -0.0959423
    4  -0.0801551   0.0113834  -0.0137123   0.5332508   0.0140288   0.0636435
    5   0.0362322  -0.1102590   0.0295429   0.0140288   0.4501419   0.0421777
    6  -0.0234245   0.0096416  -0.0959423   0.0636435   0.0421777   0.5428294
    7  -0.0247071   0.0052853   0.0118001  -0.1412834   0.0114718   0.0537728
    8   0.0204144  -0.0120040  -0.0202597   0.0382526  -0.1045370  -0.0722068
    9   0.0064526  -0.0026588   0.0052367   0.0479625  -0.0544813  -0.1178397
   10   0.0016727   0.0132070  -0.0048378  -0.0352048   0.0083351   0.0111263
   11   0.0109456   0.0116965  -0.0044093   0.0071197   0.0020091   0.0147509
   12   0.0037710   0.0061225  -0.0004398   0.0112176   0.0138621   0.0069711
   13   0.0020370   0.0008718   0.0006925   0.0011902  -0.0029704  -0.0018036
   14  -0.0034336  -0.0076149   0.0019797   0.0040094  -0.0029840  -0.0035246
   15  -0.0015459  -0.0016684   0.0004647   0.0040355  -0.0035701  -0.0046846
   16  -0.2664508   0.0086845  -0.0578181  -0.0296869   0.0051821  -0.0127328
   17   0.0067917  -0.1345445   0.0260499   0.0177103  -0.0055026   0.0138529
   18  -0.0577910   0.0262976  -0.0779162  -0.0141517   0.0066517   0.0065385
   19  -0.0150188  -0.0436975   0.0113334  -0.0508110  -0.0069905   0.0008588
   20  -0.0879495  -0.0153059  -0.0183379  -0.0006615   0.0288350  -0.0135898
   21   0.0250285  -0.0070875   0.0028018  -0.0174671  -0.0150763  -0.0067452
   22  -0.0126706  -0.0078508  -0.0011726  -0.1545053  -0.0579011  -0.0321979
   23  -0.0152353  -0.0391546   0.0037636  -0.0505319  -0.1520865   0.0093772
   24   0.0075775   0.0137238  -0.0001792  -0.0180422   0.0138098  -0.0781017
   25  -0.0002914  -0.0013527   0.0038580   0.0049602   0.0254346   0.0145949
   26   0.0016714  -0.0004641  -0.0017267  -0.0034981  -0.0045844   0.0024058
   27  -0.0021923   0.0004660   0.0009483  -0.0014497  -0.0106467  -0.0130205
   28   0.0000537   0.0003677  -0.0000773  -0.0000919   0.0003210   0.0002451
   29  -0.0012729  -0.0011934   0.0000195   0.0006636  -0.0005661  -0.0006305
   30  -0.0001828   0.0001925  -0.0001486  -0.0001758   0.0005813  -0.0002045
   31  -0.0103874   0.0268010  -0.0100212  -0.0037834  -0.0033440  -0.0028954
   32  -0.0005264   0.0158923  -0.0059517  -0.0033087  -0.0008193   0.0012788
   33  -0.0017054   0.0011921  -0.0035036  -0.0005740   0.0005759   0.0057084
   34   0.0100031   0.0016570   0.0017558   0.0049505   0.0096754  -0.0064349
   35   0.0192232  -0.0038685   0.0084222   0.0009368  -0.0033870   0.0022049
   36  -0.0050546   0.0030935   0.0030645   0.0007248   0.0055395   0.0057405
   37  -0.0070194  -0.0006489  -0.0019115   0.0059941  -0.0195538   0.0162459
   38  -0.0040122  -0.0004804  -0.0012003   0.0028554  -0.0083471   0.0040006
   39  -0.0041387  -0.0017408  -0.0006782   0.0022761  -0.0092096   0.0012544
   40  -0.2403857  -0.2602178   0.0350215   0.0105151  -0.0041979   0.0040426
   41  -0.2486546  -0.5615128   0.0825918  -0.0241589  -0.0342223   0.0117064
   42   0.0320169   0.0830243  -0.0885325   0.0087136   0.0117398   0.0121373
   43  -0.0034184  -0.0004994  -0.0105257  -0.0697553  -0.0113951  -0.0753265
   44   0.0089248   0.0081382   0.0267925  -0.0086365  -0.0555316  -0.0197069
   45  -0.0079614  -0.0004979  -0.0117092  -0.0710719  -0.0293621  -0.2701137
   46  -0.0087400  -0.0089772   0.0002925   0.0008365  -0.0024425  -0.0008797
   47   0.0004694   0.0049101  -0.0012802  -0.0026259  -0.0016112  -0.0002273
   48  -0.0015836  -0.0028163   0.0010775  -0.0003905   0.0006677   0.0025305
   49  -0.0000464  -0.0051680   0.0035010   0.0035797  -0.0018857  -0.0088345
   50  -0.0037425  -0.0020126   0.0004185  -0.0035387   0.0034521  -0.0015108
   51  -0.0010879  -0.0008695  -0.0009580  -0.0015384  -0.0028023   0.0029420
            7           8           9          10          11          12
    1  -0.0247071   0.0204144   0.0064526   0.0016727   0.0109456   0.0037710
    2   0.0052853  -0.0120040  -0.0026588   0.0132070   0.0116965   0.0061225
    3   0.0118001  -0.0202597   0.0052367  -0.0048378  -0.0044093  -0.0004398
    4  -0.1412834   0.0382526   0.0479625  -0.0352048   0.0071197   0.0112176
    5   0.0114718  -0.1045370  -0.0544813   0.0083351   0.0020091   0.0138621
    6   0.0537728  -0.0722068  -0.1178397   0.0111263   0.0147509   0.0069711
    7   0.6247585   0.0679595  -0.0279645  -0.2316299  -0.0338507  -0.0292245
    8   0.0679595   0.5329880   0.3477972  -0.0466297  -0.1150789  -0.0537091
    9  -0.0279645   0.3477972   0.3237437  -0.0198148  -0.0418075  -0.0935061
   10  -0.2316299  -0.0466297  -0.0198148   0.7794133  -0.1511764  -0.0739868
   11  -0.0338507  -0.1150789  -0.0418075  -0.1511764   0.6659179   0.2539308
   12  -0.0292245  -0.0537091  -0.0935061  -0.0739868   0.2539308   0.3650510
   13  -0.0143779  -0.0454382  -0.0278167  -0.1436720  -0.0271096  -0.0378157
   14  -0.0258358  -0.0126081  -0.0183751  -0.0201951  -0.2269491  -0.1065833
   15  -0.0219673  -0.0163296  -0.0010472  -0.0224415  -0.0672520  -0.1109453
   16   0.0013060   0.0035562   0.0003527   0.0017346  -0.0030715  -0.0014472
   17   0.0066875   0.0001987  -0.0022523  -0.0044785  -0.0041554  -0.0024344
   18  -0.0028806   0.0018084   0.0004594   0.0019384   0.0008258   0.0004145
   19   0.0087012   0.0025692  -0.0026976  -0.0113167  -0.0011175  -0.0009704
   20  -0.0079685  -0.0087367   0.0007336   0.0031470   0.0032603   0.0028484
   21   0.0108374   0.0059052  -0.0017776  -0.0036717  -0.0016557  -0.0025028
   22  -0.0545178  -0.0259720   0.0049337   0.0117388   0.0011491   0.0078255
   23   0.0076807   0.0138441   0.0049538  -0.0026517  -0.0015556  -0.0021481
   24   0.0160504   0.0097419   0.0070717  -0.0016547  -0.0015669  -0.0023368
   25  -0.0769189  -0.0560353  -0.0258109   0.0028970  -0.0347506  -0.0216933
   26  -0.0589257  -0.3140398  -0.2083251  -0.0022823  -0.0055521  -0.0011855
   27  -0.0265730  -0.1914938  -0.1272586  -0.0032979  -0.0034526  -0.0025202
   28   0.0022213   0.0002373  -0.0002967  -0.0043983  -0.0045130   0.0002753
   29   0.0004659  -0.0047059  -0.0046469  -0.0394710  -0.0034490   0.0031020
   30   0.0006860  -0.0053466  -0.0004596  -0.0250791  -0.0080111  -0.0048238
   31  -0.0007921   0.0005357   0.0010173   0.0003950   0.0004245   0.0001645
   32  -0.0006774   0.0008442  -0.0003377   0.0007657   0.0001720   0.0001139
   33  -0.0012244   0.0007628  -0.0002898   0.0004770   0.0005578   0.0003070
   34  -0.0068111  -0.0030035   0.0001073   0.0070075   0.0003187   0.0011868
   35  -0.0002112   0.0011177  -0.0002047   0.0011041  -0.0007278  -0.0004252
   36  -0.0031922  -0.0021495  -0.0000534   0.0012159   0.0004765   0.0008472
   37   0.0003456   0.0005431  -0.0008710  -0.0004749  -0.0002624   0.0001943
   38   0.0005866   0.0003581   0.0002560  -0.0004155   0.0001414   0.0002493
   39  -0.0004021  -0.0002720  -0.0003990   0.0014331   0.0003795   0.0004959
   40   0.0064364   0.0009112  -0.0013526  -0.0045646  -0.0091909  -0.0047808
   41   0.0048352   0.0048038  -0.0005320  -0.0085152  -0.0064128  -0.0033322
   42  -0.0020545   0.0016768   0.0017861   0.0003641   0.0003399  -0.0008804
   43   0.0010371   0.0093472   0.0271361   0.0044554   0.0021114   0.0027937
   44   0.0032380  -0.0024080  -0.0194578  -0.0020649   0.0003760  -0.0008840
   45   0.0069801  -0.0092357  -0.0183863  -0.0041732  -0.0040778  -0.0013324
   46  -0.0059945  -0.0021939  -0.0023415   0.0127037   0.0041444   0.0125821
   47  -0.0003082   0.0018334  -0.0000850   0.0194340  -0.0184930   0.0099499
   48   0.0017988   0.0016192  -0.0003932   0.0174639  -0.0185349  -0.0036538
   49  -0.0877732   0.0349461   0.0210040  -0.3907571   0.2388293   0.1299080
   50   0.0195670   0.0181304  -0.0005762   0.2318872  -0.3011995  -0.1194772
   51   0.0135573   0.0016913   0.0231131   0.1249388  -0.1204934  -0.1511455
           13          14          15          16          17          18
    1   0.0020370  -0.0034336  -0.0015459  -0.2664508   0.0067917  -0.0577910
    2   0.0008718  -0.0076149  -0.0016684   0.0086845  -0.1345445   0.0262976
    3   0.0006925   0.0019797   0.0004647  -0.0578181   0.0260499  -0.0779162
    4   0.0011902   0.0040094   0.0040355  -0.0296869   0.0177103  -0.0141517
    5  -0.0029704  -0.0029840  -0.0035701   0.0051821  -0.0055026   0.0066517
    6  -0.0018036  -0.0035246  -0.0046846  -0.0127328   0.0138529   0.0065385
    7  -0.0143779  -0.0258358  -0.0219673   0.0013060   0.0066875  -0.0028806
    8  -0.0454382  -0.0126081  -0.0163296   0.0035562   0.0001987   0.0018084
    9  -0.0278167  -0.0183751  -0.0010472   0.0003527  -0.0022523   0.0004594
   10  -0.1436720  -0.0201951  -0.0224415   0.0017346  -0.0044785   0.0019384
   11  -0.0271096  -0.2269491  -0.0672520  -0.0030715  -0.0041554   0.0008258
   12  -0.0378157  -0.1065833  -0.1109453  -0.0014472  -0.0024344   0.0004145
   13   0.7894513  -0.0551796   0.1138747  -0.0011532  -0.0003369  -0.0001954
   14  -0.0551796   0.6643704   0.1182177   0.0018986   0.0029680  -0.0003756
   15   0.1138747   0.1182177   0.1411564   0.0000258   0.0007001  -0.0004409
   16  -0.0011532   0.0018986   0.0000258   0.7221248  -0.1002619   0.1945708
   17  -0.0003369   0.0029680   0.0007001  -0.1002619   0.6776088  -0.2191707
   18  -0.0001954  -0.0003756  -0.0004409   0.1945708  -0.2191707   0.1682681
   19   0.0024247   0.0019934   0.0011620  -0.1312830   0.0018431  -0.0163834
   20  -0.0005421  -0.0029449  -0.0006036   0.0182539  -0.1960584   0.0489212
   21   0.0004475   0.0013437   0.0007019  -0.0200131   0.0459063  -0.0762566
   22  -0.0025792  -0.0027765  -0.0019160   0.0143711   0.0247517  -0.0086369
   23   0.0007971   0.0016222   0.0011406   0.0305720  -0.0616110   0.0274683
   24  -0.0007645   0.0004753   0.0015205  -0.0143390   0.0255901   0.0039123
   25  -0.0075979   0.0000424  -0.0000963  -0.0016171  -0.0003166  -0.0007301
   26  -0.0008458   0.0022442  -0.0000339   0.0000185  -0.0005990   0.0003578
   27  -0.0000789  -0.0000076   0.0024024  -0.0005080   0.0010725  -0.0009929
   28  -0.4267319  -0.0885185  -0.0337750   0.0000683  -0.0000586   0.0000837
   29  -0.0898633  -0.0907584  -0.0209403   0.0004521   0.0004173  -0.0000230
   30  -0.0021916  -0.0101817  -0.0116739   0.0001663  -0.0000137  -0.0000438
   31   0.0001182  -0.0002001  -0.0000159  -0.2262711   0.1601723  -0.1034608
   32  -0.0001063  -0.0000908  -0.0001381   0.1565443  -0.2383511   0.1099463
   33   0.0000324  -0.0002347  -0.0002924  -0.1023188   0.1107578  -0.0687268
   34  -0.0017215  -0.0008059  -0.0006718  -0.0281496  -0.0458872   0.0049287
   35  -0.0003294   0.0005449  -0.0000124  -0.0722086  -0.0261243  -0.0002532
   36  -0.0001237  -0.0003560  -0.0001890   0.0133805   0.0047666   0.0200497
   37   0.0000958   0.0002809   0.0001921  -0.0047360   0.0043785  -0.0023815
   38   0.0001704  -0.0000730  -0.0002033   0.0033458   0.0024842   0.0015071
   39  -0.0002494  -0.0003988  -0.0005245  -0.0001040   0.0016743   0.0024221
   40  -0.0046382   0.0049243  -0.0000059  -0.0529105  -0.0773846   0.0055852
   41   0.0020069   0.0056218   0.0019736  -0.0570186  -0.0135827  -0.0042236
   42  -0.0016740  -0.0004343   0.0015815  -0.0007917  -0.0103887   0.0224852
   43   0.0001663  -0.0008221  -0.0007563   0.0006085   0.0017383   0.0009674
   44  -0.0000657  -0.0003843   0.0004657   0.0036164  -0.0022821  -0.0001615
   45  -0.0003901   0.0012777   0.0016538  -0.0005014   0.0023227  -0.0008449
   46  -0.2070101   0.1630780  -0.0527820   0.0036506   0.0032876  -0.0002840
   47   0.1772962  -0.2811744   0.0308414  -0.0013587  -0.0018831   0.0003474
   48  -0.0692876   0.0567974  -0.0213707   0.0009754   0.0012181   0.0003708
   49   0.0139985   0.0215403   0.0166838  -0.0016056   0.0013631  -0.0011789
   50   0.0416448  -0.0517896  -0.0425873   0.0017948   0.0010171   0.0000760
   51   0.0273440  -0.0396197   0.0016875   0.0011024   0.0003485   0.0003016
           19          20          21          22          23          24
    1  -0.0150188  -0.0879495   0.0250285  -0.0126706  -0.0152353   0.0075775
    2  -0.0436975  -0.0153059  -0.0070875  -0.0078508  -0.0391546   0.0137238
    3   0.0113334  -0.0183379   0.0028018  -0.0011726   0.0037636  -0.0001792
    4  -0.0508110  -0.0006615  -0.0174671  -0.1545053  -0.0505319  -0.0180422
    5  -0.0069905   0.0288350  -0.0150763  -0.0579011  -0.1520865   0.0138098
    6   0.0008588  -0.0135898  -0.0067452  -0.0321979   0.0093772  -0.0781017
    7   0.0087012  -0.0079685   0.0108374  -0.0545178   0.0076807   0.0160504
    8   0.0025692  -0.0087367   0.0059052  -0.0259720   0.0138441   0.0097419
    9  -0.0026976   0.0007336  -0.0017776   0.0049337   0.0049538   0.0070717
   10  -0.0113167   0.0031470  -0.0036717   0.0117388  -0.0026517  -0.0016547
   11  -0.0011175   0.0032603  -0.0016557   0.0011491  -0.0015556  -0.0015669
   12  -0.0009704   0.0028484  -0.0025028   0.0078255  -0.0021481  -0.0023368
   13   0.0024247  -0.0005421   0.0004475  -0.0025792   0.0007971  -0.0007645
   14   0.0019934  -0.0029449   0.0013437  -0.0027765   0.0016222   0.0004753
   15   0.0011620  -0.0006036   0.0007019  -0.0019160   0.0011406   0.0015205
   16  -0.1312830   0.0182539  -0.0200131   0.0143711   0.0305720  -0.0143390
   17   0.0018431  -0.1960584   0.0459063   0.0247517  -0.0616110   0.0255901
   18  -0.0163834   0.0489212  -0.0762566  -0.0086369   0.0274683   0.0039123
   19   1.0126737   0.1774562   0.0953032  -0.2138679   0.0445195  -0.0552648
   20   0.1774562   0.5542938  -0.0838440   0.0575218  -0.1655490   0.0614014
   21   0.0953032  -0.0838440   0.2569766  -0.0367073   0.0481742  -0.0821624
   22  -0.2138679   0.0575218  -0.0367073   0.5741964   0.0384498   0.0980638
   23   0.0445195  -0.1655490   0.0481742   0.0384498   0.7152181  -0.3036638
   24  -0.0552648   0.0614014  -0.0821624   0.0980638  -0.3036638   0.2525995
   25  -0.0021794   0.0027544  -0.0007968   0.0041103  -0.0023919  -0.0023572
   26   0.0001862   0.0005961  -0.0003076   0.0005098   0.0012829   0.0008562
   27   0.0016464  -0.0007787   0.0018810  -0.0039310   0.0014987   0.0009125
   28  -0.0002011   0.0000150  -0.0000518   0.0001696  -0.0000798   0.0000414
   29   0.0000082  -0.0003579   0.0001256  -0.0002049   0.0001751   0.0001713
   30  -0.0003848   0.0000974   0.0000354   0.0003752   0.0000855   0.0003430
   31   0.0177814  -0.0023673   0.0060366  -0.0001181  -0.0065037   0.0013288
   32   0.0250806  -0.0086310   0.0064295  -0.0018546  -0.0039295   0.0028174
   33  -0.0026781   0.0008072  -0.0058908  -0.0000663   0.0006127   0.0019274
   34  -0.6329771  -0.2062031  -0.0330179  -0.0801591  -0.0054466  -0.0110241
   35  -0.2083777  -0.1849711  -0.0044885   0.0127411   0.0305775  -0.0006281
   36  -0.0343359  -0.0023166  -0.0869046  -0.0204485  -0.0058045   0.0168295
   37   0.0138521   0.0276189  -0.0149761  -0.0678407  -0.0354166   0.0029210
   38   0.0023514  -0.0142709   0.0070668  -0.0301700  -0.3273841   0.1918686
   39   0.0085788   0.0011877  -0.0049159  -0.0048827   0.2121157  -0.1300473
   40  -0.0056251   0.0291360  -0.0121697   0.0065841  -0.0010675   0.0001176
   41   0.0044221   0.0155817  -0.0017765   0.0048506  -0.0099962   0.0047568
   42  -0.0046757   0.0049663   0.0038063   0.0001434   0.0035415  -0.0006574
   43   0.0027387  -0.0059693  -0.0018298  -0.0173873  -0.0052296  -0.0232625
   44   0.0024191  -0.0067433   0.0001515  -0.0166846  -0.0011085  -0.0201092
   45  -0.0006533   0.0003401   0.0004502  -0.0006747  -0.0012819   0.0089558
   46  -0.0002158  -0.0030914   0.0009301  -0.0011866   0.0014491  -0.0000396
   47  -0.0008934   0.0018274  -0.0005890   0.0011833  -0.0005924   0.0005737
   48   0.0002059  -0.0010952   0.0004204  -0.0005720   0.0000975  -0.0008989
   49   0.0053242  -0.0011507   0.0021180  -0.0063377   0.0010861   0.0006483
   50  -0.0017724  -0.0008252  -0.0002777   0.0022574   0.0002475   0.0001816
   51  -0.0010444  -0.0007375   0.0000822  -0.0001357   0.0000692   0.0003115
           25          26          27          28          29          30
    1  -0.0002914   0.0016714  -0.0021923   0.0000537  -0.0012729  -0.0001828
    2  -0.0013527  -0.0004641   0.0004660   0.0003677  -0.0011934   0.0001925
    3   0.0038580  -0.0017267   0.0009483  -0.0000773   0.0000195  -0.0001486
    4   0.0049602  -0.0034981  -0.0014497  -0.0000919   0.0006636  -0.0001758
    5   0.0254346  -0.0045844  -0.0106467   0.0003210  -0.0005661   0.0005813
    6   0.0145949   0.0024058  -0.0130205   0.0002451  -0.0006305  -0.0002045
    7  -0.0769189  -0.0589257  -0.0265730   0.0022213   0.0004659   0.0006860
    8  -0.0560353  -0.3140398  -0.1914938   0.0002373  -0.0047059  -0.0053466
    9  -0.0258109  -0.2083251  -0.1272586  -0.0002967  -0.0046469  -0.0004596
   10   0.0028970  -0.0022823  -0.0032979  -0.0043983  -0.0394710  -0.0250791
   11  -0.0347506  -0.0055521  -0.0034526  -0.0045130  -0.0034490  -0.0080111
   12  -0.0216933  -0.0011855  -0.0025202   0.0002753   0.0031020  -0.0048238
   13  -0.0075979  -0.0008458  -0.0000789  -0.4267319  -0.0898633  -0.0021916
   14   0.0000424   0.0022442  -0.0000076  -0.0885185  -0.0907584  -0.0101817
   15  -0.0000963  -0.0000339   0.0024024  -0.0337750  -0.0209403  -0.0116739
   16  -0.0016171   0.0000185  -0.0005080   0.0000683   0.0004521   0.0001663
   17  -0.0003166  -0.0005990   0.0010725  -0.0000586   0.0004173  -0.0000137
   18  -0.0007301   0.0003578  -0.0009929   0.0000837  -0.0000230  -0.0000438
   19  -0.0021794   0.0001862   0.0016464  -0.0002011   0.0000082  -0.0003848
   20   0.0027544   0.0005961  -0.0007787   0.0000150  -0.0003579   0.0000974
   21  -0.0007968  -0.0003076   0.0018810  -0.0000518   0.0001256   0.0000354
   22   0.0041103   0.0005098  -0.0039310   0.0001696  -0.0002049   0.0003752
   23  -0.0023919   0.0012829   0.0014987  -0.0000798   0.0001751   0.0000855
   24  -0.0023572   0.0008562   0.0009125   0.0000414   0.0001713   0.0003430
   25   0.0770653   0.0625353   0.0299713   0.0000424  -0.0015872  -0.0007003
   26   0.0625353   0.3209106   0.2042413   0.0000285   0.0003417  -0.0011203
   27   0.0299713   0.2042413   0.1444399   0.0000872  -0.0006378   0.0013696
   28   0.0000424   0.0000285   0.0000872   0.4417417   0.0984720   0.0313208
   29  -0.0015872   0.0003417  -0.0006378   0.0984720   0.0848132   0.0194669
   30  -0.0007003  -0.0011203   0.0013696   0.0313208   0.0194669   0.0207315
   31  -0.0002831   0.0001114  -0.0001461   0.0000005  -0.0000305  -0.0000114
   32  -0.0001508   0.0000027  -0.0000245   0.0000184   0.0000181   0.0000354
   33  -0.0001580  -0.0000021  -0.0001253   0.0000066  -0.0000237   0.0000142
   34   0.0005663  -0.0001324  -0.0010043   0.0001458   0.0000858   0.0003122
   35  -0.0002990  -0.0002645  -0.0000676   0.0000218   0.0001068   0.0000461
   36   0.0001528  -0.0000338  -0.0005202   0.0000120  -0.0000203  -0.0000217
   37  -0.0005366  -0.0002102   0.0009693  -0.0000214   0.0000170   0.0000540
   38   0.0000549   0.0004450  -0.0003036  -0.0000066   0.0000004  -0.0000455
   39   0.0011587   0.0006747  -0.0007051   0.0000234  -0.0000411   0.0000206
   40   0.0000729  -0.0002955   0.0002102  -0.0003958   0.0019550  -0.0001731
   41   0.0005108  -0.0002314   0.0005415   0.0000587  -0.0000916   0.0001157
   42  -0.0006716   0.0004511  -0.0002737  -0.0002294   0.0005491  -0.0000476
   43  -0.0021540  -0.0008265   0.0033686  -0.0002100   0.0001447  -0.0003702
   44   0.0009401   0.0004109  -0.0015390  -0.0000862   0.0001109  -0.0001537
   45   0.0010678   0.0020019  -0.0027040  -0.0001842   0.0001304   0.0003868
   46  -0.0001202   0.0001586   0.0005153  -0.0122059   0.0256507  -0.0043484
   47   0.0004329   0.0004044  -0.0005403  -0.0094517   0.0135085  -0.0010907
   48   0.0000349   0.0002706  -0.0005992   0.0015773   0.0015978  -0.0039592
   49   0.0019842   0.0017967   0.0024129  -0.0001868   0.0045148   0.0007028
   50   0.0041787  -0.0009030   0.0016722   0.0031739   0.0016301   0.0053424
   51   0.0021761   0.0014756  -0.0032341   0.0009414   0.0018011  -0.0015183
           31          32          33          34          35          36
    1  -0.0103874  -0.0005264  -0.0017054   0.0100031   0.0192232  -0.0050546
    2   0.0268010   0.0158923   0.0011921   0.0016570  -0.0038685   0.0030935
    3  -0.0100212  -0.0059517  -0.0035036   0.0017558   0.0084222   0.0030645
    4  -0.0037834  -0.0033087  -0.0005740   0.0049505   0.0009368   0.0007248
    5  -0.0033440  -0.0008193   0.0005759   0.0096754  -0.0033870   0.0055395
    6  -0.0028954   0.0012788   0.0057084  -0.0064349   0.0022049   0.0057405
    7  -0.0007921  -0.0006774  -0.0012244  -0.0068111  -0.0002112  -0.0031922
    8   0.0005357   0.0008442   0.0007628  -0.0030035   0.0011177  -0.0021495
    9   0.0010173  -0.0003377  -0.0002898   0.0001073  -0.0002047  -0.0000534
   10   0.0003950   0.0007657   0.0004770   0.0070075   0.0011041   0.0012159
   11   0.0004245   0.0001720   0.0005578   0.0003187  -0.0007278   0.0004765
   12   0.0001645   0.0001139   0.0003070   0.0011868  -0.0004252   0.0008472
   13   0.0001182  -0.0001063   0.0000324  -0.0017215  -0.0003294  -0.0001237
   14  -0.0002001  -0.0000908  -0.0002347  -0.0008059   0.0005449  -0.0003560
   15  -0.0000159  -0.0001381  -0.0002924  -0.0006718  -0.0000124  -0.0001890
   16  -0.2262711   0.1565443  -0.1023188  -0.0281496  -0.0722086   0.0133805
   17   0.1601723  -0.2383511   0.1107578  -0.0458872  -0.0261243   0.0047666
   18  -0.1034608   0.1099463  -0.0687268   0.0049287  -0.0002532   0.0200497
   19   0.0177814   0.0250806  -0.0026781  -0.6329771  -0.2083777  -0.0343359
   20  -0.0023673  -0.0086310   0.0008072  -0.2062031  -0.1849711  -0.0023166
   21   0.0060366   0.0064295  -0.0058908  -0.0330179  -0.0044885  -0.0869046
   22  -0.0001181  -0.0018546  -0.0000663  -0.0801591   0.0127411  -0.0204485
   23  -0.0065037  -0.0039295   0.0006127  -0.0054466   0.0305775  -0.0058045
   24   0.0013288   0.0028174   0.0019274  -0.0110241  -0.0006281   0.0168295
   25  -0.0002831  -0.0001508  -0.0001580   0.0005663  -0.0002990   0.0001528
   26   0.0001114   0.0000027  -0.0000021  -0.0001324  -0.0002645  -0.0000338
   27  -0.0001461  -0.0000245  -0.0001253  -0.0010043  -0.0000676  -0.0005202
   28   0.0000005   0.0000184   0.0000066   0.0001458   0.0000218   0.0000120
   29  -0.0000305   0.0000181  -0.0000237   0.0000858   0.0001068  -0.0000203
   30  -0.0000114   0.0000354   0.0000142   0.0003122   0.0000461  -0.0000217
   31   0.2224993  -0.1747282   0.1066863  -0.0032230   0.0008450  -0.0005498
   32  -0.1747282   0.2358609  -0.1128092  -0.0024070   0.0027824  -0.0018825
   33   0.1066863  -0.1128092   0.0734262   0.0002312  -0.0014583  -0.0013089
   34  -0.0032230  -0.0024070   0.0002312   0.7412142   0.2590104   0.0428984
   35   0.0008450   0.0027824  -0.0014583   0.2590104   0.1869604   0.0002504
   36  -0.0005498  -0.0018825  -0.0013089   0.0428984   0.0002504   0.0456447
   37   0.0009733   0.0012339  -0.0000744  -0.0007487  -0.0035633   0.0027725
   38  -0.0005342  -0.0001361   0.0003859  -0.0030298   0.0004785  -0.0024965
   39  -0.0000400   0.0002380   0.0014207  -0.0010513  -0.0021148  -0.0015200
   40   0.0036859   0.0002794   0.0016193  -0.0044423  -0.0097261   0.0026861
   41  -0.0024525  -0.0037810  -0.0002955  -0.0037863  -0.0045648   0.0003150
   42   0.0024532   0.0002832  -0.0025851   0.0001466  -0.0019728  -0.0010683
   43  -0.0002038   0.0001019   0.0000695  -0.0026015   0.0006208   0.0007651
   44   0.0012116   0.0000811  -0.0007278  -0.0018535   0.0011044   0.0003282
   45  -0.0004678  -0.0001442  -0.0001212   0.0009345   0.0000407  -0.0004869
   46  -0.0002491   0.0001298  -0.0001877   0.0007430   0.0009991  -0.0001882
   47   0.0001279   0.0000003   0.0000522   0.0002981  -0.0004175   0.0001329
   48  -0.0000888   0.0000463   0.0000718  -0.0000083   0.0002816  -0.0001088
   49  -0.0001425  -0.0003947  -0.0001352  -0.0037965  -0.0007869  -0.0007154
   50  -0.0000692   0.0000848  -0.0001529   0.0015098   0.0006530   0.0001571
   51   0.0000103   0.0000992  -0.0000316   0.0007114   0.0003797   0.0000058
           37          38          39          40          41          42
    1  -0.0070194  -0.0040122  -0.0041387  -0.2403857  -0.2486546   0.0320169
    2  -0.0006489  -0.0004804  -0.0017408  -0.2602178  -0.5615128   0.0830243
    3  -0.0019115  -0.0012003  -0.0006782   0.0350215   0.0825918  -0.0885325
    4   0.0059941   0.0028554   0.0022761   0.0105151  -0.0241589   0.0087136
    5  -0.0195538  -0.0083471  -0.0092096  -0.0041979  -0.0342223   0.0117398
    6   0.0162459   0.0040006   0.0012544   0.0040426   0.0117064   0.0121373
    7   0.0003456   0.0005866  -0.0004021   0.0064364   0.0048352  -0.0020545
    8   0.0005431   0.0003581  -0.0002720   0.0009112   0.0048038   0.0016768
    9  -0.0008710   0.0002560  -0.0003990  -0.0013526  -0.0005320   0.0017861
   10  -0.0004749  -0.0004155   0.0014331  -0.0045646  -0.0085152   0.0003641
   11  -0.0002624   0.0001414   0.0003795  -0.0091909  -0.0064128   0.0003399
   12   0.0001943   0.0002493   0.0004959  -0.0047808  -0.0033322  -0.0008804
   13   0.0000958   0.0001704  -0.0002494  -0.0046382   0.0020069  -0.0016740
   14   0.0002809  -0.0000730  -0.0003988   0.0049243   0.0056218  -0.0004343
   15   0.0001921  -0.0002033  -0.0005245  -0.0000059   0.0019736   0.0015815
   16  -0.0047360   0.0033458  -0.0001040  -0.0529105  -0.0570186  -0.0007917
   17   0.0043785   0.0024842   0.0016743  -0.0773846  -0.0135827  -0.0103887
   18  -0.0023815   0.0015071   0.0024221   0.0055852  -0.0042236   0.0224852
   19   0.0138521   0.0023514   0.0085788  -0.0056251   0.0044221  -0.0046757
   20   0.0276189  -0.0142709   0.0011877   0.0291360   0.0155817   0.0049663
   21  -0.0149761   0.0070668  -0.0049159  -0.0121697  -0.0017765   0.0038063
   22  -0.0678407  -0.0301700  -0.0048827   0.0065841   0.0048506   0.0001434
   23  -0.0354166  -0.3273841   0.2121157  -0.0010675  -0.0099962   0.0035415
   24   0.0029210   0.1918686  -0.1300473   0.0001176   0.0047568  -0.0006574
   25  -0.0005366   0.0000549   0.0011587   0.0000729   0.0005108  -0.0006716
   26  -0.0002102   0.0004450   0.0006747  -0.0002955  -0.0002314   0.0004511
   27   0.0009693  -0.0003036  -0.0007051   0.0002102   0.0005415  -0.0002737
   28  -0.0000214  -0.0000066   0.0000234  -0.0003958   0.0000587  -0.0002294
   29   0.0000170   0.0000004  -0.0000411   0.0019550  -0.0000916   0.0005491
   30   0.0000540  -0.0000455   0.0000206  -0.0001731   0.0001157  -0.0000476
   31   0.0009733  -0.0005342  -0.0000400   0.0036859  -0.0024525   0.0024532
   32   0.0012339  -0.0001361   0.0002380   0.0002794  -0.0037810   0.0002832
   33  -0.0000744   0.0003859   0.0014207   0.0016193  -0.0002955  -0.0025851
   34  -0.0007487  -0.0030298  -0.0010513  -0.0044423  -0.0037863   0.0001466
   35  -0.0035633   0.0004785  -0.0021148  -0.0097261  -0.0045648  -0.0019728
   36   0.0027725  -0.0024965  -0.0015200   0.0026861   0.0003150  -0.0010683
   37   0.0584076   0.0273361  -0.0033586   0.0011373  -0.0024765   0.0008588
   38   0.0273361   0.3471157  -0.2013294   0.0005648  -0.0005890   0.0006402
   39  -0.0033586  -0.2013294   0.1318886   0.0009328  -0.0007539   0.0008321
   40   0.0011373   0.0005648   0.0009328   0.2778002   0.3220531  -0.0358213
   41  -0.0024765  -0.0005890  -0.0007539   0.3220531   0.6145570  -0.0923413
   42   0.0008588   0.0006402   0.0008321  -0.0358213  -0.0923413   0.0521892
   43   0.0005228   0.0005547   0.0003893   0.0007363   0.0005164   0.0009839
   44   0.0004670   0.0006296  -0.0004021  -0.0006656  -0.0012296  -0.0031452
   45  -0.0005254  -0.0003819   0.0003751   0.0005077   0.0001862   0.0019036
   46   0.0002595  -0.0000437  -0.0000650   0.0054019   0.0044868   0.0011804
   47  -0.0000287  -0.0000520   0.0000446  -0.0002661  -0.0053968   0.0004901
   48  -0.0000341   0.0000933   0.0001082   0.0018894   0.0008553  -0.0032598
   49  -0.0002103   0.0003918  -0.0005006   0.0005920   0.0033221  -0.0009427
   50   0.0002849  -0.0003203  -0.0000519   0.0031882   0.0010468   0.0005801
   51  -0.0000754  -0.0001071  -0.0000278   0.0016910   0.0002127   0.0005835
           43          44          45          46          47          48
    1  -0.0034184   0.0089248  -0.0079614  -0.0087400   0.0004694  -0.0015836
    2  -0.0004994   0.0081382  -0.0004979  -0.0089772   0.0049101  -0.0028163
    3  -0.0105257   0.0267925  -0.0117092   0.0002925  -0.0012802   0.0010775
    4  -0.0697553  -0.0086365  -0.0710719   0.0008365  -0.0026259  -0.0003905
    5  -0.0113951  -0.0555316  -0.0293621  -0.0024425  -0.0016112   0.0006677
    6  -0.0753265  -0.0197069  -0.2701137  -0.0008797  -0.0002273   0.0025305
    7   0.0010371   0.0032380   0.0069801  -0.0059945  -0.0003082   0.0017988
    8   0.0093472  -0.0024080  -0.0092357  -0.0021939   0.0018334   0.0016192
    9   0.0271361  -0.0194578  -0.0183863  -0.0023415  -0.0000850  -0.0003932
   10   0.0044554  -0.0020649  -0.0041732   0.0127037   0.0194340   0.0174639
   11   0.0021114   0.0003760  -0.0040778   0.0041444  -0.0184930  -0.0185349
   12   0.0027937  -0.0008840  -0.0013324   0.0125821   0.0099499  -0.0036538
   13   0.0001663  -0.0000657  -0.0003901  -0.2070101   0.1772962  -0.0692876
   14  -0.0008221  -0.0003843   0.0012777   0.1630780  -0.2811744   0.0567974
   15  -0.0007563   0.0004657   0.0016538  -0.0527820   0.0308414  -0.0213707
   16   0.0006085   0.0036164  -0.0005014   0.0036506  -0.0013587   0.0009754
   17   0.0017383  -0.0022821   0.0023227   0.0032876  -0.0018831   0.0012181
   18   0.0009674  -0.0001615  -0.0008449  -0.0002840   0.0003474   0.0003708
   19   0.0027387   0.0024191  -0.0006533  -0.0002158  -0.0008934   0.0002059
   20  -0.0059693  -0.0067433   0.0003401  -0.0030914   0.0018274  -0.0010952
   21  -0.0018298   0.0001515   0.0004502   0.0009301  -0.0005890   0.0004204
   22  -0.0173873  -0.0166846  -0.0006747  -0.0011866   0.0011833  -0.0005720
   23  -0.0052296  -0.0011085  -0.0012819   0.0014491  -0.0005924   0.0000975
   24  -0.0232625  -0.0201092   0.0089558  -0.0000396   0.0005737  -0.0008989
   25  -0.0021540   0.0009401   0.0010678  -0.0001202   0.0004329   0.0000349
   26  -0.0008265   0.0004109   0.0020019   0.0001586   0.0004044   0.0002706
   27   0.0033686  -0.0015390  -0.0027040   0.0005153  -0.0005403  -0.0005992
   28  -0.0002100  -0.0000862  -0.0001842  -0.0122059  -0.0094517   0.0015773
   29   0.0001447   0.0001109   0.0001304   0.0256507   0.0135085   0.0015978
   30  -0.0003702  -0.0001537   0.0003868  -0.0043484  -0.0010907  -0.0039592
   31  -0.0002038   0.0012116  -0.0004678  -0.0002491   0.0001279  -0.0000888
   32   0.0001019   0.0000811  -0.0001442   0.0001298   0.0000003   0.0000463
   33   0.0000695  -0.0007278  -0.0001212  -0.0001877   0.0000522   0.0000718
   34  -0.0026015  -0.0018535   0.0009345   0.0007430   0.0002981  -0.0000083
   35   0.0006208   0.0011044   0.0000407   0.0009991  -0.0004175   0.0002816
   36   0.0007651   0.0003282  -0.0004869  -0.0001882   0.0001329  -0.0001088
   37   0.0005228   0.0004670  -0.0005254   0.0002595  -0.0000287  -0.0000341
   38   0.0005547   0.0006296  -0.0003819  -0.0000437  -0.0000520   0.0000933
   39   0.0003893  -0.0004021   0.0003751  -0.0000650   0.0000446   0.0001082
   40   0.0007363  -0.0006656   0.0005077   0.0054019  -0.0002661   0.0018894
   41   0.0005164  -0.0012296   0.0001862   0.0044868  -0.0053968   0.0008553
   42   0.0009839  -0.0031452   0.0019036   0.0011804   0.0004901  -0.0032598
   43   0.0877964   0.0096298   0.0752229  -0.0007119  -0.0005419   0.0005151
   44   0.0096298   0.0595587   0.0374168  -0.0008513  -0.0003007   0.0007197
   45   0.0752229   0.0374168   0.2928676   0.0008250   0.0006199  -0.0010755
   46  -0.0007119  -0.0008513   0.0008250   0.2108269  -0.1823857   0.0490921
   47  -0.0005419  -0.0003007   0.0006199  -0.1823857   0.2886018  -0.0355023
   48   0.0005151   0.0007197  -0.0010755   0.0490921  -0.0355023   0.0310187
   49  -0.0016194   0.0004616   0.0010652   0.0020120  -0.0013815  -0.0015879
   50   0.0005186  -0.0004217   0.0006452  -0.0033984  -0.0011648  -0.0063160
   51  -0.0001406   0.0004128   0.0001813  -0.0043013  -0.0037373  -0.0002785
           49          50          51
    1  -0.0000464  -0.0037425  -0.0010879
    2  -0.0051680  -0.0020126  -0.0008695
    3   0.0035010   0.0004185  -0.0009580
    4   0.0035797  -0.0035387  -0.0015384
    5  -0.0018857   0.0034521  -0.0028023
    6  -0.0088345  -0.0015108   0.0029420
    7  -0.0877732   0.0195670   0.0135573
    8   0.0349461   0.0181304   0.0016913
    9   0.0210040  -0.0005762   0.0231131
   10  -0.3907571   0.2318872   0.1249388
   11   0.2388293  -0.3011995  -0.1204934
   12   0.1299080  -0.1194772  -0.1511455
   13   0.0139985   0.0416448   0.0273440
   14   0.0215403  -0.0517896  -0.0396197
   15   0.0166838  -0.0425873   0.0016875
   16  -0.0016056   0.0017948   0.0011024
   17   0.0013631   0.0010171   0.0003485
   18  -0.0011789   0.0000760   0.0003016
   19   0.0053242  -0.0017724  -0.0010444
   20  -0.0011507  -0.0008252  -0.0007375
   21   0.0021180  -0.0002777   0.0000822
   22  -0.0063377   0.0022574  -0.0001357
   23   0.0010861   0.0002475   0.0000692
   24   0.0006483   0.0001816   0.0003115
   25   0.0019842   0.0041787   0.0021761
   26   0.0017967  -0.0009030   0.0014756
   27   0.0024129   0.0016722  -0.0032341
   28  -0.0001868   0.0031739   0.0009414
   29   0.0045148   0.0016301   0.0018011
   30   0.0007028   0.0053424  -0.0015183
   31  -0.0001425  -0.0000692   0.0000103
   32  -0.0003947   0.0000848   0.0000992
   33  -0.0001352  -0.0001529  -0.0000316
   34  -0.0037965   0.0015098   0.0007114
   35  -0.0007869   0.0006530   0.0003797
   36  -0.0007154   0.0001571   0.0000058
   37  -0.0002103   0.0002849  -0.0000754
   38   0.0003918  -0.0003203  -0.0001071
   39  -0.0005006  -0.0000519  -0.0000278
   40   0.0005920   0.0031882   0.0016910
   41   0.0033221   0.0010468   0.0002127
   42  -0.0009427   0.0005801   0.0005835
   43  -0.0016194   0.0005186  -0.0001406
   44   0.0004616  -0.0004217   0.0004128
   45   0.0010652   0.0006452   0.0001813
   46   0.0020120  -0.0033984  -0.0043013
   47  -0.0013815  -0.0011648  -0.0037373
   48  -0.0015879  -0.0063160  -0.0002785
   49   0.4649849  -0.2974841  -0.1641490
   50  -0.2974841   0.3323748   0.1618767
   51  -0.1641490   0.1618767   0.1279854
 Gradient time:  CPU 2612.11 s  wall 2612.86 s
 **********************************************************************
 **                                                                  **
 **                       VIBRATIONAL ANALYSIS                       **
 **                       --------------------                       **
 **                                                                  **
 **        VIBRATIONAL FREQUENCIES (CM**-1) AND NORMAL MODES         **
 **     FORCE CONSTANTS (mDYN/ANGSTROM) AND REDUCED MASSES (AMU)     **
 **                  INFRARED INTENSITIES (KM/MOL)                   **
 **                                                                  **
 **********************************************************************


 Mode:                 1                      2                      3
 Frequency:        68.86                  77.07                  99.75
 Force Cnst:      0.0199                 0.0257                 0.0375
 Red. Mass:       7.1369                 7.3457                 6.3913
 IR Active:          YES                    YES                    YES
 IR Intens:        0.746                  0.428                  8.093
 Raman Active:       YES                    YES                    YES
               X      Y      Z        X      Y      Z        X      Y      Z
 C         -0.032  0.002 -0.093    0.009 -0.025 -0.114    0.094 -0.117  0.020
 C          0.020 -0.030 -0.231   -0.021  0.014  0.022   -0.033 -0.174  0.016
 N          0.072  0.085 -0.221    0.020 -0.064  0.161    0.026 -0.197  0.118
 C          0.052 -0.009  0.058    0.005  0.014  0.031   -0.012  0.076  0.000
 N         -0.038 -0.054  0.160    0.007 -0.181  0.382   -0.172  0.178 -0.122
 N         -0.090  0.049  0.146    0.005 -0.025 -0.102    0.069  0.026  0.049
 C         -0.037  0.017  0.067   -0.020  0.013  0.026   -0.048  0.050 -0.008
 N          0.048 -0.072 -0.300   -0.028  0.017  0.056   -0.084 -0.108 -0.133
 H          0.131  0.106 -0.273   -0.047  0.217 -0.251    0.118 -0.255  0.182
 H         -0.041 -0.098  0.372    0.014 -0.181  0.320   -0.209  0.340 -0.203
 H         -0.151  0.093  0.330    0.012 -0.044 -0.147    0.129  0.105  0.086
 O         -0.061  0.048  0.286   -0.034  0.038  0.087   -0.103  0.186  0.046
 H          0.094 -0.066 -0.279   -0.040  0.054  0.117   -0.192 -0.064 -0.072
 O         -0.035 -0.007 -0.148    0.038 -0.058 -0.203    0.187 -0.171  0.008
 H         -0.012 -0.091 -0.208   -0.058  0.104  0.018   -0.146 -0.231  0.066
 H          0.028 -0.021  0.061    0.052 -0.126  0.469   -0.313  0.057 -0.163
 O          0.098 -0.029  0.199    0.018  0.228 -0.327    0.095  0.200  0.009
 TransDip   0.015  0.002 -0.023   -0.016 -0.007  0.012   -0.089 -0.018 -0.010

 Mode:                 4                      5                      6
 Frequency:       145.43                 200.51                 268.36
 Force Cnst:      0.1257                 0.1577                 0.3084
 Red. Mass:      10.0866                 6.6595                 7.2693
 IR Active:          YES                    YES                    YES
 IR Intens:        0.723                  4.270                  8.585
 Raman Active:       YES                    YES                    YES
               X      Y      Z        X      Y      Z        X      Y      Z
 C         -0.011  0.026  0.060   -0.095  0.024 -0.028    0.005 -0.102  0.084
 C         -0.006  0.022  0.059   -0.070  0.025  0.010   -0.088 -0.035  0.123
 N         -0.004 -0.006  0.095    0.105 -0.074  0.341   -0.065  0.364 -0.104
 C          0.003 -0.000  0.018    0.137 -0.016  0.074   -0.029  0.170  0.027
 N          0.039  0.011 -0.003    0.339  0.046 -0.097    0.253  0.100  0.037
 N         -0.136  0.173  0.554   -0.105  0.011 -0.010    0.024 -0.066 -0.056
 C         -0.022  0.010  0.050   -0.078  0.000 -0.059   -0.036 -0.042 -0.026
 N         -0.009  0.037  0.022   -0.028 -0.049 -0.245   -0.036 -0.117 -0.056
 H         -0.034  0.073 -0.016    0.071  0.100  0.085    0.061  0.180  0.137
 H          0.048 -0.010 -0.047    0.357  0.038 -0.358    0.303 -0.077 -0.032
 H         -0.084  0.111  0.349   -0.139  0.048  0.114    0.096 -0.102 -0.247
 O          0.052 -0.131 -0.337   -0.092  0.017  0.052   -0.065  0.028  0.028
 H          0.097 -0.195 -0.351   -0.044 -0.027 -0.205   -0.148  0.032  0.180
 O          0.089 -0.095 -0.356   -0.153  0.065  0.042    0.193 -0.241 -0.056
 H         -0.022  0.020  0.067   -0.323  0.071  0.092   -0.119 -0.177  0.157
 H          0.074  0.021 -0.091    0.295  0.033  0.038    0.326  0.185  0.170
 O         -0.022 -0.005 -0.027    0.038 -0.065 -0.066   -0.202 -0.029  0.006
 TransDip   0.007  0.005  0.026    0.003  0.059 -0.029    0.018  0.032  0.086

 Mode:                 7                      8                      9
 Frequency:       330.88                 392.49                 427.32
 Force Cnst:      0.5939                 0.2284                 0.1851
 Red. Mass:       9.2069                 2.5166                 1.7204
 IR Active:          YES                    YES                    YES
 IR Intens:        7.494                 50.991                 36.933
 Raman Active:       YES                    YES                    YES
               X      Y      Z        X      Y      Z        X      Y      Z
 C         -0.077 -0.114 -0.014   -0.018  0.001 -0.060   -0.011  0.013 -0.047
 C          0.011 -0.096 -0.077   -0.032  0.040 -0.069   -0.031  0.021 -0.050
 N          0.115  0.025 -0.199   -0.001 -0.014  0.050   -0.004 -0.024 -0.059
 C          0.193  0.006 -0.047    0.001  0.005  0.012    0.005 -0.001 -0.002
 N          0.197 -0.020 -0.027   -0.001  0.027 -0.034    0.046 -0.031  0.029
 N         -0.081 -0.059  0.011   -0.053  0.054 -0.070   -0.064  0.069  0.005
 C         -0.172  0.017  0.074   -0.045  0.007  0.005   -0.044  0.035 -0.018
 N         -0.197  0.055  0.354   -0.050  0.116  0.044   -0.032  0.049 -0.008
 H          0.183  0.109 -0.356   -0.071  0.356 -0.494    0.129 -0.495  0.620
 H          0.207 -0.088  0.074    0.002 -0.021  0.080    0.043  0.053 -0.235
 H         -0.047 -0.028  0.010   -0.099  0.103  0.098   -0.039  0.080 -0.021
 O         -0.228  0.163 -0.158    0.006 -0.138  0.054    0.012 -0.112  0.020
 H         -0.121 -0.113  0.078    0.138 -0.277 -0.592   -0.145  0.247  0.306
 O         -0.118 -0.091  0.037    0.160 -0.081  0.088    0.066 -0.023  0.047
 H          0.217 -0.018 -0.166   -0.001  0.136 -0.096   -0.057  0.065 -0.044
 H          0.214  0.005  0.046    0.013  0.031 -0.064   -0.039 -0.064  0.205
 O          0.309  0.075  0.067   -0.001 -0.002  0.019    0.037  0.035 -0.003
 TransDip   0.064 -0.056 -0.023   -0.014  0.028 -0.227   -0.119  0.060  0.142

 Mode:                10                     11                     12
 Frequency:       465.00                 511.95                 554.70
 Force Cnst:      0.1562                 0.4884                 0.3005
 Red. Mass:       1.2258                 3.1630                 1.6578
 IR Active:          YES                    YES                    YES
 IR Intens:       67.120                  4.594                 25.863
 Raman Active:       YES                    YES                    YES
               X      Y      Z        X      Y      Z        X      Y      Z
 C         -0.014  0.014  0.022   -0.017  0.043  0.184   -0.045 -0.008 -0.021
 C         -0.020  0.015 -0.001   -0.015 -0.012  0.206    0.004  0.057 -0.008
 N          0.004  0.008  0.031   -0.020  0.081 -0.026    0.046  0.092  0.014
 C          0.020 -0.023 -0.018    0.066 -0.066 -0.047    0.082 -0.041  0.046
 N         -0.028 -0.005 -0.033   -0.047 -0.077 -0.040   -0.065 -0.001  0.017
 N         -0.033  0.031  0.017    0.005  0.039 -0.054   -0.038 -0.016  0.005
 C         -0.015  0.016 -0.013   -0.047  0.050 -0.060    0.008 -0.022  0.014
 N         -0.001 -0.030 -0.035   -0.050  0.070 -0.063    0.040 -0.005  0.006
 H         -0.130  0.299 -0.376   -0.122 -0.024  0.163   -0.001  0.139 -0.043
 H         -0.025 -0.077  0.189   -0.086  0.047  0.032   -0.181  0.549 -0.403
 H          0.022 -0.025 -0.185    0.218 -0.027 -0.547   -0.083 -0.063 -0.003
 O          0.009 -0.040 -0.002   -0.010 -0.078  0.071   -0.015  0.046 -0.021
 H         -0.196  0.397  0.654   -0.069 -0.169 -0.465    0.080  0.031  0.074
 O          0.032 -0.015  0.016   -0.024  0.003 -0.082    0.023 -0.045  0.018
 H         -0.019  0.005 -0.004   -0.025 -0.269  0.248   -0.034  0.100 -0.002
 H          0.044  0.022 -0.176   -0.136 -0.149 -0.033   -0.499 -0.308  0.230
 O          0.049 -0.005  0.006    0.156  0.004 -0.003    0.015 -0.080 -0.048
 TransDip  -0.129  0.227  0.021    0.012 -0.043 -0.053   -0.143  0.076 -0.019

 Mode:                13                     14                     15
 Frequency:       571.90                 591.72                 605.29
 Force Cnst:      0.2928                 0.2708                 0.8059
 Red. Mass:       1.5195                 1.3126                 3.7334
 IR Active:          YES                    YES                    YES
 IR Intens:       70.091                112.523                 30.083
 Raman Active:       YES                    YES                    YES
               X      Y      Z        X      Y      Z        X      Y      Z
 C         -0.030 -0.021 -0.014   -0.011  0.013  0.048   -0.090  0.075 -0.048
 C          0.008  0.055  0.028   -0.020  0.004  0.054   -0.062  0.170  0.018
 N          0.051  0.051  0.032   -0.038  0.027 -0.004   -0.120  0.013  0.032
 C          0.075  0.006 -0.028   -0.018 -0.026 -0.011   -0.085 -0.047 -0.069
 N         -0.073  0.025  0.001    0.007 -0.039 -0.014    0.015 -0.125 -0.076
 N         -0.034 -0.016 -0.020    0.019 -0.015 -0.077   -0.070 -0.072  0.034
 C         -0.012 -0.010 -0.004    0.010  0.011 -0.009    0.057 -0.130  0.039
 N          0.025  0.017 -0.004   -0.003 -0.011 -0.006    0.114 -0.067 -0.028
 H          0.083 -0.202  0.409   -0.111  0.070 -0.048   -0.294 -0.065  0.208
 H         -0.082 -0.121  0.679    0.013 -0.016 -0.187    0.072 -0.351 -0.078
 H         -0.117  0.057  0.260   -0.216  0.282  0.875   -0.209 -0.368 -0.261
 O         -0.027  0.021 -0.013    0.021 -0.009 -0.009   -0.033  0.119 -0.028
 H          0.049  0.003 -0.025   -0.071  0.064  0.110    0.350 -0.142 -0.116
 O          0.010 -0.046  0.021    0.003 -0.011 -0.038    0.109 -0.024  0.042
 H         -0.035  0.130  0.032   -0.015 -0.036  0.059   -0.094  0.286  0.011
 H          0.103  0.094 -0.371   -0.008 -0.046  0.010    0.133 -0.004  0.086
 O          0.013 -0.063 -0.065    0.045  0.031  0.023    0.115  0.114  0.074
 TransDip   0.077  0.000  0.257   -0.171  0.117  0.270   -0.120 -0.124 -0.032

 Mode:                16                     17                     18
 Frequency:       632.29                 637.97                 733.24
 Force Cnst:      2.5075                 0.2916                 1.6162
 Red. Mass:      10.6453                 1.2162                 5.1024
 IR Active:          YES                    YES                    YES
 IR Intens:       12.107                198.990                 13.651
 Raman Active:       YES                    YES                    YES
               X      Y      Z        X      Y      Z        X      Y      Z
 C          0.225  0.277 -0.005    0.011  0.008 -0.013    0.139 -0.188  0.029
 C         -0.029  0.053 -0.034   -0.007 -0.013  0.000    0.170  0.182  0.025
 N          0.030  0.049 -0.011   -0.004 -0.008  0.024    0.009 -0.022  0.040
 C          0.069 -0.016  0.030    0.009  0.050 -0.049   -0.064  0.051 -0.121
 N         -0.029  0.030  0.035    0.016 -0.009 -0.092   -0.016 -0.045  0.015
 N          0.187 -0.134  0.032    0.011  0.003  0.002    0.100 -0.097  0.032
 C         -0.233 -0.273  0.074    0.001 -0.001  0.005   -0.173  0.032  0.057
 N         -0.136 -0.149  0.019   -0.011 -0.011  0.005    0.123  0.206 -0.135
 H          0.062 -0.013  0.076    0.014  0.010 -0.006   -0.184  0.077 -0.046
 H         -0.060  0.176 -0.022   -0.041 -0.004  0.521    0.011 -0.075 -0.235
 H          0.091 -0.099  0.251   -0.008  0.022  0.069    0.410  0.208  0.061
 O         -0.343 -0.166 -0.028    0.004 -0.007 -0.001   -0.179 -0.064 -0.044
 H          0.131 -0.102  0.148   -0.024  0.005  0.030    0.323  0.344  0.115
 O          0.253  0.372 -0.054    0.003  0.018 -0.015   -0.082 -0.091  0.022
 H         -0.122 -0.132  0.023   -0.040 -0.028  0.017    0.178  0.196  0.028
 H         -0.045 -0.032 -0.245   -0.255 -0.071  0.794    0.017  0.021  0.204
 O          0.017 -0.046 -0.046   -0.006 -0.017  0.020   -0.029  0.012  0.063
 TransDip   0.030 -0.093  0.054   -0.037  0.132  0.430    0.056  0.104 -0.007

 Mode:                19                     20                     21
 Frequency:       751.83                 762.35                 785.87
 Force Cnst:      2.3326                 3.1295                 2.5215
 Red. Mass:       7.0041                 9.1395                 6.9295
 IR Active:          YES                    YES                    YES
 IR Intens:       10.864                 12.610                 51.991
 Raman Active:       YES                    YES                    YES
               X      Y      Z        X      Y      Z        X      Y      Z
 C         -0.172  0.184  0.327   -0.130  0.134  0.140   -0.055  0.051  0.212
 C          0.127  0.007 -0.047    0.024 -0.065 -0.005    0.110  0.024 -0.098
 N          0.095 -0.223 -0.011    0.043 -0.106 -0.017    0.014 -0.031 -0.103
 C          0.009  0.148 -0.195    0.023  0.072 -0.093   -0.070 -0.241  0.498
 N          0.014  0.065  0.124    0.008  0.041  0.068    0.043  0.046 -0.192
 N         -0.146 -0.026 -0.048   -0.078 -0.021 -0.240   -0.024 -0.054 -0.048
 C          0.029 -0.143 -0.263   -0.093  0.212  0.642   -0.038 -0.017  0.010
 N          0.087  0.084  0.055    0.057 -0.085 -0.146    0.091  0.103 -0.033
 H          0.159 -0.130 -0.175    0.114 -0.130 -0.008    0.133 -0.121 -0.006
 H          0.027  0.118 -0.157    0.012  0.072 -0.025    0.044 -0.197  0.433
 H         -0.328 -0.149  0.040   -0.255 -0.188 -0.248   -0.030 -0.041 -0.014
 O         -0.090  0.062  0.058    0.060 -0.035 -0.186   -0.065  0.005 -0.017
 H          0.129  0.134  0.139    0.154 -0.042 -0.048    0.218  0.182  0.108
 O          0.101 -0.035 -0.076    0.060 -0.003 -0.028    0.020 -0.043 -0.045
 H          0.311 -0.218 -0.071    0.092 -0.242  0.001    0.255 -0.125 -0.118
 H          0.056  0.118  0.170    0.041  0.062  0.012   -0.088 -0.011  0.184
 O         -0.073 -0.078  0.049   -0.025 -0.047  0.014   -0.059  0.138 -0.112
 TransDip   0.008  0.057 -0.088   -0.037  0.074  0.078    0.026 -0.022  0.228

 Mode:                22                     23                     24
 Frequency:       904.19                 962.52                 982.82
 Force Cnst:      2.9254                 2.1892                 1.7090
 Red. Mass:       6.0733                 4.0107                 3.0029
 IR Active:          YES                    YES                    YES
 IR Intens:        4.665                 17.124                 28.599
 Raman Active:       YES                    YES                    YES
               X      Y      Z        X      Y      Z        X      Y      Z
 C          0.045  0.013 -0.278    0.057 -0.015 -0.088   -0.047 -0.017  0.002
 C          0.276 -0.173  0.336   -0.051  0.026  0.133   -0.001  0.051  0.037
 N          0.081  0.022 -0.045   -0.185 -0.128 -0.124   -0.104 -0.070 -0.054
 C         -0.061 -0.012  0.036    0.050 -0.079  0.014    0.016 -0.050  0.007
 N         -0.023 -0.035 -0.039    0.078  0.211  0.103    0.041  0.114  0.055
 N         -0.235  0.094 -0.031   -0.035 -0.152  0.056    0.037  0.220 -0.058
 C         -0.064  0.019 -0.042    0.030  0.022 -0.003   -0.038 -0.061 -0.004
 N          0.131 -0.047 -0.001   -0.022  0.128 -0.078    0.110 -0.163  0.046
 H          0.086  0.080 -0.136   -0.462 -0.054 -0.168   -0.302 -0.051 -0.029
 H          0.011 -0.157 -0.114    0.040  0.345  0.241    0.026  0.164  0.124
 H         -0.411 -0.032  0.017   -0.280 -0.372  0.101    0.390  0.566 -0.072
 O         -0.102 -0.008 -0.010    0.032  0.020 -0.000   -0.060 -0.019  0.001
 H         -0.141 -0.036 -0.004   -0.094  0.168 -0.036    0.306 -0.191  0.046
 O          0.053  0.077  0.048    0.024  0.021  0.019   -0.037 -0.030 -0.003
 H          0.412 -0.210  0.293    0.006 -0.113  0.134    0.136  0.240 -0.039
 H          0.021  0.017  0.068    0.005  0.163  0.136    0.003  0.099  0.104
 O         -0.057  0.039  0.017    0.073 -0.068 -0.050    0.041 -0.034 -0.026
 TransDip  -0.023  0.061 -0.022    0.132  0.004  0.015   -0.122 -0.120  0.007

 Mode:                25                     26                     27
 Frequency:      1086.39                1146.93                1160.64
 Force Cnst:      1.3749                 1.3444                 2.8605
 Red. Mass:       1.9771                 1.7347                 3.6041
 IR Active:          YES                    YES                    YES
 IR Intens:       18.551                101.222                 36.220
 Raman Active:       YES                    YES                    YES
               X      Y      Z        X      Y      Z        X      Y      Z
 C          0.021 -0.011 -0.032    0.011 -0.005  0.013   -0.118  0.029 -0.070
 C         -0.165 -0.131  0.004    0.089 -0.036 -0.049   -0.103  0.174  0.199
 N         -0.019  0.004  0.003   -0.119 -0.007  0.030    0.130 -0.143 -0.148
 C          0.016  0.029 -0.003    0.047  0.057 -0.009    0.022  0.065  0.035
 N          0.017 -0.030 -0.006    0.102 -0.083 -0.009    0.051 -0.077 -0.032
 N         -0.008  0.038 -0.008   -0.015 -0.001 -0.005    0.082  0.007  0.024
 C         -0.006 -0.043  0.008   -0.002  0.013 -0.006    0.037 -0.105  0.046
 N          0.127  0.109  0.022    0.004 -0.008 -0.002   -0.061  0.020 -0.055
 H          0.178 -0.001 -0.057   -0.194 -0.019  0.079    0.461 -0.091 -0.352
 H         -0.014  0.068  0.067   -0.077  0.501  0.344   -0.035  0.184  0.157
 H          0.015  0.072  0.010   -0.047 -0.033 -0.010    0.260  0.179  0.041
 O         -0.023  0.009 -0.007   -0.008 -0.004  0.000    0.019  0.014 -0.001
 H          0.654  0.160  0.159   -0.084 -0.012 -0.019   -0.199  0.056 -0.013
 O         -0.006  0.015  0.001    0.002  0.009 -0.001   -0.004 -0.029  0.015
 H         -0.334 -0.476  0.115    0.160  0.052 -0.081   -0.093  0.129  0.194
 H         -0.044 -0.109 -0.155   -0.242 -0.453 -0.462   -0.158 -0.293 -0.249
 O         -0.002  0.005  0.005   -0.047  0.059  0.038   -0.086  0.051  0.028
 TransDip  -0.099 -0.087  0.041    0.319  0.036 -0.023   -0.161 -0.028  0.102

 Mode:                28                     29                     30
 Frequency:      1208.87                1293.21                1349.23
 Force Cnst:      2.2100                 2.0786                 1.5867
 Red. Mass:       2.5667                 2.1095                 1.4793
 IR Active:          YES                    YES                    YES
 IR Intens:       72.703                 79.609                 89.724
 Raman Active:       YES                    YES                    YES
               X      Y      Z        X      Y      Z        X      Y      Z
 C          0.159 -0.049  0.095   -0.130  0.067 -0.022   -0.025  0.014 -0.042
 C         -0.150  0.024  0.053   -0.051 -0.187  0.029   -0.063  0.066  0.002
 N          0.054 -0.044 -0.055   -0.052  0.032  0.023    0.003  0.019  0.044
 C         -0.001  0.012  0.007   -0.015 -0.002 -0.008   -0.060 -0.038 -0.027
 N          0.011 -0.021 -0.011   -0.005  0.008  0.005    0.017  0.009  0.007
 N         -0.064 -0.032 -0.009    0.070 -0.067  0.033   -0.036 -0.083  0.021
 C         -0.063  0.180 -0.081   -0.014  0.007  0.002   -0.035  0.072 -0.035
 N          0.062 -0.096  0.026    0.094  0.072 -0.026   -0.009 -0.043  0.005
 H          0.195 -0.030 -0.131    0.286  0.002 -0.037    0.245 -0.013  0.019
 H         -0.022  0.087  0.043    0.003 -0.014 -0.021   -0.019  0.129  0.070
 H         -0.298 -0.251 -0.005    0.284  0.122  0.019    0.288  0.220  0.017
 O         -0.002 -0.021  0.011   -0.029 -0.007 -0.003    0.035  0.005  0.006
 H          0.308 -0.126  0.010   -0.310  0.082 -0.068    0.173 -0.044  0.027
 O         -0.001  0.032 -0.016    0.029  0.015 -0.002    0.020  0.009  0.007
 H          0.043  0.717 -0.109    0.264  0.710 -0.208    0.686 -0.463 -0.163
 H         -0.041 -0.075 -0.032    0.007  0.023  0.030   -0.010 -0.022 -0.023
 O         -0.022  0.012  0.007    0.031 -0.019 -0.008    0.018 -0.002 -0.001
 TransDip  -0.016  0.272 -0.019   -0.280  0.008 -0.056   -0.250  0.153 -0.078

 Mode:                31                     32                     33
 Frequency:      1355.74                1384.30                1398.11
 Force Cnst:      1.7464                 4.2133                 3.4804
 Red. Mass:       1.6126                 3.7317                 3.0220
 IR Active:          YES                    YES                    YES
 IR Intens:       34.649                211.193                162.367
 Raman Active:       YES                    YES                    YES
               X      Y      Z        X      Y      Z        X      Y      Z
 C          0.012 -0.002 -0.008   -0.191  0.124 -0.086   -0.094  0.033 -0.047
 C         -0.026  0.008  0.022    0.063 -0.016 -0.006    0.024 -0.006  0.030
 N         -0.038  0.016  0.030    0.107  0.003 -0.015   -0.088 -0.050 -0.026
 C         -0.013  0.002 -0.002   -0.095 -0.101 -0.059    0.237  0.208  0.131
 N         -0.003 -0.000  0.001    0.042  0.031  0.018   -0.078 -0.058 -0.039
 N          0.117  0.124 -0.008    0.208 -0.025  0.060    0.051 -0.046  0.030
 C          0.022 -0.052  0.015   -0.075  0.218 -0.090   -0.040  0.095 -0.051
 N         -0.041  0.019 -0.036    0.040 -0.056  0.051   -0.046 -0.034 -0.011
 H          0.310 -0.021 -0.022   -0.344  0.035  0.078   -0.349 -0.024  0.019
 H         -0.003  0.004 -0.009   -0.018  0.215  0.148    0.063 -0.524 -0.282
 H         -0.532 -0.482  0.022   -0.190 -0.415  0.083    0.071 -0.028  0.044
 O         -0.034 -0.018  0.001   -0.042 -0.060  0.012    0.023 -0.011  0.010
 H          0.111  0.061  0.052    0.270 -0.080  0.051    0.493  0.001  0.115
 O         -0.044 -0.046  0.004   -0.011 -0.071  0.019    0.013 -0.005  0.006
 H          0.544 -0.035 -0.156   -0.453 -0.188  0.179    0.269 -0.048 -0.033
 H          0.003  0.010  0.013   -0.024 -0.043 -0.051    0.000  0.027  0.051
 O          0.023 -0.013 -0.007   -0.023  0.033  0.018   -0.023 -0.029 -0.018
 TransDip  -0.037 -0.175  0.060   -0.430  0.082 -0.159    0.301  0.262  0.086

 Mode:                34                     35                     36
 Frequency:      1422.72                1457.81                1646.54
 Force Cnst:      2.1890                 2.1113                 1.9193
 Red. Mass:       1.8355                 1.6862                 1.2015
 IR Active:          YES                    YES                    YES
 IR Intens:       36.159                110.697                220.289
 Raman Active:       YES                    YES                    YES
               X      Y      Z        X      Y      Z        X      Y      Z
 C         -0.024  0.005  0.007   -0.002  0.008 -0.003    0.002  0.015 -0.005
 C          0.120 -0.057  0.037    0.086  0.076 -0.020   -0.001 -0.002  0.001
 N         -0.022  0.023  0.005   -0.150 -0.009  0.012   -0.016 -0.002 -0.002
 C         -0.056 -0.046 -0.030   -0.004  0.040  0.023    0.062 -0.016  0.013
 N          0.015  0.016  0.011   -0.010 -0.003  0.001   -0.036 -0.082 -0.033
 N         -0.027 -0.012 -0.003    0.002 -0.016  0.005    0.001 -0.002  0.001
 C         -0.009 -0.036 -0.004   -0.007  0.071 -0.022    0.007  0.003  0.000
 N         -0.172  0.005 -0.046    0.047 -0.041  0.028    0.001 -0.000 -0.000
 H          0.273 -0.005 -0.047    0.801 -0.054 -0.226    0.025 -0.002 -0.017
 H         -0.010  0.103  0.050    0.005 -0.048 -0.028   -0.205  0.579  0.011
 H          0.092  0.101 -0.008   -0.009 -0.027  0.007    0.015  0.011  0.001
 O          0.067  0.023  0.006   -0.022 -0.016  0.001   -0.005 -0.002 -0.000
 H          0.777  0.083  0.197   -0.156 -0.063 -0.028    0.007  0.001  0.002
 O          0.011  0.007 -0.001   -0.003 -0.013  0.003   -0.003 -0.011  0.002
 H         -0.147  0.386  0.062   -0.401 -0.148  0.180   -0.005 -0.008  0.003
 H          0.006  0.009 -0.002    0.005  0.007 -0.022    0.594  0.472  0.175
 O          0.017 -0.000  0.001    0.052 -0.037 -0.020   -0.028  0.022  0.010
 TransDip   0.137 -0.135 -0.001    0.240  0.235 -0.028    0.422  0.219  0.007

 Mode:                37                     38                     39
 Frequency:      1776.46                1813.47                1860.83
 Force Cnst:     11.8410                17.8854                22.3076
 Red. Mass:       6.3683                 9.2306                10.9342
 IR Active:          YES                    YES                    YES
 IR Intens:      678.092                838.328                284.457
 Raman Active:       YES                    YES                    YES
               X      Y      Z        X      Y      Z        X      Y      Z
 C          0.017  0.030 -0.005    0.330  0.536 -0.076   -0.185 -0.285  0.038
 C         -0.011  0.007 -0.002   -0.021 -0.047  0.007   -0.014  0.013  0.009
 N         -0.074  0.029  0.029    0.010 -0.001 -0.005    0.027  0.001 -0.004
 C          0.390 -0.359 -0.203   -0.039  0.062  0.030   -0.052  0.017  0.009
 N         -0.029  0.099  0.032    0.003 -0.000 -0.002    0.007 -0.005  0.000
 N         -0.009 -0.008  0.001   -0.094 -0.069 -0.002   -0.036 -0.005 -0.004
 C          0.058  0.024  0.003    0.284  0.053  0.033    0.659  0.239  0.043
 N         -0.000 -0.005 -0.001   -0.062 -0.010 -0.011   -0.099 -0.004 -0.023
 H          0.448 -0.023 -0.067   -0.117  0.010  0.020   -0.056 -0.004  0.026
 H          0.144 -0.494 -0.118    0.016 -0.061  0.002   -0.009  0.057  0.014
 H          0.042  0.038 -0.000    0.336  0.337 -0.020    0.122  0.138 -0.012
 O         -0.035 -0.014 -0.002   -0.154 -0.052 -0.011   -0.371 -0.147 -0.020
 H          0.017  0.003  0.008    0.144 -0.000  0.029    0.340  0.044  0.093
 O         -0.009 -0.019  0.003   -0.185 -0.323  0.051    0.101  0.171 -0.026
 H          0.028 -0.016 -0.008    0.038  0.144 -0.038    0.063 -0.013 -0.017
 H         -0.215 -0.045  0.123   -0.089 -0.127 -0.051    0.017  0.022 -0.004
 O         -0.228  0.190  0.105    0.027 -0.028 -0.014    0.022 -0.015 -0.008
 TransDip   0.685 -0.411 -0.240    0.698  0.610  0.015    0.532  0.053  0.081

 Mode:                40                     41                     42
 Frequency:      3020.48                3507.21                3617.96
 Force Cnst:      5.8272                 7.6414                 8.3314
 Red. Mass:       1.0841                 1.0544                 1.0803
 IR Active:          YES                    YES                    YES
 IR Intens:       10.584                 69.535                 94.564
 Raman Active:       YES                    YES                    YES
               X      Y      Z        X      Y      Z        X      Y      Z
 C         -0.001  0.000 -0.001    0.001  0.002 -0.000   -0.001  0.000 -0.000
 C         -0.026 -0.012 -0.078   -0.001  0.000  0.000   -0.000  0.000 -0.000
 N          0.002  0.000 -0.000    0.001 -0.001 -0.000    0.000  0.001  0.000
 C         -0.001 -0.001 -0.000   -0.001 -0.001  0.001    0.000 -0.000 -0.000
 N         -0.000  0.000  0.000    0.013 -0.058  0.005    0.001  0.000  0.000
 N          0.000  0.000 -0.000   -0.000 -0.001  0.000    0.048 -0.050  0.027
 C          0.001 -0.000  0.000   -0.000  0.001 -0.000   -0.000  0.001 -0.000
 N         -0.000 -0.000  0.001    0.000 -0.000  0.000   -0.000 -0.001  0.001
 H         -0.006 -0.002 -0.006    0.003  0.013  0.007   -0.002 -0.011 -0.007
 H          0.001  0.002  0.001    0.404  0.102  0.039   -0.015 -0.004 -0.001
 H          0.001 -0.001 -0.001   -0.004  0.005 -0.002   -0.642  0.668 -0.367
 O         -0.000  0.000 -0.000   -0.000 -0.000  0.000    0.000 -0.000  0.000
 H         -0.005  0.002 -0.001   -0.001 -0.001  0.001    0.002  0.030 -0.018
 O          0.000  0.000  0.000   -0.001 -0.001  0.000   -0.000 -0.000  0.000
 H          0.306  0.140  0.938   -0.000  0.001  0.000    0.001 -0.000  0.001
 H          0.002  0.001 -0.003   -0.571  0.692 -0.128    0.001 -0.000  0.000
 O          0.000  0.000  0.000   -0.000  0.001  0.000   -0.000  0.000  0.000
 TransDip   0.013 -0.060 -0.084   -0.152  0.219 -0.014   -0.218  0.189 -0.117

 Mode:                43                     44                     45
 Frequency:      3622.37                3632.22                3652.25
 Force Cnst:      8.3310                 8.3902                 8.6025
 Red. Mass:       1.0776                 1.0794                 1.0946
 IR Active:          YES                    YES                    YES
 IR Intens:       50.002                 59.524                 85.200
 Raman Active:       YES                    YES                    YES
               X      Y      Z        X      Y      Z        X      Y      Z
 C         -0.000  0.000  0.000   -0.000  0.001 -0.000   -0.001 -0.001  0.000
 C         -0.001  0.001  0.001    0.001  0.001  0.000    0.000  0.000  0.000
 N         -0.012 -0.060 -0.040    0.001  0.002  0.001    0.000 -0.000 -0.000
 C          0.001 -0.001  0.000   -0.000  0.000  0.000   -0.001  0.000  0.001
 N          0.001  0.001  0.000   -0.001 -0.000 -0.000   -0.081  0.005 -0.010
 N          0.000 -0.001  0.000   -0.002  0.003 -0.001    0.001 -0.000  0.000
 C          0.000  0.000  0.000   -0.001  0.000  0.000   -0.000 -0.000  0.000
 N          0.000 -0.002  0.001   -0.004 -0.064  0.037   -0.000  0.001 -0.000
 H          0.172  0.823  0.534   -0.006 -0.024 -0.016    0.001  0.005  0.004
 H         -0.011 -0.003 -0.001    0.007  0.002  0.000    0.881  0.229  0.064
 H         -0.008  0.007 -0.004    0.022 -0.022  0.012   -0.009  0.009 -0.005
 O         -0.000 -0.000 -0.000   -0.000 -0.000 -0.000    0.000  0.000 -0.000
 H          0.002  0.026 -0.015    0.062  0.852 -0.512   -0.000 -0.006  0.004
 O         -0.000 -0.000 -0.000   -0.000  0.000 -0.000    0.000  0.000 -0.000
 H         -0.001  0.002  0.007   -0.001 -0.000 -0.002   -0.001 -0.000 -0.001
 H          0.008 -0.008  0.001    0.001 -0.002  0.000    0.244 -0.310  0.064
 O          0.000 -0.000 -0.000    0.000 -0.000 -0.000    0.000 -0.000 -0.000
 TransDip   0.053  0.187  0.116    0.000  0.206 -0.136    0.291  0.002  0.051

 STANDARD THERMODYNAMIC QUANTITIES AT   298.15 K  AND     1.00 ATM

   This Molecule has  0 Imaginary Frequencies
   Zero point vibrational energy:       78.452 kcal/mol

   Atom    1 Element C  Has Mass   12.00000
   Atom    2 Element C  Has Mass   12.00000
   Atom    3 Element N  Has Mass   14.00307
   Atom    4 Element C  Has Mass   12.00000
   Atom    5 Element N  Has Mass   14.00307
   Atom    6 Element N  Has Mass   14.00307
   Atom    7 Element C  Has Mass   12.00000
   Atom    8 Element N  Has Mass   14.00307
   Atom    9 Element H  Has Mass    1.00783
   Atom   10 Element H  Has Mass    1.00783
   Atom   11 Element H  Has Mass    1.00783
   Atom   12 Element O  Has Mass   15.99491
   Atom   13 Element H  Has Mass    1.00783
   Atom   14 Element O  Has Mass   15.99491
   Atom   15 Element H  Has Mass    1.00783
   Atom   16 Element H  Has Mass    1.00783
   Atom   17 Element O  Has Mass   15.99491
   Molecular Mass:   158.043990 amu
   Principal axes and moments of inertia in amu*Bohr^2:
                             1           2           3
    Eigenvalues --      729.60801  2640.19325  3203.65637
          X               0.99996     0.00680     0.00513
          Y              -0.00679     0.99998    -0.00156
          Z              -0.00514     0.00153     0.99999
   Rotational Symmetry Number is   1
   The Molecule is an Asymmetric Top
   Translational Enthalpy:        0.889 kcal/mol
   Rotational Enthalpy:           0.889 kcal/mol
   Vibrational Enthalpy:         82.875 kcal/mol
   gas constant (RT):             0.592 kcal/mol
   Translational Entropy:        41.082  cal/mol.K
   Rotational Entropy:           30.202  cal/mol.K
   Vibrational Entropy:          26.982  cal/mol.K

   Total Enthalpy:               85.245 kcal/mol
   Total Entropy:                98.265  cal/mol.K

 ======================================================================

 STANDARD THERMODYNAMIC QUANTITIES FOR ANHARMONIC VIBRATION -- TOSH

   Zero point vibrational energy: ************ kcal/mol

   Vibrational Enthalpy:       Infinity kcal/mol
   Vibrational Entropy:             NaN  cal/mol.K

   Total Enthalpy:             Infinity kcal/mol
   Total Entropy:                   NaN  cal/mol.K

 ======================================================================

 STANDARD THERMODYNAMIC QUANTITIES FOR ANHARMONIC VIBRATION -- VPT2

   Zero point vibrational energy: ************ kcal/mol

   Vibrational Enthalpy:       Infinity kcal/mol
   Vibrational Entropy:             NaN  cal/mol.K

   Total Enthalpy:             Infinity kcal/mol
   Total Entropy:                   NaN  cal/mol.K

 ======================================================================

Archival summary:
1\1\TWL02\FREQ\ProcedureUnspecified\BasisUnspecified\3446\taweetha\ThuSep2122:38:252017ThuSep2122:38:252017\0\\#,FREQ,ProcedureUnspecified,BasisUnspecified,\\0,1\N\H,1,1.00906\C,1,1.39083,2,114.67\O,3,1.2175,1,121.523,2,-2.68404,0\N,3,1.38089,1,114.14,2,178.667,0\H,5,1.00944,3,112.953,1,-174.078,0\H,5,1.01475,3,117.497,1,-36.2438,0\C,1,1.45032,2,116.922,3,-161.226,0\H,8,1.097,1,109.591,2,129.229,0\N,8,1.44676,1,111.71,2,3.50561,0\H,10,1.00876,8,123.345,1,78.4557,0\C,10,1.37924,8,113.19,1,-125.205,0\O,12,1.20309,10,128.348,8,-174.153,0\N,12,1.4126,10,105.695,8,5.75935,0\H,14,1.01045,12,122.035,10,176.624,0\C,14,1.36968,12,113.062,10,-4.52663,0\O,16,1.20867,14,128.28,12,-178.378,0\\\@

 Total job time:  2743.01s(wall), 2741.98s(cpu) 
 Thu Sep 21 22:38:25 2017

        *************************************************************
        *                                                           *
        *  Thank you very much for using Q-Chem.  Have a nice day.  *
        *                                                           *
        *************************************************************


 
User input: 3 of 3 
 
TWL02 127.0.1
Q-Chem Developer Version! Running on 127.0.1.*
                  Welcome to Q-Chem
     A Quantum Leap Into The Future Of Chemistry


 Q-Chem 4.4, Q-Chem, Inc., Pleasanton, CA (2016)

 Y. Shao,  Z. Gan,  E. Epifanovsky,  A. T. B. Gilbert,  M. Wormit,  
 J. Kussmann,  A. W. Lange,  A. Behn,  J. Deng,  X. Feng,  D. Ghosh,  
 M. Goldey,  P. R. Horn,  L. D. Jacobson,  I. Kaliman,  F. Rob,  
 R. Z. Khaliullin,  T. Kus,  A. Landau,  J. Liu,  E. I. Proynov,  Y. M. Rhee,  
 R. M. Richard,  M. A. Rohrdanz,  R. P. Steele,  E. J. Sundstrom,  
 H. L. Woodcock III,  P. M. Zimmerman,  D. Zuev,  B. Albrecht,  E. Alguire,  
 B. Austin,  S. A. Baeppler,  G. J. O. Beran,  Y. A. Bernard,  E. Berquist,  
 K. Brandhorst,  K. B. Bravaya,  S. T. Brown,  D. Casanova,  C.-M. Chang,  
 Y. Chen,  S. H. Chien,  K. D. Closser,  M. P. Coons,  D. L. Crittenden,  
 S. Dasgupta,  M. Diedenhofen,  R. A. DiStasio Jr.,  H. Do,  A. D. Dutoi,  
 R. G. Edgar,  P.-T. Fang,  S. Fatehi,  Q. Feng,  L. Fusti-Molnar,  
 A. Ghysels,  A. Golubeva-Zadorozhnaya,  J. Gomes,  A. Gunina,  
 M. W. D. Hanson-Heine,  P. H. P. Harbach,  A. W. Hauser,  J. E. Herr,  
 E. G. Hohenstein,  Z. C. Holden,  K. Hui,  T.-C. Jagau,  H. Ji,  B. Kaduk,  
 K. Khistyaev,  Jaehoon Kim,  Jihan Kim,  R. A. King,  P. Klunzinger,  
 K. Koh,  D. Kosenkov,  T. Kowalczyk,  C. M. Krauter,  A. Kunitsa,  
 K. U. Lao,  A. Laurent,  K. V. Lawler,  J. Lee,  D. Lefrancois,  S. Lehtola,  
 S. V. Levchenko,  C. Y. Lin,  Y.-S. Lin,  F. Liu,  E. Livshits,  
 R. C. Lochan,  A. Luenser,  P. Manohar,  S. F. Manzer,  S.-P. Mao,  Y. Mao,  
 N. Mardirossian,  A. V. Marenich,  L. A. Martinez-Martinez,  S. A. Maurer,  
 N. J. Mayhall,  J.-M. Mewes,  A. F. Morrison,  K. Nanda,  T. S. Nguyen-Beck,  
 C. M. Oana,  R. Olivares-Amaya,  D. P. O'Neill,  J. A. Parkhill,  
 T. M. Perrine,  R. Peverati,  P. A. Pieniazek,  F. Plasser,  A. Prociuk,  
 D. R. Rehn,  E. Rosta,  N. J. Russ,  N. Sergueev,  S. M. Sharada,  
 S. Sharma,  D. W. Small,  A. Sodt,  T. Stauch,  T. Stein,  D. Stuck,  
 Y.-C. Su,  A. J. W. Thom,  T. Tsuchimochi,  L. Vogt,  O. Vydrov,  T. Wang,  
 M. A. Watson,  J. Wenzel,  A. White,  C. F. Williams,  V. Vanovschi,  
 K. Yao,  S. Yeganeh,  S. R. Yost,  Z.-Q. You,  I. Y. Zhang,  X. Zhang,  
 Y. Zhao,  B. R. Brooks,  G. K. L. Chan,  D. M. Chipman,  C. J. Cramer,  
 W. A. Goddard III,  M. S. Gordon,  W. J. Hehre,  A. Klamt,  
 H. F. Schaefer III,  M. W. Schmidt,  C. D. Sherrill,  D. G. Truhlar,  
 A. Warshel,  X. Xu,  A. Aspuru-Guzik,  R. Baer,  A. T. Bell,  N. A. Besley,  
 J.-D. Chai,  A. Dreuw,  B. D. Dunietz,  T. R. Furlani,  S. R. Gwaltney,  
 C.-P. Hsu,  Y. Jung,  J. Kong,  D. S. Lambrecht,  W. Liang,  C. Ochsenfeld,  
 V. A. Rassolov,  L. V. Slipchenko,  J. E. Subotnik,  T. Van Voorhis,  
 J. M. Herbert,  A. I. Krylov,  P. M. W. Gill,  M. Head-Gordon

 Contributors to earlier versions of Q-Chem not listed above: 
 R. D. Adamson,  J. Baker,  E. F. C. Byrd,  A. K. Chakraborty,  C.-L. Cheng,  
 H. Dachsel,  R. J. Doerksen,  G. Hawkins,  A. Heyden,  S. Hirata,  
 G. Kedziora,  F. J. Keil,  C. Kelley,  P. P. Korambath,  W. Kurlancheek,  
 A. M. Lee,  M. S. Lee,  D. Liotard,  I. Lotan,  P. E. Maslen,  N. Nair,  
 D. Neuhauser,  R. Olson,  B. Peters,  J. Ritchie,  N. E. Schultz,  
 N. Shenvi,  A. C. Simmonett,  K. S. Thanthiriwatte,  Q. Wu,  W. Zhang

 Please cite Q-Chem as follows:
 Y. Shao et al., Mol. Phys. 113, 184-215 (2015)
 DOI: 10.1080/00268976.2014.952696

 Q-Chem 4.4.2 for Intel X86 EM64T Linux

 Parts of Q-Chem use Armadillo 5.200.1 (Boston Tea Smuggler).
 http://arma.sourceforge.net/

 Q-Chem begins on Thu Sep 21 22:38:25 2017  


Host: 0

     Scratch files written to /scratch/taweetham/qchem40370//
The previous job contains 0 fragments, simply inherited here
FILE_GEOM_ORG=        593

Checking the input file for inconsistencies... 	...done.

--------------------------------------------------------------
User input:
--------------------------------------------------------------

$molecule
read
$end

$rem
   BASIS  =  6-311++G**
   METHOD  =  B3LYP
   SCF_GUESS = read
   SOLVENT_METHOD = SMD
$end


--------------------------------------------------------------
 ----------------------------------------------------------------
             Standard Nuclear Orientation (Angstroms)
    I     Atom           X                Y                Z
 ----------------------------------------------------------------
    1      C      -0.6111829295     1.1091616401    -0.0183472066
    2      C      -0.0798074698    -0.2454026584     0.5167708833
    3      N       1.0240280904    -0.7648423332    -0.2675441348
    4      C       2.3703693838    -0.5118994887    -0.0271518552
    5      N       2.6074086988     0.6323126463     0.7086861352
    6      N      -1.9352487131     0.9091716369    -0.3062310088
    7      C      -2.3771168873    -0.3969620817     0.0006966653
    8      N      -1.2536221162    -1.0843783967     0.4099895214
    9      H       0.8426528524    -1.5877363339    -0.8226489952
   10      H       3.5894728195     0.8505172844     0.7917685049
   11      H      -2.5575662691     1.6111349740    -0.6816898239
   12      O      -3.5079275697    -0.7986006514    -0.0851722693
   13      H      -1.3646282677    -1.9497198891     0.9164108855
   14      O       0.0381549543     2.1206963600    -0.1450433784
   15      H       0.2436899467    -0.0979506029     1.5545663059
   16      H       2.0006027239     1.4289300299     0.5446484762
   17      O       3.2402555560    -1.2667044374    -0.4219493670
 ----------------------------------------------------------------
 Nuclear Repulsion Energy =   625.1807202324 hartrees
 There are       41 alpha and       41 beta electrons
 Requested basis set is 6-311++G(d,p)
 There are 96 shells and 284 basis functions

 Total QAlloc Memory Limit   2000 MB
 Mega-Array Size        61 MB
 MEM_STATIC part        62 MB
 A cutoff of  1.0D-08 yielded   3790 shell pairs
 There are     33808 function pairs (     36325 Cartesian)

 -------------------------------------------------------
 OpenMP Integral Computing Module                       
 Release: version 1.0, May 2013, Q-Chem Inc. Pittsburgh 
 -------------------------------------------------------
 Integral Job Info:
 Integral job number is                      11
 Integral operator is                         1
 short-range coefficients                     0
 long-range coefficients              100000000
 Omega coefficients                           0
 if combine SR and LR in K                    0
 Integral screening is                        0
 Integral computing path is                   2
 max size of driver memory is            800000
 size of driver memory is                593474
 size of scratch memory is              2260544
 max col of scratch BK array               1296
 max len of scratch array in speh3          155
 max len of scratch index in speh4           18
 max int batch size is                      520
 min int batch size is                       52
 fixed nKL is                                52
 max L of basis functions is                  2
 order of int derivative is                   0
 number of shells is                         96
 number of basis is                         295
 number of cartesian basis is               295
 number of contracted shell pairs          3790
 number of primitive shell pairs           9379
 maxK2 (contraction) of shell pair           36
 max number of K2 of shell pair               1
 max number of CS2 of shell pair            615
 max number of PS2 of shell pair           1722
 mem total for path MDJ                   75080
 -------------------------------------------------------
 Smallest overlap matrix eigenvalue = 1.36E-05

 Q-Chem warning in module /home/taweetham/qchem/stvman/mkSTV.C, line 257:

 Overlap eigenvalue is smaller than square root of threshold


 Scale SEOQF with 1.000000e-01/1.000000e-01/1.000000e-01

 Standard Electronic Orientation quadrupole field applied
 Nucleus-field energy     =     0.0000000186 hartrees
 Guess MOs from SCF MO coefficient file
 Reading MOs from coefficient file
 Reading MOs from coefficient file
 A restricted hybrid HF-DFT SCF calculation will be
 performed using Pulay DIIS extrapolation
 Exchange:     0.2000 Hartree-Fock + 0.0800 Slater + 0.7200 B88
 Correlation:  0.1900 VWN1RPA + 0.8100 LYP
 Using SG-1 standard quadrature grid
 SCF converges when DIIS error is below 1.0E-05
 ---------------------------------------
  Cycle       Energy         DIIS Error
 ---------------------------------------
    1    -600.9576873163      1.26E-03
    2    -600.9692257912      1.15E-04
    3    -600.9692777682      1.19E-04
    4    -600.9693537776      5.09E-05
    5    -600.9693688763      1.75E-05
    6    -600.9693721288      5.17E-06 Convergence criterion met
 ---------------------------------------
 SCF time:  CPU 50.31 s  wall 50.34 s

 Citation of the SMD model:
 Marenich, A.V.; Cramer, C.J.; Truhlar, D.G.
 J. Phys. Chem. B 2009, 113, 6378-6396.
 iSolventCode=           1
 Solvent: water                                                           

 vradii
            1           2           3           4           5           6
    1   1.8500000   1.8500000   1.8900000   1.8500000   1.8900000   1.8900000
            7           8           9          10          11          12
    1   1.8500000   1.8900000   1.2000000   1.2000000   1.2000000   1.5200000
           13          14          15          16          17
    1   1.2000000   1.5200000   1.2000000   1.2000000   1.5200000
Changing PCM_TESSEL_METHOD to VTN
Changing PCM_VDW_RADII to SMD_RADIUS
 Discretize the solute cavity surface with Lebedev spheres
	Using 302 Lebedev grid points for each H atom
	Using 302 Lebedev grid points for other atoms
	Atomic van der Waals radii will be scaled by 1.20
 Removing interior tesserae...
 Keep 1546 surface tesserae and discard 3588 interior tesserae
 Molecular Surface Area = 161.178 Angst**2
 A restricted hybrid HF-DFT SCF calculation will be
 performed using Pulay DIIS extrapolation
 Polarizable Continuum solvation model will be applied
 Exchange:     0.2000 Hartree-Fock + 0.0800 Slater + 0.7200 B88
 Correlation:  0.1900 VWN1RPA + 0.8100 LYP
 Using SG-1 standard quadrature grid
 SCF converges when DIIS error is below 1.0E-05

 Citation of the SMD model:
 Marenich, A.V.; Cramer, C.J.; Truhlar, D.G.
 J. Phys. Chem. B 2009, 113, 6378-6396.
 iSolventCode=           1
 Solvent: water                                                           

 vradii
            1           2           3           4           5           6
    1   1.8500000   1.8500000   1.8900000   1.8500000   1.8900000   1.8900000
            7           8           9          10          11          12
    1   1.8500000   1.8900000   1.2000000   1.2000000   1.2000000   1.5200000
           13          14          15          16          17
    1   1.2000000   1.5200000   1.2000000   1.2000000   1.5200000
 ---------------------------------------
  Cycle       Energy         DIIS Error
 ---------------------------------------
    1    -600.9693977324      1.93E-06
 Time req'd to invert C: 2.26 s (CPU) 2.25 s (wall)
    2    -601.0052438583      5.36E-04
    3    -601.0052500300      5.35E-04
    4    -601.0052442516      5.35E-04
    5    -601.0052483493      5.35E-04
    6    -601.0052403492      5.35E-04
    7    -601.0052393569      5.35E-04
    8    -601.0052432210      5.35E-04
    9    -601.0052418803      5.35E-04
   10    -601.0052390914      5.35E-04
   11    -601.0052396944      5.35E-04
   12    -601.0052386361      5.35E-04
   13    -601.0052409150      5.35E-04
   14    -601.0052396062      5.35E-04
   15    -601.0052396759      5.35E-04
   16    -601.0052517231      5.35E-04
   17    -601.0087378867      7.47E-04
   18    -601.0128154383      1.57E-04
   19    -601.0129797030      4.87E-05
   20    -601.0129908944      3.98E-05
   21    -601.0130019022      9.99E-06 Convergence criterion met
 ---------------------------------------
 SCF time:  CPU 143.16 s  wall 143.26 s
(0)  E-EN(g) gas-phase elect-nuc energy                 -600.969397732 a.u.
(3)  G-ENP(liq) elect-nuc-pol free energy of system     -601.013001902 a.u.
(4)  G-CDS(liq) cavity-dispersion-solvent structure 
     free energy                                                5.4887 kcal/mol
(6)  G-S(liq) free energy of system                     -601.004255130 a.u.
(9)  DeltaG-S(liq) free energy of  solvation
     (9) = (6) - (0)                                          -21.8733 kcal/mol
 SCF   energy in the final basis set = -601.0042551299
 Total energy in the final basis set = -601.0042551299

 --------------------------------------------------------------

                    Orbital Energies (a.u.)
 --------------------------------------------------------------

 Alpha MOs
 -- Occupied --
-19.140 -19.130 -19.107 -14.378 -14.360 -14.346 -14.330 -10.337
-10.316 -10.316 -10.278  -1.106  -1.084  -1.073  -1.007  -0.952
 -0.917  -0.889  -0.744  -0.664  -0.650  -0.620  -0.562  -0.555
 -0.525  -0.514  -0.510  -0.481  -0.477  -0.472  -0.453  -0.447
 -0.431  -0.422  -0.334  -0.321  -0.313  -0.309  -0.291  -0.286
 -0.268
 -- Virtual --
 -0.040  -0.004   0.011   0.018   0.019   0.019   0.032   0.040
  0.048   0.056   0.062   0.063   0.073   0.082   0.091   0.095
  0.107   0.114   0.118   0.123   0.127   0.130   0.142   0.144
  0.149   0.159   0.162   0.169   0.172   0.178   0.187   0.192
  0.198   0.201   0.207   0.217   0.226   0.229   0.236   0.245
  0.248   0.258   0.260   0.268   0.269   0.275   0.282   0.288
  0.292   0.300   0.306   0.312   0.316   0.320   0.324   0.331
  0.336   0.343   0.354   0.359   0.371   0.376   0.386   0.395
  0.411   0.428   0.456   0.471   0.472   0.523   0.561   0.571
  0.590   0.612   0.617   0.635   0.658   0.670   0.678   0.681
  0.694   0.696   0.706   0.717   0.724   0.754   0.759   0.769
  0.813   0.822   0.841   0.844   0.859   0.886   0.892   0.911
  0.919   0.932   0.954   0.982   1.006   1.020   1.056   1.097
  1.114   1.118   1.128   1.141   1.151   1.159   1.177   1.190
  1.199   1.203   1.207   1.219   1.237   1.248   1.290   1.295
  1.305   1.317   1.359   1.423   1.455   1.483   1.538   1.560
  1.569   1.594   1.623   1.642   1.648   1.673   1.691   1.715
  1.749   1.761   1.771   1.785   1.796   1.830   1.840   1.855
  1.900   1.920   1.930   1.959   1.990   1.999   2.055   2.081
  2.099   2.107   2.199   2.221   2.254   2.289   2.339   2.349
  2.399   2.412   2.467   2.511   2.517   2.542   2.562   2.583
  2.618   2.636   2.705   2.745   2.749   2.777   2.788   2.801
  2.835   2.840   2.854   2.869   2.884   2.895   2.903   2.905
  2.916   2.922   2.934   2.968   3.025   3.061   3.114   3.141
  3.281   3.323   3.342   3.357   3.361   3.390   3.419   3.469
  3.488   3.507   3.522   3.549   3.571   3.638   3.693   3.823
  3.860   3.894   3.931   3.950   4.005   4.018   4.122   4.635
  4.702   4.742   4.768   4.831   4.913   5.024   5.040   5.046
  5.054   5.105   5.204   5.245   5.310   5.739   5.771   5.785
 23.752  23.833  23.847  23.877  35.524  35.558  35.634  35.642
 49.979  50.003  50.043
 --------------------------------------------------------------

          Ground-State Mulliken Net Atomic Charges

     Atom                 Charge (a.u.)
  ----------------------------------------
      1 C                     0.331106
      2 C                    -0.413287
      3 N                    -0.232499
      4 C                     0.333654
      5 N                    -0.502524
      6 N                    -0.314354
      7 C                     0.378310
      8 N                    -0.333763
      9 H                     0.386421
     10 H                     0.348715
     11 H                     0.419152
     12 O                    -0.481553
     13 H                     0.379367
     14 O                    -0.410884
     15 H                     0.327922
     16 H                     0.303804
     17 O                    -0.519587
  ----------------------------------------
  Sum of atomic charges =    -0.000000

 -----------------------------------------------------------------
                    Cartesian Multipole Moments
 -----------------------------------------------------------------
    Charge (ESU x 10^10)
                -0.0000
    Dipole Moment (Debye)
         X      -2.2040      Y       1.4495      Z       2.6499
       Tot       3.7391
    Quadrupole Moments (Debye-Ang)
        XX     -90.5255     XY       4.1277     YY     -65.9199
        XZ       4.6795     YZ      -2.7570     ZZ     -60.8073
    Octopole Moments (Debye-Ang^2)
       XXX      27.3424    XXY      86.7455    XYY     -19.2055
       YYY     -12.9022    XXZ      15.2378    XYZ       6.1533
       YYZ       3.4207    XZZ      -7.6167    YZZ      -0.4516
       ZZZ      -8.0957
    Hexadecapole Moments (Debye-Ang^3)
      XXXX   -2202.7937   XXXY      78.0173   XXYY    -396.3121
      XYYY      41.1044   YYYY    -507.9420   XXXZ      66.8682
      XXYZ     -27.8457   XYYZ       5.7336   YYYZ     -10.8805
      XXZZ    -315.0934   XYZZ       9.7823   YYZZ     -91.9999
      XZZZ     -19.1933   YZZZ      -6.6820   ZZZZ    -124.1144
 -----------------------------------------------------------------
Archival summary:
1\1\TWL02\SP\ProcedureUnspecified\BasisUnspecified\3446\taweetha\ThuSep2122:41:392017ThuSep2122:41:392017\0\\#,ProcedureUnspecified,BasisUnspecified,\\0,1\N\H,1,1.00906\C,1,1.39083,2,114.67\O,3,1.2175,1,121.523,2,-2.68404,0\N,3,1.38089,1,114.14,2,178.667,0\H,5,1.00944,3,112.953,1,-174.078,0\H,5,1.01475,3,117.497,1,-36.2438,0\C,1,1.45032,2,116.922,3,-161.226,0\H,8,1.097,1,109.591,2,129.229,0\N,8,1.44676,1,111.71,2,3.50561,0\H,10,1.00876,8,123.345,1,78.4557,0\C,10,1.37924,8,113.19,1,-125.205,0\O,12,1.20309,10,128.348,8,-174.153,0\N,12,1.4126,10,105.695,8,5.75935,0\H,14,1.01045,12,122.035,10,176.624,0\C,14,1.36968,12,113.062,10,-4.52663,0\O,16,1.20867,14,128.28,12,-178.378,0\\\@

 Total job time:  193.76s(wall), 193.63s(cpu) 
 Thu Sep 21 22:41:39 2017

        *************************************************************
        *                                                           *
        *  Thank you very much for using Q-Chem.  Have a nice day.  *
        *                                                           *
        *************************************************************
