# Supplementary material for: Correction to ‘A DFT investigation of the blue bottle experiment: E○half-cell analysis of autoxidation catalysed by redox indicators’
Source: R Soc Open Sci. 2017 Nov 8;4(11):171563. doi: 10.1098/rsos.171563 (PMC5717704; doi:10.1098/rsos.171563)
Supplement: All Q-Chem output files and optimised geometries [file rsos171563supp2.zip › B3LYP_6-311++Gdp_reducing_agents/C4H8N4O4.out]

TWL02 127.0.1
Q-Chem Developer Version! Running on 127.0.1.*
                  Welcome to Q-Chem
     A Quantum Leap Into The Future Of Chemistry


 Q-Chem 4.4, Q-Chem, Inc., Pleasanton, CA (2016)

 Y. Shao,  Z. Gan,  E. Epifanovsky,  A. T. B. Gilbert,  M. Wormit,  
 J. Kussmann,  A. W. Lange,  A. Behn,  J. Deng,  X. Feng,  D. Ghosh,  
 M. Goldey,  P. R. Horn,  L. D. Jacobson,  I. Kaliman,  F. Rob,  
 R. Z. Khaliullin,  T. Kus,  A. Landau,  J. Liu,  E. I. Proynov,  Y. M. Rhee,  
 R. M. Richard,  M. A. Rohrdanz,  R. P. Steele,  E. J. Sundstrom,  
 H. L. Woodcock III,  P. M. Zimmerman,  D. Zuev,  B. Albrecht,  E. Alguire,  
 B. Austin,  S. A. Baeppler,  G. J. O. Beran,  Y. A. Bernard,  E. Berquist,  
 K. Brandhorst,  K. B. Bravaya,  S. T. Brown,  D. Casanova,  C.-M. Chang,  
 Y. Chen,  S. H. Chien,  K. D. Closser,  M. P. Coons,  D. L. Crittenden,  
 S. Dasgupta,  M. Diedenhofen,  R. A. DiStasio Jr.,  H. Do,  A. D. Dutoi,  
 R. G. Edgar,  P.-T. Fang,  S. Fatehi,  Q. Feng,  L. Fusti-Molnar,  
 A. Ghysels,  A. Golubeva-Zadorozhnaya,  J. Gomes,  A. Gunina,  
 M. W. D. Hanson-Heine,  P. H. P. Harbach,  A. W. Hauser,  J. E. Herr,  
 E. G. Hohenstein,  Z. C. Holden,  K. Hui,  T.-C. Jagau,  H. Ji,  B. Kaduk,  
 K. Khistyaev,  Jaehoon Kim,  Jihan Kim,  R. A. King,  P. Klunzinger,  
 K. Koh,  D. Kosenkov,  T. Kowalczyk,  C. M. Krauter,  A. Kunitsa,  
 K. U. Lao,  A. Laurent,  K. V. Lawler,  J. Lee,  D. Lefrancois,  S. Lehtola,  
 S. V. Levchenko,  C. Y. Lin,  Y.-S. Lin,  F. Liu,  E. Livshits,  
 R. C. Lochan,  A. Luenser,  P. Manohar,  S. F. Manzer,  S.-P. Mao,  Y. Mao,  
 N. Mardirossian,  A. V. Marenich,  L. A. Martinez-Martinez,  S. A. Maurer,  
 N. J. Mayhall,  J.-M. Mewes,  A. F. Morrison,  K. Nanda,  T. S. Nguyen-Beck,  
 C. M. Oana,  R. Olivares-Amaya,  D. P. O'Neill,  J. A. Parkhill,  
 T. M. Perrine,  R. Peverati,  P. A. Pieniazek,  F. Plasser,  A. Prociuk,  
 D. R. Rehn,  E. Rosta,  N. J. Russ,  N. Sergueev,  S. M. Sharada,  
 S. Sharma,  D. W. Small,  A. Sodt,  T. Stauch,  T. Stein,  D. Stuck,  
 Y.-C. Su,  A. J. W. Thom,  T. Tsuchimochi,  L. Vogt,  O. Vydrov,  T. Wang,  
 M. A. Watson,  J. Wenzel,  A. White,  C. F. Williams,  V. Vanovschi,  
 K. Yao,  S. Yeganeh,  S. R. Yost,  Z.-Q. You,  I. Y. Zhang,  X. Zhang,  
 Y. Zhao,  B. R. Brooks,  G. K. L. Chan,  D. M. Chipman,  C. J. Cramer,  
 W. A. Goddard III,  M. S. Gordon,  W. J. Hehre,  A. Klamt,  
 H. F. Schaefer III,  M. W. Schmidt,  C. D. Sherrill,  D. G. Truhlar,  
 A. Warshel,  X. Xu,  A. Aspuru-Guzik,  R. Baer,  A. T. Bell,  N. A. Besley,  
 J.-D. Chai,  A. Dreuw,  B. D. Dunietz,  T. R. Furlani,  S. R. Gwaltney,  
 C.-P. Hsu,  Y. Jung,  J. Kong,  D. S. Lambrecht,  W. Liang,  C. Ochsenfeld,  
 V. A. Rassolov,  L. V. Slipchenko,  J. E. Subotnik,  T. Van Voorhis,  
 J. M. Herbert,  A. I. Krylov,  P. M. W. Gill,  M. Head-Gordon

 Contributors to earlier versions of Q-Chem not listed above: 
 R. D. Adamson,  J. Baker,  E. F. C. Byrd,  A. K. Chakraborty,  C.-L. Cheng,  
 H. Dachsel,  R. J. Doerksen,  G. Hawkins,  A. Heyden,  S. Hirata,  
 G. Kedziora,  F. J. Keil,  C. Kelley,  P. P. Korambath,  W. Kurlancheek,  
 A. M. Lee,  M. S. Lee,  D. Liotard,  I. Lotan,  P. E. Maslen,  N. Nair,  
 D. Neuhauser,  R. Olson,  B. Peters,  J. Ritchie,  N. E. Schultz,  
 N. Shenvi,  A. C. Simmonett,  K. S. Thanthiriwatte,  Q. Wu,  W. Zhang

 Please cite Q-Chem as follows:
 Y. Shao et al., Mol. Phys. 113, 184-215 (2015)
 DOI: 10.1080/00268976.2014.952696

 Q-Chem 4.4.2 for Intel X86 EM64T Linux

 Parts of Q-Chem use Armadillo 5.200.1 (Boston Tea Smuggler).
 http://arma.sourceforge.net/

 Q-Chem begins on Thu Sep 21 21:11:59 2017  


Host: 0

     Scratch files written to /scratch/taweetham/qchem40423//
FILE_GEOM_ORG=        593

Checking the input file for inconsistencies... 	...done.

--------------------------------------------------------------
User input:
--------------------------------------------------------------
$molecule
0 1
  C   -4.0656608    2.0532120   -0.3075907
  C   -4.1378228    0.5466911   -0.4662342
  N   -5.0400881   -0.0803818    0.4925791
  C   -6.4003390    0.0979972    0.4815926
  N   -7.0114187    0.8992541   -0.4359919
  N   -2.0782340    0.8479113    1.6742718
  C   -1.8738322    0.0761790    0.5772765
  N   -2.8083262   -0.0626307   -0.4151127
  H   -4.6456535   -0.7419851    1.1812373
  H   -8.0380068    1.0003745   -0.4254603
  H   -1.3253054    0.9478158    2.3724195
  O   -0.8012744   -0.4995958    0.4571238
  H   -2.5425790   -0.6409879   -1.2277409
  O   -4.7048108    2.6175691    0.5706160
  H   -4.5342024    0.3222730   -1.4813591
  H   -6.4894339    1.4097275   -1.1581963
  O   -7.0852202   -0.4915770    1.3006679
  O   -3.2725879    2.7745146   -1.1247768
  H   -2.9530505    1.3546480    1.8393880
  H   -3.1889218    3.7323784   -1.0139317
$end

$rem
   BASIS  =  6-311++G**
   JOB_TYPE  =  Optimization
   METHOD  =  B3LYP
$end

--------------------------------------------------------------
 ----------------------------------------------------------------
             Standard Nuclear Orientation (Angstroms)
    I     Atom           X                Y                Z
 ----------------------------------------------------------------
    1      C      -0.0132588689     1.3913305929    -0.0771502240
    2      C       0.0451958536     0.1004226207     0.7166507517
    3      N       0.9125872977    -0.9002367761     0.1059635224
    4      C       2.2746584371    -0.7659844267     0.0113020215
    5      N       2.9208449861     0.3390413522     0.4790127290
    6      N      -2.0698802757    -0.5065553512    -1.3013770674
    7      C      -2.2526855029    -0.7229544014     0.0254624959
    8      N      -1.2924466179    -0.4403165297     0.9611123291
    9      H       0.4910497470    -1.7853530677    -0.2202617686
   10      H       3.9478754744     0.4020234424     0.4051140856
   11      H      -2.8408488254    -0.7011660561    -1.9586644975
   12      O      -3.3282986639    -1.1652835010     0.4045862509
   13      H      -1.5422226000    -0.6040083122     1.9491913622
   14      O       0.6077369387     1.5054530972    -1.1257678510
   15      H       0.4671793132     0.3281065577     1.7206670953
   16      H       2.4255135730     1.1235219930     0.9193164132
   17      O       2.9291399676    -1.6674058817    -0.4853242256
   18      O      -0.7743497666     2.4131529094     0.3629122561
   19      H      -1.1940087185    -0.1413533502    -1.6871566225
   20      H      -0.8495630160     3.2304806222    -0.1500283728
 ----------------------------------------------------------------
 Molecular Point Group                 C1    NOp =  1
 Largest Abelian Subgroup              C1    NOp =  1
 Nuclear Repulsion Energy =   754.6853873295 hartrees
 There are       46 alpha and       46 beta electrons
 Requested basis set is 6-311++G(d,p)
 There are 112 shells and 320 basis functions

 Total QAlloc Memory Limit   2000 MB
 Mega-Array Size        61 MB
 MEM_STATIC part        62 MB
 A cutoff of  1.0D-11 yielded   5406 shell pairs
 There are     44612 function pairs (     47840 Cartesian)

 -------------------------------------------------------
 OpenMP Integral Computing Module                       
 Release: version 1.0, May 2013, Q-Chem Inc. Pittsburgh 
 -------------------------------------------------------
 Integral Job Info:
 Integral job number is                      11
 Integral operator is                         1
 short-range coefficients                     0
 long-range coefficients              100000000
 Omega coefficients                           0
 if combine SR and LR in K                    0
 Integral screening is                        0
 Integral computing path is                   2
 max size of driver memory is            800000
 size of driver memory is                593474
 size of scratch memory is              2260544
 max col of scratch BK array               1296
 max len of scratch array in speh3          155
 max len of scratch index in speh4           18
 max int batch size is                      520
 min int batch size is                       52
 fixed nKL is                                52
 max L of basis functions is                  2
 order of int derivative is                   0
 number of shells is                        112
 number of basis is                         332
 number of cartesian basis is               332
 number of contracted shell pairs          5406
 number of primitive shell pairs          13092
 maxK2 (contraction) of shell pair           36
 max number of K2 of shell pair               1
 max number of CS2 of shell pair            914
 max number of PS2 of shell pair           2184
 mem total for path MDJ                   91304
 -------------------------------------------------------
 Smallest overlap matrix eigenvalue = 6.02E-06

 Scale SEOQF with 1.000000e-01/1.000000e-01/1.000000e-01

 Standard Electronic Orientation quadrupole field applied
 Nucleus-field energy     =     0.0000000177 hartrees
 Guess from superposition of atomic densities
 Warning:  Energy on first SCF cycle will be non-variational
 A restricted hybrid HF-DFT SCF calculation will be
 performed using Pulay DIIS extrapolation
 Exchange:     0.2000 Hartree-Fock + 0.0800 Slater + 0.7200 B88
 Correlation:  0.1900 VWN1RPA + 0.8100 LYP
 Using SG-1 standard quadrature grid
 SCF converges when DIIS error is below 1.0E-08
 ---------------------------------------
  Cycle       Energy         DIIS Error
 ---------------------------------------
    1    -679.9116645018      3.73E-02
    2    -677.0114433596      6.28E-03
    3    -675.7754668817      1.28E-02
    4    -677.3317818199      2.50E-03
    5    -677.3929946788      5.98E-04
    6    -677.3958583448      1.99E-04
    7    -677.3962582706      6.39E-05
    8    -677.3962893385      2.90E-05
    9    -677.3962968583      8.39E-06
   10    -677.3962975280      2.42E-06
   11    -677.3962976988      5.78E-07
   12    -677.3962976610      1.25E-07
   13    -677.3962976270      5.74E-08
   14    -677.3962976372      1.51E-08
   15    -677.3962976417      6.45E-09 Convergence criterion met
 ---------------------------------------
 SCF time:  CPU 231.27 s  wall 231.86 s
 SCF   energy in the final basis set = -677.3962976417
 Total energy in the final basis set = -677.3962976417

 --------------------------------------------------------------

                    Orbital Energies (a.u.)
 --------------------------------------------------------------

 Alpha MOs
 -- Occupied --
-19.209 -19.152 -19.086 -19.079 -14.374 -14.361 -14.355 -14.351
-10.352 -10.317 -10.314 -10.309  -1.148  -1.069  -1.062  -1.053
 -0.981  -0.928  -0.915  -0.901  -0.776  -0.688  -0.650  -0.638
 -0.589  -0.584  -0.560  -0.545  -0.525  -0.515  -0.505  -0.497
 -0.472  -0.448  -0.440  -0.422  -0.418  -0.417  -0.364  -0.327
 -0.303  -0.292  -0.283  -0.278  -0.272  -0.268
 -- Virtual --
 -0.063  -0.038  -0.019  -0.009  -0.002   0.014   0.023   0.029
  0.033   0.040   0.046   0.058   0.065   0.070   0.071   0.078
  0.084   0.089   0.093   0.094   0.103   0.107   0.108   0.119
  0.120   0.128   0.136   0.141   0.148   0.150   0.161   0.164
  0.169   0.172   0.177   0.183   0.185   0.192   0.198   0.207
  0.215   0.225   0.226   0.230   0.237   0.247   0.255   0.265
  0.267   0.268   0.273   0.279   0.292   0.299   0.300   0.314
  0.316   0.320   0.325   0.330   0.333   0.335   0.338   0.347
  0.354   0.367   0.371   0.373   0.379   0.390   0.411   0.419
  0.437   0.452   0.458   0.470   0.474   0.495   0.538   0.548
  0.560   0.582   0.592   0.605   0.611   0.629   0.639   0.643
  0.667   0.674   0.681   0.686   0.707   0.711   0.730   0.749
  0.773   0.777   0.797   0.816   0.830   0.843   0.860   0.883
  0.897   0.905   0.930   0.936   0.950   0.977   0.996   1.001
  1.022   1.047   1.071   1.092   1.126   1.135   1.155   1.160
  1.169   1.179   1.185   1.191   1.204   1.209   1.221   1.234
  1.240   1.255   1.265   1.282   1.291   1.302   1.323   1.340
  1.354   1.394   1.407   1.458   1.488   1.498   1.523   1.552
  1.582   1.587   1.605   1.611   1.652   1.655   1.669   1.677
  1.698   1.708   1.712   1.725   1.753   1.772   1.795   1.814
  1.829   1.836   1.876   1.888   1.909   1.949   1.967   1.985
  2.038   2.068   2.081   2.115   2.156   2.175   2.209   2.258
  2.273   2.299   2.314   2.323   2.344   2.393   2.422   2.428
  2.495   2.525   2.538   2.571   2.588   2.630   2.657   2.685
  2.709   2.751   2.779   2.806   2.814   2.823   2.830   2.835
  2.842   2.857   2.878   2.887   2.928   2.939   2.953   2.973
  2.976   2.991   2.998   3.024   3.028   3.060   3.088   3.119
  3.167   3.210   3.314   3.338   3.355   3.377   3.381   3.412
  3.423   3.492   3.525   3.547   3.569   3.609   3.646   3.724
  3.750   3.843   3.853   3.859   3.908   3.933   3.986   3.992
  4.036   4.134   4.652   4.683   4.694   4.711   4.724   4.867
  4.975   5.052   5.084   5.087   5.099   5.124   5.185   5.213
  5.231   5.291   5.594   5.801   5.819   5.868  23.716  23.744
 23.867  23.876  35.546  35.562  35.616  35.622  49.857  49.982
 50.040  50.052
 --------------------------------------------------------------

          Ground-State Mulliken Net Atomic Charges

     Atom                 Charge (a.u.)
  ----------------------------------------
      1 C                     0.122500
      2 C                    -0.673700
      3 N                    -0.256954
      4 C                     0.290519
      5 N                    -0.473386
      6 N                    -0.476407
      7 C                     0.266609
      8 N                    -0.209560
      9 H                     0.371511
     10 H                     0.338429
     11 H                     0.342587
     12 O                    -0.387057
     13 H                     0.349157
     14 O                    -0.187466
     15 H                     0.246288
     16 H                     0.245719
     17 O                    -0.380623
     18 O                    -0.153502
     19 H                     0.289623
     20 H                     0.335711
  ----------------------------------------
  Sum of atomic charges =    -0.000000

 -----------------------------------------------------------------
                    Cartesian Multipole Moments
 -----------------------------------------------------------------
    Charge (ESU x 10^10)
                 0.0000
    Dipole Moment (Debye)
         X       0.3125      Y       5.0618      Z       1.5962
       Tot       5.3167
    Quadrupole Moments (Debye-Ang)
        XX     -88.8775     XY       4.2277     YY     -69.1300
        XZ      13.8401     YZ       1.1966     ZZ     -64.9547
    Octopole Moments (Debye-Ang^2)
       XXX      62.2165    XXY      64.5923    XYY     -16.6524
       YYY      53.5587    XXZ      -7.9245    XYZ      -2.7750
       YYZ      -1.6616    XZZ     -20.3951    YZZ      -4.6986
       ZZZ       0.7426
    Hexadecapole Moments (Debye-Ang^3)
      XXXX   -1885.9359   XXXY      46.6491   XXYY    -485.2391
      XYYY     -18.1779   YYYY    -542.7359   XXXZ     132.1746
      XXYZ      12.6569   XYYZ      32.3781   YYYZ     -18.7812
      XXZZ    -313.7042   XYZZ      14.3187   YYZZ    -175.2758
      XZZZ      15.9968   YZZZ       3.9051   ZZZZ    -248.6387
 -----------------------------------------------------------------
 Calculating analytic gradient of the SCF energy
 Gradient of SCF Energy
            1           2           3           4           5           6
    1  -0.0163622   0.0124608   0.0189763  -0.0234646   0.0050857  -0.0250528
    2  -0.0400831   0.0169233  -0.0122836   0.0231258  -0.0293614  -0.0111807
    3   0.0646715  -0.0273209  -0.0045563   0.0137701  -0.0198275   0.0250540
            7           8           9          10          11          12
    1   0.0426943  -0.0292557  -0.0125830   0.0230093  -0.0138015   0.0046108
    2   0.0110123  -0.0092967  -0.0176863   0.0067189  -0.0021606   0.0040895
    3  -0.0036543  -0.0152942  -0.0056391   0.0007930  -0.0192581  -0.0079064
           13          14          15          16          17          18
    1   0.0018663   0.0103156   0.0069374  -0.0123435  -0.0035054   0.0116883
    2  -0.0001656   0.0053169  -0.0029470   0.0110612   0.0105409   0.0203086
    3   0.0235546  -0.0178422   0.0075148   0.0090245   0.0059036  -0.0388037
           19          20
    1   0.0112356  -0.0125118
    2   0.0050953   0.0109723
    3  -0.0015723   0.0113888
 Max gradient component =       6.467E-02
 RMS gradient           =       1.864E-02
 Gradient time:  CPU 74.89 s  wall 74.92 s
 Geometry Optimization Parameters
   NAtoms,    NIC,     NZ,  NCons,   NDum,   NFix, NCnnct, MaxDiis
       20     123       0       0       0       0       0       0


** GEOMETRY OPTIMIZATION IN DELOCALIZED INTERNAL COORDINATES **
   Searching for a Minimum

   Optimization Cycle:   1

                       Coordinates (Angstroms)
     ATOM                X               Y               Z
      1  C        -0.0132588689    1.3913305929   -0.0771502240
      2  C         0.0451958536    0.1004226207    0.7166507517
      3  N         0.9125872977   -0.9002367761    0.1059635224
      4  C         2.2746584371   -0.7659844267    0.0113020215
      5  N         2.9208449861    0.3390413522    0.4790127290
      6  N        -2.0698802757   -0.5065553512   -1.3013770674
      7  C        -2.2526855029   -0.7229544014    0.0254624959
      8  N        -1.2924466179   -0.4403165297    0.9611123291
      9  H         0.4910497470   -1.7853530677   -0.2202617686
     10  H         3.9478754744    0.4020234424    0.4051140856
     11  H        -2.8408488254   -0.7011660561   -1.9586644975
     12  O        -3.3282986639   -1.1652835010    0.4045862509
     13  H        -1.5422226000   -0.6040083122    1.9491913622
     14  O         0.6077369387    1.5054530972   -1.1257678510
     15  H         0.4671793132    0.3281065577    1.7206670953
     16  H         2.4255135730    1.1235219930    0.9193164132
     17  O         2.9291399676   -1.6674058817   -0.4853242256
     18  O        -0.7743497666    2.4131529094    0.3629122561
     19  H        -1.1940087185   -0.1413533502   -1.6871566225
     20  H        -0.8495630160    3.2304806222   -0.1500283728
   Point Group: c1    Number of degrees of freedom:    54


   Energy is   -677.396297642


 Attempting to Generate Delocalized Internal Coordinates

 54 Hessian modes will be used to form the next step
  Hessian Eigenvalues:
     0.006987    0.007263    0.007934    0.010835    0.012243    0.012546
     0.019357    0.019590    0.019968    0.020495    0.020558    0.020562
     0.021368    0.021375    0.022527    0.047379    0.063576    0.067480
     0.159754    0.159969    0.160000    0.160000    0.160000    0.160000
     0.160000    0.188631    0.191431    0.220009    0.220058    0.249959
     0.249970    0.249975    0.250000    0.250000    0.250000    0.306995
     0.323225    0.365458    0.371785    0.422938    0.424439    0.425308
     0.425362    0.432472    0.436469    0.506054    0.509427    0.523732
     0.536115    0.538127    0.554546    0.936181    0.939589    0.955388

 Minimum Search - Taking Simple RFO Step
 Searching for Lamda that Minimizes Along All modes
 Value Taken    Lamda =  -0.03734325
 Calculated Step too Large.  Step scaled by  0.750778
 Step Taken.  Stepsize is  0.300000

                             Maximum     Tolerance    Cnvgd?
         Gradient           0.043620      0.000300      NO
         Displacement       0.100073      0.001200      NO
         Energy change     *********      0.000001      NO


 New Cartesian Coordinates Obtained by Inverse Iteration

 Displacement from previous Coordinates is:  0.729307
 ----------------------------------------------------------------
             Standard Nuclear Orientation (Angstroms)
    I     Atom           X                Y                Z
 ----------------------------------------------------------------
    1      C      -0.0652632723     1.4419710414    -0.1106969429
    2      C       0.0326542845     0.1502687903     0.7061550555
    3      N       0.9009335951    -0.8479178429     0.0990766112
    4      C       2.2742699327    -0.7997139415    -0.0159086931
    5      N       2.9358436304     0.2903841132     0.4757425326
    6      N      -1.9733678646    -0.5272687629    -1.2854065330
    7      C      -2.2566362831    -0.7227216307     0.0335164999
    8      N      -1.2901075214    -0.4005960430     0.9607648589
    9      H       0.4731826652    -1.7123136997    -0.2146178613
   10      H       3.9447628909     0.2976837883     0.4019863663
   11      H      -2.7001610333    -0.7474313197    -1.9541700768
   12      O      -3.3338621829    -1.1759292835     0.4056393364
   13      H      -1.5575453864    -0.5538264236     1.9259354272
   14      O       0.5063030527     1.5965066192    -1.1721960797
   15      H       0.4420220828     0.4092015891     1.6970269670
   16      H       2.4867525820     1.0907279597     0.9010535698
   17      O       2.8830884781    -1.7366341682    -0.5167854930
   18      O      -0.8382754544     2.3801418820     0.4477229622
   19      H      -1.0890382074    -0.1757853760    -1.6364395506
   20      H      -0.9113372559     3.1761682424    -0.0928382731
 ----------------------------------------------------------------
 Molecular Point Group                 C1    NOp =  1
 Largest Abelian Subgroup              C1    NOp =  1
 Nuclear Repulsion Energy =   754.8328439041 hartrees
 There are       46 alpha and       46 beta electrons
 Applying Cartesian multipole field
    Component          Value
    ---------          -----
     (2,0,0)        1.00000E-11
     (0,2,0)        2.00000E-11
     (0,0,2)       -3.00000E-11
 Nucleus-field energy     =     0.0000000176 hartrees
 Requested basis set is 6-311++G(d,p)
 There are 112 shells and 320 basis functions
 A cutoff of  1.0D-11 yielded   5408 shell pairs
 There are     44579 function pairs (     47805 Cartesian)
 Smallest overlap matrix eigenvalue = 6.04E-06
 Guess MOs from SCF MO coefficient file
 Reading MOs from coefficient file
 Reading MOs from coefficient file
 A restricted hybrid HF-DFT SCF calculation will be
 performed using Pulay DIIS extrapolation
 Exchange:     0.2000 Hartree-Fock + 0.0800 Slater + 0.7200 B88
 Correlation:  0.1900 VWN1RPA + 0.8100 LYP
 Using SG-1 standard quadrature grid
 SCF converges when DIIS error is below 1.0E-08
 Geometry optimization detected.  Setting ReadMinima to 0
 Setting SaveMinima to 0
 Inaccurate integrated density:
   Number of electrons =    92
   Numerical integral  =    92.129926115296
   Relative error      =     0.1412240384 %
 ---------------------------------------
  Cycle       Energy         DIIS Error
 ---------------------------------------
    1    -677.4673995458      1.75E-03
    2    -677.4140827269      3.24E-04
    3    -677.4124061542      5.66E-04
    4    -677.4151302193      9.22E-05
    5    -677.4152014855      3.94E-05
    6    -677.4152144248      1.07E-05
    7    -677.4152151506      4.45E-06
    8    -677.4152153212      1.95E-06
    9    -677.4152153866      3.87E-07
   10    -677.4152154328      1.30E-07
   11    -677.4152153894      3.89E-08
   12    -677.4152153897      2.48E-08
   13    -677.4152154193      5.17E-09 Convergence criterion met
 ---------------------------------------
 SCF time:  CPU 220.65 s  wall 221.80 s
 SCF   energy in the final basis set = -677.4152154193
 Total energy in the final basis set = -677.4152154193

 --------------------------------------------------------------

                    Orbital Energies (a.u.)
 --------------------------------------------------------------

 Alpha MOs
 -- Occupied --
-19.215 -19.158 -19.092 -19.085 -14.369 -14.358 -14.352 -14.350
-10.351 -10.319 -10.313 -10.311  -1.158  -1.069  -1.065  -1.058
 -0.983  -0.933  -0.919  -0.902  -0.776  -0.686  -0.652  -0.636
 -0.591  -0.587  -0.562  -0.547  -0.529  -0.521  -0.502  -0.497
 -0.473  -0.450  -0.445  -0.428  -0.424  -0.423  -0.371  -0.335
 -0.302  -0.292  -0.287  -0.283  -0.276  -0.272
 -- Virtual --
 -0.059  -0.037  -0.018  -0.007  -0.001   0.015   0.023   0.031
  0.033   0.040   0.046   0.058   0.065   0.069   0.073   0.080
  0.087   0.090   0.091   0.095   0.105   0.107   0.110   0.118
  0.121   0.131   0.139   0.144   0.150   0.154   0.161   0.165
  0.170   0.172   0.178   0.185   0.187   0.192   0.201   0.209
  0.214   0.225   0.227   0.230   0.237   0.247   0.255   0.265
  0.266   0.268   0.272   0.280   0.287   0.296   0.299   0.312
  0.317   0.322   0.322   0.330   0.332   0.337   0.341   0.346
  0.353   0.360   0.368   0.372   0.377   0.386   0.411   0.413
  0.434   0.452   0.454   0.464   0.476   0.492   0.539   0.548
  0.563   0.578   0.593   0.611   0.615   0.633   0.640   0.646
  0.663   0.669   0.684   0.689   0.710   0.715   0.736   0.747
  0.776   0.780   0.803   0.813   0.830   0.844   0.861   0.886
  0.898   0.902   0.925   0.937   0.957   0.977   0.990   1.005
  1.029   1.054   1.078   1.096   1.121   1.137   1.150   1.157
  1.166   1.173   1.186   1.191   1.202   1.207   1.221   1.227
  1.233   1.252   1.264   1.276   1.285   1.299   1.314   1.333
  1.352   1.385   1.398   1.455   1.485   1.494   1.534   1.560
  1.584   1.589   1.605   1.613   1.649   1.667   1.680   1.681
  1.697   1.709   1.713   1.734   1.740   1.788   1.816   1.830
  1.841   1.848   1.868   1.902   1.911   1.955   1.963   1.999
  2.040   2.063   2.076   2.110   2.157   2.186   2.210   2.262
  2.279   2.302   2.329   2.337   2.344   2.402   2.431   2.440
  2.504   2.521   2.543   2.564   2.589   2.627   2.657   2.675
  2.706   2.747   2.784   2.808   2.820   2.828   2.833   2.838
  2.844   2.862   2.869   2.891   2.930   2.932   2.953   2.968
  2.973   2.988   3.013   3.040   3.046   3.083   3.123   3.154
  3.158   3.221   3.324   3.349   3.358   3.370   3.372   3.412
  3.418   3.497   3.516   3.545   3.583   3.609   3.655   3.710
  3.747   3.819   3.845   3.855   3.907   3.922   3.988   3.998
  4.047   4.127   4.674   4.690   4.723   4.737   4.752   4.877
  4.976   5.051   5.081   5.085   5.091   5.117   5.175   5.231
  5.240   5.345   5.598   5.795   5.813   5.847  23.716  23.770
 23.851  23.867  35.554  35.567  35.633  35.642  49.854  49.982
 50.037  50.041
 --------------------------------------------------------------

          Ground-State Mulliken Net Atomic Charges

     Atom                 Charge (a.u.)
  ----------------------------------------
      1 C                     0.126963
      2 C                    -0.682607
      3 N                    -0.245608
      4 C                     0.280297
      5 N                    -0.479511
      6 N                    -0.487888
      7 C                     0.259387
      8 N                    -0.217297
      9 H                     0.366873
     10 H                     0.334002
     11 H                     0.341492
     12 O                    -0.379392
     13 H                     0.350302
     14 O                    -0.196878
     15 H                     0.243584
     16 H                     0.253137
     17 O                    -0.371078
     18 O                    -0.108562
     19 H                     0.292420
     20 H                     0.320363
  ----------------------------------------
  Sum of atomic charges =    -0.000000

 -----------------------------------------------------------------
                    Cartesian Multipole Moments
 -----------------------------------------------------------------
    Charge (ESU x 10^10)
                 0.0000
    Dipole Moment (Debye)
         X       0.5664      Y       5.1277      Z       1.6882
       Tot       5.4281
    Quadrupole Moments (Debye-Ang)
        XX     -87.9530     XY       4.0157     YY     -70.1933
        XZ      13.2159     YZ       1.6722     ZZ     -65.6220
    Octopole Moments (Debye-Ang^2)
       XXX      69.0062    XXY      62.7547    XYY     -17.2931
       YYY      51.7025    XXZ      -5.3444    XYZ      -3.4633
       YYZ       0.6671    XZZ     -18.0223    YZZ      -5.5364
       ZZZ       1.6833
    Hexadecapole Moments (Debye-Ang^3)
      XXXX   -1861.0243   XXXY      45.9129   XXYY    -482.7375
      XYYY      -4.1314   YYYY    -574.5507   XXXZ     128.7477
      XXYZ       9.6188   XYYZ      35.5268   YYYZ     -17.5804
      XXZZ    -314.8610   XYZZ      19.0575   YYZZ    -179.8122
      XZZZ      20.4388   YZZZ       3.7384   ZZZZ    -254.7536
 -----------------------------------------------------------------
 Calculating analytic gradient of the SCF energy
 Gradient of SCF Energy
            1           2           3           4           5           6
    1  -0.0120373   0.0064729   0.0074120  -0.0112715   0.0028891  -0.0091919
    2  -0.0138418   0.0127457  -0.0093163   0.0153601  -0.0106752  -0.0041642
    3   0.0321619  -0.0144463  -0.0010644   0.0059988  -0.0082171   0.0089367
            7           8           9          10          11          12
    1   0.0231131  -0.0161295  -0.0038082   0.0057842  -0.0027964  -0.0057812
    2   0.0087786  -0.0050948  -0.0042956   0.0020935  -0.0002985  -0.0028123
    3  -0.0027761  -0.0060856  -0.0011359   0.0009188  -0.0052577   0.0011251
           13          14          15          16          17          18
    1   0.0011580   0.0081609   0.0030973  -0.0032717   0.0021791   0.0041799
    2   0.0007091   0.0010553  -0.0031202   0.0038107  -0.0021455   0.0071662
    3   0.0065370  -0.0127563   0.0034864   0.0040551  -0.0000352  -0.0175075
           19          20
    1   0.0045532  -0.0047120
    2   0.0027363   0.0013088
    3  -0.0006541   0.0067167
 Max gradient component =       3.216E-02
 RMS gradient           =       8.776E-03
 Gradient time:  CPU 75.42 s  wall 75.45 s
 Geometry Optimization Parameters
   NAtoms,    NIC,     NZ,  NCons,   NDum,   NFix, NCnnct, MaxDiis
       20     123       0       0       0       0       0       0

 Cartesian Hessian Update
 Hessian Updated using BFGS Update


** GEOMETRY OPTIMIZATION IN DELOCALIZED INTERNAL COORDINATES **
   Searching for a Minimum

   Optimization Cycle:   2

                       Coordinates (Angstroms)
     ATOM                X               Y               Z
      1  C        -0.0652632723    1.4419710414   -0.1106969429
      2  C         0.0326542845    0.1502687903    0.7061550555
      3  N         0.9009335951   -0.8479178429    0.0990766112
      4  C         2.2742699327   -0.7997139415   -0.0159086931
      5  N         2.9358436304    0.2903841132    0.4757425326
      6  N        -1.9733678646   -0.5272687629   -1.2854065330
      7  C        -2.2566362831   -0.7227216307    0.0335164999
      8  N        -1.2901075214   -0.4005960430    0.9607648589
      9  H         0.4731826652   -1.7123136997   -0.2146178613
     10  H         3.9447628909    0.2976837883    0.4019863663
     11  H        -2.7001610333   -0.7474313197   -1.9541700768
     12  O        -3.3338621829   -1.1759292835    0.4056393364
     13  H        -1.5575453864   -0.5538264236    1.9259354272
     14  O         0.5063030527    1.5965066192   -1.1721960797
     15  H         0.4420220828    0.4092015891    1.6970269670
     16  H         2.4867525820    1.0907279597    0.9010535698
     17  O         2.8830884781   -1.7366341682   -0.5167854930
     18  O        -0.8382754544    2.3801418820    0.4477229622
     19  H        -1.0890382074   -0.1757853760   -1.6364395506
     20  H        -0.9113372559    3.1761682424   -0.0928382731
   Point Group: c1    Number of degrees of freedom:    54


   Energy is   -677.415215419

 Hessian Updated using BFGS Update

 50 Hessian modes will be used to form the next step
  Hessian Eigenvalues:
     0.007001    0.007254    0.008064    0.010829    0.012243    0.012572
     0.019381    0.019517    0.020017    0.020528    0.020555    0.020659
     0.021360    0.021371    0.022527    0.047510    0.063842    0.066966
     0.154987    0.159759    0.159971    0.160978    0.189053    0.191211
     0.217128    0.222352    0.239099    0.249961    0.249971    0.249985
     0.269710    0.305503    0.322839    0.364267    0.371632    0.423275
     0.424515    0.425334    0.429271    0.431653    0.436478    0.504611
     0.509646    0.523516    0.535205    0.540141    0.559367    0.926677
     0.945405    0.969933

 Minimum Search - Taking Simple RFO Step
 Searching for Lamda that Minimizes Along All modes
 Value Taken    Lamda =  -0.00779336
 Calculated Step too Large.  Step scaled by  0.882412
 Step Taken.  Stepsize is  0.300000

                             Maximum     Tolerance    Cnvgd?
         Gradient           0.021767      0.000300      NO
         Displacement       0.096828      0.001200      NO
         Energy change     -0.018918      0.000001      NO


 New Cartesian Coordinates Obtained by Inverse Iteration

 Displacement from previous Coordinates is:  0.821700
 ----------------------------------------------------------------
             Standard Nuclear Orientation (Angstroms)
    I     Atom           X                Y                Z
 ----------------------------------------------------------------
    1      C      -0.0669864809     1.4955322040    -0.0984731975
    2      C       0.0124515427     0.1754551437     0.7041729778
    3      N       0.8757144479    -0.8104154801     0.0833878267
    4      C       2.2541751929    -0.8067520666    -0.0295191400
    5      N       2.9104932582     0.2872730154     0.4677713385
    6      N      -1.9295566305    -0.6457059466    -1.3025611786
    7      C      -2.2701716686    -0.7413817793     0.0193308536
    8      N      -1.3046108407    -0.3727003125     0.9467667950
    9      H       0.4448129436    -1.6611423248    -0.2412139441
   10      H       3.9113689557     0.2852093127     0.3788872998
   11      H      -2.6410045761    -0.9052473086    -1.9637331526
   12      O      -3.3626690966    -1.1412915765     0.3914857191
   13      H      -1.5980504470    -0.5005806120     1.9005738142
   14      O       0.4654398600     1.6895282723    -1.1620649194
   15      H       0.4102557974     0.4471704807     1.6894761371
   16      H       2.4690356387     1.1001691399     0.8568995742
   17      O       2.8445690132    -1.7420560444    -0.5492318702
   18      O      -0.7554746732     2.4206204742     0.5774364017
   19      H      -1.0275626433    -0.3664073379    -1.6537093121
   20      H      -0.7780108605     3.2256382804     0.0398786601
 ----------------------------------------------------------------
 Molecular Point Group                 C1    NOp =  1
 Largest Abelian Subgroup              C1    NOp =  1
 Nuclear Repulsion Energy =   753.4685094305 hartrees
 There are       46 alpha and       46 beta electrons
 Applying Cartesian multipole field
    Component          Value
    ---------          -----
     (2,0,0)        1.00000E-11
     (0,2,0)        2.00000E-11
     (0,0,2)       -3.00000E-11
 Nucleus-field energy     =     0.0000000178 hartrees
 Requested basis set is 6-311++G(d,p)
 There are 112 shells and 320 basis functions
 A cutoff of  1.0D-11 yielded   5405 shell pairs
 There are     44489 function pairs (     47691 Cartesian)
 Smallest overlap matrix eigenvalue = 5.95E-06
 Guess MOs from SCF MO coefficient file
 Reading MOs from coefficient file
 Reading MOs from coefficient file
 A restricted hybrid HF-DFT SCF calculation will be
 performed using Pulay DIIS extrapolation
 Exchange:     0.2000 Hartree-Fock + 0.0800 Slater + 0.7200 B88
 Correlation:  0.1900 VWN1RPA + 0.8100 LYP
 Using SG-1 standard quadrature grid
 SCF converges when DIIS error is below 1.0E-08
 Geometry optimization detected.  Setting ReadMinima to 0
 Setting SaveMinima to 0
 ---------------------------------------
  Cycle       Energy         DIIS Error
 ---------------------------------------
    1    -677.4306322323      1.77E-03
    2    -677.4175318744      3.32E-04
    3    -677.4140319860      7.16E-04
    4    -677.4187596745      3.70E-05
    5    -677.4187696408      2.04E-05
    6    -677.4187736262      7.38E-06
    7    -677.4187742663      2.66E-06
    8    -677.4187742654      1.06E-06
    9    -677.4187742704      3.32E-07
   10    -677.4187742460      1.25E-07
   11    -677.4187742511      3.17E-08
   12    -677.4187742569      1.83E-08
   13    -677.4187742549      5.64E-09 Convergence criterion met
 ---------------------------------------
 SCF time:  CPU 201.58 s  wall 201.89 s
 SCF   energy in the final basis set = -677.4187742549
 Total energy in the final basis set = -677.4187742549

 --------------------------------------------------------------

                    Orbital Energies (a.u.)
 --------------------------------------------------------------

 Alpha MOs
 -- Occupied --
-19.215 -19.159 -19.096 -19.090 -14.367 -14.356 -14.352 -14.349
-10.348 -10.321 -10.315 -10.308  -1.161  -1.072  -1.069  -1.061
 -0.985  -0.936  -0.921  -0.903  -0.774  -0.681  -0.653  -0.634
 -0.591  -0.588  -0.562  -0.545  -0.533  -0.523  -0.501  -0.495
 -0.473  -0.454  -0.447  -0.432  -0.428  -0.426  -0.372  -0.339
 -0.301  -0.294  -0.289  -0.288  -0.279  -0.276
 -- Virtual --
 -0.055  -0.035  -0.015  -0.007  -0.000   0.016   0.023   0.030
  0.033   0.040   0.046   0.057   0.062   0.069   0.073   0.081
  0.087   0.090   0.092   0.096   0.103   0.107   0.111   0.117
  0.122   0.132   0.143   0.145   0.151   0.157   0.161   0.165
  0.171   0.172   0.179   0.187   0.190   0.192   0.201   0.208
  0.213   0.221   0.226   0.232   0.237   0.248   0.255   0.261
  0.265   0.269   0.274   0.281   0.285   0.290   0.301   0.311
  0.319   0.321   0.321   0.327   0.333   0.338   0.342   0.346
  0.354   0.358   0.363   0.374   0.374   0.386   0.407   0.414
  0.432   0.445   0.458   0.460   0.486   0.492   0.541   0.553
  0.561   0.578   0.590   0.613   0.621   0.632   0.636   0.654
  0.667   0.671   0.682   0.695   0.713   0.718   0.732   0.752
  0.775   0.779   0.804   0.812   0.830   0.842   0.869   0.881
  0.893   0.901   0.923   0.931   0.956   0.976   0.991   1.011
  1.036   1.059   1.076   1.101   1.117   1.141   1.148   1.155
  1.160   1.170   1.186   1.197   1.205   1.210   1.219   1.231
  1.234   1.250   1.257   1.267   1.283   1.298   1.301   1.320
  1.345   1.381   1.396   1.442   1.483   1.500   1.541   1.551
  1.584   1.587   1.604   1.612   1.637   1.660   1.673   1.680
  1.702   1.714   1.716   1.733   1.741   1.795   1.815   1.839
  1.841   1.858   1.868   1.898   1.921   1.956   1.961   2.009
  2.032   2.059   2.083   2.110   2.161   2.188   2.213   2.269
  2.283   2.301   2.329   2.344   2.345   2.405   2.432   2.443
  2.508   2.520   2.543   2.564   2.594   2.626   2.661   2.674
  2.704   2.739   2.784   2.806   2.816   2.824   2.831   2.840
  2.844   2.857   2.874   2.896   2.926   2.930   2.947   2.963
  2.969   2.992   3.023   3.052   3.057   3.093   3.126   3.154
  3.181   3.210   3.338   3.352   3.366   3.374   3.377   3.410
  3.416   3.490   3.512   3.551   3.588   3.615   3.661   3.708
  3.746   3.785   3.838   3.854   3.909   3.913   3.985   3.999
  4.054   4.123   4.678   4.688   4.735   4.758   4.769   4.885
  4.969   5.051   5.077   5.082   5.089   5.113   5.172   5.235
  5.249   5.379   5.589   5.793   5.812   5.833  23.721  23.793
 23.850  23.860  35.559  35.567  35.638  35.648  49.852  49.984
 50.037  50.039
 --------------------------------------------------------------

          Ground-State Mulliken Net Atomic Charges

     Atom                 Charge (a.u.)
  ----------------------------------------
      1 C                     0.170569
      2 C                    -0.736846
      3 N                    -0.257675
      4 C                     0.278857
      5 N                    -0.480923
      6 N                    -0.501852
      7 C                     0.266915
      8 N                    -0.205348
      9 H                     0.363324
     10 H                     0.331233
     11 H                     0.339760
     12 O                    -0.370232
     13 H                     0.348941
     14 O                    -0.198508
     15 H                     0.247438
     16 H                     0.263556
     17 O                    -0.366624
     18 O                    -0.092720
     19 H                     0.293352
     20 H                     0.306783
  ----------------------------------------
  Sum of atomic charges =     0.000000

 -----------------------------------------------------------------
                    Cartesian Multipole Moments
 -----------------------------------------------------------------
    Charge (ESU x 10^10)
                -0.0000
    Dipole Moment (Debye)
         X       0.7589      Y       4.7687      Z       1.6302
       Tot       5.0965
    Quadrupole Moments (Debye-Ang)
        XX     -87.6850     XY       4.8543     YY     -70.0414
        XZ      12.3982     YZ       2.4102     ZZ     -66.0897
    Octopole Moments (Debye-Ang^2)
       XXX      72.6544    XXY      58.0094    XYY     -16.0899
       YYY      49.2968    XXZ      -4.8016    XYZ      -5.1226
       YYZ       1.9121    XZZ     -17.2842    YZZ      -8.2551
       ZZZ       0.3708
    Hexadecapole Moments (Debye-Ang^3)
      XXXX   -1844.7094   XXXY      37.5256   XXYY    -478.4441
      XYYY      -4.3683   YYYY    -596.4619   XXXZ     123.5873
      XXYZ       5.9657   XYYZ      36.2427   YYYZ     -23.9779
      XXZZ    -314.3097   XYZZ      19.0679   YYZZ    -185.9802
      XZZZ      22.0399   YZZZ      -5.2709   ZZZZ    -259.6617
 -----------------------------------------------------------------
 Calculating analytic gradient of the SCF energy
 Gradient of SCF Energy
            1           2           3           4           5           6
    1  -0.0081903   0.0029987   0.0014776  -0.0030202  -0.0004389  -0.0017004
    2   0.0015781   0.0066906  -0.0030707   0.0027720   0.0006588  -0.0014190
    3   0.0074336  -0.0033877   0.0005347   0.0053104  -0.0039450   0.0005105
            7           8           9          10          11          12
    1   0.0069276  -0.0051281  -0.0002243  -0.0008947   0.0007690  -0.0034914
    2   0.0027952  -0.0014905   0.0012572  -0.0000631   0.0003528  -0.0014353
    3  -0.0007002   0.0005662  -0.0003567   0.0005214   0.0002601   0.0007139
           13          14          15          16          17          18
    1   0.0010305   0.0042783   0.0007137   0.0002535   0.0017451   0.0031557
    2   0.0001055   0.0006241  -0.0012242  -0.0008357  -0.0020614  -0.0030380
    3  -0.0006174  -0.0020428   0.0001369   0.0012065  -0.0025375  -0.0035738
           19          20
    1  -0.0007239   0.0004624
    2  -0.0006797  -0.0015168
    3  -0.0005845   0.0005514
 Max gradient component =       8.190E-03
 RMS gradient           =       2.739E-03
 Gradient time:  CPU 76.46 s  wall 76.50 s
 Geometry Optimization Parameters
   NAtoms,    NIC,     NZ,  NCons,   NDum,   NFix, NCnnct, MaxDiis
       20     123       0       0       0       0       0       0

 Cartesian Hessian Update
 Hessian Updated using BFGS Update


** GEOMETRY OPTIMIZATION IN DELOCALIZED INTERNAL COORDINATES **
   Searching for a Minimum

   Optimization Cycle:   3

                       Coordinates (Angstroms)
     ATOM                X               Y               Z
      1  C        -0.0669864809    1.4955322040   -0.0984731975
      2  C         0.0124515427    0.1754551437    0.7041729778
      3  N         0.8757144479   -0.8104154801    0.0833878267
      4  C         2.2541751929   -0.8067520666   -0.0295191400
      5  N         2.9104932582    0.2872730154    0.4677713385
      6  N        -1.9295566305   -0.6457059466   -1.3025611786
      7  C        -2.2701716686   -0.7413817793    0.0193308536
      8  N        -1.3046108407   -0.3727003125    0.9467667950
      9  H         0.4448129436   -1.6611423248   -0.2412139441
     10  H         3.9113689557    0.2852093127    0.3788872998
     11  H        -2.6410045761   -0.9052473086   -1.9637331526
     12  O        -3.3626690966   -1.1412915765    0.3914857191
     13  H        -1.5980504470   -0.5005806120    1.9005738142
     14  O         0.4654398600    1.6895282723   -1.1620649194
     15  H         0.4102557974    0.4471704807    1.6894761371
     16  H         2.4690356387    1.1001691399    0.8568995742
     17  O         2.8445690132   -1.7420560444   -0.5492318702
     18  O        -0.7554746732    2.4206204742    0.5774364017
     19  H        -1.0275626433   -0.3664073379   -1.6537093121
     20  H        -0.7780108605    3.2256382804    0.0398786601
   Point Group: c1    Number of degrees of freedom:    54


   Energy is   -677.418774255

 Hessian Updated using BFGS Update

 52 Hessian modes will be used to form the next step
  Hessian Eigenvalues:
     0.006706    0.007789    0.008036    0.011550    0.012254    0.012427
     0.019327    0.019671    0.020079    0.020552    0.020648    0.021163
     0.021368    0.022484    0.023342    0.047731    0.063846    0.066723
     0.154537    0.159800    0.159987    0.160419    0.165955    0.189147
     0.194061    0.211287    0.224245    0.229960    0.249961    0.249971
     0.250000    0.256710    0.263225    0.304452    0.323061    0.362476
     0.372337    0.423342    0.424701    0.425337    0.431453    0.435083
     0.436431    0.502415    0.510312    0.523371    0.534909    0.540120
     0.575556    0.916081    0.944663    0.968605

 Minimum Search - Taking Simple RFO Step
 Searching for Lamda that Minimizes Along All modes
 Value Taken    Lamda =  -0.00223347
 Calculated Step too Large.  Step scaled by  0.798812
 Step Taken.  Stepsize is  0.300000

                             Maximum     Tolerance    Cnvgd?
         Gradient           0.005278      0.000300      NO
         Displacement       0.100879      0.001200      NO
         Energy change     -0.003559      0.000001      NO


 New Cartesian Coordinates Obtained by Inverse Iteration

 Displacement from previous Coordinates is:  0.593437
 ----------------------------------------------------------------
             Standard Nuclear Orientation (Angstroms)
    I     Atom           X                Y                Z
 ----------------------------------------------------------------
    1      C      -0.0912681173     1.4750966751    -0.1341810099
    2      C       0.0240791954     0.1631009624     0.6934522804
    3      N       0.8997156108    -0.8118069320     0.0760278482
    4      C       2.2828532690    -0.8186061046    -0.0140237108
    5      N       2.9331682965     0.2721460976     0.5031134287
    6      N      -1.9405526870    -0.5643371459    -1.2937040210
    7      C      -2.2651431547    -0.7382381514     0.0262205524
    8      N      -1.2782024902    -0.4000640620     0.9487948987
    9      H       0.4817293954    -1.6768983491    -0.2250823501
   10      H       3.9352715321     0.2585844132     0.4363209626
   11      H      -2.6599644259    -0.7923484982    -1.9571647089
   12      O      -3.3496161090    -1.1497131828     0.3984484098
   13      H      -1.5627292174    -0.5487124090     1.9017171645
   14      O       0.3210212136     1.6393897535    -1.2498075102
   15      H       0.4221602380     0.4671595709     1.6673867471
   16      H       2.4893366296     1.1080761287     0.8322606500
   17      O       2.8771627743    -1.7740908511    -0.4845604899
   18      O      -0.7634265389     2.4000251494     0.5679505383
   19      H      -1.0455246012    -0.2585213536    -1.6375325916
   20      H      -0.8458520802     3.1826738228    -0.0000764052
 ----------------------------------------------------------------
 Molecular Point Group                 C1    NOp =  1
 Largest Abelian Subgroup              C1    NOp =  1
 Nuclear Repulsion Energy =   753.5259773114 hartrees
 There are       46 alpha and       46 beta electrons
 Applying Cartesian multipole field
    Component          Value
    ---------          -----
     (2,0,0)        1.00000E-11
     (0,2,0)        2.00000E-11
     (0,0,2)       -3.00000E-11
 Nucleus-field energy     =     0.0000000176 hartrees
 Requested basis set is 6-311++G(d,p)
 There are 112 shells and 320 basis functions
 A cutoff of  1.0D-11 yielded   5408 shell pairs
 There are     44555 function pairs (     47774 Cartesian)
 Smallest overlap matrix eigenvalue = 6.36E-06
 Guess MOs from SCF MO coefficient file
 Reading MOs from coefficient file
 Reading MOs from coefficient file
 A restricted hybrid HF-DFT SCF calculation will be
 performed using Pulay DIIS extrapolation
 Exchange:     0.2000 Hartree-Fock + 0.0800 Slater + 0.7200 B88
 Correlation:  0.1900 VWN1RPA + 0.8100 LYP
 Using SG-1 standard quadrature grid
 SCF converges when DIIS error is below 1.0E-08
 Geometry optimization detected.  Setting ReadMinima to 0
 Setting SaveMinima to 0
 ---------------------------------------
  Cycle       Energy         DIIS Error
 ---------------------------------------
    1    -677.3945630352      1.70E-03
    2    -677.4187018663      2.27E-04
    3    -677.4179597655      3.80E-04
    4    -677.4193639513      7.83E-05
    5    -677.4194176938      1.91E-05
    6    -677.4194210473      6.12E-06
    7    -677.4194215340      3.87E-06
    8    -677.4194216702      1.02E-06
    9    -677.4194216732      3.42E-07
   10    -677.4194216775      9.68E-08
   11    -677.4194216859      4.58E-08
   12    -677.4194216833      1.82E-08
   13    -677.4194216802      2.89E-09 Convergence criterion met
 ---------------------------------------
 SCF time:  CPU 201.24 s  wall 201.51 s
 SCF   energy in the final basis set = -677.4194216802
 Total energy in the final basis set = -677.4194216802

 --------------------------------------------------------------

                    Orbital Energies (a.u.)
 --------------------------------------------------------------

 Alpha MOs
 -- Occupied --
-19.215 -19.162 -19.097 -19.091 -14.366 -14.355 -14.351 -14.349
-10.349 -10.321 -10.316 -10.308  -1.161  -1.074  -1.070  -1.063
 -0.986  -0.937  -0.920  -0.902  -0.773  -0.679  -0.652  -0.632
 -0.592  -0.588  -0.564  -0.544  -0.535  -0.521  -0.499  -0.494
 -0.474  -0.455  -0.447  -0.433  -0.429  -0.427  -0.374  -0.341
 -0.301  -0.295  -0.290  -0.289  -0.279  -0.277
 -- Virtual --
 -0.054  -0.036  -0.015  -0.006   0.001   0.016   0.023   0.030
  0.033   0.040   0.045   0.058   0.064   0.070   0.073   0.081
  0.088   0.091   0.091   0.096   0.105   0.106   0.111   0.119
  0.124   0.132   0.140   0.146   0.152   0.156   0.162   0.164
  0.168   0.171   0.178   0.186   0.190   0.192   0.202   0.208
  0.213   0.224   0.225   0.232   0.234   0.248   0.254   0.262
  0.264   0.268   0.274   0.281   0.284   0.294   0.300   0.309
  0.318   0.322   0.323   0.328   0.331   0.338   0.339   0.347
  0.351   0.359   0.362   0.373   0.377   0.386   0.408   0.415
  0.428   0.445   0.455   0.463   0.485   0.492   0.540   0.547
  0.563   0.583   0.590   0.616   0.623   0.634   0.638   0.654
  0.663   0.674   0.685   0.696   0.715   0.716   0.735   0.754
  0.774   0.784   0.806   0.808   0.828   0.848   0.868   0.879
  0.894   0.901   0.922   0.936   0.951   0.975   0.991   1.011
  1.038   1.057   1.081   1.108   1.117   1.130   1.144   1.154
  1.165   1.168   1.185   1.198   1.199   1.214   1.215   1.228
  1.233   1.251   1.265   1.270   1.282   1.297   1.308   1.323
  1.350   1.375   1.388   1.445   1.488   1.501   1.542   1.551
  1.582   1.591   1.600   1.611   1.635   1.660   1.674   1.682
  1.707   1.713   1.718   1.731   1.742   1.796   1.811   1.839
  1.845   1.860   1.863   1.902   1.921   1.956   1.963   2.016
  2.025   2.054   2.081   2.107   2.162   2.188   2.207   2.259
  2.285   2.302   2.329   2.344   2.353   2.411   2.432   2.446
  2.513   2.523   2.542   2.557   2.594   2.628   2.658   2.674
  2.706   2.747   2.784   2.801   2.816   2.826   2.833   2.840
  2.850   2.854   2.870   2.891   2.925   2.930   2.947   2.960
  2.969   2.992   3.021   3.050   3.061   3.093   3.131   3.149
  3.181   3.208   3.342   3.358   3.371   3.377   3.383   3.404
  3.414   3.488   3.511   3.552   3.583   3.618   3.661   3.708
  3.743   3.780   3.844   3.853   3.908   3.919   3.982   3.999
  4.050   4.124   4.677   4.688   4.737   4.763   4.771   4.888
  4.975   5.051   5.071   5.083   5.086   5.110   5.168   5.240
  5.249   5.382   5.581   5.793   5.811   5.831  23.721  23.795
 23.850  23.864  35.560  35.565  35.637  35.649  49.852  49.983
 50.038  50.040
 --------------------------------------------------------------

          Ground-State Mulliken Net Atomic Charges

     Atom                 Charge (a.u.)
  ----------------------------------------
      1 C                     0.136315
      2 C                    -0.713476
      3 N                    -0.233899
      4 C                     0.279084
      5 N                    -0.480771
      6 N                    -0.499660
      7 C                     0.265029
      8 N                    -0.225180
      9 H                     0.360260
     10 H                     0.329978
     11 H                     0.339111
     12 O                    -0.368324
     13 H                     0.348864
     14 O                    -0.195537
     15 H                     0.250461
     16 H                     0.264484
     17 O                    -0.361390
     18 O                    -0.091450
     19 H                     0.291749
     20 H                     0.304351
  ----------------------------------------
  Sum of atomic charges =     0.000000

 -----------------------------------------------------------------
                    Cartesian Multipole Moments
 -----------------------------------------------------------------
    Charge (ESU x 10^10)
                 0.0000
    Dipole Moment (Debye)
         X       0.8242      Y       4.8874      Z       1.5398
       Tot       5.1901
    Quadrupole Moments (Debye-Ang)
        XX     -86.9238     XY       4.8937     YY     -70.3642
        XZ      11.8768     YZ       1.9792     ZZ     -66.6065
    Octopole Moments (Debye-Ang^2)
       XXX      70.6437    XXY      60.6133    XYY     -16.1149
       YYY      49.7525    XXZ      -5.8025    XYZ      -4.3801
       YYZ       1.3160    XZZ     -16.5596    YZZ      -7.9179
       ZZZ       0.9655
    Hexadecapole Moments (Debye-Ang^3)
      XXXX   -1845.8810   XXXY      50.5925   XXYY    -479.4420
      XYYY       8.6875   YYYY    -595.9079   XXXZ     117.0312
      XXYZ       8.0439   XYYZ      30.4956   YYYZ     -18.3171
      XXZZ    -315.2420   XYZZ      21.2048   YYZZ    -186.0473
      XZZZ      12.8634   YZZZ       1.8391   ZZZZ    -266.5011
 -----------------------------------------------------------------
 Calculating analytic gradient of the SCF energy
 Gradient of SCF Energy
            1           2           3           4           5           6
    1   0.0048629  -0.0020874  -0.0008805   0.0009789  -0.0009981   0.0019065
    2   0.0060690   0.0011294  -0.0013671   0.0021220   0.0019908   0.0014031
    3  -0.0000919  -0.0018695   0.0029028  -0.0030700  -0.0011213  -0.0014927
            7           8           9          10          11          12
    1   0.0009729  -0.0006554   0.0010043  -0.0015368   0.0006922  -0.0013126
    2  -0.0027859   0.0006029   0.0013573  -0.0007817   0.0005210   0.0006963
    3   0.0021271   0.0016227   0.0001844   0.0006031   0.0010219  -0.0002398
           13          14          15          16          17          18
    1   0.0000122  -0.0025584  -0.0000090   0.0010985   0.0004749  -0.0019733
    2  -0.0001171  -0.0011556  -0.0000512  -0.0021638  -0.0018485  -0.0048830
    3  -0.0017561   0.0012465  -0.0008860   0.0008107   0.0006749   0.0004496
           19          20
    1  -0.0011751   0.0011832
    2  -0.0001005  -0.0006374
    3   0.0004386  -0.0015551
 Max gradient component =       6.069E-03
 RMS gradient           =       1.799E-03
 Gradient time:  CPU 83.74 s  wall 83.81 s
 Geometry Optimization Parameters
   NAtoms,    NIC,     NZ,  NCons,   NDum,   NFix, NCnnct, MaxDiis
       20     123       0       0       0       0       0       0

 Cartesian Hessian Update
 Hessian Updated using BFGS Update


** GEOMETRY OPTIMIZATION IN DELOCALIZED INTERNAL COORDINATES **
   Searching for a Minimum

   Optimization Cycle:   4

                       Coordinates (Angstroms)
     ATOM                X               Y               Z
      1  C        -0.0912681173    1.4750966751   -0.1341810099
      2  C         0.0240791954    0.1631009624    0.6934522804
      3  N         0.8997156108   -0.8118069320    0.0760278482
      4  C         2.2828532690   -0.8186061046   -0.0140237108
      5  N         2.9331682965    0.2721460976    0.5031134287
      6  N        -1.9405526870   -0.5643371459   -1.2937040210
      7  C        -2.2651431547   -0.7382381514    0.0262205524
      8  N        -1.2782024902   -0.4000640620    0.9487948987
      9  H         0.4817293954   -1.6768983491   -0.2250823501
     10  H         3.9352715321    0.2585844132    0.4363209626
     11  H        -2.6599644259   -0.7923484982   -1.9571647089
     12  O        -3.3496161090   -1.1497131828    0.3984484098
     13  H        -1.5627292174   -0.5487124090    1.9017171645
     14  O         0.3210212136    1.6393897535   -1.2498075102
     15  H         0.4221602380    0.4671595709    1.6673867471
     16  H         2.4893366296    1.1080761287    0.8322606500
     17  O         2.8771627743   -1.7740908511   -0.4845604899
     18  O        -0.7634265389    2.4000251494    0.5679505383
     19  H        -1.0455246012   -0.2585213536   -1.6375325916
     20  H        -0.8458520802    3.1826738228   -0.0000764052
   Point Group: c1    Number of degrees of freedom:    54


   Energy is   -677.419421680

 Hessian Updated using BFGS Update

 53 Hessian modes will be used to form the next step
  Hessian Eigenvalues:
     0.005173    0.007815    0.008005    0.011572    0.012277    0.015235
     0.018326    0.019486    0.019975    0.020582    0.020715    0.021360
     0.021431    0.022537    0.038853    0.049666    0.063843    0.066687
     0.158478    0.159800    0.159988    0.160271    0.160669    0.168363
     0.189047    0.192909    0.216365    0.228492    0.238119    0.249971
     0.250000    0.250599    0.256686    0.290413    0.307611    0.323432
     0.362061    0.372716    0.423376    0.424735    0.425338    0.431805
     0.436251    0.438046    0.498621    0.515329    0.522493    0.535297
     0.540371    0.556309    0.921150    0.943656    0.961186

 Minimum Search - Taking Simple RFO Step
 Searching for Lamda that Minimizes Along All modes
 Value Taken    Lamda =  -0.00137344
 Calculated Step too Large.  Step scaled by  0.950873
 Step Taken.  Stepsize is  0.300000

                             Maximum     Tolerance    Cnvgd?
         Gradient           0.005352      0.000300      NO
         Displacement       0.099148      0.001200      NO
         Energy change     -0.000647      0.000001      NO


 New Cartesian Coordinates Obtained by Inverse Iteration

 Displacement from previous Coordinates is:  0.456203
 ----------------------------------------------------------------
             Standard Nuclear Orientation (Angstroms)
    I     Atom           X                Y                Z
 ----------------------------------------------------------------
    1      C      -0.1227228088     1.4640701965    -0.1561724470
    2      C       0.0136178431     0.1534270472     0.6783858220
    3      N       0.9011658138    -0.8090509646     0.0587315872
    4      C       2.2877903450    -0.8163746554     0.0102935995
    5      N       2.9258756489     0.2831630667     0.5289453162
    6      N      -1.9657536323    -0.5694670604    -1.3024515785
    7      C      -2.2789395827    -0.7506563151     0.0193257873
    8      N      -1.2812865504    -0.4196072061     0.9364176752
    9      H       0.4946683619    -1.6859646163    -0.2297294151
   10      H       3.9298979588     0.2783167069     0.4628095561
   11      H      -2.6845688044    -0.8128153815    -1.9633224672
   12      O      -3.3475840319    -1.1894460515     0.4008154450
   13      H      -1.5606857913    -0.5730140376     1.8920544937
   14      O       0.2442668636     1.6175773994    -1.2884817030
   15      H       0.4110493665     0.4679049699     1.6500643450
   16      H       2.4730327608     1.1424050830     0.7823841539
   17      O       2.8942804978    -1.7752303711    -0.4327728730
   18      O      -0.6577645272     2.4406005278     0.6033585390
   19      H      -1.0749099326    -0.2505877581    -1.6491610099
   20      H      -0.7372110658     3.2376649541     0.0540658571
 ----------------------------------------------------------------
 Molecular Point Group                 C1    NOp =  1
 Largest Abelian Subgroup              C1    NOp =  1
 Nuclear Repulsion Energy =   752.0234717214 hartrees
 There are       46 alpha and       46 beta electrons
 Applying Cartesian multipole field
    Component          Value
    ---------          -----
     (2,0,0)        1.00000E-11
     (0,2,0)        2.00000E-11
     (0,0,2)       -3.00000E-11
 Nucleus-field energy     =     0.0000000176 hartrees
 Requested basis set is 6-311++G(d,p)
 There are 112 shells and 320 basis functions
 A cutoff of  1.0D-11 yielded   5400 shell pairs
 There are     44468 function pairs (     47671 Cartesian)
 Smallest overlap matrix eigenvalue = 6.47E-06
 Guess MOs from SCF MO coefficient file
 Reading MOs from coefficient file
 Reading MOs from coefficient file
 A restricted hybrid HF-DFT SCF calculation will be
 performed using Pulay DIIS extrapolation
 Exchange:     0.2000 Hartree-Fock + 0.0800 Slater + 0.7200 B88
 Correlation:  0.1900 VWN1RPA + 0.8100 LYP
 Using SG-1 standard quadrature grid
 SCF converges when DIIS error is below 1.0E-08
 Geometry optimization detected.  Setting ReadMinima to 0
 Setting SaveMinima to 0
 ---------------------------------------
  Cycle       Energy         DIIS Error
 ---------------------------------------
    1    -677.3946460330      1.40E-03
    2    -677.4195297004      2.08E-04
    3    -677.4187646300      3.71E-04
    4    -677.4200256721      6.62E-05
    5    -677.4200615694      2.23E-05
    6    -677.4200656355      8.27E-06
    7    -677.4200665810      2.79E-06
    8    -677.4200665782      1.02E-06
    9    -677.4200665234      3.55E-07
   10    -677.4200665323      8.39E-08
   11    -677.4200665307      3.72E-08
   12    -677.4200665228      1.48E-08
   13    -677.4200665339      6.90E-09 Convergence criterion met
 ---------------------------------------
 SCF time:  CPU 220.96 s  wall 221.22 s
 SCF   energy in the final basis set = -677.4200665339
 Total energy in the final basis set = -677.4200665339

 --------------------------------------------------------------

                    Orbital Energies (a.u.)
 --------------------------------------------------------------

 Alpha MOs
 -- Occupied --
-19.215 -19.162 -19.097 -19.092 -14.366 -14.356 -14.351 -14.349
-10.349 -10.320 -10.316 -10.307  -1.159  -1.074  -1.070  -1.064
 -0.986  -0.937  -0.920  -0.902  -0.772  -0.679  -0.651  -0.631
 -0.591  -0.587  -0.564  -0.543  -0.536  -0.520  -0.498  -0.492
 -0.474  -0.456  -0.446  -0.433  -0.430  -0.428  -0.374  -0.341
 -0.301  -0.296  -0.290  -0.289  -0.280  -0.277
 -- Virtual --
 -0.055  -0.035  -0.015  -0.006   0.000   0.016   0.024   0.030
  0.033   0.040   0.045   0.057   0.062   0.069   0.073   0.081
  0.087   0.090   0.092   0.097   0.104   0.106   0.111   0.120
  0.124   0.132   0.139   0.146   0.152   0.156   0.161   0.164
  0.169   0.170   0.177   0.186   0.189   0.194   0.201   0.207
  0.213   0.223   0.224   0.233   0.234   0.248   0.256   0.260
  0.263   0.266   0.275   0.280   0.286   0.293   0.300   0.307
  0.319   0.321   0.324   0.328   0.332   0.337   0.341   0.347
  0.352   0.357   0.360   0.372   0.376   0.387   0.407   0.413
  0.425   0.442   0.456   0.464   0.488   0.494   0.538   0.547
  0.563   0.587   0.589   0.616   0.624   0.633   0.639   0.651
  0.662   0.680   0.685   0.697   0.710   0.716   0.735   0.755
  0.773   0.786   0.798   0.806   0.827   0.853   0.866   0.873
  0.888   0.902   0.921   0.933   0.956   0.966   0.997   1.011
  1.041   1.059   1.089   1.101   1.111   1.130   1.141   1.154
  1.163   1.171   1.182   1.194   1.201   1.211   1.225   1.227
  1.233   1.251   1.265   1.268   1.284   1.302   1.307   1.324
  1.354   1.376   1.389   1.451   1.484   1.507   1.545   1.553
  1.569   1.587   1.595   1.610   1.632   1.645   1.674   1.680
  1.710   1.711   1.719   1.735   1.745   1.796   1.806   1.837
  1.855   1.858   1.867   1.893   1.923   1.953   1.962   2.015
  2.021   2.053   2.081   2.110   2.151   2.190   2.198   2.244
  2.288   2.307   2.326   2.344   2.364   2.414   2.433   2.445
  2.517   2.520   2.540   2.548   2.598   2.635   2.654   2.670
  2.706   2.745   2.780   2.798   2.806   2.825   2.835   2.838
  2.849   2.854   2.868   2.885   2.923   2.933   2.947   2.959
  2.971   2.984   3.019   3.046   3.061   3.088   3.130   3.151
  3.176   3.191   3.344   3.359   3.370   3.378   3.379   3.396
  3.414   3.488   3.510   3.551   3.582   3.614   3.654   3.711
  3.743   3.789   3.844   3.856   3.907   3.920   3.977   3.996
  4.047   4.125   4.675   4.684   4.732   4.758   4.766   4.888
  4.971   5.055   5.070   5.080   5.086   5.110   5.168   5.239
  5.246   5.372   5.580   5.793   5.810   5.829  23.721  23.791
 23.850  23.864  35.558  35.562  35.634  35.646  49.851  49.982
 50.037  50.041
 --------------------------------------------------------------

          Ground-State Mulliken Net Atomic Charges

     Atom                 Charge (a.u.)
  ----------------------------------------
      1 C                     0.137443
      2 C                    -0.743078
      3 N                    -0.212688
      4 C                     0.271039
      5 N                    -0.473373
      6 N                    -0.498625
      7 C                     0.269399
      8 N                    -0.234107
      9 H                     0.357830
     10 H                     0.328072
     11 H                     0.339537
     12 O                    -0.366826
     13 H                     0.348415
     14 O                    -0.185294
     15 H                     0.262525
     16 H                     0.269136
     17 O                    -0.358787
     18 O                    -0.104624
     19 H                     0.290863
     20 H                     0.303143
  ----------------------------------------
  Sum of atomic charges =    -0.000000

 -----------------------------------------------------------------
                    Cartesian Multipole Moments
 -----------------------------------------------------------------
    Charge (ESU x 10^10)
                -0.0000
    Dipole Moment (Debye)
         X       0.8565      Y       4.9485      Z       1.3832
       Tot       5.2091
    Quadrupole Moments (Debye-Ang)
        XX     -86.8164     XY       5.1354     YY     -70.0310
        XZ      11.1436     YZ       2.1067     ZZ     -67.0497
    Octopole Moments (Debye-Ang^2)
       XXX      69.5251    XXY      61.9292    XYY     -14.1629
       YYY      52.7965    XXZ      -7.4715    XYZ      -5.2093
       YYZ       0.7255    XZZ     -16.4126    YZZ      -8.8825
       ZZZ       0.2530
    Hexadecapole Moments (Debye-Ang^3)
      XXXX   -1848.5669   XXXY      46.8131   XXYY    -484.1693
      XYYY       5.9590   YYYY    -594.9548   XXXZ     107.3300
      XXYZ      10.6101   XYYZ      25.3921   YYYZ     -15.4156
      XXZZ    -315.4708   XYZZ      18.9934   YYZZ    -188.7313
      XZZZ       4.5010   YZZZ       2.7367   ZZZZ    -271.2330
 -----------------------------------------------------------------
 Calculating analytic gradient of the SCF energy
 Gradient of SCF Energy
            1           2           3           4           5           6
    1  -0.0048010  -0.0002490  -0.0005299   0.0017979  -0.0003941   0.0023640
    2  -0.0007617  -0.0013981  -0.0002886   0.0002226   0.0011778   0.0008469
    3  -0.0061344  -0.0001991   0.0024704  -0.0022098  -0.0021040  -0.0011541
            7           8           9          10          11          12
    1  -0.0030022   0.0020978   0.0004652  -0.0000605  -0.0002589   0.0014040
    2   0.0009204   0.0003697   0.0000582  -0.0006613   0.0001037  -0.0003606
    3   0.0025066  -0.0000352  -0.0000453   0.0006972   0.0001315  -0.0005915
           13          14          15          16          17          18
    1  -0.0004344   0.0010344   0.0000767   0.0004348  -0.0005311   0.0002879
    2  -0.0000363   0.0003747  -0.0000980  -0.0012458   0.0000834  -0.0005291
    3  -0.0002306   0.0029796   0.0003224   0.0013490   0.0008875   0.0017331
           19          20
    1  -0.0000486   0.0003474
    2   0.0000150   0.0012069
    3   0.0004602  -0.0008335
 Max gradient component =       6.134E-03
 RMS gradient           =       1.510E-03
 Gradient time:  CPU 76.59 s  wall 76.63 s
 Geometry Optimization Parameters
   NAtoms,    NIC,     NZ,  NCons,   NDum,   NFix, NCnnct, MaxDiis
       20     123       0       0       0       0       0       0

 Cartesian Hessian Update
 Hessian Updated using BFGS Update


** GEOMETRY OPTIMIZATION IN DELOCALIZED INTERNAL COORDINATES **
   Searching for a Minimum

   Optimization Cycle:   5

                       Coordinates (Angstroms)
     ATOM                X               Y               Z
      1  C        -0.1227228088    1.4640701965   -0.1561724470
      2  C         0.0136178431    0.1534270472    0.6783858220
      3  N         0.9011658138   -0.8090509646    0.0587315872
      4  C         2.2877903450   -0.8163746554    0.0102935995
      5  N         2.9258756489    0.2831630667    0.5289453162
      6  N        -1.9657536323   -0.5694670604   -1.3024515785
      7  C        -2.2789395827   -0.7506563151    0.0193257873
      8  N        -1.2812865504   -0.4196072061    0.9364176752
      9  H         0.4946683619   -1.6859646163   -0.2297294151
     10  H         3.9298979588    0.2783167069    0.4628095561
     11  H        -2.6845688044   -0.8128153815   -1.9633224672
     12  O        -3.3475840319   -1.1894460515    0.4008154450
     13  H        -1.5606857913   -0.5730140376    1.8920544937
     14  O         0.2442668636    1.6175773994   -1.2884817030
     15  H         0.4110493665    0.4679049699    1.6500643450
     16  H         2.4730327608    1.1424050830    0.7823841539
     17  O         2.8942804978   -1.7752303711   -0.4327728730
     18  O        -0.6577645272    2.4406005278    0.6033585390
     19  H        -1.0749099326   -0.2505877581   -1.6491610099
     20  H        -0.7372110658    3.2376649541    0.0540658571
   Point Group: c1    Number of degrees of freedom:    54


   Energy is   -677.420066534

 Hessian Updated using BFGS Update

 54 Hessian modes will be used to form the next step
  Hessian Eigenvalues:
     0.003682    0.007979    0.008495    0.011067    0.012398    0.016788
     0.018580    0.019504    0.020021    0.020575    0.021302    0.021360
     0.022497    0.023617    0.048292    0.054336    0.064338    0.066766
     0.157251    0.159748    0.159926    0.159989    0.160120    0.160713
     0.164804    0.188622    0.195525    0.215818    0.226209    0.233391
     0.249125    0.249973    0.250000    0.257269    0.276581    0.306122
     0.324125    0.365303    0.373800    0.423298    0.424685    0.425311
     0.431033    0.435887    0.436451    0.495893    0.509364    0.522389
     0.535169    0.539929    0.565101    0.919363    0.944439    0.963539

 Minimum Search - Taking Simple RFO Step
 Searching for Lamda that Minimizes Along All modes
 Value Taken    Lamda =  -0.00139284
 Calculated Step too Large.  Step scaled by  0.813974
 Step Taken.  Stepsize is  0.300000

                             Maximum     Tolerance    Cnvgd?
         Gradient           0.007227      0.000300      NO
         Displacement       0.097352      0.001200      NO
         Energy change     -0.000645      0.000001      NO


 New Cartesian Coordinates Obtained by Inverse Iteration

 Displacement from previous Coordinates is:  0.511398
 ----------------------------------------------------------------
             Standard Nuclear Orientation (Angstroms)
    I     Atom           X                Y                Z
 ----------------------------------------------------------------
    1      C      -0.1015529218     1.4886751383    -0.1324534291
    2      C       0.0110882708     0.1560330919     0.6713464616
    3      N       0.8949830449    -0.7972573763     0.0337867222
    4      C       2.2823161122    -0.8191181093     0.0380002862
    5      N       2.9117097717     0.2901131597     0.5516330835
    6      N      -1.9793468081    -0.6269297976    -1.3253838845
    7      C      -2.2891270476    -0.7576233904     0.0021357236
    8      N      -1.2911993939    -0.4089421150     0.9163526718
    9      H       0.4870258476    -1.6742095867    -0.2578289293
   10      H       3.9154794195     0.2953646103     0.4644202134
   11      H      -2.6971141246    -0.9030974300    -1.9757949339
   12      O      -3.3551911006    -1.1869101305     0.4004574786
   13      H      -1.5760038364    -0.5509415570     1.8736862281
   14      O       0.1874189085     1.6392540028    -1.2887048994
   15      H       0.4095416360     0.4484935034     1.6498451179
   16      H       2.4557878434     1.1741264788     0.7030272070
   17      O       2.8967311426    -1.7781038147    -0.3916906311
   18      O      -0.5545124633     2.4795727109     0.6680834868
   19      H      -1.0871244214    -0.3232969521    -1.6860336895
   20      H      -0.6566911467     3.2877130975     0.1406763994
 ----------------------------------------------------------------
 Molecular Point Group                 C1    NOp =  1
 Largest Abelian Subgroup              C1    NOp =  1
 Nuclear Repulsion Energy =   750.1717827589 hartrees
 There are       46 alpha and       46 beta electrons
 Applying Cartesian multipole field
    Component          Value
    ---------          -----
     (2,0,0)        1.00000E-11
     (0,2,0)        2.00000E-11
     (0,0,2)       -3.00000E-11
 Nucleus-field energy     =     0.0000000178 hartrees
 Requested basis set is 6-311++G(d,p)
 There are 112 shells and 320 basis functions
 A cutoff of  1.0D-11 yielded   5397 shell pairs
 There are     44485 function pairs (     47698 Cartesian)
 Smallest overlap matrix eigenvalue = 6.44E-06
 Guess MOs from SCF MO coefficient file
 Reading MOs from coefficient file
 Reading MOs from coefficient file
 A restricted hybrid HF-DFT SCF calculation will be
 performed using Pulay DIIS extrapolation
 Exchange:     0.2000 Hartree-Fock + 0.0800 Slater + 0.7200 B88
 Correlation:  0.1900 VWN1RPA + 0.8100 LYP
 Using SG-1 standard quadrature grid
 SCF converges when DIIS error is below 1.0E-08
 Geometry optimization detected.  Setting ReadMinima to 0
 Setting SaveMinima to 0
 ---------------------------------------
  Cycle       Energy         DIIS Error
 ---------------------------------------
    1    -677.3984259442      1.33E-03
    2    -677.4202879975      1.82E-04
    3    -677.4199528699      2.76E-04
    4    -677.4206630541      7.53E-05
    5    -677.4207110405      1.82E-05
    6    -677.4207136466      7.76E-06
    7    -677.4207143050      3.81E-06
    8    -677.4207144169      9.88E-07
    9    -677.4207143068      2.87E-07
   10    -677.4207143302      8.52E-08
   11    -677.4207143142      3.50E-08
   12    -677.4207143126      1.30E-08
   13    -677.4207143112      7.06E-09 Convergence criterion met
 ---------------------------------------
 SCF time:  CPU 201.44 s  wall 201.78 s
 SCF   energy in the final basis set = -677.4207143112
 Total energy in the final basis set = -677.4207143112

 --------------------------------------------------------------

                    Orbital Energies (a.u.)
 --------------------------------------------------------------

 Alpha MOs
 -- Occupied --
-19.214 -19.162 -19.097 -19.094 -14.367 -14.357 -14.352 -14.349
-10.349 -10.321 -10.317 -10.307  -1.157  -1.073  -1.070  -1.066
 -0.986  -0.937  -0.920  -0.902  -0.771  -0.679  -0.651  -0.631
 -0.589  -0.586  -0.564  -0.543  -0.535  -0.519  -0.498  -0.490
 -0.475  -0.455  -0.447  -0.434  -0.431  -0.428  -0.373  -0.341
 -0.300  -0.299  -0.290  -0.289  -0.281  -0.277
 -- Virtual --
 -0.055  -0.036  -0.014  -0.007   0.000   0.015   0.025   0.028
  0.033   0.040   0.044   0.056   0.061   0.069   0.074   0.082
  0.086   0.090   0.093   0.098   0.102   0.105   0.111   0.120
  0.124   0.132   0.140   0.145   0.153   0.155   0.160   0.164
  0.169   0.170   0.177   0.186   0.189   0.193   0.202   0.205
  0.211   0.222   0.223   0.231   0.235   0.248   0.254   0.259
  0.263   0.266   0.277   0.281   0.286   0.293   0.299   0.306
  0.318   0.322   0.323   0.328   0.332   0.335   0.340   0.347
  0.351   0.356   0.359   0.372   0.375   0.388   0.404   0.412
  0.424   0.437   0.455   0.464   0.484   0.491   0.539   0.557
  0.565   0.584   0.591   0.620   0.626   0.634   0.638   0.647
  0.665   0.681   0.685   0.699   0.703   0.717   0.732   0.754
  0.764   0.790   0.794   0.802   0.827   0.853   0.868   0.872
  0.887   0.897   0.919   0.931   0.944   0.952   0.998   1.009
  1.042   1.061   1.082   1.099   1.106   1.131   1.141   1.152
  1.157   1.174   1.181   1.194   1.200   1.208   1.224   1.234
  1.239   1.249   1.262   1.265   1.290   1.298   1.307   1.321
  1.354   1.386   1.399   1.451   1.484   1.515   1.544   1.552
  1.560   1.577   1.592   1.612   1.628   1.630   1.670   1.680
  1.709   1.711   1.714   1.742   1.752   1.793   1.806   1.838
  1.853   1.856   1.870   1.889   1.923   1.945   1.962   2.005
  2.018   2.051   2.075   2.112   2.133   2.186   2.189   2.223
  2.287   2.313   2.318   2.349   2.380   2.416   2.435   2.449
  2.509   2.525   2.539   2.541   2.598   2.635   2.654   2.672
  2.703   2.736   2.782   2.786   2.800   2.821   2.831   2.837
  2.852   2.858   2.867   2.884   2.917   2.934   2.944   2.956
  2.969   2.979   3.017   3.038   3.055   3.077   3.124   3.145
  3.176   3.183   3.342   3.357   3.369   3.376   3.377   3.390
  3.410   3.485   3.508   3.545   3.578   3.603   3.647   3.714
  3.738   3.795   3.844   3.872   3.903   3.921   3.975   3.995
  4.042   4.127   4.672   4.680   4.727   4.755   4.761   4.886
  4.969   5.055   5.070   5.077   5.086   5.110   5.167   5.235
  5.242   5.363   5.581   5.792   5.808   5.828  23.721  23.786
 23.849  23.859  35.555  35.558  35.630  35.642  49.850  49.979
 50.033  50.039
 --------------------------------------------------------------

          Ground-State Mulliken Net Atomic Charges

     Atom                 Charge (a.u.)
  ----------------------------------------
      1 C                     0.155511
      2 C                    -0.784339
      3 N                    -0.205714
      4 C                     0.253204
      5 N                    -0.454919
      6 N                    -0.502770
      7 C                     0.273718
      8 N                    -0.230669
      9 H                     0.355173
     10 H                     0.323803
     11 H                     0.338793
     12 O                    -0.365126
     13 H                     0.347961
     14 O                    -0.180495
     15 H                     0.270937
     16 H                     0.273295
     17 O                    -0.355503
     18 O                    -0.111306
     19 H                     0.293510
     20 H                     0.304935
  ----------------------------------------
  Sum of atomic charges =     0.000000

 -----------------------------------------------------------------
                    Cartesian Multipole Moments
 -----------------------------------------------------------------
    Charge (ESU x 10^10)
                 0.0000
    Dipole Moment (Debye)
         X       0.8859      Y       4.8444      Z       1.1464
       Tot       5.0564
    Quadrupole Moments (Debye-Ang)
        XX     -86.8084     XY       5.5615     YY     -69.6485
        XZ      10.2207     YZ       2.5563     ZZ     -67.4224
    Octopole Moments (Debye-Ang^2)
       XXX      68.9899    XXY      61.5401    XYY     -13.9523
       YYY      53.7073    XXZ     -10.0447    XYZ      -6.7695
       YYZ       0.2327    XZZ     -16.7845    YZZ     -10.9532
       ZZZ      -2.3141
    Hexadecapole Moments (Debye-Ang^3)
      XXXX   -1850.7374   XXXY      43.5618   XXYY    -484.3621
      XYYY       1.8447   YYYY    -601.7199   XXXZ      95.0017
      XXYZ      11.0608   XYYZ      20.8699   YYYZ     -16.2551
      XXZZ    -316.2163   XYZZ      17.0183   YYZZ    -192.4488
      XZZZ      -3.3510   YZZZ      -1.4377   ZZZZ    -274.6412
 -----------------------------------------------------------------
 Calculating analytic gradient of the SCF energy
 Gradient of SCF Energy
            1           2           3           4           5           6
    1   0.0003160  -0.0015611  -0.0000578   0.0016633   0.0002402   0.0005279
    2  -0.0013342  -0.0038113   0.0011896  -0.0019815   0.0000512  -0.0001218
    3  -0.0017127  -0.0020639   0.0013740   0.0041567  -0.0042449  -0.0006976
            7           8           9          10          11          12
    1  -0.0041738   0.0019883  -0.0004901   0.0007235  -0.0007005   0.0026501
    2   0.0029046  -0.0008173  -0.0007459  -0.0003399  -0.0002849  -0.0007238
    3   0.0014534   0.0003112  -0.0007179   0.0005781  -0.0005295  -0.0005212
           13          14          15          16          17          18
    1  -0.0003270   0.0005014   0.0004856  -0.0004717  -0.0008304  -0.0008895
    2  -0.0003461   0.0004922   0.0009629   0.0000735   0.0017908   0.0023988
    3   0.0010945   0.0004093   0.0002706   0.0016048  -0.0010903   0.0003822
           19          20
    1   0.0007377  -0.0003322
    2  -0.0010381   0.0016810
    3  -0.0006915   0.0006349
 Max gradient component =       4.245E-03
 RMS gradient           =       1.523E-03
 Gradient time:  CPU 75.17 s  wall 75.21 s
 Geometry Optimization Parameters
   NAtoms,    NIC,     NZ,  NCons,   NDum,   NFix, NCnnct, MaxDiis
       20     123       0       0       0       0       0       0

 Cartesian Hessian Update
 Hessian Updated using BFGS Update


** GEOMETRY OPTIMIZATION IN DELOCALIZED INTERNAL COORDINATES **
   Searching for a Minimum

   Optimization Cycle:   6

                       Coordinates (Angstroms)
     ATOM                X               Y               Z
      1  C        -0.1015529218    1.4886751383   -0.1324534291
      2  C         0.0110882708    0.1560330919    0.6713464616
      3  N         0.8949830449   -0.7972573763    0.0337867222
      4  C         2.2823161122   -0.8191181093    0.0380002862
      5  N         2.9117097717    0.2901131597    0.5516330835
      6  N        -1.9793468081   -0.6269297976   -1.3253838845
      7  C        -2.2891270476   -0.7576233904    0.0021357236
      8  N        -1.2911993939   -0.4089421150    0.9163526718
      9  H         0.4870258476   -1.6742095867   -0.2578289293
     10  H         3.9154794195    0.2953646103    0.4644202134
     11  H        -2.6971141246   -0.9030974300   -1.9757949339
     12  O        -3.3551911006   -1.1869101305    0.4004574786
     13  H        -1.5760038364   -0.5509415570    1.8736862281
     14  O         0.1874189085    1.6392540028   -1.2887048994
     15  H         0.4095416360    0.4484935034    1.6498451179
     16  H         2.4557878434    1.1741264788    0.7030272070
     17  O         2.8967311426   -1.7781038147   -0.3916906311
     18  O        -0.5545124633    2.4795727109    0.6680834868
     19  H        -1.0871244214   -0.3232969521   -1.6860336895
     20  H        -0.6566911467    3.2877130975    0.1406763994
   Point Group: c1    Number of degrees of freedom:    54


   Energy is   -677.420714311

 Hessian Updated using BFGS Update

 54 Hessian modes will be used to form the next step
  Hessian Eigenvalues:
     0.002477    0.008081    0.008394    0.010398    0.012305    0.015241
     0.019500    0.019959    0.020492    0.020588    0.021177    0.021360
     0.022498    0.031938    0.050620    0.056447    0.064110    0.068742
     0.157087    0.159721    0.159925    0.160003    0.160254    0.161921
     0.170166    0.188212    0.195880    0.208227    0.227802    0.238786
     0.249368    0.249976    0.252372    0.257117    0.290592    0.322544
     0.334836    0.365302    0.378860    0.423438    0.425013    0.425341
     0.431277    0.436387    0.438005    0.503797    0.512189    0.524438
     0.536589    0.540213    0.581008    0.917656    0.945996    0.966691

 Minimum Search - Taking Simple RFO Step
 Searching for Lamda that Minimizes Along All modes
 Value Taken    Lamda =  -0.00128099
 Calculated Step too Large.  Step scaled by  0.672540
 Step Taken.  Stepsize is  0.300000

                             Maximum     Tolerance    Cnvgd?
         Gradient           0.004492      0.000300      NO
         Displacement       0.088924      0.001200      NO
         Energy change     -0.000648      0.000001      NO


 New Cartesian Coordinates Obtained by Inverse Iteration

 Displacement from previous Coordinates is:  0.478145
 ----------------------------------------------------------------
             Standard Nuclear Orientation (Angstroms)
    I     Atom           X                Y                Z
 ----------------------------------------------------------------
    1      C      -0.0912691945     1.4847479361    -0.1178687235
    2      C       0.0093363674     0.1458762161     0.6733698745
    3      N       0.8931308550    -0.7984521917     0.0234390784
    4      C       2.2790837542    -0.8167958675     0.0676554685
    5      N       2.8850082172     0.3168374669     0.5617581454
    6      N      -1.9915607366    -0.6344249965    -1.3409214670
    7      C      -2.2909051072    -0.7788610572    -0.0142371234
    8      N      -1.2973305117    -0.4175388804     0.9028428336
    9      H       0.4926663786    -1.6863847987    -0.2453496557
   10      H       3.8869472074     0.3313123324     0.4521322979
   11      H      -2.7080954565    -0.9159261764    -1.9902211539
   12      O      -3.3581588709    -1.2019595987     0.3882631942
   13      H      -1.5869391402    -0.5598402732     1.8587845728
   14      O       0.1368894733     1.6301967629    -1.2888177862
   15      H       0.4051926363     0.4248211217     1.6562153923
   16      H       2.4267644318     1.2139342949     0.5666968958
   17      O       2.9108860273    -1.7895642741    -0.3006365405
   18      O      -0.4563959978     2.4890276270     0.7120631670
   19      H      -1.1089961535    -0.3032586663    -1.7022738409
   20      H      -0.5720354469     3.2991685565     0.1926660541
 ----------------------------------------------------------------
 Molecular Point Group                 C1    NOp =  1
 Largest Abelian Subgroup              C1    NOp =  1
 Nuclear Repulsion Energy =   750.1558938255 hartrees
 There are       46 alpha and       46 beta electrons
 Applying Cartesian multipole field
    Component          Value
    ---------          -----
     (2,0,0)        1.00000E-11
     (0,2,0)        2.00000E-11
     (0,0,2)       -3.00000E-11
 Nucleus-field energy     =     0.0000000178 hartrees
 Requested basis set is 6-311++G(d,p)
 There are 112 shells and 320 basis functions
 A cutoff of  1.0D-11 yielded   5397 shell pairs
 There are     44500 function pairs (     47716 Cartesian)
 Smallest overlap matrix eigenvalue = 6.33E-06
 Guess MOs from SCF MO coefficient file
 Reading MOs from coefficient file
 Reading MOs from coefficient file
 A restricted hybrid HF-DFT SCF calculation will be
 performed using Pulay DIIS extrapolation
 Exchange:     0.2000 Hartree-Fock + 0.0800 Slater + 0.7200 B88
 Correlation:  0.1900 VWN1RPA + 0.8100 LYP
 Using SG-1 standard quadrature grid
 SCF converges when DIIS error is below 1.0E-08
 Geometry optimization detected.  Setting ReadMinima to 0
 Setting SaveMinima to 0
 ---------------------------------------
  Cycle       Energy         DIIS Error
 ---------------------------------------
    1    -677.4040856841      1.30E-03
    2    -677.4210387173      1.67E-04
    3    -677.4209290080      2.13E-04
    4    -677.4213467884      7.91E-05
    5    -677.4214001070      1.80E-05
    6    -677.4214030769      6.29E-06
    7    -677.4214035910      3.50E-06
    8    -677.4214036813      9.00E-07
    9    -677.4214036066      2.49E-07
   10    -677.4214036125      9.42E-08
   11    -677.4214036205      4.07E-08
   12    -677.4214036181      1.46E-08
   13    -677.4214036164      6.43E-09 Convergence criterion met
 ---------------------------------------
 SCF time:  CPU 200.42 s  wall 200.67 s
 SCF   energy in the final basis set = -677.4214036164
 Total energy in the final basis set = -677.4214036164

 --------------------------------------------------------------

                    Orbital Energies (a.u.)
 --------------------------------------------------------------

 Alpha MOs
 -- Occupied --
-19.215 -19.164 -19.097 -19.095 -14.367 -14.357 -14.352 -14.349
-10.350 -10.321 -10.317 -10.306  -1.158  -1.074  -1.070  -1.067
 -0.986  -0.938  -0.921  -0.903  -0.772  -0.679  -0.651  -0.631
 -0.588  -0.586  -0.564  -0.543  -0.536  -0.518  -0.498  -0.489
 -0.476  -0.456  -0.447  -0.434  -0.432  -0.428  -0.375  -0.342
 -0.302  -0.300  -0.290  -0.289  -0.283  -0.277
 -- Virtual --
 -0.056  -0.035  -0.014  -0.006  -0.000   0.015   0.027   0.027
  0.033   0.040   0.042   0.056   0.060   0.069   0.075   0.082
  0.085   0.089   0.096   0.099   0.102   0.105   0.111   0.121
  0.125   0.131   0.139   0.144   0.152   0.154   0.161   0.164
  0.169   0.169   0.176   0.187   0.189   0.194   0.202   0.204
  0.211   0.222   0.224   0.230   0.236   0.247   0.252   0.260
  0.264   0.266   0.278   0.282   0.288   0.293   0.297   0.304
  0.314   0.321   0.323   0.328   0.331   0.334   0.339   0.347
  0.351   0.355   0.358   0.369   0.375   0.390   0.400   0.411
  0.423   0.435   0.455   0.464   0.473   0.490   0.540   0.564
  0.571   0.580   0.594   0.624   0.626   0.636   0.639   0.643
  0.669   0.678   0.684   0.694   0.704   0.719   0.729   0.746
  0.754   0.788   0.796   0.801   0.828   0.848   0.867   0.869
  0.880   0.894   0.917   0.926   0.941   0.946   1.000   1.004
  1.043   1.064   1.069   1.099   1.118   1.127   1.145   1.148
  1.155   1.174   1.181   1.193   1.201   1.208   1.220   1.238
  1.241   1.249   1.260   1.268   1.287   1.299   1.308   1.327
  1.352   1.392   1.418   1.455   1.485   1.518   1.539   1.551
  1.561   1.571   1.586   1.612   1.624   1.629   1.668   1.684
  1.704   1.711   1.715   1.746   1.764   1.792   1.807   1.841
  1.854   1.862   1.875   1.886   1.924   1.943   1.964   1.996
  2.023   2.047   2.068   2.108   2.120   2.171   2.189   2.205
  2.285   2.310   2.319   2.358   2.395   2.429   2.437   2.461
  2.507   2.532   2.538   2.539   2.597   2.636   2.648   2.672
  2.705   2.732   2.766   2.776   2.806   2.824   2.833   2.840
  2.851   2.859   2.869   2.884   2.913   2.935   2.945   2.952
  2.967   2.980   3.016   3.027   3.052   3.071   3.124   3.142
  3.176   3.184   3.341   3.352   3.366   3.371   3.378   3.387
  3.410   3.483   3.504   3.543   3.576   3.592   3.647   3.714
  3.731   3.798   3.846   3.891   3.904   3.928   3.978   3.998
  4.039   4.138   4.671   4.680   4.725   4.755   4.761   4.888
  4.969   5.056   5.071   5.073   5.088   5.111   5.165   5.235
  5.238   5.361   5.581   5.791   5.805   5.826  23.723  23.783
 23.848  23.857  35.554  35.557  35.628  35.642  49.849  49.977
 50.028  50.038
 --------------------------------------------------------------

          Ground-State Mulliken Net Atomic Charges

     Atom                 Charge (a.u.)
  ----------------------------------------
      1 C                     0.126861
      2 C                    -0.776683
      3 N                    -0.191686
      4 C                     0.228289
      5 N                    -0.428410
      6 N                    -0.501140
      7 C                     0.273083
      8 N                    -0.238436
      9 H                     0.353525
     10 H                     0.318154
     11 H                     0.338042
     12 O                    -0.365050
     13 H                     0.348563
     14 O                    -0.177920
     15 H                     0.283244
     16 H                     0.273986
     17 O                    -0.352296
     18 O                    -0.110732
     19 H                     0.294758
     20 H                     0.303849
  ----------------------------------------
  Sum of atomic charges =    -0.000000

 -----------------------------------------------------------------
                    Cartesian Multipole Moments
 -----------------------------------------------------------------
    Charge (ESU x 10^10)
                -0.0000
    Dipole Moment (Debye)
         X       0.8731      Y       4.8656      Z       0.8061
       Tot       5.0086
    Quadrupole Moments (Debye-Ang)
        XX     -87.1039     XY       5.7600     YY     -69.4819
        XZ       8.7947     YZ       2.5353     ZZ     -67.6557
    Octopole Moments (Debye-Ang^2)
       XXX      66.8135    XXY      62.6316    XYY     -13.2121
       YYY      55.2436    XXZ     -13.9726    XYZ      -7.4156
       YYZ      -0.9080    XZZ     -17.3443    YZZ     -11.8294
       ZZZ      -5.0623
    Hexadecapole Moments (Debye-Ang^3)
      XXXX   -1857.0840   XXXY      39.3179   XXYY    -486.4181
      XYYY      -0.8698   YYYY    -604.8565   XXXZ      75.3289
      XXYZ      12.1621   XYYZ      13.4950   YYYZ     -13.4662
      XXZZ    -314.9203   XYZZ      12.9599   YYZZ    -193.8458
      XZZZ     -13.0922   YZZZ      -2.7050   ZZZZ    -274.9806
 -----------------------------------------------------------------
 Calculating analytic gradient of the SCF energy
 Gradient of SCF Energy
            1           2           3           4           5           6
    1   0.0007237  -0.0009867  -0.0005039   0.0018919  -0.0001130  -0.0010748
    2  -0.0018034  -0.0036443   0.0020823  -0.0000892  -0.0012858   0.0009167
    3  -0.0026355  -0.0011858   0.0013805   0.0040388  -0.0038733  -0.0003514
            7           8           9          10          11          12
    1  -0.0021659   0.0016226  -0.0005670   0.0001092  -0.0005140   0.0018315
    2  -0.0017766  -0.0002804  -0.0007235  -0.0002411  -0.0003536   0.0012685
    3   0.0005033   0.0003678  -0.0009719   0.0001280  -0.0005907  -0.0004538
           13          14          15          16          17          18
    1  -0.0001701   0.0007612   0.0006283  -0.0007750  -0.0007554  -0.0004305
    2  -0.0002487   0.0001913   0.0011533   0.0001539   0.0014213   0.0035111
    3   0.0011632   0.0000960   0.0001827   0.0015456  -0.0006011   0.0009119
           19          20
    1   0.0007658  -0.0002777
    2  -0.0008178   0.0005661
    3  -0.0008149   0.0011605
 Max gradient component =       4.039E-03
 RMS gradient           =       1.397E-03
 Gradient time:  CPU 74.48 s  wall 74.52 s
 Geometry Optimization Parameters
   NAtoms,    NIC,     NZ,  NCons,   NDum,   NFix, NCnnct, MaxDiis
       20     123       0       0       0       0       0       0

 Cartesian Hessian Update
 Hessian Updated using BFGS Update


** GEOMETRY OPTIMIZATION IN DELOCALIZED INTERNAL COORDINATES **
   Searching for a Minimum

   Optimization Cycle:   7

                       Coordinates (Angstroms)
     ATOM                X               Y               Z
      1  C        -0.0912691945    1.4847479361   -0.1178687235
      2  C         0.0093363674    0.1458762161    0.6733698745
      3  N         0.8931308550   -0.7984521917    0.0234390784
      4  C         2.2790837542   -0.8167958675    0.0676554685
      5  N         2.8850082172    0.3168374669    0.5617581454
      6  N        -1.9915607366   -0.6344249965   -1.3409214670
      7  C        -2.2909051072   -0.7788610572   -0.0142371234
      8  N        -1.2973305117   -0.4175388804    0.9028428336
      9  H         0.4926663786   -1.6863847987   -0.2453496557
     10  H         3.8869472074    0.3313123324    0.4521322979
     11  H        -2.7080954565   -0.9159261764   -1.9902211539
     12  O        -3.3581588709   -1.2019595987    0.3882631942
     13  H        -1.5869391402   -0.5598402732    1.8587845728
     14  O         0.1368894733    1.6301967629   -1.2888177862
     15  H         0.4051926363    0.4248211217    1.6562153923
     16  H         2.4267644318    1.2139342949    0.5666968958
     17  O         2.9108860273   -1.7895642741   -0.3006365405
     18  O        -0.4563959978    2.4890276270    0.7120631670
     19  H        -1.1089961535   -0.3032586663   -1.7022738409
     20  H        -0.5720354469    3.2991685565    0.1926660541
   Point Group: c1    Number of degrees of freedom:    54


   Energy is   -677.421403616

 Hessian Updated using BFGS Update

 54 Hessian modes will be used to form the next step
  Hessian Eigenvalues:
     0.001586    0.007552    0.008316    0.009452    0.012201    0.014263
     0.019490    0.019951    0.020569    0.021087    0.021350    0.022497
     0.027174    0.037439    0.050192    0.055038    0.065975    0.067575
     0.156405    0.159451    0.159859    0.160025    0.160207    0.161394
     0.167914    0.191997    0.195670    0.210551    0.231548    0.240032
     0.249181    0.249979    0.251518    0.262105    0.296243    0.322808
     0.327125    0.365467    0.394391    0.423512    0.424973    0.426498
     0.431304    0.436064    0.436972    0.499852    0.512442    0.532502
     0.533776    0.549664    0.562411    0.917250    0.943661    0.961073

 Minimum Search - Taking Simple RFO Step
 Searching for Lamda that Minimizes Along All modes
 Value Taken    Lamda =  -0.00161938
 Calculated Step too Large.  Step scaled by  0.513858
 Step Taken.  Stepsize is  0.300000

                             Maximum     Tolerance    Cnvgd?
         Gradient           0.003914      0.000300      NO
         Displacement       0.101861      0.001200      NO
         Energy change     -0.000689      0.000001      NO


 New Cartesian Coordinates Obtained by Inverse Iteration

 Displacement from previous Coordinates is:  0.482399
 ----------------------------------------------------------------
             Standard Nuclear Orientation (Angstroms)
    I     Atom           X                Y                Z
 ----------------------------------------------------------------
    1      C      -0.0856805379     1.4870606707    -0.0926096626
    2      C       0.0070677013     0.1435449373     0.6845634674
    3      N       0.8853723078    -0.7967369772     0.0179672878
    4      C       2.2691304705    -0.8171309604     0.0934950071
    5      N       2.8628204178     0.3395882820     0.5585484232
    6      N      -1.9809094839    -0.6336488935    -1.3526613625
    7      C      -2.2880318593    -0.7857140499    -0.0310335576
    8      N      -1.3057938321    -0.4144561821     0.8955380981
    9      H       0.4880018822    -1.6951126222    -0.2175487068
   10      H       3.8624578679     0.3398694502     0.4229159527
   11      H      -2.6828501409    -0.9313720449    -2.0099147887
   12      O      -3.3487714911    -1.2341495451     0.3634806613
   13      H      -1.6018796371    -0.5644837900     1.8477882536
   14      O       0.0878746580     1.6329331879    -1.2733497353
   15      H       0.3999036470     0.4033347196     1.6726569852
   16      H       2.4254687997     1.2324366770     0.3896359087
   17      O       2.9085934913    -1.8091586877    -0.2033006589
   18      O      -0.3966993147     2.4935465603     0.7542961552
   19      H      -1.1110988033    -0.2587444177    -1.7017976490
   20      H      -0.5307574105     3.3013092194     0.2368906046
 ----------------------------------------------------------------
 Molecular Point Group                 C1    NOp =  1
 Largest Abelian Subgroup              C1    NOp =  1
 Nuclear Repulsion Energy =   750.8735870548 hartrees
 There are       46 alpha and       46 beta electrons
 Applying Cartesian multipole field
    Component          Value
    ---------          -----
     (2,0,0)        1.00000E-11
     (0,2,0)        2.00000E-11
     (0,0,2)       -3.00000E-11
 Nucleus-field energy     =     0.0000000179 hartrees
 Requested basis set is 6-311++G(d,p)
 There are 112 shells and 320 basis functions
 A cutoff of  1.0D-11 yielded   5404 shell pairs
 There are     44593 function pairs (     47816 Cartesian)
 Smallest overlap matrix eigenvalue = 6.12E-06
 Guess MOs from SCF MO coefficient file
 Reading MOs from coefficient file
 Reading MOs from coefficient file
 A restricted hybrid HF-DFT SCF calculation will be
 performed using Pulay DIIS extrapolation
 Exchange:     0.2000 Hartree-Fock + 0.0800 Slater + 0.7200 B88
 Correlation:  0.1900 VWN1RPA + 0.8100 LYP
 Using SG-1 standard quadrature grid
 SCF converges when DIIS error is below 1.0E-08
 Geometry optimization detected.  Setting ReadMinima to 0
 Setting SaveMinima to 0
 ---------------------------------------
  Cycle       Energy         DIIS Error
 ---------------------------------------
    1    -677.4068417463      1.26E-03
    2    -677.4216397374      1.77E-04
    3    -677.4214257817      2.45E-04
    4    -677.4219921397      7.40E-05
    5    -677.4220370143      2.17E-05
    6    -677.4220412330      6.23E-06
    7    -677.4220414647      2.82E-06
    8    -677.4220414094      9.48E-07
    9    -677.4220413360      2.99E-07
   10    -677.4220413623      9.77E-08
   11    -677.4220413684      3.39E-08
   12    -677.4220413653      1.51E-08
   13    -677.4220413639      5.27E-09 Convergence criterion met
 ---------------------------------------
 SCF time:  CPU 197.29 s  wall 197.54 s
 SCF   energy in the final basis set = -677.4220413639
 Total energy in the final basis set = -677.4220413639

 --------------------------------------------------------------

                    Orbital Energies (a.u.)
 --------------------------------------------------------------

 Alpha MOs
 -- Occupied --
-19.216 -19.165 -19.098 -19.097 -14.367 -14.358 -14.352 -14.348
-10.351 -10.320 -10.317 -10.305  -1.159  -1.075  -1.071  -1.068
 -0.986  -0.939  -0.921  -0.903  -0.772  -0.679  -0.650  -0.630
 -0.587  -0.583  -0.564  -0.544  -0.536  -0.517  -0.498  -0.489
 -0.476  -0.457  -0.447  -0.434  -0.433  -0.429  -0.376  -0.343
 -0.306  -0.301  -0.290  -0.288  -0.285  -0.277
 -- Virtual --
 -0.057  -0.035  -0.013  -0.006  -0.000   0.013   0.026   0.028
  0.034   0.039   0.041   0.056   0.059   0.069   0.076   0.082
  0.084   0.089   0.098   0.100   0.102   0.105   0.112   0.120
  0.125   0.132   0.137   0.144   0.152   0.155   0.163   0.164
  0.168   0.169   0.175   0.187   0.190   0.196   0.200   0.203
  0.212   0.222   0.225   0.230   0.237   0.247   0.253   0.260
  0.264   0.266   0.280   0.282   0.290   0.293   0.296   0.303
  0.310   0.320   0.323   0.328   0.329   0.336   0.340   0.346
  0.352   0.355   0.357   0.368   0.375   0.391   0.397   0.410
  0.422   0.435   0.451   0.456   0.471   0.489   0.539   0.565
  0.572   0.583   0.598   0.617   0.628   0.634   0.640   0.648
  0.663   0.675   0.686   0.698   0.707   0.722   0.725   0.730
  0.753   0.784   0.801   0.803   0.828   0.837   0.864   0.866
  0.877   0.891   0.912   0.927   0.939   0.951   0.992   1.002
  1.042   1.062   1.066   1.099   1.123   1.128   1.141   1.152
  1.153   1.173   1.181   1.191   1.199   1.211   1.215   1.239
  1.245   1.250   1.256   1.270   1.286   1.299   1.310   1.333
  1.352   1.396   1.440   1.459   1.493   1.525   1.532   1.551
  1.556   1.575   1.579   1.616   1.627   1.632   1.666   1.689
  1.699   1.712   1.722   1.750   1.770   1.789   1.810   1.840
  1.854   1.866   1.877   1.883   1.924   1.945   1.971   1.986
  2.026   2.043   2.067   2.102   2.115   2.149   2.192   2.196
  2.280   2.305   2.324   2.368   2.402   2.443   2.449   2.479
  2.505   2.535   2.542   2.544   2.597   2.636   2.643   2.669
  2.707   2.726   2.747   2.762   2.812   2.826   2.834   2.848
  2.856   2.863   2.871   2.888   2.906   2.936   2.945   2.947
  2.968   2.982   3.011   3.016   3.050   3.067   3.128   3.139
  3.171   3.186   3.336   3.350   3.354   3.370   3.378   3.385
  3.413   3.481   3.496   3.540   3.576   3.583   3.649   3.705
  3.727   3.797   3.848   3.893   3.920   3.945   3.987   4.005
  4.039   4.152   4.671   4.679   4.722   4.754   4.763   4.888
  4.970   5.056   5.066   5.071   5.090   5.112   5.166   5.231
  5.235   5.363   5.581   5.791   5.799   5.826  23.726  23.783
 23.846  23.858  35.554  35.556  35.626  35.643  49.848  49.976
 50.022  50.037
 --------------------------------------------------------------

          Ground-State Mulliken Net Atomic Charges

     Atom                 Charge (a.u.)
  ----------------------------------------
      1 C                     0.094079
      2 C                    -0.755682
      3 N                    -0.172851
      4 C                     0.196741
      5 N                    -0.399143
      6 N                    -0.498835
      7 C                     0.271621
      8 N                    -0.246297
      9 H                     0.352079
     10 H                     0.312089
     11 H                     0.337544
     12 O                    -0.365985
     13 H                     0.350316
     14 O                    -0.180938
     15 H                     0.292492
     16 H                     0.270084
     17 O                    -0.348078
     18 O                    -0.107268
     19 H                     0.295679
     20 H                     0.302350
  ----------------------------------------
  Sum of atomic charges =     0.000000

 -----------------------------------------------------------------
                    Cartesian Multipole Moments
 -----------------------------------------------------------------
    Charge (ESU x 10^10)
                 0.0000
    Dipole Moment (Debye)
         X       0.9057      Y       4.8855      Z       0.4713
       Tot       4.9910
    Quadrupole Moments (Debye-Ang)
        XX     -87.1383     XY       5.5040     YY     -69.6471
        XZ       7.0920     YZ       2.3761     ZZ     -67.7329
    Octopole Moments (Debye-Ang^2)
       XXX      66.1617    XXY      63.2287    XYY     -12.7435
       YYY      56.1708    XXZ     -17.7600    XYZ      -8.0160
       YYZ      -2.3660    XZZ     -17.5847    YZZ     -12.6966
       ZZZ      -7.8585
    Hexadecapole Moments (Debye-Ang^3)
      XXXX   -1849.8209   XXXY      32.5131   XXYY    -488.2029
      XYYY      -3.1303   YYYY    -612.6470   XXXZ      51.8817
      XXYZ      12.2326   XYYZ       6.2370   YYYZ     -10.7776
      XXZZ    -312.3058   XYZZ      10.1339   YYZZ    -195.1036
      XZZZ     -21.5016   YZZZ      -3.8414   ZZZZ    -273.2201
 -----------------------------------------------------------------
 Calculating analytic gradient of the SCF energy
 Gradient of SCF Energy
            1           2           3           4           5           6
    1   0.0023229  -0.0004035  -0.0011975   0.0019505  -0.0007463  -0.0014900
    2  -0.0017294  -0.0026549   0.0016570   0.0033169  -0.0026149   0.0007252
    3  -0.0038174   0.0001008   0.0011572   0.0021913  -0.0015467   0.0003828
            7           8           9          10          11          12
    1  -0.0017183   0.0016655  -0.0003321  -0.0009485  -0.0000663   0.0012894
    2  -0.0001625  -0.0009451  -0.0002445  -0.0001321  -0.0004753   0.0005308
    3  -0.0003278   0.0001074  -0.0009687  -0.0009204  -0.0004455  -0.0004008
           13          14          15          16          17          18
    1   0.0000395  -0.0001885   0.0003053  -0.0002725  -0.0003620  -0.0002450
    2  -0.0001565  -0.0000741   0.0008591  -0.0004317   0.0005250   0.0033190
    3   0.0006989   0.0005586   0.0001157   0.0010672   0.0002950   0.0012198
           19          20
    1   0.0006409  -0.0002435
    2  -0.0007494  -0.0005626
    3  -0.0004926   0.0010251
 Max gradient component =       3.817E-03
 RMS gradient           =       1.284E-03
 Gradient time:  CPU 74.71 s  wall 74.74 s
 Geometry Optimization Parameters
   NAtoms,    NIC,     NZ,  NCons,   NDum,   NFix, NCnnct, MaxDiis
       20     123       0       0       0       0       0       0

 Cartesian Hessian Update
 Hessian Updated using BFGS Update


** GEOMETRY OPTIMIZATION IN DELOCALIZED INTERNAL COORDINATES **
   Searching for a Minimum

   Optimization Cycle:   8

                       Coordinates (Angstroms)
     ATOM                X               Y               Z
      1  C        -0.0856805379    1.4870606707   -0.0926096626
      2  C         0.0070677013    0.1435449373    0.6845634674
      3  N         0.8853723078   -0.7967369772    0.0179672878
      4  C         2.2691304705   -0.8171309604    0.0934950071
      5  N         2.8628204178    0.3395882820    0.5585484232
      6  N        -1.9809094839   -0.6336488935   -1.3526613625
      7  C        -2.2880318593   -0.7857140499   -0.0310335576
      8  N        -1.3057938321   -0.4144561821    0.8955380981
      9  H         0.4880018822   -1.6951126222   -0.2175487068
     10  H         3.8624578679    0.3398694502    0.4229159527
     11  H        -2.6828501409   -0.9313720449   -2.0099147887
     12  O        -3.3487714911   -1.2341495451    0.3634806613
     13  H        -1.6018796371   -0.5644837900    1.8477882536
     14  O         0.0878746580    1.6329331879   -1.2733497353
     15  H         0.3999036470    0.4033347196    1.6726569852
     16  H         2.4254687997    1.2324366770    0.3896359087
     17  O         2.9085934913   -1.8091586877   -0.2033006589
     18  O        -0.3966993147    2.4935465603    0.7542961552
     19  H        -1.1110988033   -0.2587444177   -1.7017976490
     20  H        -0.5307574105    3.3013092194    0.2368906046
   Point Group: c1    Number of degrees of freedom:    54


   Energy is   -677.422041364

 Hessian Updated using BFGS Update

 54 Hessian modes will be used to form the next step
  Hessian Eigenvalues:
     0.002847    0.006210    0.008284    0.009090    0.012118    0.014472
     0.019510    0.020020    0.021008    0.021316    0.022348    0.023671
     0.028612    0.040447    0.049003    0.054645    0.066035    0.067059
     0.154626    0.158738    0.159835    0.160008    0.160273    0.161987
     0.167664    0.191736    0.195613    0.214086    0.232204    0.242410
     0.248517    0.250037    0.252550    0.262892    0.295776    0.312648
     0.322934    0.366967    0.387537    0.423345    0.424385    0.425595
     0.431704    0.436035    0.438722    0.494663    0.513948    0.521606
     0.537189    0.545155    0.561238    0.917245    0.941988    0.959905

 Minimum Search - Taking Simple RFO Step
 Searching for Lamda that Minimizes Along All modes
 Value Taken    Lamda =  -0.00113084
 Calculated Step too Large.  Step scaled by  0.750867
 Step Taken.  Stepsize is  0.300000

                             Maximum     Tolerance    Cnvgd?
         Gradient           0.004400      0.000300      NO
         Displacement       0.111483      0.001200      NO
         Energy change     -0.000638      0.000001      NO


 New Cartesian Coordinates Obtained by Inverse Iteration

 Displacement from previous Coordinates is:  0.592532
 ----------------------------------------------------------------
             Standard Nuclear Orientation (Angstroms)
    I     Atom           X                Y                Z
 ----------------------------------------------------------------
    1      C      -0.0868344189     1.4921172712    -0.0558775682
    2      C       0.0041338553     0.1454523142     0.7030044254
    3      N       0.8761768617    -0.7995718629     0.0229896363
    4      C       2.2577590971    -0.8239327613     0.1169694160
    5      N       2.8504382818     0.3666223159     0.5139155181
    6      N      -1.9528039103    -0.6232781058    -1.3613923906
    7      C      -2.2734102224    -0.8002340340    -0.0486147314
    8      N      -1.3164912255    -0.4063691882     0.8933588554
    9      H       0.4801176123    -1.7102910217    -0.1569586078
   10      H       3.8528912122     0.3316900071     0.3917459927
   11      H      -2.6410883019    -0.9192106488    -2.0322384427
   12      O      -3.3325976785    -1.2718943660     0.3282981438
   13      H      -1.6228708633    -0.5643157806     1.8397653417
   14      O       0.0830675672     1.6479330663    -1.2373268317
   15      H       0.3907089810     0.3825645855     1.6975655572
   16      H       2.4560225045     1.2258572831     0.1578548796
   17      O       2.8970965858    -1.8387905939    -0.0930773811
   18      O      -0.4059617273     2.4871301456     0.7929283751
   19      H      -1.1077007099    -0.1796342628    -1.6882435446
   20      H      -0.5444347682     3.2910711709     0.2708940402
 ----------------------------------------------------------------
 Molecular Point Group                 C1    NOp =  1
 Largest Abelian Subgroup              C1    NOp =  1
 Nuclear Repulsion Energy =   751.7916939071 hartrees
 There are       46 alpha and       46 beta electrons
 Applying Cartesian multipole field
    Component          Value
    ---------          -----
     (2,0,0)        1.00000E-11
     (0,2,0)        2.00000E-11
     (0,0,2)       -3.00000E-11
 Nucleus-field energy     =     0.0000000180 hartrees
 Requested basis set is 6-311++G(d,p)
 There are 112 shells and 320 basis functions
 A cutoff of  1.0D-11 yielded   5406 shell pairs
 There are     44594 function pairs (     47817 Cartesian)
 Smallest overlap matrix eigenvalue = 5.90E-06
 Guess MOs from SCF MO coefficient file
 Reading MOs from coefficient file
 Reading MOs from coefficient file
 A restricted hybrid HF-DFT SCF calculation will be
 performed using Pulay DIIS extrapolation
 Exchange:     0.2000 Hartree-Fock + 0.0800 Slater + 0.7200 B88
 Correlation:  0.1900 VWN1RPA + 0.8100 LYP
 Using SG-1 standard quadrature grid
 SCF converges when DIIS error is below 1.0E-08
 Geometry optimization detected.  Setting ReadMinima to 0
 Setting SaveMinima to 0
 ---------------------------------------
  Cycle       Energy         DIIS Error
 ---------------------------------------
    1    -677.4115698757      1.33E-03
    2    -677.4221151642      1.99E-04
    3    -677.4215767766      3.25E-04
    4    -677.4225633239      6.77E-05
    5    -677.4225974317      2.79E-05
    6    -677.4226046508      6.45E-06
    7    -677.4226048180      3.72E-06
    8    -677.4226049018      1.01E-06
    9    -677.4226048996      3.18E-07
   10    -677.4226049411      9.28E-08
   11    -677.4226049598      3.34E-08
   12    -677.4226049571      1.62E-08
   13    -677.4226049545      4.60E-09 Convergence criterion met
 ---------------------------------------
 SCF time:  CPU 201.86 s  wall 202.24 s
 SCF   energy in the final basis set = -677.4226049545
 Total energy in the final basis set = -677.4226049545

 --------------------------------------------------------------

                    Orbital Energies (a.u.)
 --------------------------------------------------------------

 Alpha MOs
 -- Occupied --
-19.217 -19.166 -19.100 -19.096 -14.367 -14.359 -14.352 -14.347
-10.352 -10.320 -10.318 -10.305  -1.162  -1.076  -1.071  -1.067
 -0.986  -0.939  -0.921  -0.903  -0.773  -0.679  -0.650  -0.629
 -0.588  -0.579  -0.564  -0.544  -0.535  -0.518  -0.497  -0.490
 -0.475  -0.457  -0.448  -0.435  -0.432  -0.429  -0.377  -0.344
 -0.310  -0.302  -0.290  -0.286  -0.286  -0.277
 -- Virtual --
 -0.057  -0.034  -0.013  -0.005  -0.000   0.011   0.025   0.028
  0.035   0.038   0.041   0.057   0.060   0.069   0.078   0.082
  0.084   0.088   0.098   0.101   0.104   0.105   0.112   0.120
  0.126   0.131   0.136   0.144   0.151   0.156   0.163   0.165
  0.166   0.169   0.176   0.186   0.190   0.196   0.199   0.204
  0.215   0.221   0.226   0.231   0.236   0.246   0.259   0.261
  0.263   0.268   0.281   0.282   0.290   0.292   0.294   0.305
  0.308   0.320   0.323   0.325   0.330   0.337   0.342   0.346
  0.352   0.354   0.358   0.369   0.376   0.389   0.397   0.409
  0.420   0.435   0.442   0.455   0.474   0.489   0.537   0.563
  0.571   0.586   0.600   0.603   0.624   0.633   0.641   0.653
  0.655   0.678   0.685   0.704   0.709   0.722   0.723   0.727
  0.753   0.779   0.801   0.807   0.827   0.834   0.858   0.867
  0.878   0.889   0.907   0.932   0.944   0.955   0.983   1.002
  1.039   1.059   1.066   1.097   1.122   1.136   1.137   1.152
  1.158   1.174   1.179   1.190   1.202   1.208   1.214   1.238
  1.244   1.249   1.258   1.268   1.288   1.297   1.310   1.336
  1.354   1.401   1.453   1.462   1.494   1.520   1.540   1.550
  1.556   1.577   1.583   1.621   1.625   1.642   1.664   1.691
  1.696   1.719   1.736   1.747   1.772   1.787   1.810   1.836
  1.845   1.858   1.876   1.887   1.925   1.952   1.970   1.981
  2.024   2.044   2.079   2.105   2.115   2.133   2.190   2.198
  2.277   2.300   2.335   2.375   2.404   2.447   2.461   2.494
  2.509   2.536   2.547   2.559   2.602   2.636   2.640   2.665
  2.708   2.721   2.736   2.751   2.816   2.823   2.835   2.854
  2.859   2.868   2.878   2.893   2.900   2.934   2.942   2.945
  2.968   2.986   3.003   3.017   3.052   3.071   3.132   3.142
  3.171   3.187   3.327   3.342   3.351   3.368   3.376   3.382
  3.416   3.479   3.487   3.534   3.574   3.581   3.647   3.694
  3.725   3.794   3.850   3.892   3.926   3.961   3.997   4.030
  4.044   4.168   4.671   4.679   4.719   4.747   4.767   4.887
  4.972   5.050   5.061   5.071   5.088   5.113   5.168   5.222
  5.237   5.368   5.582   5.790   5.793   5.829  23.729  23.783
 23.841  23.858  35.549  35.559  35.621  35.645  49.847  49.976
 50.016  50.035
 --------------------------------------------------------------

          Ground-State Mulliken Net Atomic Charges

     Atom                 Charge (a.u.)
  ----------------------------------------
      1 C                     0.051074
      2 C                    -0.681275
      3 N                    -0.165104
      4 C                     0.164685
      5 N                    -0.387439
      6 N                    -0.494563
      7 C                     0.265841
      8 N                    -0.252354
      9 H                     0.351524
     10 H                     0.310161
     11 H                     0.337257
     12 O                    -0.367786
     13 H                     0.353545
     14 O                    -0.194926
     15 H                     0.295106
     16 H                     0.263088
     17 O                    -0.342483
     18 O                    -0.101851
     19 H                     0.295837
     20 H                     0.299664
  ----------------------------------------
  Sum of atomic charges =     0.000000

 -----------------------------------------------------------------
                    Cartesian Multipole Moments
 -----------------------------------------------------------------
    Charge (ESU x 10^10)
                 0.0000
    Dipole Moment (Debye)
         X       0.9527      Y       4.9217      Z       0.2154
       Tot       5.0177
    Quadrupole Moments (Debye-Ang)
        XX     -86.8974     XY       4.8074     YY     -70.1324
        XZ       5.6145     YZ       2.0256     ZZ     -67.4971
    Octopole Moments (Debye-Ang^2)
       XXX      67.0049    XXY      63.6958    XYY     -12.8729
       YYY      57.0676    XXZ     -20.8937    XYZ      -7.7312
       YYZ      -3.8371    XZZ     -17.4174    YZZ     -12.7489
       ZZZ     -10.3189
    Hexadecapole Moments (Debye-Ang^3)
      XXXX   -1832.6873   XXXY      25.3525   XXYY    -491.4523
      XYYY      -4.6937   YYYY    -624.8821   XXXZ      31.9435
      XXYZ      11.5848   XYYZ      -0.3155   YYYZ      -7.3618
      XXZZ    -307.1549   XYZZ       8.1651   YYZZ    -196.3740
      XZZZ     -25.1783   YZZZ      -4.5455   ZZZZ    -268.0021
 -----------------------------------------------------------------
 Calculating analytic gradient of the SCF energy
 Gradient of SCF Energy
            1           2           3           4           5           6
    1   0.0015016   0.0005606  -0.0008510  -0.0004898  -0.0007945  -0.0017456
    2  -0.0006897   0.0009757  -0.0010846   0.0047136  -0.0022208   0.0012996
    3  -0.0030934   0.0010462   0.0003612   0.0000149   0.0018965   0.0010544
            7           8           9          10          11          12
    1   0.0020296   0.0003336   0.0001279  -0.0008887   0.0006238  -0.0011740
    2  -0.0021556  -0.0004265   0.0006920   0.0003591  -0.0003345   0.0008860
    3  -0.0015114  -0.0002485  -0.0005570  -0.0017497   0.0001283   0.0001734
           13          14          15          16          17          18
    1   0.0003257  -0.0008711  -0.0002468   0.0007810   0.0007704   0.0002268
    2   0.0001702  -0.0002443  -0.0000036  -0.0006716  -0.0010779   0.0014922
    3  -0.0003599   0.0011249  -0.0001395   0.0002829   0.0004220   0.0007460
           19          20
    1  -0.0001297  -0.0000897
    2  -0.0002006  -0.0014785
    3   0.0001914   0.0002172
 Max gradient component =       4.714E-03
 RMS gradient           =       1.181E-03
 Gradient time:  CPU 75.02 s  wall 75.07 s
 Geometry Optimization Parameters
   NAtoms,    NIC,     NZ,  NCons,   NDum,   NFix, NCnnct, MaxDiis
       20     123       0       0       0       0       0       0

 Cartesian Hessian Update
 Hessian Updated using BFGS Update


** GEOMETRY OPTIMIZATION IN DELOCALIZED INTERNAL COORDINATES **
   Searching for a Minimum

   Optimization Cycle:   9

                       Coordinates (Angstroms)
     ATOM                X               Y               Z
      1  C        -0.0868344189    1.4921172712   -0.0558775682
      2  C         0.0041338553    0.1454523142    0.7030044254
      3  N         0.8761768617   -0.7995718629    0.0229896363
      4  C         2.2577590971   -0.8239327613    0.1169694160
      5  N         2.8504382818    0.3666223159    0.5139155181
      6  N        -1.9528039103   -0.6232781058   -1.3613923906
      7  C        -2.2734102224   -0.8002340340   -0.0486147314
      8  N        -1.3164912255   -0.4063691882    0.8933588554
      9  H         0.4801176123   -1.7102910217   -0.1569586078
     10  H         3.8528912122    0.3316900071    0.3917459927
     11  H        -2.6410883019   -0.9192106488   -2.0322384427
     12  O        -3.3325976785   -1.2718943660    0.3282981438
     13  H        -1.6228708633   -0.5643157806    1.8397653417
     14  O         0.0830675672    1.6479330663   -1.2373268317
     15  H         0.3907089810    0.3825645855    1.6975655572
     16  H         2.4560225045    1.2258572831    0.1578548796
     17  O         2.8970965858   -1.8387905939   -0.0930773811
     18  O        -0.4059617273    2.4871301456    0.7929283751
     19  H        -1.1077007099   -0.1796342628   -1.6882435446
     20  H        -0.5444347682    3.2910711709    0.2708940402
   Point Group: c1    Number of degrees of freedom:    54


   Energy is   -677.422604955

 Hessian Updated using BFGS Update

 54 Hessian modes will be used to form the next step
  Hessian Eigenvalues:
     0.003330    0.004681    0.008511    0.009511    0.012099    0.014836
     0.019979    0.020330    0.020953    0.021303    0.021800    0.022539
     0.028526    0.040429    0.052793    0.060249    0.065831    0.070496
     0.154482    0.158302    0.159950    0.160013    0.160400    0.162447
     0.171880    0.189738    0.195862    0.215608    0.228528    0.241505
     0.247214    0.250030    0.253090    0.263738    0.296645    0.314326
     0.323443    0.366304    0.381563    0.423539    0.424826    0.425832
     0.431591    0.436371    0.439568    0.497098    0.514435    0.515464
     0.538424    0.541324    0.560952    0.916453    0.944984    0.971006

 Minimum Search - Taking Simple RFO Step
 Searching for Lamda that Minimizes Along All modes
 Value Taken    Lamda =  -0.00089271
 Calculated Step too Large.  Step scaled by  0.829322
 Step Taken.  Stepsize is  0.300000

                             Maximum     Tolerance    Cnvgd?
         Gradient           0.002218      0.000300      NO
         Displacement       0.122062      0.001200      NO
         Energy change     -0.000564      0.000001      NO


 New Cartesian Coordinates Obtained by Inverse Iteration

 Displacement from previous Coordinates is:  0.638961
 ----------------------------------------------------------------
             Standard Nuclear Orientation (Angstroms)
    I     Atom           X                Y                Z
 ----------------------------------------------------------------
    1      C      -0.0731472516     1.4928121256    -0.0093755230
    2      C      -0.0009887502     0.1408434076     0.7297162673
    3      N       0.8598696732    -0.8166987502     0.0425063434
    4      C       2.2418487681    -0.8332003553     0.1160246236
    5      N       2.8283377196     0.3965269928     0.4082879930
    6      N      -1.9070271134    -0.6152797827    -1.3671924437
    7      C      -2.2628645469    -0.7955278045    -0.0647018779
    8      N      -1.3342445895    -0.3923109123     0.8984488884
    9      H       0.4674576729    -1.7390875852    -0.0697055979
   10      H       3.8369852149     0.3548591930     0.3479067377
   11      H      -2.5818776487    -0.9000501640    -2.0551917240
   12      O      -3.3239166597    -1.2879192822     0.2842527745
   13      H      -1.6571256600    -0.5557296309     1.8373590034
   14      O       0.1481750347     1.6652581687    -1.1817394088
   15      H       0.3795230441     0.3558862370     1.7305880881
   16      H       2.4520317384     1.2117951767    -0.0578502664
   17      O       2.8832941277    -1.8619801664    -0.0023662759
   18      O      -0.4496554515     2.4669498380     0.8302642072
   19      H      -1.0770134490    -0.1274272864    -1.6670769550
   20      H      -0.5654431404     3.2731961146     0.3054058292
 ----------------------------------------------------------------
 Molecular Point Group                 C1    NOp =  1
 Largest Abelian Subgroup              C1    NOp =  1
 Nuclear Repulsion Energy =   753.3860303122 hartrees
 There are       46 alpha and       46 beta electrons
 Applying Cartesian multipole field
    Component          Value
    ---------          -----
     (2,0,0)        1.00000E-11
     (0,2,0)        2.00000E-11
     (0,0,2)       -3.00000E-11
 Nucleus-field energy     =     0.0000000180 hartrees
 Requested basis set is 6-311++G(d,p)
 There are 112 shells and 320 basis functions
 A cutoff of  1.0D-11 yielded   5416 shell pairs
 There are     44654 function pairs (     47876 Cartesian)
 Smallest overlap matrix eigenvalue = 5.94E-06
 Guess MOs from SCF MO coefficient file
 Reading MOs from coefficient file
 Reading MOs from coefficient file
 A restricted hybrid HF-DFT SCF calculation will be
 performed using Pulay DIIS extrapolation
 Exchange:     0.2000 Hartree-Fock + 0.0800 Slater + 0.7200 B88
 Correlation:  0.1900 VWN1RPA + 0.8100 LYP
 Using SG-1 standard quadrature grid
 SCF converges when DIIS error is below 1.0E-08
 Geometry optimization detected.  Setting ReadMinima to 0
 Setting SaveMinima to 0
 ---------------------------------------
  Cycle       Energy         DIIS Error
 ---------------------------------------
    1    -677.4207449678      1.57E-03
    2    -677.4227575024      1.72E-04
    3    -677.4222523361      3.11E-04
    4    -677.4231215895      4.88E-05
    5    -677.4231402471      1.81E-05
    6    -677.4231436065      6.76E-06
    7    -677.4231438725      1.73E-06
    8    -677.4231438838      7.04E-07
    9    -677.4231438311      3.23E-07
   10    -677.4231438739      8.33E-08
   11    -677.4231438807      2.38E-08
   12    -677.4231438740      7.09E-09 Convergence criterion met
 ---------------------------------------
 SCF time:  CPU 183.69 s  wall 183.90 s
 SCF   energy in the final basis set = -677.4231438740
 Total energy in the final basis set = -677.4231438740

 --------------------------------------------------------------

                    Orbital Energies (a.u.)
 --------------------------------------------------------------

 Alpha MOs
 -- Occupied --
-19.219 -19.166 -19.102 -19.095 -14.366 -14.358 -14.350 -14.346
-10.352 -10.319 -10.318 -10.305  -1.165  -1.077  -1.070  -1.067
 -0.986  -0.938  -0.920  -0.902  -0.774  -0.679  -0.649  -0.629
 -0.588  -0.576  -0.563  -0.544  -0.535  -0.519  -0.497  -0.491
 -0.473  -0.457  -0.448  -0.436  -0.432  -0.428  -0.377  -0.344
 -0.311  -0.302  -0.290  -0.287  -0.285  -0.276
 -- Virtual --
 -0.057  -0.033  -0.012  -0.005   0.000   0.010   0.025   0.029
  0.036   0.037   0.042   0.057   0.060   0.069   0.078   0.082
  0.085   0.089   0.098   0.102   0.105   0.106   0.112   0.120
  0.124   0.130   0.135   0.145   0.151   0.157   0.161   0.166
  0.167   0.170   0.177   0.187   0.189   0.196   0.201   0.206
  0.216   0.222   0.226   0.232   0.238   0.246   0.258   0.262
  0.263   0.269   0.280   0.283   0.288   0.292   0.294   0.303
  0.314   0.320   0.321   0.324   0.332   0.337   0.344   0.347
  0.352   0.354   0.358   0.374   0.376   0.386   0.400   0.407
  0.419   0.435   0.442   0.457   0.476   0.490   0.534   0.559
  0.569   0.588   0.595   0.604   0.621   0.628   0.639   0.653
  0.663   0.675   0.681   0.707   0.711   0.720   0.726   0.732
  0.755   0.773   0.801   0.805   0.828   0.839   0.854   0.869
  0.884   0.889   0.903   0.941   0.948   0.958   0.977   1.002
  1.031   1.060   1.067   1.092   1.123   1.140   1.149   1.152
  1.157   1.168   1.176   1.192   1.204   1.207   1.214   1.235
  1.241   1.248   1.264   1.267   1.291   1.294   1.313   1.337
  1.359   1.404   1.458   1.466   1.489   1.517   1.544   1.547
  1.565   1.580   1.585   1.622   1.634   1.648   1.665   1.691
  1.695   1.726   1.741   1.751   1.772   1.788   1.809   1.828
  1.847   1.860   1.878   1.889   1.930   1.951   1.968   1.986
  2.024   2.048   2.082   2.100   2.125   2.140   2.185   2.202
  2.279   2.296   2.346   2.376   2.409   2.445   2.465   2.493
  2.518   2.538   2.548   2.574   2.608   2.636   2.639   2.664
  2.705   2.725   2.742   2.753   2.815   2.828   2.838   2.851
  2.859   2.871   2.882   2.897   2.906   2.936   2.943   2.947
  2.971   2.991   3.007   3.018   3.057   3.080   3.133   3.151
  3.180   3.188   3.321   3.347   3.352   3.367   3.378   3.382
  3.422   3.476   3.484   3.532   3.572   3.582   3.643   3.688
  3.722   3.790   3.851   3.894   3.925   3.967   4.002   4.044
  4.048   4.177   4.671   4.682   4.720   4.744   4.771   4.883
  4.976   5.042   5.055   5.071   5.085   5.115   5.168   5.218
  5.239   5.374   5.585   5.788   5.792   5.833  23.730  23.785
 23.838  23.859  35.546  35.563  35.619  35.648  49.848  49.982
 50.014  50.034
 --------------------------------------------------------------

          Ground-State Mulliken Net Atomic Charges

     Atom                 Charge (a.u.)
  ----------------------------------------
      1 C                    -0.007594
      2 C                    -0.547451
      3 N                    -0.189564
      4 C                     0.148419
      5 N                    -0.405086
      6 N                    -0.489954
      7 C                     0.260575
      8 N                    -0.253075
      9 H                     0.353607
     10 H                     0.314406
     11 H                     0.337232
     12 O                    -0.368705
     13 H                     0.356776
     14 O                    -0.215047
     15 H                     0.290158
     16 H                     0.258427
     17 O                    -0.338035
     18 O                    -0.099117
     19 H                     0.296980
     20 H                     0.297050
  ----------------------------------------
  Sum of atomic charges =     0.000000

 -----------------------------------------------------------------
                    Cartesian Multipole Moments
 -----------------------------------------------------------------
    Charge (ESU x 10^10)
                 0.0000
    Dipole Moment (Debye)
         X       0.9655      Y       4.9661      Z       0.1558
       Tot       5.0615
    Quadrupole Moments (Debye-Ang)
        XX     -86.8951     XY       4.2972     YY     -70.4972
        XZ       4.7394     YZ       1.8005     ZZ     -66.8902
    Octopole Moments (Debye-Ang^2)
       XXX      67.9221    XXY      64.0874    XYY     -13.3358
       YYY      57.3280    XXZ     -21.5926    XYZ      -6.3194
       YYZ      -4.5180    XZZ     -16.8229    YZZ     -12.2392
       ZZZ     -11.7393
    Hexadecapole Moments (Debye-Ang^3)
      XXXX   -1816.4160   XXXY      21.7567   XXYY    -492.4656
      XYYY      -5.3156   YYYY    -631.5814   XXXZ      22.9353
      XXYZ      10.7567   XYYZ      -3.3173   YYYZ      -4.9534
      XXZZ    -300.1319   XYZZ       7.7183   YYZZ    -195.9475
      XZZZ     -20.9108   YZZZ      -5.8694   ZZZZ    -260.4992
 -----------------------------------------------------------------
 Calculating analytic gradient of the SCF energy
 Gradient of SCF Energy
            1           2           3           4           5           6
    1   0.0006448   0.0010783   0.0011032  -0.0040051  -0.0002604  -0.0008854
    2   0.0011679   0.0039922  -0.0029226   0.0017292  -0.0002777   0.0007298
    3  -0.0007842   0.0012424   0.0011064  -0.0041195   0.0025987   0.0012370
            7           8           9          10          11          12
    1   0.0033744  -0.0012257   0.0004039   0.0002894   0.0010669  -0.0025587
    2  -0.0000167  -0.0004038   0.0014005   0.0009839  -0.0001985  -0.0005461
    3  -0.0017326  -0.0002889  -0.0004939  -0.0007440   0.0007380   0.0006686
           13          14          15          16          17          18
    1   0.0004297  -0.0012032  -0.0003163   0.0006674   0.0014030   0.0004738
    2   0.0003241  -0.0004987  -0.0006143   0.0006249  -0.0024556  -0.0014237
    3  -0.0012445   0.0009215  -0.0007246   0.0003600   0.0013086   0.0000934
           19          20
    1  -0.0007006   0.0002206
    2   0.0002050  -0.0017997
    3   0.0005900  -0.0007324
 Max gradient component =       4.119E-03
 RMS gradient           =       1.472E-03
 Gradient time:  CPU 73.26 s  wall 73.26 s
 Geometry Optimization Parameters
   NAtoms,    NIC,     NZ,  NCons,   NDum,   NFix, NCnnct, MaxDiis
       20     123       0       0       0       0       0       0

 Cartesian Hessian Update
 Hessian Updated using BFGS Update


** GEOMETRY OPTIMIZATION IN DELOCALIZED INTERNAL COORDINATES **
   Searching for a Minimum

   Optimization Cycle:  10

                       Coordinates (Angstroms)
     ATOM                X               Y               Z
      1  C        -0.0731472516    1.4928121256   -0.0093755230
      2  C        -0.0009887502    0.1408434076    0.7297162673
      3  N         0.8598696732   -0.8166987502    0.0425063434
      4  C         2.2418487681   -0.8332003553    0.1160246236
      5  N         2.8283377196    0.3965269928    0.4082879930
      6  N        -1.9070271134   -0.6152797827   -1.3671924437
      7  C        -2.2628645469   -0.7955278045   -0.0647018779
      8  N        -1.3342445895   -0.3923109123    0.8984488884
      9  H         0.4674576729   -1.7390875852   -0.0697055979
     10  H         3.8369852149    0.3548591930    0.3479067377
     11  H        -2.5818776487   -0.9000501640   -2.0551917240
     12  O        -3.3239166597   -1.2879192822    0.2842527745
     13  H        -1.6571256600   -0.5557296309    1.8373590034
     14  O         0.1481750347    1.6652581687   -1.1817394088
     15  H         0.3795230441    0.3558862370    1.7305880881
     16  H         2.4520317384    1.2117951767   -0.0578502664
     17  O         2.8832941277   -1.8619801664   -0.0023662759
     18  O        -0.4496554515    2.4669498380    0.8302642072
     19  H        -1.0770134490   -0.1274272864   -1.6670769550
     20  H        -0.5654431404    3.2731961146    0.3054058292
   Point Group: c1    Number of degrees of freedom:    54


   Energy is   -677.423143874

 Hessian Updated using BFGS Update

 54 Hessian modes will be used to form the next step
  Hessian Eigenvalues:
     0.001327    0.004849    0.008603    0.009516    0.012555    0.014691
     0.019570    0.020642    0.021068    0.021293    0.022465    0.024419
     0.034507    0.043681    0.052345    0.058146    0.065508    0.069397
     0.156068    0.157935    0.159953    0.160033    0.162024    0.165330
     0.173136    0.190678    0.196836    0.213317    0.226206    0.241045
     0.249737    0.250407    0.253823    0.265925    0.299863    0.321888
     0.333966    0.367265    0.384672    0.423551    0.425025    0.429195
     0.434569    0.436992    0.438483    0.506681    0.514407    0.536116
     0.537995    0.552061    0.604556    0.916332    0.946604    0.984766

 Minimum Search - Taking Simple RFO Step
 Searching for Lamda that Minimizes Along All modes
 Value Taken    Lamda =  -0.00129797
 Calculated Step too Large.  Step scaled by  0.495882
 Step Taken.  Stepsize is  0.300000

                             Maximum     Tolerance    Cnvgd?
         Gradient           0.003042      0.000300      NO
         Displacement       0.129399      0.001200      NO
         Energy change     -0.000539      0.000001      NO


 New Cartesian Coordinates Obtained by Inverse Iteration

 Displacement from previous Coordinates is:  0.788054
 ----------------------------------------------------------------
             Standard Nuclear Orientation (Angstroms)
    I     Atom           X                Y                Z
 ----------------------------------------------------------------
    1      C      -0.0635075077     1.4922066713     0.0458549675
    2      C      -0.0130650420     0.1307683467     0.7636122921
    3      N       0.8471344413    -0.8334019298     0.0771925013
    4      C       2.2304135044    -0.8344517488     0.1394145311
    5      N       2.8027557702     0.4316489472     0.2847647184
    6      N      -1.8565239499    -0.6063294515    -1.3804757772
    7      C      -2.2551006728    -0.7905564424    -0.0903851944
    8      N      -1.3566705216    -0.3871789775     0.9000532119
    9      H       0.4696576561    -1.7682405299     0.0426219924
   10      H       3.8127178789     0.3863319161     0.2535998271
   11      H      -2.5199367423    -0.8691187928    -2.0878586794
   12      O      -3.3228115047    -1.2920729670     0.2249529027
   13      H      -1.7040466203    -0.5558015667     1.8290322336
   14      O       0.2080589559     1.6847868156    -1.1142151397
   15      H       0.3513996456     0.3289186464     1.7736294552
   16      H       2.4399018434     1.1571040603    -0.3212414191
   17      O       2.8816176891    -1.8630542006     0.1173513054
   18      O      -0.4827337887     2.4479900119     0.8814926678
   19      H      -1.0326219023    -0.0911906598    -1.6498334029
   20      H      -0.5724203998     3.2645573851     0.3659976899
 ----------------------------------------------------------------
 Molecular Point Group                 C1    NOp =  1
 Largest Abelian Subgroup              C1    NOp =  1
 Nuclear Repulsion Energy =   754.6076895495 hartrees
 There are       46 alpha and       46 beta electrons
 Applying Cartesian multipole field
    Component          Value
    ---------          -----
     (2,0,0)        1.00000E-11
     (0,2,0)        2.00000E-11
     (0,0,2)       -3.00000E-11
 Nucleus-field energy     =     0.0000000180 hartrees
 Requested basis set is 6-311++G(d,p)
 There are 112 shells and 320 basis functions
 A cutoff of  1.0D-11 yielded   5417 shell pairs
 There are     44683 function pairs (     47911 Cartesian)
 Smallest overlap matrix eigenvalue = 6.32E-06
 Guess MOs from SCF MO coefficient file
 Reading MOs from coefficient file
 Reading MOs from coefficient file
 A restricted hybrid HF-DFT SCF calculation will be
 performed using Pulay DIIS extrapolation
 Exchange:     0.2000 Hartree-Fock + 0.0800 Slater + 0.7200 B88
 Correlation:  0.1900 VWN1RPA + 0.8100 LYP
 Using SG-1 standard quadrature grid
 SCF converges when DIIS error is below 1.0E-08
 Geometry optimization detected.  Setting ReadMinima to 0
 Setting SaveMinima to 0
 ---------------------------------------
  Cycle       Energy         DIIS Error
 ---------------------------------------
    1    -677.4169738615      1.74E-03
    2    -677.4232214018      1.83E-04
    3    -677.4229315078      2.81E-04
    4    -677.4236147088      7.25E-05
    5    -677.4236583284      2.20E-05
    6    -677.4236628154      7.19E-06
    7    -677.4236631726      2.16E-06
    8    -677.4236631790      8.06E-07
    9    -677.4236631410      3.79E-07
   10    -677.4236632122      9.90E-08
   11    -677.4236632201      2.72E-08
   12    -677.4236632115      6.92E-09 Convergence criterion met
 ---------------------------------------
 SCF time:  CPU 204.07 s  wall 204.18 s
 SCF   energy in the final basis set = -677.4236632115
 Total energy in the final basis set = -677.4236632115

 --------------------------------------------------------------

                    Orbital Energies (a.u.)
 --------------------------------------------------------------

 Alpha MOs
 -- Occupied --
-19.219 -19.165 -19.104 -19.095 -14.366 -14.358 -14.347 -14.346
-10.353 -10.318 -10.317 -10.304  -1.165  -1.077  -1.071  -1.066
 -0.985  -0.937  -0.919  -0.901  -0.774  -0.679  -0.648  -0.628
 -0.587  -0.573  -0.562  -0.544  -0.532  -0.520  -0.496  -0.491
 -0.471  -0.455  -0.448  -0.437  -0.432  -0.427  -0.377  -0.344
 -0.313  -0.301  -0.290  -0.289  -0.284  -0.275
 -- Virtual --
 -0.056  -0.032  -0.012  -0.004  -0.000   0.008   0.023   0.029
  0.035   0.037   0.045   0.058   0.061   0.069   0.079   0.081
  0.087   0.089   0.096   0.104   0.106   0.107   0.112   0.121
  0.123   0.129   0.136   0.145   0.151   0.158   0.159   0.167
  0.169   0.172   0.179   0.185   0.188   0.197   0.202   0.209
  0.214   0.224   0.228   0.233   0.241   0.246   0.257   0.261
  0.262   0.269   0.281   0.284   0.286   0.293   0.294   0.302
  0.313   0.318   0.321   0.324   0.332   0.336   0.343   0.349
  0.354   0.354   0.359   0.372   0.379   0.387   0.400   0.408
  0.417   0.436   0.445   0.458   0.480   0.491   0.533   0.559
  0.566   0.584   0.593   0.605   0.618   0.625   0.638   0.650
  0.666   0.668   0.681   0.704   0.714   0.721   0.726   0.735
  0.757   0.767   0.801   0.802   0.829   0.844   0.854   0.869
  0.882   0.896   0.903   0.946   0.948   0.960   0.973   1.003
  1.028   1.057   1.068   1.094   1.120   1.143   1.148   1.152
  1.158   1.166   1.175   1.194   1.204   1.208   1.214   1.233
  1.242   1.248   1.267   1.269   1.289   1.294   1.317   1.339
  1.364   1.407   1.462   1.471   1.485   1.522   1.540   1.555
  1.572   1.576   1.594   1.621   1.648   1.653   1.664   1.689
  1.699   1.729   1.733   1.745   1.775   1.788   1.816   1.823
  1.852   1.858   1.876   1.892   1.930   1.938   1.969   1.996
  2.019   2.049   2.079   2.096   2.117   2.151   2.178   2.201
  2.280   2.295   2.354   2.378   2.412   2.442   2.470   2.497
  2.529   2.541   2.550   2.584   2.614   2.627   2.642   2.662
  2.697   2.723   2.743   2.754   2.807   2.826   2.841   2.854
  2.859   2.872   2.884   2.898   2.911   2.937   2.942   2.952
  2.978   2.996   3.006   3.019   3.062   3.084   3.133   3.159
  3.188   3.193   3.316   3.348   3.353   3.366   3.376   3.381
  3.421   3.472   3.483   3.527   3.568   3.582   3.638   3.686
  3.722   3.790   3.854   3.896   3.925   3.975   4.010   4.052
  4.064   4.182   4.669   4.684   4.722   4.750   4.774   4.878
  4.978   5.033   5.051   5.071   5.083   5.115   5.167   5.214
  5.239   5.376   5.587   5.785   5.792   5.837  23.730  23.784
 23.836  23.859  35.541  35.565  35.619  35.648  49.848  49.987
 50.011  50.033
 --------------------------------------------------------------

          Ground-State Mulliken Net Atomic Charges

     Atom                 Charge (a.u.)
  ----------------------------------------
      1 C                    -0.031964
      2 C                    -0.469072
      3 N                    -0.196968
      4 C                     0.128166
      5 N                    -0.407733
      6 N                    -0.485281
      7 C                     0.256671
      8 N                    -0.250850
      9 H                     0.350130
     10 H                     0.315099
     11 H                     0.337048
     12 O                    -0.368616
     13 H                     0.359328
     14 O                    -0.235466
     15 H                     0.286562
     16 H                     0.253440
     17 O                    -0.331521
     18 O                    -0.103395
     19 H                     0.299480
     20 H                     0.294943
  ----------------------------------------
  Sum of atomic charges =    -0.000000

 -----------------------------------------------------------------
                    Cartesian Multipole Moments
 -----------------------------------------------------------------
    Charge (ESU x 10^10)
                 0.0000
    Dipole Moment (Debye)
         X       0.9670      Y       4.8752      Z       0.0292
       Tot       4.9703
    Quadrupole Moments (Debye-Ang)
        XX     -87.1895     XY       3.6108     YY     -70.7696
        XZ       3.2506     YZ       1.5974     ZZ     -66.0827
    Octopole Moments (Debye-Ang^2)
       XXX      67.7733    XXY      63.4421    XYY     -13.8273
       YYY      56.3547    XXZ     -23.7675    XYZ      -4.6269
       YYZ      -5.1973    XZZ     -16.0221    YZZ     -11.5616
       ZZZ     -14.3329
    Hexadecapole Moments (Debye-Ang^3)
      XXXX   -1812.0048   XXXY      16.7778   XXYY    -493.3032
      XYYY      -8.8066   YYYY    -631.3677   XXXZ       3.9090
      XXYZ       9.6061   XYYZ      -8.9678   YYYZ      -0.8824
      XXZZ    -294.0161   XYZZ       8.0732   YYZZ    -195.1867
      XZZZ     -19.3565   YZZZ      -7.2447   ZZZZ    -256.2870
 -----------------------------------------------------------------
 Calculating analytic gradient of the SCF energy
 Gradient of SCF Energy
            1           2           3           4           5           6
    1  -0.0013135   0.0014715   0.0026708  -0.0056911  -0.0004465   0.0003434
    2   0.0016700   0.0038722  -0.0027068  -0.0016063   0.0016713   0.0004984
    3   0.0003015   0.0011396   0.0009211  -0.0029992   0.0025567   0.0009815
            7           8           9          10          11          12
    1   0.0029779  -0.0018322   0.0005996   0.0000709   0.0010593  -0.0028171
    2   0.0008175   0.0003672   0.0017739   0.0010562  -0.0001262  -0.0012359
    3  -0.0014128  -0.0003856  -0.0006611  -0.0007358   0.0010994   0.0009725
           13          14          15          16          17          18
    1   0.0003399  -0.0009804  -0.0001654   0.0017750   0.0017749   0.0007343
    2   0.0003201  -0.0005766  -0.0007584   0.0003277  -0.0020552  -0.0027479
    3  -0.0014938   0.0007585  -0.0010921  -0.0002567   0.0007889   0.0000936
           19          20
    1  -0.0008055   0.0002342
    2   0.0005530  -0.0011141
    3   0.0006442  -0.0012205
 Max gradient component =       5.691E-03
 RMS gradient           =       1.615E-03
 Gradient time:  CPU 73.93 s  wall 73.93 s
 Geometry Optimization Parameters
   NAtoms,    NIC,     NZ,  NCons,   NDum,   NFix, NCnnct, MaxDiis
       20     123       0       0       0       0       0       0

 Cartesian Hessian Update
 Hessian Updated using BFGS Update


** GEOMETRY OPTIMIZATION IN DELOCALIZED INTERNAL COORDINATES **
   Searching for a Minimum

   Optimization Cycle:  11

                       Coordinates (Angstroms)
     ATOM                X               Y               Z
      1  C        -0.0635075077    1.4922066713    0.0458549675
      2  C        -0.0130650420    0.1307683467    0.7636122921
      3  N         0.8471344413   -0.8334019298    0.0771925013
      4  C         2.2304135044   -0.8344517488    0.1394145311
      5  N         2.8027557702    0.4316489472    0.2847647184
      6  N        -1.8565239499   -0.6063294515   -1.3804757772
      7  C        -2.2551006728   -0.7905564424   -0.0903851944
      8  N        -1.3566705216   -0.3871789775    0.9000532119
      9  H         0.4696576561   -1.7682405299    0.0426219924
     10  H         3.8127178789    0.3863319161    0.2535998271
     11  H        -2.5199367423   -0.8691187928   -2.0878586794
     12  O        -3.3228115047   -1.2920729670    0.2249529027
     13  H        -1.7040466203   -0.5558015667    1.8290322336
     14  O         0.2080589559    1.6847868156   -1.1142151397
     15  H         0.3513996456    0.3289186464    1.7736294552
     16  H         2.4399018434    1.1571040603   -0.3212414191
     17  O         2.8816176891   -1.8630542006    0.1173513054
     18  O        -0.4827337887    2.4479900119    0.8814926678
     19  H        -1.0326219023   -0.0911906598   -1.6498334029
     20  H        -0.5724203998    3.2645573851    0.3659976899
   Point Group: c1    Number of degrees of freedom:    54


   Energy is   -677.423663211

 Hessian Updated using BFGS Update

 54 Hessian modes will be used to form the next step
  Hessian Eigenvalues:
     0.002103    0.005029    0.008514    0.011006    0.012331    0.016550
     0.018668    0.020827    0.020978    0.022095    0.022667    0.024073
     0.035257    0.042940    0.051208    0.055393    0.065466    0.067689
     0.155494    0.157104    0.159943    0.160044    0.161244    0.164759
     0.167199    0.192385    0.197207    0.212641    0.228062    0.240998
     0.250255    0.250697    0.253786    0.266211    0.299653    0.322604
     0.337118    0.367289    0.395040    0.423805    0.424991    0.428793
     0.433843    0.436060    0.440019    0.502808    0.516061    0.531724
     0.537825    0.552469    0.598794    0.916296    0.945824    0.962226

 Minimum Search - Taking Simple RFO Step
 Searching for Lamda that Minimizes Along All modes
 Value Taken    Lamda =  -0.00114565
 Calculated Step too Large.  Step scaled by  0.678300
 Step Taken.  Stepsize is  0.300000

                             Maximum     Tolerance    Cnvgd?
         Gradient           0.003345      0.000300      NO
         Displacement       0.138474      0.001200      NO
         Energy change     -0.000519      0.000001      NO


 New Cartesian Coordinates Obtained by Inverse Iteration

 Displacement from previous Coordinates is:  0.829933
 ----------------------------------------------------------------
             Standard Nuclear Orientation (Angstroms)
    I     Atom           X                Y                Z
 ----------------------------------------------------------------
    1      C      -0.0439069754     1.4847944338     0.1029621464
    2      C      -0.0286961184     0.1130255906     0.8047506879
    3      N       0.8371390098    -0.8593066325     0.1337162393
    4      C       2.2243232133    -0.8296846394     0.1546611113
    5      N       2.7668750897     0.4572476355     0.1390056781
    6      N      -1.8023075235    -0.6016370633    -1.3959761107
    7      C      -2.2512340917    -0.7769332677    -0.1187201831
    8      N      -1.3807132496    -0.3901973210     0.9028401041
    9      H       0.4843365445    -1.8042501858     0.1817118970
   10      H       3.7774134210     0.4403245505     0.1175972031
   11      H      -2.4597459307    -0.8234232095    -2.1235317922
   12      O      -3.3364203018    -1.2619271659     0.1575588426
   13      H      -1.7601395101    -0.5574842495     1.8199886644
   14      O       0.3057569536     1.6959393229    -1.0339922100
   15      H       0.3096980528     0.3029683458     1.8265675828
   16      H       2.3664390329     1.1009121128    -0.5322637259
   17      O       2.8954880725    -1.8430614702     0.2056279218
   18      O      -0.5175962326     2.4267377594     0.9236187537
   19      H      -0.9612272449    -0.1001186650    -1.6362947389
   20      H      -0.5612634786     3.2589896522     0.4257326118
 ----------------------------------------------------------------
 Molecular Point Group                 C1    NOp =  1
 Largest Abelian Subgroup              C1    NOp =  1
 Nuclear Repulsion Energy =   755.8050165554 hartrees
 There are       46 alpha and       46 beta electrons
 Applying Cartesian multipole field
    Component          Value
    ---------          -----
     (2,0,0)        1.00000E-11
     (0,2,0)        2.00000E-11
     (0,0,2)       -3.00000E-11
 Nucleus-field energy     =     0.0000000178 hartrees
 Requested basis set is 6-311++G(d,p)
 There are 112 shells and 320 basis functions
 A cutoff of  1.0D-11 yielded   5425 shell pairs
 There are     44743 function pairs (     47985 Cartesian)
 Smallest overlap matrix eigenvalue = 6.65E-06
 Guess MOs from SCF MO coefficient file
 Reading MOs from coefficient file
 Reading MOs from coefficient file
 A restricted hybrid HF-DFT SCF calculation will be
 performed using Pulay DIIS extrapolation
 Exchange:     0.2000 Hartree-Fock + 0.0800 Slater + 0.7200 B88
 Correlation:  0.1900 VWN1RPA + 0.8100 LYP
 Using SG-1 standard quadrature grid
 SCF converges when DIIS error is below 1.0E-08
 Geometry optimization detected.  Setting ReadMinima to 0
 Setting SaveMinima to 0
 ---------------------------------------
  Cycle       Energy         DIIS Error
 ---------------------------------------
    1    -677.4198690659      1.86E-03
    2    -677.4233802664      2.05E-04
    3    -677.4230237426      3.15E-04
    4    -677.4238917061      7.78E-05
    5    -677.4239411248      2.82E-05
    6    -677.4239484542      8.52E-06
    7    -677.4239491353      3.14E-06
    8    -677.4239492466      9.53E-07
    9    -677.4239492352      4.98E-07
   10    -677.4239492557      8.05E-08
   11    -677.4239492577      2.63E-08
   12    -677.4239492536      1.25E-08
   13    -677.4239492562      5.52E-09 Convergence criterion met
 ---------------------------------------
 SCF time:  CPU 195.70 s  wall 195.79 s
 SCF   energy in the final basis set = -677.4239492562
 Total energy in the final basis set = -677.4239492562

 --------------------------------------------------------------

                    Orbital Energies (a.u.)
 --------------------------------------------------------------

 Alpha MOs
 -- Occupied --
-19.219 -19.165 -19.104 -19.095 -14.366 -14.357 -14.345 -14.343
-10.354 -10.318 -10.317 -10.305  -1.165  -1.077  -1.070  -1.066
 -0.985  -0.936  -0.917  -0.899  -0.774  -0.679  -0.646  -0.627
 -0.586  -0.572  -0.561  -0.543  -0.531  -0.521  -0.496  -0.491
 -0.469  -0.454  -0.447  -0.437  -0.432  -0.427  -0.377  -0.344
 -0.312  -0.300  -0.290  -0.289  -0.284  -0.274
 -- Virtual --
 -0.057  -0.030  -0.012  -0.003  -0.000   0.007   0.023   0.030
  0.034   0.037   0.048   0.058   0.061   0.069   0.079   0.081
  0.087   0.089   0.095   0.105   0.106   0.108   0.112   0.121
  0.122   0.128   0.139   0.144   0.150   0.157   0.160   0.169
  0.172   0.175   0.181   0.185   0.187   0.197   0.201   0.209
  0.214   0.227   0.229   0.232   0.243   0.245   0.258   0.260
  0.261   0.268   0.283   0.283   0.286   0.293   0.296   0.303
  0.308   0.314   0.319   0.324   0.333   0.336   0.342   0.346
  0.352   0.354   0.360   0.369   0.382   0.391   0.399   0.411
  0.417   0.437   0.448   0.459   0.483   0.494   0.532   0.561
  0.565   0.587   0.594   0.605   0.615   0.622   0.636   0.650
  0.666   0.669   0.683   0.702   0.716   0.722   0.726   0.736
  0.759   0.768   0.794   0.805   0.827   0.847   0.860   0.872
  0.880   0.897   0.907   0.945   0.951   0.963   0.973   1.003
  1.036   1.054   1.075   1.097   1.115   1.140   1.148   1.151
  1.162   1.166   1.172   1.195   1.205   1.207   1.218   1.230
  1.243   1.254   1.263   1.273   1.289   1.293   1.315   1.338
  1.368   1.408   1.461   1.469   1.483   1.523   1.537   1.565
  1.579   1.587   1.606   1.622   1.657   1.661   1.663   1.685
  1.709   1.711   1.732   1.739   1.774   1.791   1.816   1.827
  1.844   1.858   1.877   1.896   1.927   1.933   1.962   2.002
  2.017   2.050   2.080   2.095   2.119   2.152   2.173   2.204
  2.278   2.299   2.354   2.378   2.410   2.442   2.470   2.497
  2.530   2.542   2.550   2.595   2.609   2.619   2.642   2.667
  2.694   2.726   2.741   2.760   2.802   2.817   2.841   2.860
  2.865   2.867   2.880   2.901   2.910   2.938   2.942   2.952
  2.974   2.999   3.011   3.017   3.066   3.084   3.130   3.161
  3.185   3.197   3.316   3.346   3.358   3.371   3.376   3.384
  3.417   3.476   3.484   3.524   3.566   3.580   3.635   3.689
  3.721   3.792   3.856   3.897   3.924   3.977   4.015   4.056
  4.060   4.175   4.667   4.685   4.726   4.758   4.775   4.871
  4.978   5.029   5.059   5.073   5.085   5.114   5.165   5.216
  5.238   5.374   5.586   5.785   5.792   5.840  23.727  23.782
 23.836  23.859  35.540  35.566  35.624  35.646  49.847  49.991
 50.011  50.033
 --------------------------------------------------------------

          Ground-State Mulliken Net Atomic Charges

     Atom                 Charge (a.u.)
  ----------------------------------------
      1 C                    -0.022414
      2 C                    -0.447361
      3 N                    -0.207773
      4 C                     0.128669
      5 N                    -0.421130
      6 N                    -0.479526
      7 C                     0.259977
      8 N                    -0.241997
      9 H                     0.343449
     10 H                     0.317948
     11 H                     0.336725
     12 O                    -0.368152
     13 H                     0.360875
     14 O                    -0.253767
     15 H                     0.278141
     16 H                     0.256634
     17 O                    -0.328748
     18 O                    -0.110125
     19 H                     0.303362
     20 H                     0.295216
  ----------------------------------------
  Sum of atomic charges =    -0.000000

 -----------------------------------------------------------------
                    Cartesian Multipole Moments
 -----------------------------------------------------------------
    Charge (ESU x 10^10)
                -0.0000
    Dipole Moment (Debye)
         X       0.8838      Y       4.7838      Z       0.0153
       Tot       4.8648
    Quadrupole Moments (Debye-Ang)
        XX     -88.2366     XY       3.2980     YY     -70.6250
        XZ       2.0431     YZ       1.4055     ZZ     -65.1357
    Octopole Moments (Debye-Ang^2)
       XXX      65.6403    XXY      62.4258    XYY     -14.3780
       YYY      54.7590    XXZ     -24.6857    XYZ      -2.3749
       YYZ      -4.7871    XZZ     -15.5725    YZZ     -10.4913
       ZZZ     -16.7544
    Hexadecapole Moments (Debye-Ang^3)
      XXXX   -1824.6399   XXXY      16.2974   XXYY    -491.7885
      XYYY     -11.0692   YYYY    -620.0835   XXXZ     -11.4138
      XXYZ       7.8569   XYYZ     -12.1145   YYYZ       1.2812
      XXZZ    -289.9206   XYZZ       9.1361   YYZZ    -193.0450
      XZZZ     -16.0106   YZZZ      -9.5162   ZZZZ    -254.4902
 -----------------------------------------------------------------
 Calculating analytic gradient of the SCF energy
 Gradient of SCF Energy
            1           2           3           4           5           6
    1  -0.0027870   0.0011720   0.0038504  -0.0058622  -0.0008993   0.0018006
    2   0.0016041   0.0020015  -0.0019575  -0.0055859   0.0038874   0.0000788
    3   0.0011305   0.0004708   0.0011659   0.0000281  -0.0003253   0.0000477
            7           8           9          10          11          12
    1   0.0012113  -0.0018751   0.0004113   0.0000688   0.0005311  -0.0019510
    2   0.0009443   0.0013297   0.0013192   0.0011520  -0.0000350  -0.0013246
    3  -0.0001615  -0.0000437  -0.0008090   0.0002941   0.0009471   0.0008335
           13          14          15          16          17          18
    1   0.0001015   0.0010610   0.0000814   0.0013934   0.0014596   0.0007237
    2   0.0000534  -0.0006796  -0.0004795   0.0002861  -0.0008124  -0.0028736
    3  -0.0011217   0.0005945  -0.0010242  -0.0009844  -0.0003654   0.0001685
           19          20
    1  -0.0006794   0.0001877
    2   0.0008641   0.0002275
    3   0.0002709  -0.0011165
 Max gradient component =       5.862E-03
 RMS gradient           =       1.648E-03
 Gradient time:  CPU 73.26 s  wall 73.26 s
 Geometry Optimization Parameters
   NAtoms,    NIC,     NZ,  NCons,   NDum,   NFix, NCnnct, MaxDiis
       20     123       0       0       0       0       0       0

 Cartesian Hessian Update
 Hessian Updated using BFGS Update


** GEOMETRY OPTIMIZATION IN DELOCALIZED INTERNAL COORDINATES **
   Searching for a Minimum

   Optimization Cycle:  12

                       Coordinates (Angstroms)
     ATOM                X               Y               Z
      1  C        -0.0439069754    1.4847944338    0.1029621464
      2  C        -0.0286961184    0.1130255906    0.8047506879
      3  N         0.8371390098   -0.8593066325    0.1337162393
      4  C         2.2243232133   -0.8296846394    0.1546611113
      5  N         2.7668750897    0.4572476355    0.1390056781
      6  N        -1.8023075235   -0.6016370633   -1.3959761107
      7  C        -2.2512340917   -0.7769332677   -0.1187201831
      8  N        -1.3807132496   -0.3901973210    0.9028401041
      9  H         0.4843365445   -1.8042501858    0.1817118970
     10  H         3.7774134210    0.4403245505    0.1175972031
     11  H        -2.4597459307   -0.8234232095   -2.1235317922
     12  O        -3.3364203018   -1.2619271659    0.1575588426
     13  H        -1.7601395101   -0.5574842495    1.8199886644
     14  O         0.3057569536    1.6959393229   -1.0339922100
     15  H         0.3096980528    0.3029683458    1.8265675828
     16  H         2.3664390329    1.1009121128   -0.5322637259
     17  O         2.8954880725   -1.8430614702    0.2056279218
     18  O        -0.5175962326    2.4267377594    0.9236187537
     19  H        -0.9612272449   -0.1001186650   -1.6362947389
     20  H        -0.5612634786    3.2589896522    0.4257326118
   Point Group: c1    Number of degrees of freedom:    54


   Energy is   -677.423949256

 Hessian Updated using BFGS Update

 54 Hessian modes will be used to form the next step
  Hessian Eigenvalues:
     0.004914    0.006923    0.009004    0.010852    0.012569    0.016401
     0.018078    0.020932    0.021263    0.022040    0.022597    0.025086
     0.035208    0.044106    0.052536    0.054082    0.065232    0.067658
     0.149779    0.156717    0.159502    0.160036    0.160284    0.163342
     0.166632    0.192345    0.194324    0.213010    0.228058    0.240905
     0.249849    0.252397    0.254845    0.281893    0.296828    0.321679
     0.322896    0.367245    0.391542    0.422903    0.424482    0.425836
     0.432342    0.435641    0.438963    0.485342    0.516608    0.529182
     0.538698    0.549261    0.565129    0.916367    0.934371    0.953009

 Minimum Search - Taking Simple RFO Step
 Searching for Lamda that Minimizes Along All modes
 Value Taken    Lamda =  -0.00101222
 Step Taken.  Stepsize is  0.200843

                             Maximum     Tolerance    Cnvgd?
         Gradient           0.007025      0.000300      NO
         Displacement       0.083516      0.001200      NO
         Energy change     -0.000286      0.000001      NO


 New Cartesian Coordinates Obtained by Inverse Iteration

 Displacement from previous Coordinates is:  0.427608
 ----------------------------------------------------------------
             Standard Nuclear Orientation (Angstroms)
    I     Atom           X                Y                Z
 ----------------------------------------------------------------
    1      C      -0.0642989367     1.5021286535     0.0832869518
    2      C      -0.0304317395     0.1204058429     0.7825506324
    3      N       0.8446158107    -0.8386377715     0.1118837023
    4      C       2.2370598178    -0.8261873197     0.1481665831
    5      N       2.8070652218     0.4412469470     0.1716160599
    6      N      -1.8256426962    -0.6407083582    -1.4034750997
    7      C      -2.2621414955    -0.7791740009    -0.1139888616
    8      N      -1.3715225826    -0.4010338626     0.8965768524
    9      H       0.4900439408    -1.7858820654     0.1532166535
   10      H       3.8164039403     0.4071511017     0.1489772381
   11      H      -2.5039582382    -0.8463148287    -2.1193030652
   12      O      -3.3536107251    -1.2309328374     0.1806824010
   13      H      -1.7460740360    -0.5553813876     1.8204014572
   14      O       0.2585840607     1.7234900541    -1.0590718454
   15      H       0.3112547260     0.3219251254     1.8038422893
   16      H       2.3929935038     1.1407331934    -0.4303924793
   17      O       2.8846123114    -1.8536688739     0.1642198204
   18      O      -0.5094585923     2.4452042905     0.9279968700
   19      H      -0.9549915451    -0.2046808620    -1.6680016930
   20      H      -0.5562840134     3.2932324934     0.4563762160
 ----------------------------------------------------------------
 Molecular Point Group                 C1    NOp =  1
 Largest Abelian Subgroup              C1    NOp =  1
 Nuclear Repulsion Energy =   753.1540597166 hartrees
 There are       46 alpha and       46 beta electrons
 Applying Cartesian multipole field
    Component          Value
    ---------          -----
     (2,0,0)        1.00000E-11
     (0,2,0)        2.00000E-11
     (0,0,2)       -3.00000E-11
 Nucleus-field energy     =     0.0000000180 hartrees
 Requested basis set is 6-311++G(d,p)
 There are 112 shells and 320 basis functions
 A cutoff of  1.0D-11 yielded   5412 shell pairs
 There are     44592 function pairs (     47811 Cartesian)
 Smallest overlap matrix eigenvalue = 6.72E-06
 Guess MOs from SCF MO coefficient file
 Reading MOs from coefficient file
 Reading MOs from coefficient file
 A restricted hybrid HF-DFT SCF calculation will be
 performed using Pulay DIIS extrapolation
 Exchange:     0.2000 Hartree-Fock + 0.0800 Slater + 0.7200 B88
 Correlation:  0.1900 VWN1RPA + 0.8100 LYP
 Using SG-1 standard quadrature grid
 SCF converges when DIIS error is below 1.0E-08
 Geometry optimization detected.  Setting ReadMinima to 0
 Setting SaveMinima to 0
 ---------------------------------------
  Cycle       Energy         DIIS Error
 ---------------------------------------
    1    -677.4040890584      9.61E-04
    2    -677.4239757880      1.66E-04
    3    -677.4233792113      3.12E-04
    4    -677.4242762115      4.13E-05
    5    -677.4242898940      1.64E-05
    6    -677.4242926167      5.43E-06
    7    -677.4242930971      1.72E-06
    8    -677.4242928976      7.27E-07
    9    -677.4242928701      1.91E-07
   10    -677.4242928931      3.67E-08
   11    -677.4242928949      1.91E-08
   12    -677.4242928962      7.23E-09 Convergence criterion met
 ---------------------------------------
 SCF time:  CPU 178.84 s  wall 178.89 s
 SCF   energy in the final basis set = -677.4242928962
 Total energy in the final basis set = -677.4242928962

 --------------------------------------------------------------

                    Orbital Energies (a.u.)
 --------------------------------------------------------------

 Alpha MOs
 -- Occupied --
-19.217 -19.164 -19.104 -19.095 -14.366 -14.357 -14.346 -14.345
-10.353 -10.318 -10.317 -10.304  -1.161  -1.075  -1.071  -1.067
 -0.985  -0.936  -0.917  -0.900  -0.771  -0.678  -0.646  -0.626
 -0.585  -0.574  -0.561  -0.541  -0.532  -0.520  -0.495  -0.490
 -0.470  -0.453  -0.447  -0.437  -0.432  -0.428  -0.376  -0.344
 -0.311  -0.299  -0.289  -0.289  -0.285  -0.275
 -- Virtual --
 -0.056  -0.031  -0.012  -0.003  -0.000   0.009   0.023   0.030
  0.034   0.037   0.046   0.057   0.061   0.069   0.079   0.081
  0.087   0.089   0.095   0.104   0.106   0.106   0.112   0.121
  0.122   0.129   0.139   0.144   0.150   0.158   0.159   0.168
  0.171   0.173   0.179   0.184   0.187   0.195   0.201   0.210
  0.214   0.224   0.228   0.232   0.241   0.245   0.260   0.261
  0.263   0.268   0.281   0.283   0.287   0.293   0.294   0.303
  0.310   0.315   0.319   0.324   0.333   0.337   0.342   0.347
  0.352   0.355   0.359   0.371   0.382   0.391   0.398   0.408
  0.418   0.437   0.447   0.460   0.484   0.492   0.532   0.557
  0.563   0.591   0.593   0.604   0.619   0.622   0.636   0.652
  0.668   0.670   0.680   0.706   0.714   0.722   0.728   0.738
  0.756   0.769   0.797   0.805   0.828   0.844   0.858   0.872
  0.880   0.899   0.900   0.940   0.945   0.960   0.973   1.005
  1.036   1.053   1.069   1.097   1.118   1.139   1.147   1.150
  1.159   1.163   1.175   1.195   1.204   1.209   1.219   1.231
  1.241   1.252   1.269   1.274   1.286   1.293   1.319   1.332
  1.363   1.410   1.464   1.466   1.481   1.518   1.537   1.561
  1.572   1.585   1.597   1.617   1.651   1.654   1.663   1.682
  1.697   1.712   1.727   1.738   1.775   1.788   1.816   1.825
  1.846   1.855   1.871   1.891   1.927   1.935   1.957   1.992
  2.021   2.053   2.074   2.099   2.116   2.145   2.174   2.192
  2.279   2.295   2.349   2.376   2.408   2.441   2.468   2.490
  2.523   2.541   2.547   2.590   2.613   2.620   2.639   2.660
  2.694   2.729   2.746   2.755   2.812   2.816   2.835   2.853
  2.862   2.865   2.876   2.903   2.909   2.936   2.940   2.949
  2.973   2.986   3.013   3.017   3.061   3.075   3.128   3.155
  3.180   3.190   3.311   3.346   3.356   3.371   3.379   3.384
  3.413   3.477   3.482   3.525   3.569   3.578   3.637   3.688
  3.721   3.800   3.856   3.894   3.921   3.972   4.005   4.044
  4.050   4.163   4.664   4.678   4.725   4.760   4.771   4.871
  4.976   5.032   5.051   5.072   5.085   5.110   5.162   5.216
  5.234   5.363   5.584   5.787   5.793   5.835  23.722  23.778
 23.837  23.858  35.536  35.562  35.623  35.642  49.846  49.987
 50.013  50.035
 --------------------------------------------------------------

          Ground-State Mulliken Net Atomic Charges

     Atom                 Charge (a.u.)
  ----------------------------------------
      1 C                    -0.014108
      2 C                    -0.458630
      3 N                    -0.213687
      4 C                     0.130863
      5 N                    -0.415664
      6 N                    -0.481821
      7 C                     0.263552
      8 N                    -0.243270
      9 H                     0.342762
     10 H                     0.318818
     11 H                     0.335489
     12 O                    -0.365890
     13 H                     0.360348
     14 O                    -0.244543
     15 H                     0.275723
     16 H                     0.256184
     17 O                    -0.331220
     18 O                    -0.115216
     19 H                     0.303795
     20 H                     0.296514
  ----------------------------------------
  Sum of atomic charges =    -0.000000

 -----------------------------------------------------------------
                    Cartesian Multipole Moments
 -----------------------------------------------------------------
    Charge (ESU x 10^10)
                 0.0000
    Dipole Moment (Debye)
         X       1.0261      Y       4.7443      Z       0.1096
       Tot       4.8552
    Quadrupole Moments (Debye-Ang)
        XX     -87.5875     XY       3.7961     YY     -70.4513
        XZ       2.6027     YZ       1.7606     ZZ     -65.5236
    Octopole Moments (Debye-Ang^2)
       XXX      69.3745    XXY      61.5987    XYY     -14.3985
       YYY      55.6910    XXZ     -24.0326    XYZ      -3.2341
       YYZ      -3.2874    XZZ     -15.7639    YZZ     -11.5218
       ZZZ     -15.8155
    Hexadecapole Moments (Debye-Ang^3)
      XXXX   -1827.7960   XXXY      19.1919   XXYY    -492.9076
      XYYY      -7.4179   YYYY    -622.5931   XXXZ      -2.7044
      XXYZ       7.2308   XYYZ     -11.3842   YYYZ       0.9583
      XXZZ    -293.3634   XYZZ       9.1660   YYZZ    -195.1597
      XZZZ     -16.0528   YZZZ     -10.9142   ZZZZ    -256.3173
 -----------------------------------------------------------------
 Calculating analytic gradient of the SCF energy
 Gradient of SCF Energy
            1           2           3           4           5           6
    1  -0.0022983  -0.0001408   0.0028904  -0.0011121   0.0016014   0.0019364
    2  -0.0005471  -0.0032908   0.0008453  -0.0055292   0.0026517  -0.0003049
    3   0.0009797  -0.0026973   0.0019224   0.0018720  -0.0019790  -0.0013350
            7           8           9          10          11          12
    1  -0.0025752   0.0000615  -0.0004092   0.0002107  -0.0007733   0.0016589
    2   0.0000257   0.0019852  -0.0004721  -0.0002684  -0.0000755  -0.0001616
    3   0.0017537   0.0008115  -0.0001918   0.0013498  -0.0005363  -0.0000433
           13          14          15          16          17          18
    1  -0.0004933  -0.0001332   0.0002306  -0.0001398  -0.0007666   0.0003495
    2  -0.0004650   0.0008061   0.0001268   0.0001100   0.0018157  -0.0000985
    3   0.0007969  -0.0009919   0.0003298  -0.0000122  -0.0014210  -0.0001176
           19          20
    1   0.0000351  -0.0001328
    2   0.0004300   0.0024166
    3  -0.0006654   0.0001751
 Max gradient component =       5.529E-03
 RMS gradient           =       1.459E-03
 Gradient time:  CPU 74.96 s  wall 74.96 s
 Geometry Optimization Parameters
   NAtoms,    NIC,     NZ,  NCons,   NDum,   NFix, NCnnct, MaxDiis
       20     123       0       0       0       0       0       0

 Cartesian Hessian Update
 Hessian Updated using BFGS Update


** GEOMETRY OPTIMIZATION IN DELOCALIZED INTERNAL COORDINATES **
   Searching for a Minimum

   Optimization Cycle:  13

                       Coordinates (Angstroms)
     ATOM                X               Y               Z
      1  C        -0.0642989367    1.5021286535    0.0832869518
      2  C        -0.0304317395    0.1204058429    0.7825506324
      3  N         0.8446158107   -0.8386377715    0.1118837023
      4  C         2.2370598178   -0.8261873197    0.1481665831
      5  N         2.8070652218    0.4412469470    0.1716160599
      6  N        -1.8256426962   -0.6407083582   -1.4034750997
      7  C        -2.2621414955   -0.7791740009   -0.1139888616
      8  N        -1.3715225826   -0.4010338626    0.8965768524
      9  H         0.4900439408   -1.7858820654    0.1532166535
     10  H         3.8164039403    0.4071511017    0.1489772381
     11  H        -2.5039582382   -0.8463148287   -2.1193030652
     12  O        -3.3536107251   -1.2309328374    0.1806824010
     13  H        -1.7460740360   -0.5553813876    1.8204014572
     14  O         0.2585840607    1.7234900541   -1.0590718454
     15  H         0.3112547260    0.3219251254    1.8038422893
     16  H         2.3929935038    1.1407331934   -0.4303924793
     17  O         2.8846123114   -1.8536688739    0.1642198204
     18  O        -0.5094585923    2.4452042905    0.9279968700
     19  H        -0.9549915451   -0.2046808620   -1.6680016930
     20  H        -0.5562840134    3.2932324934    0.4563762160
   Point Group: c1    Number of degrees of freedom:    54


   Energy is   -677.424292896

 Hessian Updated using BFGS Update

 54 Hessian modes will be used to form the next step
  Hessian Eigenvalues:
     0.004860    0.007455    0.008777    0.010477    0.012689    0.017322
     0.018145    0.020220    0.021003    0.021624    0.023045    0.025069
     0.036952    0.043865    0.052276    0.056397    0.065852    0.067681
     0.154252    0.157765    0.159976    0.160208    0.162190    0.163362
     0.167062    0.190083    0.192966    0.222384    0.230201    0.241015
     0.248637    0.250916    0.255416    0.283367    0.315966    0.321639
     0.330749    0.367317    0.390678    0.422480    0.424822    0.426827
     0.434293    0.436023    0.438629    0.484843    0.516371    0.530266
     0.539292    0.541865    0.563392    0.916533    0.941226    0.959474

 Minimum Search - Taking Simple RFO Step
 Searching for Lamda that Minimizes Along All modes
 Value Taken    Lamda =  -0.00047619
 Step Taken.  Stepsize is  0.139424

                             Maximum     Tolerance    Cnvgd?
         Gradient           0.003568      0.000300      NO
         Displacement       0.046566      0.001200      NO
         Energy change     -0.000344      0.000001      NO


 New Cartesian Coordinates Obtained by Inverse Iteration

 Displacement from previous Coordinates is:  0.219294
 ----------------------------------------------------------------
             Standard Nuclear Orientation (Angstroms)
    I     Atom           X                Y                Z
 ----------------------------------------------------------------
    1      C      -0.0515251679     1.4962887445     0.0944543335
    2      C      -0.0266212661     0.1153157447     0.7907775319
    3      N       0.8421359346    -0.8386790750     0.1071093653
    4      C       2.2361240055    -0.8183636680     0.1378250398
    5      N       2.8019559823     0.4473530568     0.1686030530
    6      N      -1.8202050587    -0.6448607785    -1.4011554179
    7      C      -2.2650646726    -0.7643201401    -0.1146305179
    8      N      -1.3684985171    -0.4061564145     0.8975391011
    9      H       0.4949615946    -1.7878927019     0.1608925661
   10      H       3.8100780086     0.4113934210     0.1144834251
   11      H      -2.4984679214    -0.8328684577    -2.1210635448
   12      O      -3.3714097403    -1.1820792684     0.1764011162
   13      H      -1.7493866176    -0.5484789540     1.8200719850
   14      O       0.3019333745     1.7213598929    -1.0378458282
   15      H       0.3145485934     0.3087465049     1.8138554708
   16      H       2.3755925600     1.1477050012    -0.4236146600
   17      O       2.8857889926    -1.8452523117     0.1602015024
   18      O      -0.5361709005     2.4310645848     0.9252912868
   19      H      -0.9284747654    -0.2509344808    -1.6605196991
   20      H      -0.5830756857     3.2735748336     0.4468845744
 ----------------------------------------------------------------
 Molecular Point Group                 C1    NOp =  1
 Largest Abelian Subgroup              C1    NOp =  1
 Nuclear Repulsion Energy =   754.1531343633 hartrees
 There are       46 alpha and       46 beta electrons
 Applying Cartesian multipole field
    Component          Value
    ---------          -----
     (2,0,0)        1.00000E-11
     (0,2,0)        2.00000E-11
     (0,0,2)       -3.00000E-11
 Nucleus-field energy     =     0.0000000179 hartrees
 Requested basis set is 6-311++G(d,p)
 There are 112 shells and 320 basis functions
 A cutoff of  1.0D-11 yielded   5418 shell pairs
 There are     44644 function pairs (     47873 Cartesian)
 Smallest overlap matrix eigenvalue = 6.56E-06
 Guess MOs from SCF MO coefficient file
 Reading MOs from coefficient file
 Reading MOs from coefficient file
 A restricted hybrid HF-DFT SCF calculation will be
 performed using Pulay DIIS extrapolation
 Exchange:     0.2000 Hartree-Fock + 0.0800 Slater + 0.7200 B88
 Correlation:  0.1900 VWN1RPA + 0.8100 LYP
 Using SG-1 standard quadrature grid
 SCF converges when DIIS error is below 1.0E-08
 Geometry optimization detected.  Setting ReadMinima to 0
 Setting SaveMinima to 0
 ---------------------------------------
  Cycle       Energy         DIIS Error
 ---------------------------------------
    1    -677.4249939744      6.73E-04
    2    -677.4245810591      6.37E-05
    3    -677.4245641696      8.95E-05
    4    -677.4246376162      2.49E-05
    5    -677.4246421810      1.02E-05
    6    -677.4246433333      3.49E-06
    7    -677.4246435334      7.86E-07
    8    -677.4246434563      2.80E-07
    9    -677.4246434582      1.41E-07
   10    -677.4246434733      3.65E-08
   11    -677.4246434736      9.62E-09 Convergence criterion met
 ---------------------------------------
 SCF time:  CPU 166.01 s  wall 166.13 s
 SCF   energy in the final basis set = -677.4246434736
 Total energy in the final basis set = -677.4246434736

 --------------------------------------------------------------

                    Orbital Energies (a.u.)
 --------------------------------------------------------------

 Alpha MOs
 -- Occupied --
-19.217 -19.165 -19.103 -19.095 -14.365 -14.357 -14.346 -14.346
-10.353 -10.318 -10.317 -10.304  -1.162  -1.076  -1.071  -1.067
 -0.985  -0.936  -0.918  -0.900  -0.772  -0.678  -0.646  -0.626
 -0.586  -0.575  -0.560  -0.541  -0.532  -0.521  -0.495  -0.490
 -0.470  -0.453  -0.447  -0.436  -0.432  -0.428  -0.376  -0.344
 -0.310  -0.300  -0.289  -0.288  -0.286  -0.275
 -- Virtual --
 -0.056  -0.030  -0.012  -0.003  -0.001   0.009   0.023   0.030
  0.034   0.037   0.046   0.057   0.061   0.070   0.079   0.081
  0.087   0.089   0.096   0.104   0.106   0.107   0.112   0.120
  0.122   0.129   0.139   0.144   0.150   0.158   0.160   0.169
  0.171   0.174   0.179   0.184   0.187   0.196   0.201   0.210
  0.213   0.224   0.228   0.231   0.241   0.246   0.259   0.261
  0.263   0.267   0.281   0.283   0.288   0.292   0.295   0.303
  0.310   0.315   0.319   0.324   0.333   0.337   0.341   0.346
  0.351   0.356   0.359   0.371   0.383   0.393   0.399   0.408
  0.418   0.437   0.447   0.462   0.484   0.492   0.533   0.557
  0.564   0.592   0.593   0.603   0.619   0.620   0.635   0.652
  0.667   0.671   0.681   0.706   0.715   0.723   0.727   0.738
  0.756   0.769   0.794   0.808   0.826   0.843   0.859   0.873
  0.880   0.896   0.902   0.935   0.945   0.960   0.975   1.008
  1.039   1.055   1.071   1.094   1.115   1.141   1.146   1.151
  1.159   1.162   1.175   1.197   1.206   1.209   1.221   1.231
  1.242   1.253   1.267   1.276   1.286   1.291   1.318   1.330
  1.362   1.416   1.463   1.465   1.483   1.515   1.536   1.568
  1.570   1.586   1.602   1.619   1.651   1.657   1.667   1.685
  1.695   1.708   1.725   1.739   1.776   1.789   1.818   1.826
  1.846   1.853   1.873   1.893   1.927   1.936   1.954   1.995
  2.026   2.054   2.081   2.098   2.116   2.140   2.174   2.190
  2.283   2.295   2.347   2.375   2.411   2.442   2.466   2.495
  2.528   2.540   2.550   2.593   2.611   2.622   2.644   2.659
  2.693   2.730   2.744   2.758   2.812   2.821   2.835   2.853
  2.863   2.866   2.878   2.904   2.908   2.937   2.940   2.949
  2.973   2.986   3.015   3.017   3.062   3.077   3.129   3.157
  3.180   3.192   3.311   3.346   3.357   3.371   3.379   3.385
  3.413   3.481   3.482   3.526   3.568   3.578   3.638   3.689
  3.720   3.798   3.855   3.895   3.922   3.973   4.008   4.046
  4.052   4.166   4.666   4.678   4.727   4.762   4.773   4.872
  4.976   5.032   5.054   5.074   5.087   5.108   5.164   5.216
  5.235   5.367   5.586   5.787   5.793   5.835  23.724  23.780
 23.838  23.859  35.538  35.563  35.624  35.643  49.847  49.988
 50.013  50.036
 --------------------------------------------------------------

          Ground-State Mulliken Net Atomic Charges

     Atom                 Charge (a.u.)
  ----------------------------------------
      1 C                    -0.000269
      2 C                    -0.473040
      3 N                    -0.220730
      4 C                     0.125684
      5 N                    -0.409102
      6 N                    -0.480827
      7 C                     0.266569
      8 N                    -0.241541
      9 H                     0.341937
     10 H                     0.318658
     11 H                     0.335181
     12 O                    -0.367019
     13 H                     0.360730
     14 O                    -0.245600
     15 H                     0.276145
     16 H                     0.255534
     17 O                    -0.331015
     18 O                    -0.114484
     19 H                     0.306358
     20 H                     0.296833
  ----------------------------------------
  Sum of atomic charges =     0.000000

 -----------------------------------------------------------------
                    Cartesian Multipole Moments
 -----------------------------------------------------------------
    Charge (ESU x 10^10)
                -0.0000
    Dipole Moment (Debye)
         X       1.0208      Y       4.6524      Z       0.0702
       Tot       4.7636
    Quadrupole Moments (Debye-Ang)
        XX     -88.0560     XY       3.8679     YY     -70.3256
        XZ       2.5152     YZ       1.7065     ZZ     -65.3758
    Octopole Moments (Debye-Ang^2)
       XXX      70.0998    XXY      60.5978    XYY     -15.4072
       YYY      53.7477    XXZ     -24.6838    XYZ      -2.9276
       YYZ      -3.3416    XZZ     -15.8678    YZZ     -11.6420
       ZZZ     -16.1325
    Hexadecapole Moments (Debye-Ang^3)
      XXXX   -1841.1610   XXXY      22.3828   XXYY    -489.1573
      XYYY      -6.1064   YYYY    -616.1112   XXXZ      -3.8020
      XXYZ       5.9795   XYYZ     -10.4469   YYYZ      -1.4102
      XXZZ    -294.0608   XYZZ       9.3768   YYZZ    -193.0464
      XZZZ     -13.9665   YZZZ     -11.8861   ZZZZ    -254.1309
 -----------------------------------------------------------------
 Calculating analytic gradient of the SCF energy
 Gradient of SCF Energy
            1           2           3           4           5           6
    1  -0.0005115   0.0002573   0.0017155  -0.0005008   0.0005656   0.0007972
    2  -0.0002511  -0.0024158   0.0007762  -0.0022877   0.0016183  -0.0009732
    3   0.0005410  -0.0008389   0.0018055  -0.0008498  -0.0003141  -0.0005161
            7           8           9          10          11          12
    1  -0.0014545  -0.0001246  -0.0005226  -0.0000639  -0.0004395   0.0011244
    2   0.0000085   0.0021163  -0.0002211  -0.0004193   0.0000778  -0.0001069
    3   0.0009706   0.0000228  -0.0003645   0.0005431  -0.0002912  -0.0002906
           13          14          15          16          17          18
    1  -0.0000175  -0.0000373   0.0001600  -0.0001848  -0.0007279   0.0000719
    2  -0.0006081   0.0000923   0.0002163  -0.0002357   0.0012314   0.0002153
    3   0.0004239  -0.0008413   0.0002433   0.0001743  -0.0001252  -0.0000264
           19          20
    1  -0.0000619  -0.0000448
    2   0.0005473   0.0006191
    3  -0.0004933   0.0002269
 Max gradient component =       2.416E-03
 RMS gradient           =       8.151E-04
 Gradient time:  CPU 72.65 s  wall 72.65 s
 Geometry Optimization Parameters
   NAtoms,    NIC,     NZ,  NCons,   NDum,   NFix, NCnnct, MaxDiis
       20     123       0       0       0       0       0       0

 Cartesian Hessian Update
 Hessian Updated using BFGS Update


** GEOMETRY OPTIMIZATION IN DELOCALIZED INTERNAL COORDINATES **
   Searching for a Minimum

   Optimization Cycle:  14

                       Coordinates (Angstroms)
     ATOM                X               Y               Z
      1  C        -0.0515251679    1.4962887445    0.0944543335
      2  C        -0.0266212661    0.1153157447    0.7907775319
      3  N         0.8421359346   -0.8386790750    0.1071093653
      4  C         2.2361240055   -0.8183636680    0.1378250398
      5  N         2.8019559823    0.4473530568    0.1686030530
      6  N        -1.8202050587   -0.6448607785   -1.4011554179
      7  C        -2.2650646726   -0.7643201401   -0.1146305179
      8  N        -1.3684985171   -0.4061564145    0.8975391011
      9  H         0.4949615946   -1.7878927019    0.1608925661
     10  H         3.8100780086    0.4113934210    0.1144834251
     11  H        -2.4984679214   -0.8328684577   -2.1210635448
     12  O        -3.3714097403   -1.1820792684    0.1764011162
     13  H        -1.7493866176   -0.5484789540    1.8200719850
     14  O         0.3019333745    1.7213598929   -1.0378458282
     15  H         0.3145485934    0.3087465049    1.8138554708
     16  H         2.3755925600    1.1477050012   -0.4236146600
     17  O         2.8857889926   -1.8452523117    0.1602015024
     18  O        -0.5361709005    2.4310645848    0.9252912868
     19  H        -0.9284747654   -0.2509344808   -1.6605196991
     20  H        -0.5830756857    3.2735748336    0.4468845744
   Point Group: c1    Number of degrees of freedom:    54


   Energy is   -677.424643474

 Hessian Updated using BFGS Update

 54 Hessian modes will be used to form the next step
  Hessian Eigenvalues:
     0.003603    0.005201    0.008686    0.010254    0.012696    0.017159
     0.018158    0.020168    0.021290    0.021776    0.022868    0.026778
     0.034123    0.045375    0.052273    0.059325    0.066049    0.067735
     0.152540    0.157337    0.159863    0.160149    0.160377    0.162878
     0.167759    0.190096    0.194199    0.222887    0.230159    0.241207
     0.249109    0.252037    0.254883    0.282967    0.312092    0.322281
     0.332339    0.368450    0.408655    0.422571    0.424763    0.426047
     0.433084    0.435893    0.439055    0.485855    0.511857    0.526529
     0.535443    0.545961    0.571060    0.915588    0.935755    0.952351

 Minimum Search - Taking Simple RFO Step
 Searching for Lamda that Minimizes Along All modes
 Value Taken    Lamda =  -0.00061045
 Calculated Step too Large.  Step scaled by  0.870012
 Step Taken.  Stepsize is  0.300000

                             Maximum     Tolerance    Cnvgd?
         Gradient           0.001401      0.000300      NO
         Displacement       0.133177      0.001200      NO
         Energy change     -0.000351      0.000001      NO


 New Cartesian Coordinates Obtained by Inverse Iteration

 Displacement from previous Coordinates is:  0.503856
 ----------------------------------------------------------------
             Standard Nuclear Orientation (Angstroms)
    I     Atom           X                Y                Z
 ----------------------------------------------------------------
    1      C      -0.0464068961     1.4842967593     0.1175327040
    2      C      -0.0234916180     0.0997043672     0.8041611195
    3      N       0.8447748660    -0.8453934842     0.1071029120
    4      C       2.2435736305    -0.8091576934     0.1366775133
    5      N       2.8027251031     0.4535845083     0.1225755588
    6      N      -1.8026169469    -0.6357303508    -1.3984237587
    7      C      -2.2702139327    -0.7308277992    -0.1202297805
    8      N      -1.3622180128    -0.4315449791     0.8998466758
    9      H       0.5229926261    -1.7991952220     0.2125101339
   10      H       3.8084605889     0.4230445768     0.0323307807
   11      H      -2.4776220022    -0.7707584973    -2.1320599363
   12      O      -3.4075754684    -1.0687238648     0.1560682933
   13      H      -1.7620206392    -0.5403590989     1.8180815387
   14      O       0.3595121584     1.7291438093    -0.9920353411
   15      H       0.3115548542     0.2838889517     1.8311652753
   16      H       2.3481940738     1.1432598717    -0.4612235020
   17      O       2.8971550387    -1.8339315897     0.1863431089
   18      O      -0.6047560036     2.3954147371     0.9267292930
   19      H      -0.8662729883    -0.3488427693    -1.6375740191
   20      H      -0.6515296988     3.2350433012     0.4459821136
 ----------------------------------------------------------------
 Molecular Point Group                 C1    NOp =  1
 Largest Abelian Subgroup              C1    NOp =  1
 Nuclear Repulsion Energy =   755.3815662274 hartrees
 There are       46 alpha and       46 beta electrons
 Applying Cartesian multipole field
    Component          Value
    ---------          -----
     (2,0,0)        1.00000E-11
     (0,2,0)        2.00000E-11
     (0,0,2)       -3.00000E-11
 Nucleus-field energy     =     0.0000000178 hartrees
 Requested basis set is 6-311++G(d,p)
 There are 112 shells and 320 basis functions
 A cutoff of  1.0D-11 yielded   5418 shell pairs
 There are     44629 function pairs (     47860 Cartesian)
 Smallest overlap matrix eigenvalue = 6.69E-06
 Guess MOs from SCF MO coefficient file
 Reading MOs from coefficient file
 Reading MOs from coefficient file
 A restricted hybrid HF-DFT SCF calculation will be
 performed using Pulay DIIS extrapolation
 Exchange:     0.2000 Hartree-Fock + 0.0800 Slater + 0.7200 B88
 Correlation:  0.1900 VWN1RPA + 0.8100 LYP
 Using SG-1 standard quadrature grid
 SCF converges when DIIS error is below 1.0E-08
 Geometry optimization detected.  Setting ReadMinima to 0
 Setting SaveMinima to 0
 ---------------------------------------
  Cycle       Energy         DIIS Error
 ---------------------------------------
    1    -677.4164817103      1.46E-03
    2    -677.4246764049      1.58E-04
    3    -677.4246328136      1.97E-04
    4    -677.4250199906      4.67E-05
    5    -677.4250351810      2.41E-05
    6    -677.4250404042      8.51E-06
    7    -677.4250408455      2.50E-06
    8    -677.4250408722      6.19E-07
    9    -677.4250408370      3.53E-07
   10    -677.4250408655      8.88E-08
   11    -677.4250408755      2.63E-08
   12    -677.4250408672      9.41E-09 Convergence criterion met
 ---------------------------------------
 SCF time:  CPU 176.44 s  wall 176.51 s
 SCF   energy in the final basis set = -677.4250408672
 Total energy in the final basis set = -677.4250408672

 --------------------------------------------------------------

                    Orbital Energies (a.u.)
 --------------------------------------------------------------

 Alpha MOs
 -- Occupied --
-19.217 -19.164 -19.103 -19.095 -14.365 -14.357 -14.346 -14.346
-10.353 -10.318 -10.317 -10.304  -1.163  -1.076  -1.071  -1.067
 -0.985  -0.936  -0.919  -0.901  -0.771  -0.678  -0.646  -0.626
 -0.586  -0.577  -0.558  -0.541  -0.532  -0.522  -0.495  -0.491
 -0.470  -0.453  -0.447  -0.436  -0.433  -0.428  -0.376  -0.344
 -0.310  -0.301  -0.290  -0.287  -0.286  -0.275
 -- Virtual --
 -0.056  -0.030  -0.012  -0.003  -0.001   0.008   0.022   0.030
  0.034   0.038   0.047   0.057   0.063   0.070   0.079   0.081
  0.088   0.089   0.096   0.104   0.106   0.107   0.112   0.119
  0.122   0.130   0.140   0.143   0.150   0.159   0.161   0.169
  0.171   0.176   0.182   0.185   0.186   0.196   0.201   0.210
  0.214   0.224   0.228   0.230   0.243   0.245   0.258   0.262
  0.263   0.267   0.280   0.285   0.289   0.293   0.295   0.305
  0.309   0.314   0.319   0.324   0.332   0.334   0.342   0.345
  0.347   0.354   0.357   0.371   0.385   0.398   0.401   0.408
  0.418   0.435   0.449   0.466   0.484   0.492   0.535   0.557
  0.565   0.591   0.593   0.601   0.616   0.621   0.633   0.656
  0.666   0.672   0.683   0.707   0.715   0.721   0.729   0.740
  0.755   0.771   0.787   0.812   0.821   0.841   0.861   0.873
  0.880   0.891   0.907   0.924   0.945   0.958   0.980   1.017
  1.049   1.057   1.077   1.091   1.107   1.140   1.146   1.155
  1.157   1.161   1.176   1.200   1.208   1.209   1.227   1.230
  1.242   1.256   1.264   1.278   1.285   1.290   1.314   1.321
  1.358   1.428   1.459   1.462   1.483   1.512   1.536   1.563
  1.579   1.592   1.612   1.617   1.640   1.661   1.674   1.682
  1.697   1.708   1.718   1.740   1.775   1.793   1.818   1.830
  1.842   1.852   1.871   1.894   1.924   1.939   1.945   1.997
  2.034   2.053   2.089   2.097   2.111   2.134   2.181   2.185
  2.290   2.301   2.339   2.375   2.415   2.444   2.465   2.503
  2.531   2.537   2.554   2.594   2.607   2.625   2.649   2.654
  2.693   2.734   2.740   2.763   2.808   2.832   2.836   2.854
  2.863   2.868   2.877   2.903   2.908   2.936   2.938   2.950
  2.971   2.981   3.018   3.020   3.065   3.076   3.130   3.161
  3.178   3.198   3.310   3.343   3.359   3.374   3.377   3.388
  3.411   3.481   3.488   3.528   3.567   3.580   3.638   3.690
  3.712   3.795   3.856   3.902   3.920   3.974   4.012   4.045
  4.059   4.169   4.666   4.678   4.731   4.765   4.776   4.871
  4.974   5.034   5.058   5.076   5.091   5.107   5.168   5.216
  5.237   5.373   5.586   5.787   5.794   5.838  23.725  23.782
 23.836  23.863  35.537  35.564  35.628  35.646  49.847  49.988
 50.011  50.038
 --------------------------------------------------------------

          Ground-State Mulliken Net Atomic Charges

     Atom                 Charge (a.u.)
  ----------------------------------------
      1 C                     0.029720
      2 C                    -0.504411
      3 N                    -0.224724
      4 C                     0.118450
      5 N                    -0.405860
      6 N                    -0.478593
      7 C                     0.271015
      8 N                    -0.234402
      9 H                     0.336101
     10 H                     0.319356
     11 H                     0.334271
     12 O                    -0.369035
     13 H                     0.361902
     14 O                    -0.249814
     15 H                     0.273545
     16 H                     0.256882
     17 O                    -0.329903
     18 O                    -0.114800
     19 H                     0.312402
     20 H                     0.297898
  ----------------------------------------
  Sum of atomic charges =     0.000000

 -----------------------------------------------------------------
                    Cartesian Multipole Moments
 -----------------------------------------------------------------
    Charge (ESU x 10^10)
                 0.0000
    Dipole Moment (Debye)
         X       1.0554      Y       4.4537      Z       0.0323
       Tot       4.5772
    Quadrupole Moments (Debye-Ang)
        XX     -88.9188     XY       4.0405     YY     -70.1171
        XZ       2.0493     YZ       1.6771     ZZ     -64.9899
    Octopole Moments (Debye-Ang^2)
       XXX      72.1479    XXY      58.6290    XYY     -17.5838
       YYY      50.0034    XXZ     -25.8883    XYZ      -1.8196
       YYZ      -3.2363    XZZ     -15.5915    YZZ     -11.5150
       ZZZ     -16.9781
    Hexadecapole Moments (Debye-Ang^3)
      XXXX   -1873.0853   XXXY      35.8365   XXYY    -482.6675
      XYYY       0.6831   YYYY    -602.8506   XXXZ      -9.9848
      XXYZ       4.2351   XYYZ     -10.9974   YYYZ      -1.7835
      XXZZ    -295.5617   XYZZ      11.5863   YYZZ    -189.0214
      XZZZ     -10.9327   YZZZ     -11.7880   ZZZZ    -250.5892
 -----------------------------------------------------------------
 Calculating analytic gradient of the SCF energy
 Gradient of SCF Energy
            1           2           3           4           5           6
    1   0.0010372   0.0007235  -0.0001693  -0.0005515  -0.0004267   0.0000707
    2   0.0006575  -0.0022868   0.0003101   0.0010445   0.0001366  -0.0012751
    3  -0.0001308   0.0003937   0.0007719   0.0000008   0.0001948   0.0003787
            7           8           9          10          11          12
    1   0.0000326  -0.0003410  -0.0000560  -0.0000440  -0.0000578   0.0004190
    2  -0.0011494   0.0030521   0.0002823  -0.0002527   0.0004747   0.0003856
    3   0.0005237  -0.0009001  -0.0002464  -0.0002025   0.0000232  -0.0004773
           13          14          15          16          17          18
    1   0.0004360  -0.0001046  -0.0001679  -0.0001483  -0.0002275  -0.0001244
    2  -0.0009153  -0.0007123   0.0003237  -0.0003536   0.0003701   0.0003988
    3  -0.0001785  -0.0000940   0.0001317   0.0000857  -0.0001895  -0.0000132
           19          20
    1  -0.0004328   0.0001328
    2   0.0006144  -0.0011054
    3  -0.0002677   0.0001960
 Max gradient component =       3.052E-03
 RMS gradient           =       6.909E-04
 Gradient time:  CPU 70.36 s  wall 70.36 s
 Geometry Optimization Parameters
   NAtoms,    NIC,     NZ,  NCons,   NDum,   NFix, NCnnct, MaxDiis
       20     123       0       0       0       0       0       0

 Cartesian Hessian Update
 Hessian Updated using BFGS Update


** GEOMETRY OPTIMIZATION IN DELOCALIZED INTERNAL COORDINATES **
   Searching for a Minimum

   Optimization Cycle:  15

                       Coordinates (Angstroms)
     ATOM                X               Y               Z
      1  C        -0.0464068961    1.4842967593    0.1175327040
      2  C        -0.0234916180    0.0997043672    0.8041611195
      3  N         0.8447748660   -0.8453934842    0.1071029120
      4  C         2.2435736305   -0.8091576934    0.1366775133
      5  N         2.8027251031    0.4535845083    0.1225755588
      6  N        -1.8026169469   -0.6357303508   -1.3984237587
      7  C        -2.2702139327   -0.7308277992   -0.1202297805
      8  N        -1.3622180128   -0.4315449791    0.8998466758
      9  H         0.5229926261   -1.7991952220    0.2125101339
     10  H         3.8084605889    0.4230445768    0.0323307807
     11  H        -2.4776220022   -0.7707584973   -2.1320599363
     12  O        -3.4075754684   -1.0687238648    0.1560682933
     13  H        -1.7620206392   -0.5403590989    1.8180815387
     14  O         0.3595121584    1.7291438093   -0.9920353411
     15  H         0.3115548542    0.2838889517    1.8311652753
     16  H         2.3481940738    1.1432598717   -0.4612235020
     17  O         2.8971550387   -1.8339315897    0.1863431089
     18  O        -0.6047560036    2.3954147371    0.9267292930
     19  H        -0.8662729883   -0.3488427693   -1.6375740191
     20  H        -0.6515296988    3.2350433012    0.4459821136
   Point Group: c1    Number of degrees of freedom:    54


   Energy is   -677.425040867

 Hessian Updated using BFGS Update

 54 Hessian modes will be used to form the next step
  Hessian Eigenvalues:
     0.001538    0.005088    0.008836    0.010250    0.013126    0.017177
     0.018182    0.020137    0.021303    0.021634    0.023099    0.026864
     0.039397    0.047362    0.052269    0.059651    0.066112    0.068694
     0.152602    0.157269    0.159844    0.160222    0.160405    0.163296
     0.168221    0.189803    0.193918    0.223739    0.237509    0.241862
     0.249098    0.253509    0.254650    0.284105    0.311147    0.322261
     0.337989    0.370452    0.420461    0.422882    0.425349    0.428419
     0.434589    0.438693    0.439937    0.485355    0.513936    0.527274
     0.536792    0.546824    0.636442    0.918078    0.933810    0.952312

 Minimum Search - Taking Simple RFO Step
 Searching for Lamda that Minimizes Along All modes
 Value Taken    Lamda =  -0.00067422
 Calculated Step too Large.  Step scaled by  0.589804
 Step Taken.  Stepsize is  0.300000

                             Maximum     Tolerance    Cnvgd?
         Gradient           0.002790      0.000300      NO
         Displacement       0.135426      0.001200      NO
         Energy change     -0.000397      0.000001      NO


 New Cartesian Coordinates Obtained by Inverse Iteration

 Displacement from previous Coordinates is:  0.446527
 ----------------------------------------------------------------
             Standard Nuclear Orientation (Angstroms)
    I     Atom           X                Y                Z
 ----------------------------------------------------------------
    1      C      -0.0507920645     1.4830092198     0.1349507811
    2      C      -0.0198777535     0.0905653119     0.8050679916
    3      N       0.8477007621    -0.8439690286     0.0898997233
    4      C       2.2514761878    -0.8031194662     0.1256328190
    5      N       2.8130809572     0.4525056174     0.0923117231
    6      N      -1.7921050007    -0.6380647536    -1.3951371589
    7      C      -2.2748123258    -0.6985205364    -0.1219686449
    8      N      -1.3529425334    -0.4561535279     0.9003793128
    9      H       0.5444602725    -1.7995904752     0.2322604966
   10      H       3.8171920227     0.4212985892    -0.0120464343
   11      H      -2.4625139242    -0.7380768003    -2.1379208944
   12      O      -3.4347538367    -0.9562666776     0.1480644134
   13      H      -1.7679400179    -0.5193841324     1.8158707922
   14      O       0.3994819957     1.7581359736    -0.9494387098
   15      H       0.3163773648     0.2638183910     1.8337945883
   16      H       2.3475719926     1.1443471679    -0.4801154503
   17      O       2.9006857501    -1.8297723078     0.2061035414
   18      O      -0.6723459440     2.3649814644     0.9303483156
   19      H      -0.8240079193    -0.4712347079    -1.6200999632
   20      H      -0.7217172529     3.2084062126     0.4576034407
 ----------------------------------------------------------------
 Molecular Point Group                 C1    NOp =  1
 Largest Abelian Subgroup              C1    NOp =  1
 Nuclear Repulsion Energy =   755.7757365003 hartrees
 There are       46 alpha and       46 beta electrons
 Applying Cartesian multipole field
    Component          Value
    ---------          -----
     (2,0,0)        1.00000E-11
     (0,2,0)        2.00000E-11
     (0,0,2)       -3.00000E-11
 Nucleus-field energy     =     0.0000000178 hartrees
 Requested basis set is 6-311++G(d,p)
 There are 112 shells and 320 basis functions
 A cutoff of  1.0D-11 yielded   5419 shell pairs
 There are     44626 function pairs (     47853 Cartesian)
 Smallest overlap matrix eigenvalue = 7.09E-06
 Guess MOs from SCF MO coefficient file
 Reading MOs from coefficient file
 Reading MOs from coefficient file
 A restricted hybrid HF-DFT SCF calculation will be
 performed using Pulay DIIS extrapolation
 Exchange:     0.2000 Hartree-Fock + 0.0800 Slater + 0.7200 B88
 Correlation:  0.1900 VWN1RPA + 0.8100 LYP
 Using SG-1 standard quadrature grid
 SCF converges when DIIS error is below 1.0E-08
 Geometry optimization detected.  Setting ReadMinima to 0
 Setting SaveMinima to 0
 ---------------------------------------
  Cycle       Energy         DIIS Error
 ---------------------------------------
    1    -677.4112209238      1.39E-03
    2    -677.4250565503      1.47E-04
    3    -677.4250419772      1.74E-04
    4    -677.4253569193      4.51E-05
    5    -677.4253720246      2.21E-05
    6    -677.4253760457      8.00E-06
    7    -677.4253767002      2.43E-06
    8    -677.4253765541      6.04E-07
    9    -677.4253765445      3.28E-07
   10    -677.4253765647      8.39E-08
   11    -677.4253765774      2.47E-08
   12    -677.4253765714      6.99E-09 Convergence criterion met
 ---------------------------------------
 SCF time:  CPU 176.04 s  wall 176.15 s
 SCF   energy in the final basis set = -677.4253765714
 Total energy in the final basis set = -677.4253765714

 --------------------------------------------------------------

                    Orbital Energies (a.u.)
 --------------------------------------------------------------

 Alpha MOs
 -- Occupied --
-19.216 -19.164 -19.104 -19.095 -14.364 -14.358 -14.346 -14.345
-10.352 -10.317 -10.317 -10.304  -1.162  -1.076  -1.071  -1.067
 -0.985  -0.936  -0.919  -0.901  -0.770  -0.678  -0.645  -0.626
 -0.586  -0.578  -0.556  -0.541  -0.531  -0.523  -0.494  -0.491
 -0.470  -0.452  -0.446  -0.436  -0.433  -0.427  -0.375  -0.344
 -0.309  -0.302  -0.291  -0.288  -0.285  -0.274
 -- Virtual --
 -0.056  -0.029  -0.012  -0.003  -0.001   0.007   0.021   0.029
  0.035   0.038   0.047   0.057   0.064   0.070   0.078   0.081
  0.088   0.089   0.096   0.103   0.106   0.107   0.111   0.118
  0.123   0.130   0.139   0.143   0.149   0.159   0.163   0.169
  0.171   0.177   0.184   0.185   0.187   0.196   0.201   0.211
  0.215   0.224   0.227   0.230   0.243   0.244   0.256   0.261
  0.265   0.269   0.278   0.286   0.287   0.294   0.297   0.307
  0.309   0.313   0.319   0.325   0.329   0.332   0.343   0.344
  0.345   0.350   0.359   0.369   0.387   0.399   0.402   0.411
  0.418   0.434   0.451   0.470   0.481   0.490   0.536   0.558
  0.567   0.590   0.591   0.600   0.612   0.625   0.631   0.660
  0.666   0.673   0.685   0.708   0.715   0.718   0.730   0.736
  0.755   0.770   0.780   0.812   0.819   0.837   0.860   0.871
  0.880   0.889   0.904   0.917   0.945   0.955   0.982   1.024
  1.055   1.060   1.080   1.092   1.102   1.137   1.145   1.153
  1.155   1.164   1.173   1.203   1.207   1.211   1.228   1.236
  1.242   1.254   1.266   1.275   1.282   1.300   1.307   1.317
  1.357   1.436   1.453   1.458   1.485   1.514   1.541   1.558
  1.579   1.598   1.614   1.619   1.624   1.665   1.667   1.677
  1.706   1.709   1.721   1.746   1.774   1.795   1.818   1.833
  1.840   1.849   1.870   1.894   1.923   1.936   1.942   1.995
  2.037   2.048   2.083   2.097   2.108   2.135   2.179   2.194
  2.290   2.309   2.335   2.377   2.418   2.448   2.463   2.508
  2.532   2.536   2.557   2.589   2.606   2.627   2.646   2.655
  2.695   2.733   2.743   2.767   2.806   2.829   2.846   2.854
  2.863   2.871   2.876   2.901   2.909   2.931   2.936   2.953
  2.969   2.975   3.018   3.022   3.066   3.073   3.131   3.161
  3.176   3.199   3.305   3.341   3.358   3.373   3.376   3.388
  3.407   3.478   3.493   3.531   3.565   3.581   3.637   3.689
  3.700   3.793   3.858   3.913   3.920   3.974   4.012   4.046
  4.064   4.176   4.662   4.680   4.733   4.767   4.778   4.869
  4.972   5.036   5.058   5.077   5.089   5.110   5.172   5.216
  5.237   5.376   5.584   5.785   5.794   5.841  23.724  23.782
 23.834  23.865  35.535  35.563  35.630  35.647  49.847  49.987
 50.009  50.038
 --------------------------------------------------------------

          Ground-State Mulliken Net Atomic Charges

     Atom                 Charge (a.u.)
  ----------------------------------------
      1 C                     0.063992
      2 C                    -0.539628
      3 N                    -0.227583
      4 C                     0.110875
      5 N                    -0.403852
      6 N                    -0.478536
      7 C                     0.268310
      8 N                    -0.218892
      9 H                     0.330775
     10 H                     0.319231
     11 H                     0.333092
     12 O                    -0.369230
     13 H                     0.361439
     14 O                    -0.253172
     15 H                     0.272784
     16 H                     0.258540
     17 O                    -0.327734
     18 O                    -0.116254
     19 H                     0.316195
     20 H                     0.299645
  ----------------------------------------
  Sum of atomic charges =    -0.000000

 -----------------------------------------------------------------
                    Cartesian Multipole Moments
 -----------------------------------------------------------------
    Charge (ESU x 10^10)
                 0.0000
    Dipole Moment (Debye)
         X       1.1235      Y       4.2268      Z      -0.0121
       Tot       4.3736
    Quadrupole Moments (Debye-Ang)
        XX     -89.2745     XY       4.3486     YY     -69.9497
        XZ       1.7924     YZ       1.9996     ZZ     -64.7515
    Octopole Moments (Debye-Ang^2)
       XXX      75.0377    XXY      56.1784    XYY     -19.7333
       YYY      46.6291    XXZ     -26.6440    XYZ      -1.1790
       YYZ      -3.0852    XZZ     -15.1932    YZZ     -11.7233
       ZZZ     -17.5676
    Hexadecapole Moments (Debye-Ang^3)
      XXXX   -1895.6480   XXXY      51.5091   XXYY    -476.6663
      XYYY       7.9025   YYYY    -595.7997   XXXZ     -12.3020
      XXYZ       3.2892   XYYZ     -10.8817   YYYZ      -0.9793
      XXZZ    -297.2384   XYZZ      14.2061   YYZZ    -185.8222
      XZZZ      -7.9745   YZZZ     -11.7393   ZZZZ    -247.3587
 -----------------------------------------------------------------
 Calculating analytic gradient of the SCF energy
 Gradient of SCF Energy
            1           2           3           4           5           6
    1   0.0012222   0.0009473  -0.0011380  -0.0001251  -0.0008622  -0.0004225
    2   0.0011165  -0.0023976   0.0001820   0.0035207  -0.0011751  -0.0016610
    3   0.0001434   0.0010568   0.0004476  -0.0019833   0.0012951   0.0011145
            7           8           9          10          11          12
    1   0.0013030  -0.0006741   0.0002370  -0.0002327   0.0002341   0.0000298
    2  -0.0013665   0.0035262   0.0003803  -0.0001886   0.0007557   0.0005467
    3   0.0000845  -0.0015682  -0.0000520  -0.0006526   0.0001300  -0.0003885
           13          14          15          16          17          18
    1   0.0006726  -0.0002301  -0.0006003   0.0001302   0.0001070   0.0001432
    2  -0.0011291  -0.0009108   0.0004197  -0.0005735  -0.0002994   0.0005499
    3  -0.0004264   0.0001167   0.0001244   0.0000662   0.0008263  -0.0001520
           19          20
    1  -0.0008989   0.0001578
    2   0.0003956  -0.0016917
    3  -0.0003618   0.0001793
 Max gradient component =       3.526E-03
 RMS gradient           =       1.049E-03
 Gradient time:  CPU 70.22 s  wall 70.22 s
 Geometry Optimization Parameters
   NAtoms,    NIC,     NZ,  NCons,   NDum,   NFix, NCnnct, MaxDiis
       20     123       0       0       0       0       0       0

 Cartesian Hessian Update
 Hessian Updated using BFGS Update


** GEOMETRY OPTIMIZATION IN DELOCALIZED INTERNAL COORDINATES **
   Searching for a Minimum

   Optimization Cycle:  16

                       Coordinates (Angstroms)
     ATOM                X               Y               Z
      1  C        -0.0507920645    1.4830092198    0.1349507811
      2  C        -0.0198777535    0.0905653119    0.8050679916
      3  N         0.8477007621   -0.8439690286    0.0898997233
      4  C         2.2514761878   -0.8031194662    0.1256328190
      5  N         2.8130809572    0.4525056174    0.0923117231
      6  N        -1.7921050007   -0.6380647536   -1.3951371589
      7  C        -2.2748123258   -0.6985205364   -0.1219686449
      8  N        -1.3529425334   -0.4561535279    0.9003793128
      9  H         0.5444602725   -1.7995904752    0.2322604966
     10  H         3.8171920227    0.4212985892   -0.0120464343
     11  H        -2.4625139242   -0.7380768003   -2.1379208944
     12  O        -3.4347538367   -0.9562666776    0.1480644134
     13  H        -1.7679400179   -0.5193841324    1.8158707922
     14  O         0.3994819957    1.7581359736   -0.9494387098
     15  H         0.3163773648    0.2638183910    1.8337945883
     16  H         2.3475719926    1.1443471679   -0.4801154503
     17  O         2.9006857501   -1.8297723078    0.2061035414
     18  O        -0.6723459440    2.3649814644    0.9303483156
     19  H        -0.8240079193   -0.4712347079   -1.6200999632
     20  H        -0.7217172529    3.2084062126    0.4576034407
   Point Group: c1    Number of degrees of freedom:    54


   Energy is   -677.425376571

 Hessian Updated using BFGS Update

 54 Hessian modes will be used to form the next step
  Hessian Eigenvalues:
     0.000621    0.006784    0.008783    0.010562    0.012688    0.017175
     0.018597    0.020281    0.021314    0.023081    0.023392    0.031395
     0.039428    0.047528    0.053603    0.060747    0.066435    0.068220
     0.152611    0.157209    0.159881    0.160217    0.160558    0.163486
     0.168258    0.189414    0.193274    0.223649    0.237767    0.244601
     0.249549    0.253972    0.255562    0.289765    0.319493    0.324043
     0.338453    0.369571    0.412884    0.422795    0.425042    0.427447
     0.434672    0.438402    0.439783    0.486811    0.517537    0.527627
     0.539176    0.546643    0.634637    0.917988    0.936119    0.957035

 Minimum Search - Taking Simple RFO Step
 Searching for Lamda that Minimizes Along All modes
 Value Taken    Lamda =  -0.00096167
 Calculated Step too Large.  Step scaled by  0.425178
 Step Taken.  Stepsize is  0.300000

                             Maximum     Tolerance    Cnvgd?
         Gradient           0.003857      0.000300      NO
         Displacement       0.133043      0.001200      NO
         Energy change     -0.000336      0.000001      NO


 New Cartesian Coordinates Obtained by Inverse Iteration

 Displacement from previous Coordinates is:  0.427935
 ----------------------------------------------------------------
             Standard Nuclear Orientation (Angstroms)
    I     Atom           X                Y                Z
 ----------------------------------------------------------------
    1      C      -0.0598962517     1.4778877456     0.1431510961
    2      C      -0.0158354389     0.0820230158     0.8058234881
    3      N       0.8531675363    -0.8447389603     0.0786934069
    4      C       2.2616268040    -0.8033815749     0.1169413959
    5      N       2.8270906452     0.4449771637     0.0713752010
    6      N      -1.7789043199    -0.6240401677    -1.3861837048
    7      C      -2.2749651033    -0.6642889077    -0.1183813333
    8      N      -1.3411442254    -0.4847867766     0.9058627805
    9      H       0.5616000690    -1.8013656497     0.2404958302
   10      H       3.8288378649     0.4164664912    -0.0504991251
   11      H      -2.4422319509    -0.6981348272    -2.1377300611
   12      O      -3.4507343406    -0.8490586985     0.1445202373
   13      H      -1.7687601077    -0.4995763883     1.8174609490
   14      O       0.4347200175     1.7812052180    -0.9131781612
   15      H       0.3242857160     0.2506878444     1.8341409283
   16      H       2.3461840064     1.1523630998    -0.4681033379
   17      O       2.9057323850    -1.8337971635     0.2033890226
   18      O      -0.7498212590     2.3299024058     0.9149098225
   19      H      -0.7938249515    -0.5746887298    -1.5934309644
   20      H      -0.8029083626     3.1752603937     0.4463032130
 ----------------------------------------------------------------
 Molecular Point Group                 C1    NOp =  1
 Largest Abelian Subgroup              C1    NOp =  1
 Nuclear Repulsion Energy =   756.4458856161 hartrees
 There are       46 alpha and       46 beta electrons
 Applying Cartesian multipole field
    Component          Value
    ---------          -----
     (2,0,0)        1.00000E-11
     (0,2,0)        2.00000E-11
     (0,0,2)       -3.00000E-11
 Nucleus-field energy     =     0.0000000178 hartrees
 Requested basis set is 6-311++G(d,p)
 There are 112 shells and 320 basis functions
 A cutoff of  1.0D-11 yielded   5420 shell pairs
 There are     44658 function pairs (     47897 Cartesian)
 Smallest overlap matrix eigenvalue = 7.60E-06
 Guess MOs from SCF MO coefficient file
 Reading MOs from coefficient file
 Reading MOs from coefficient file
 A restricted hybrid HF-DFT SCF calculation will be
 performed using Pulay DIIS extrapolation
 Exchange:     0.2000 Hartree-Fock + 0.0800 Slater + 0.7200 B88
 Correlation:  0.1900 VWN1RPA + 0.8100 LYP
 Using SG-1 standard quadrature grid
 SCF converges when DIIS error is below 1.0E-08
 Geometry optimization detected.  Setting ReadMinima to 0
 Setting SaveMinima to 0
 ---------------------------------------
  Cycle       Energy         DIIS Error
 ---------------------------------------
    1    -677.4124189513      1.31E-03
    2    -677.4254480775      1.43E-04
    3    -677.4253627131      1.88E-04
    4    -677.4257151896      5.60E-05
    5    -677.4257398284      2.17E-05
    6    -677.4257441752      6.91E-06
    7    -677.4257446240      2.40E-06
    8    -677.4257445332      7.66E-07
    9    -677.4257444905      2.86E-07
   10    -677.4257445013      7.93E-08
   11    -677.4257445131      2.45E-08
   12    -677.4257445078      7.44E-09 Convergence criterion met
 ---------------------------------------
 SCF time:  CPU 176.01 s  wall 176.08 s
 SCF   energy in the final basis set = -677.4257445078
 Total energy in the final basis set = -677.4257445078

 --------------------------------------------------------------

                    Orbital Energies (a.u.)
 --------------------------------------------------------------

 Alpha MOs
 -- Occupied --
-19.215 -19.163 -19.103 -19.095 -14.363 -14.358 -14.346 -14.346
-10.352 -10.317 -10.317 -10.304  -1.162  -1.075  -1.070  -1.067
 -0.985  -0.936  -0.920  -0.901  -0.769  -0.677  -0.645  -0.625
 -0.586  -0.579  -0.555  -0.540  -0.531  -0.524  -0.494  -0.491
 -0.470  -0.452  -0.446  -0.437  -0.433  -0.427  -0.375  -0.344
 -0.309  -0.303  -0.292  -0.290  -0.284  -0.274
 -- Virtual --
 -0.055  -0.029  -0.012  -0.002  -0.002   0.008   0.020   0.028
  0.035   0.038   0.046   0.057   0.065   0.071   0.078   0.081
  0.088   0.090   0.096   0.102   0.105   0.108   0.111   0.118
  0.124   0.131   0.138   0.143   0.149   0.159   0.163   0.168
  0.170   0.178   0.185   0.186   0.189   0.197   0.201   0.211
  0.216   0.224   0.225   0.231   0.243   0.244   0.253   0.261
  0.267   0.271   0.277   0.285   0.289   0.294   0.299   0.308
  0.310   0.312   0.319   0.323   0.326   0.333   0.341   0.343
  0.345   0.347   0.360   0.366   0.388   0.398   0.405   0.415
  0.418   0.432   0.453   0.474   0.479   0.487   0.536   0.557
  0.566   0.587   0.591   0.599   0.611   0.628   0.631   0.662
  0.665   0.676   0.688   0.708   0.714   0.718   0.728   0.733
  0.753   0.768   0.774   0.809   0.822   0.833   0.857   0.869
  0.878   0.891   0.899   0.914   0.944   0.951   0.983   1.024
  1.053   1.064   1.082   1.098   1.108   1.130   1.141   1.153
  1.153   1.170   1.171   1.203   1.206   1.213   1.230   1.237
  1.241   1.254   1.261   1.275   1.283   1.301   1.312   1.315
  1.360   1.434   1.446   1.459   1.488   1.512   1.548   1.560
  1.578   1.602   1.605   1.616   1.626   1.659   1.671   1.678
  1.709   1.710   1.727   1.756   1.773   1.797   1.819   1.832
  1.838   1.849   1.866   1.897   1.921   1.930   1.946   1.991
  2.036   2.040   2.076   2.094   2.115   2.138   2.177   2.206
  2.282   2.309   2.341   2.382   2.419   2.453   2.462   2.509
  2.532   2.538   2.560   2.582   2.608   2.627   2.638   2.657
  2.697   2.730   2.749   2.773   2.805   2.827   2.847   2.859
  2.861   2.872   2.881   2.897   2.911   2.924   2.933   2.956
  2.963   2.972   3.020   3.024   3.064   3.071   3.132   3.161
  3.174   3.201   3.303   3.338   3.356   3.372   3.376   3.387
  3.404   3.474   3.496   3.534   3.564   3.582   3.637   3.684
  3.691   3.790   3.863   3.916   3.933   3.973   4.005   4.048
  4.067   4.182   4.658   4.682   4.736   4.768   4.779   4.868
  4.971   5.039   5.060   5.077   5.088   5.112   5.174   5.219
  5.235   5.379   5.582   5.785   5.794   5.843  23.722  23.782
 23.833  23.868  35.533  35.561  35.632  35.649  49.846  49.986
 50.009  50.037
 --------------------------------------------------------------

          Ground-State Mulliken Net Atomic Charges

     Atom                 Charge (a.u.)
  ----------------------------------------
      1 C                     0.082768
      2 C                    -0.554312
      3 N                    -0.234412
      4 C                     0.110633
      5 N                    -0.403958
      6 N                    -0.477358
      7 C                     0.254792
      8 N                    -0.201178
      9 H                     0.328537
     10 H                     0.318720
     11 H                     0.332721
     12 O                    -0.367569
     13 H                     0.359059
     14 O                    -0.256591
     15 H                     0.272699
     16 H                     0.260911
     17 O                    -0.327692
     18 O                    -0.115528
     19 H                     0.316312
     20 H                     0.301447
  ----------------------------------------
  Sum of atomic charges =    -0.000000

 -----------------------------------------------------------------
                    Cartesian Multipole Moments
 -----------------------------------------------------------------
    Charge (ESU x 10^10)
                 0.0000
    Dipole Moment (Debye)
         X       1.1155      Y       4.0512      Z      -0.0152
       Tot       4.2020
    Quadrupole Moments (Debye-Ang)
        XX     -89.5315     XY       4.7650     YY     -69.8225
        XZ       1.7638     YZ       2.2574     ZZ     -64.5973
    Octopole Moments (Debye-Ang^2)
       XXX      76.5715    XXY      54.0210    XYY     -21.9781
       YYY      43.8514    XXZ     -26.7964    XYZ      -0.7718
       YYZ      -3.1644    XZZ     -14.9437    YZZ     -11.7347
       ZZZ     -17.5737
    Hexadecapole Moments (Debye-Ang^3)
      XXXX   -1912.8414   XXXY      70.9126   XXYY    -471.2226
      XYYY      17.6555   YYYY    -590.5758   XXXZ     -12.3151
      XXYZ       2.2328   XYYZ      -9.4595   YYYZ       0.1461
      XXZZ    -299.0051   XYZZ      17.1823   YYZZ    -182.2878
      XZZZ      -4.3442   YZZZ     -10.2998   ZZZZ    -242.9775
 -----------------------------------------------------------------
 Calculating analytic gradient of the SCF energy
 Gradient of SCF Energy
            1           2           3           4           5           6
    1   0.0018289   0.0005974  -0.0021990   0.0005271  -0.0011592  -0.0007127
    2   0.0015260  -0.0016218   0.0000721   0.0051837  -0.0024251  -0.0019495
    3  -0.0002669   0.0016262  -0.0002433  -0.0013762   0.0010748   0.0016043
            7           8           9          10          11          12
    1   0.0028743  -0.0009617   0.0004581  -0.0003937   0.0005478  -0.0007187
    2  -0.0013543   0.0032776   0.0003124  -0.0000653   0.0009958   0.0006387
    3  -0.0001655  -0.0022606  -0.0001443  -0.0009646   0.0003606  -0.0001544
           13          14          15          16          17          18
    1   0.0008094  -0.0007441  -0.0009138   0.0002509   0.0005909   0.0002627
    2  -0.0011872  -0.0011299   0.0002960  -0.0002909  -0.0010511   0.0003561
    3  -0.0007679   0.0003737   0.0001133   0.0003650   0.0009177  -0.0000122
           19          20
    1  -0.0012044   0.0002597
    2   0.0003812  -0.0019643
    3  -0.0000862   0.0000063
 Max gradient component =       5.184E-03
 RMS gradient           =       1.324E-03
 Gradient time:  CPU 70.88 s  wall 70.88 s
 Geometry Optimization Parameters
   NAtoms,    NIC,     NZ,  NCons,   NDum,   NFix, NCnnct, MaxDiis
       20     123       0       0       0       0       0       0

 Cartesian Hessian Update
 Hessian Updated using BFGS Update


** GEOMETRY OPTIMIZATION IN DELOCALIZED INTERNAL COORDINATES **
   Searching for a Minimum

   Optimization Cycle:  17

                       Coordinates (Angstroms)
     ATOM                X               Y               Z
      1  C        -0.0598962517    1.4778877456    0.1431510961
      2  C        -0.0158354389    0.0820230158    0.8058234881
      3  N         0.8531675363   -0.8447389603    0.0786934069
      4  C         2.2616268040   -0.8033815749    0.1169413959
      5  N         2.8270906452    0.4449771637    0.0713752010
      6  N        -1.7789043199   -0.6240401677   -1.3861837048
      7  C        -2.2749651033   -0.6642889077   -0.1183813333
      8  N        -1.3411442254   -0.4847867766    0.9058627805
      9  H         0.5616000690   -1.8013656497    0.2404958302
     10  H         3.8288378649    0.4164664912   -0.0504991251
     11  H        -2.4422319509   -0.6981348272   -2.1377300611
     12  O        -3.4507343406   -0.8490586985    0.1445202373
     13  H        -1.7687601077   -0.4995763883    1.8174609490
     14  O         0.4347200175    1.7812052180   -0.9131781612
     15  H         0.3242857160    0.2506878444    1.8341409283
     16  H         2.3461840064    1.1523630998   -0.4681033379
     17  O         2.9057323850   -1.8337971635    0.2033890226
     18  O        -0.7498212590    2.3299024058    0.9149098225
     19  H        -0.7938249515   -0.5746887298   -1.5934309644
     20  H        -0.8029083626    3.1752603937    0.4463032130
   Point Group: c1    Number of degrees of freedom:    54


   Energy is   -677.425744508

 Hessian Updated using BFGS Update

 54 Hessian modes will be used to form the next step
  Hessian Eigenvalues:
     0.000649    0.006773    0.009238    0.010395    0.012473    0.017609
     0.019326    0.021099    0.021441    0.023084    0.025442    0.030152
     0.041538    0.047939    0.053672    0.058772    0.066372    0.067808
     0.156276    0.158387    0.159659    0.160062    0.161230    0.163457
     0.167905    0.188317    0.192666    0.223435    0.238024    0.240641
     0.249336    0.251111    0.254832    0.289360    0.311871    0.322926
     0.336782    0.368916    0.401737    0.423084    0.424876    0.427103
     0.434674    0.437077    0.439860    0.486325    0.522767    0.533935
     0.543792    0.554349    0.603039    0.917371    0.943180    0.969331

 Minimum Search - Taking Simple RFO Step
 Searching for Lamda that Minimizes Along All modes
 Value Taken    Lamda =  -0.00109027
 Calculated Step too Large.  Step scaled by  0.442458
 Step Taken.  Stepsize is  0.300000

                             Maximum     Tolerance    Cnvgd?
         Gradient           0.003448      0.000300      NO
         Displacement       0.126617      0.001200      NO
         Energy change     -0.000368      0.000001      NO


 New Cartesian Coordinates Obtained by Inverse Iteration

 Displacement from previous Coordinates is:  0.397219
 ----------------------------------------------------------------
             Standard Nuclear Orientation (Angstroms)
    I     Atom           X                Y                Z
 ----------------------------------------------------------------
    1      C      -0.0734768446     1.4761907149     0.1489630031
    2      C      -0.0119016573     0.0757027813     0.8012866800
    3      N       0.8598117097    -0.8450317048     0.0642109133
    4      C       2.2723618684    -0.8069482369     0.1093586696
    5      N       2.8426373204     0.4354504056     0.0522506446
    6      N      -1.7672377704    -0.6014401130    -1.3781430657
    7      C      -2.2727616969    -0.6318281418    -0.1138857167
    8      N      -1.3283176142    -0.5146511695     0.9110242120
    9      H       0.5763033480    -1.8012463122     0.2447196027
   10      H       3.8440258693     0.4078431573    -0.0697832611
   11      H      -2.4257498780    -0.6682158096    -2.1344342571
   12      O      -3.4575867795    -0.7562230564     0.1449501982
   13      H      -1.7655096268    -0.4775661165     1.8178154548
   14      O       0.4649350805     1.8156945391    -0.8738461589
   15      H       0.3356638299     0.2405152455     1.8277163794
   16      H       2.3571986692     1.1499562661    -0.4738713887
   17      O       2.9094249993    -1.8410615878     0.2104822948
   18      O      -0.8303672927     2.2925646533     0.8969686637
   19      H      -0.7788252681    -0.6608747855    -1.5694627712
   20      H      -0.8864095334     3.1440848048     0.4392405867
 ----------------------------------------------------------------
 Molecular Point Group                 C1    NOp =  1
 Largest Abelian Subgroup              C1    NOp =  1
 Nuclear Repulsion Energy =   756.8384803170 hartrees
 There are       46 alpha and       46 beta electrons
 Applying Cartesian multipole field
    Component          Value
    ---------          -----
     (2,0,0)        1.00000E-11
     (0,2,0)        2.00000E-11
     (0,0,2)       -3.00000E-11
 Nucleus-field energy     =     0.0000000179 hartrees
 Requested basis set is 6-311++G(d,p)
 There are 112 shells and 320 basis functions
 A cutoff of  1.0D-11 yielded   5414 shell pairs
 There are     44596 function pairs (     47831 Cartesian)
 Smallest overlap matrix eigenvalue = 8.26E-06
 Guess MOs from SCF MO coefficient file
 Reading MOs from coefficient file
 Reading MOs from coefficient file
 A restricted hybrid HF-DFT SCF calculation will be
 performed using Pulay DIIS extrapolation
 Exchange:     0.2000 Hartree-Fock + 0.0800 Slater + 0.7200 B88
 Correlation:  0.1900 VWN1RPA + 0.8100 LYP
 Using SG-1 standard quadrature grid
 SCF converges when DIIS error is below 1.0E-08
 Geometry optimization detected.  Setting ReadMinima to 0
 Setting SaveMinima to 0
 ---------------------------------------
  Cycle       Energy         DIIS Error
 ---------------------------------------
    1    -677.4089561105      1.27E-03
    2    -677.4257974552      1.57E-04
    3    -677.4255104558      2.42E-04
    4    -677.4261041610      5.90E-05
    5    -677.4261314966      2.04E-05
    6    -677.4261353214      6.65E-06
    7    -677.4261356317      2.46E-06
    8    -677.4261355332      8.75E-07
    9    -677.4261354563      2.49E-07
   10    -677.4261354557      8.12E-08
   11    -677.4261354699      2.60E-08
   12    -677.4261354661      1.21E-08
   13    -677.4261354653      4.83E-09 Convergence criterion met
 ---------------------------------------
 SCF time:  CPU 184.76 s  wall 184.84 s
 SCF   energy in the final basis set = -677.4261354653
 Total energy in the final basis set = -677.4261354653

 --------------------------------------------------------------

                    Orbital Energies (a.u.)
 --------------------------------------------------------------

 Alpha MOs
 -- Occupied --
-19.215 -19.163 -19.103 -19.097 -14.363 -14.358 -14.346 -14.346
-10.351 -10.317 -10.317 -10.303  -1.161  -1.075  -1.070  -1.067
 -0.985  -0.936  -0.920  -0.901  -0.768  -0.677  -0.645  -0.625
 -0.585  -0.579  -0.553  -0.539  -0.530  -0.525  -0.492  -0.490
 -0.469  -0.452  -0.446  -0.437  -0.433  -0.427  -0.374  -0.344
 -0.309  -0.303  -0.293  -0.291  -0.284  -0.274
 -- Virtual --
 -0.054  -0.028  -0.011  -0.002  -0.001   0.007   0.020   0.027
  0.035   0.038   0.047   0.057   0.066   0.072   0.078   0.081
  0.088   0.091   0.096   0.102   0.105   0.108   0.111   0.117
  0.125   0.132   0.138   0.143   0.150   0.159   0.162   0.169
  0.170   0.178   0.185   0.187   0.192   0.196   0.201   0.211
  0.216   0.224   0.225   0.232   0.241   0.245   0.252   0.261
  0.269   0.272   0.276   0.283   0.291   0.294   0.300   0.308
  0.310   0.312   0.318   0.321   0.324   0.335   0.338   0.341
  0.346   0.347   0.360   0.364   0.389   0.397   0.406   0.414
  0.420   0.431   0.455   0.478   0.480   0.484   0.536   0.558
  0.564   0.583   0.590   0.598   0.611   0.631   0.633   0.658
  0.664   0.679   0.691   0.705   0.711   0.718   0.720   0.734
  0.746   0.764   0.771   0.807   0.826   0.830   0.853   0.867
  0.877   0.885   0.902   0.912   0.942   0.948   0.978   1.021
  1.049   1.063   1.086   1.099   1.119   1.124   1.139   1.150
  1.157   1.168   1.174   1.199   1.207   1.213   1.231   1.232
  1.244   1.253   1.257   1.274   1.290   1.304   1.310   1.326
  1.367   1.428   1.439   1.463   1.489   1.515   1.545   1.569
  1.576   1.595   1.603   1.619   1.630   1.654   1.676   1.682
  1.709   1.712   1.733   1.766   1.773   1.797   1.818   1.825
  1.840   1.850   1.860   1.903   1.916   1.924   1.947   1.987
  2.025   2.036   2.077   2.088   2.121   2.140   2.177   2.214
  2.265   2.308   2.350   2.390   2.419   2.460   2.461   2.512
  2.530   2.544   2.563   2.576   2.612   2.625   2.631   2.657
  2.696   2.728   2.757   2.773   2.803   2.826   2.839   2.856
  2.867   2.877   2.887   2.892   2.912   2.917   2.931   2.956
  2.963   2.971   3.022   3.025   3.060   3.071   3.132   3.160
  3.170   3.203   3.300   3.336   3.354   3.371   3.374   3.385
  3.399   3.468   3.497   3.533   3.564   3.583   3.635   3.670
  3.687   3.788   3.870   3.917   3.951   3.974   3.999   4.053
  4.069   4.189   4.654   4.683   4.736   4.768   4.779   4.865
  4.971   5.040   5.059   5.075   5.086   5.112   5.174   5.220
  5.233   5.381   5.580   5.784   5.792   5.844  23.720  23.780
 23.831  23.869  35.531  35.557  35.633  35.648  49.845  49.986
 50.009  50.033
 --------------------------------------------------------------

          Ground-State Mulliken Net Atomic Charges

     Atom                 Charge (a.u.)
  ----------------------------------------
      1 C                     0.100190
      2 C                    -0.566560
      3 N                    -0.238067
      4 C                     0.109275
      5 N                    -0.405131
      6 N                    -0.473119
      7 C                     0.232845
      8 N                    -0.178989
      9 H                     0.326269
     10 H                     0.317618
     11 H                     0.333526
     12 O                    -0.363537
     13 H                     0.355123
     14 O                    -0.261557
     15 H                     0.273087
     16 H                     0.263491
     17 O                    -0.327654
     18 O                    -0.113593
     19 H                     0.313191
     20 H                     0.303591
  ----------------------------------------
  Sum of atomic charges =    -0.000000

 -----------------------------------------------------------------
                    Cartesian Multipole Moments
 -----------------------------------------------------------------
    Charge (ESU x 10^10)
                -0.0000
    Dipole Moment (Debye)
         X       1.0865      Y       3.8659      Z      -0.0447
       Tot       4.0159
    Quadrupole Moments (Debye-Ang)
        XX     -89.4563     XY       5.1138     YY     -69.8217
        XZ       1.7647     YZ       2.6525     ZZ     -64.4713
    Octopole Moments (Debye-Ang^2)
       XXX      77.5990    XXY      51.8253    XYY     -24.1940
       YYY      41.1819    XXZ     -27.0332    XYZ      -0.5653
       YYZ      -3.3806    XZZ     -14.6046    YZZ     -11.6457
       ZZZ     -17.6729
    Hexadecapole Moments (Debye-Ang^3)
      XXXX   -1922.1333   XXXY      90.0675   XXYY    -466.9761
      XYYY      26.6743   YYYY    -588.9387   XXXZ     -11.6099
      XXYZ       2.4496   XYYZ      -8.3145   YYYZ       3.2231
      XXZZ    -300.4688   XYZZ      20.4733   YYZZ    -179.0157
      XZZZ      -1.3722   YZZZ      -7.9502   ZZZZ    -238.7712
 -----------------------------------------------------------------
 Calculating analytic gradient of the SCF energy
 Gradient of SCF Energy
            1           2           3           4           5           6
    1   0.0016856  -0.0000673  -0.0026249   0.0012026  -0.0011581  -0.0009210
    2   0.0016057  -0.0005385  -0.0001477   0.0057602  -0.0030121  -0.0020562
    3  -0.0003077   0.0017119  -0.0006712  -0.0016305   0.0012335   0.0017726
            7           8           9          10          11          12
    1   0.0041653  -0.0011177   0.0006400  -0.0005117   0.0007060  -0.0015884
    2  -0.0005934   0.0020284   0.0002392   0.0000824   0.0010659   0.0005410
    3  -0.0005547  -0.0023809  -0.0000808  -0.0010336   0.0005682   0.0002437
           13          14          15          16          17          18
    1   0.0007950  -0.0012379  -0.0010921   0.0005708   0.0009085   0.0004351
    2  -0.0009908  -0.0007633   0.0000453  -0.0002769  -0.0016698   0.0000162
    3  -0.0009280   0.0003813   0.0000139   0.0002902   0.0011979   0.0001237
           19          20
    1  -0.0010252   0.0002354
    2   0.0002773  -0.0016130
    3   0.0002549  -0.0002045
 Max gradient component =       5.760E-03
 RMS gradient           =       1.442E-03
 Gradient time:  CPU 70.19 s  wall 70.19 s
 Geometry Optimization Parameters
   NAtoms,    NIC,     NZ,  NCons,   NDum,   NFix, NCnnct, MaxDiis
       20     123       0       0       0       0       0       0

 Cartesian Hessian Update
 Hessian Updated using BFGS Update


** GEOMETRY OPTIMIZATION IN DELOCALIZED INTERNAL COORDINATES **
   Searching for a Minimum

   Optimization Cycle:  18

                       Coordinates (Angstroms)
     ATOM                X               Y               Z
      1  C        -0.0734768446    1.4761907149    0.1489630031
      2  C        -0.0119016573    0.0757027813    0.8012866800
      3  N         0.8598117097   -0.8450317048    0.0642109133
      4  C         2.2723618684   -0.8069482369    0.1093586696
      5  N         2.8426373204    0.4354504056    0.0522506446
      6  N        -1.7672377704   -0.6014401130   -1.3781430657
      7  C        -2.2727616969   -0.6318281418   -0.1138857167
      8  N        -1.3283176142   -0.5146511695    0.9110242120
      9  H         0.5763033480   -1.8012463122    0.2447196027
     10  H         3.8440258693    0.4078431573   -0.0697832611
     11  H        -2.4257498780   -0.6682158096   -2.1344342571
     12  O        -3.4575867795   -0.7562230564    0.1449501982
     13  H        -1.7655096268   -0.4775661165    1.8178154548
     14  O         0.4649350805    1.8156945391   -0.8738461589
     15  H         0.3356638299    0.2405152455    1.8277163794
     16  H         2.3571986692    1.1499562661   -0.4738713887
     17  O         2.9094249993   -1.8410615878    0.2104822948
     18  O        -0.8303672927    2.2925646533    0.8969686637
     19  H        -0.7788252681   -0.6608747855   -1.5694627712
     20  H        -0.8864095334    3.1440848048    0.4392405867
   Point Group: c1    Number of degrees of freedom:    54


   Energy is   -677.426135465

 Hessian Updated using BFGS Update

 54 Hessian modes will be used to form the next step
  Hessian Eigenvalues:
     0.001522    0.007275    0.009398    0.009542    0.012342    0.017673
     0.019454    0.020266    0.021351    0.023056    0.025130    0.029171
     0.040553    0.047707    0.053369    0.057241    0.066338    0.068167
     0.157283    0.157588    0.159662    0.160059    0.161822    0.163393
     0.166314    0.187983    0.191456    0.223133    0.228733    0.241652
     0.248959    0.250094    0.255044    0.288641    0.310574    0.322738
     0.339356    0.367680    0.406348    0.423167    0.424762    0.426939
     0.434826    0.436189    0.439586    0.486709    0.522513    0.533997
     0.540586    0.560034    0.581935    0.916775    0.945048    0.969382

 Minimum Search - Taking Simple RFO Step
 Searching for Lamda that Minimizes Along All modes
 Value Taken    Lamda =  -0.00075549
 Calculated Step too Large.  Step scaled by  0.746130
 Step Taken.  Stepsize is  0.300000

                             Maximum     Tolerance    Cnvgd?
         Gradient           0.002542      0.000300      NO
         Displacement       0.126353      0.001200      NO
         Energy change     -0.000391      0.000001      NO


 New Cartesian Coordinates Obtained by Inverse Iteration

 Displacement from previous Coordinates is:  0.338898
 ----------------------------------------------------------------
             Standard Nuclear Orientation (Angstroms)
    I     Atom           X                Y                Z
 ----------------------------------------------------------------
    1      C      -0.0871070259     1.4743840269     0.1417286774
    2      C      -0.0077796798     0.0733234020     0.7918502025
    3      N       0.8685518696    -0.8476943119     0.0542455881
    4      C       2.2836822575    -0.8189087913     0.1008771829
    5      N       2.8587805980     0.4206733552     0.0494181314
    6      N      -1.7618426744    -0.5609274424    -1.3675116532
    7      C      -2.2704635222    -0.6081355500    -0.1030793223
    8      N      -1.3151262100    -0.5415509781     0.9199172884
    9      H       0.5815693754    -1.8032661221     0.2349020495
   10      H       3.8608520546     0.3990439964    -0.0635824550
   11      H      -2.4208855773    -0.6546699470    -2.1210553557
   12      O      -3.4574653763    -0.7049398949     0.1567289218
   13      H      -1.7567351006    -0.4557509290     1.8224462037
   14      O       0.5008746301     1.8478137246    -0.8408555777
   15      H       0.3517969931     0.2422612677     1.8135069524
   16      H       2.3694807346     1.1535343766    -0.4474377675
   17      O       2.9138993445    -1.8582562337     0.1915535985
   18      O      -0.9086051602     2.2583843667     0.8572795714
   19      H      -0.7787184898    -0.7014034555    -1.5492607183
   20      H      -0.9605403082     3.1190006739     0.4138891651
 ----------------------------------------------------------------
 Molecular Point Group                 C1    NOp =  1
 Largest Abelian Subgroup              C1    NOp =  1
 Nuclear Repulsion Energy =   756.9357062904 hartrees
 There are       46 alpha and       46 beta electrons
 Applying Cartesian multipole field
    Component          Value
    ---------          -----
     (2,0,0)        1.00000E-11
     (0,2,0)        2.00000E-11
     (0,0,2)       -3.00000E-11
 Nucleus-field energy     =     0.0000000181 hartrees
 Requested basis set is 6-311++G(d,p)
 There are 112 shells and 320 basis functions
 A cutoff of  1.0D-11 yielded   5410 shell pairs
 There are     44621 function pairs (     47870 Cartesian)
 Smallest overlap matrix eigenvalue = 8.63E-06
 Guess MOs from SCF MO coefficient file
 Reading MOs from coefficient file
 Reading MOs from coefficient file
 A restricted hybrid HF-DFT SCF calculation will be
 performed using Pulay DIIS extrapolation
 Exchange:     0.2000 Hartree-Fock + 0.0800 Slater + 0.7200 B88
 Correlation:  0.1900 VWN1RPA + 0.8100 LYP
 Using SG-1 standard quadrature grid
 SCF converges when DIIS error is below 1.0E-08
 Geometry optimization detected.  Setting ReadMinima to 0
 Setting SaveMinima to 0
 ---------------------------------------
  Cycle       Energy         DIIS Error
 ---------------------------------------
    1    -677.4053081735      1.13E-03
    2    -677.4261317583      1.77E-04
    3    -677.4255253242      3.13E-04
    4    -677.4265030647      5.48E-05
    5    -677.4265270761      1.77E-05
    6    -677.4265300127      6.18E-06
    7    -677.4265302678      2.64E-06
    8    -677.4265301875      9.79E-07
    9    -677.4265300896      2.11E-07
   10    -677.4265300726      8.27E-08
   11    -677.4265300930      2.85E-08
   12    -677.4265300910      1.59E-08
   13    -677.4265300895      3.66E-09 Convergence criterion met
 ---------------------------------------
 SCF time:  CPU 183.43 s  wall 183.49 s
 SCF   energy in the final basis set = -677.4265300895
 Total energy in the final basis set = -677.4265300895

 --------------------------------------------------------------

                    Orbital Energies (a.u.)
 --------------------------------------------------------------

 Alpha MOs
 -- Occupied --
-19.214 -19.162 -19.102 -19.099 -14.363 -14.358 -14.347 -14.345
-10.352 -10.317 -10.317 -10.303  -1.160  -1.074  -1.070  -1.067
 -0.984  -0.936  -0.920  -0.900  -0.767  -0.676  -0.644  -0.625
 -0.584  -0.580  -0.552  -0.537  -0.529  -0.525  -0.492  -0.490
 -0.467  -0.452  -0.446  -0.437  -0.434  -0.426  -0.373  -0.345
 -0.308  -0.302  -0.294  -0.294  -0.284  -0.275
 -- Virtual --
 -0.054  -0.028  -0.012  -0.003  -0.001   0.008   0.019   0.026
  0.034   0.039   0.047   0.056   0.067   0.072   0.078   0.081
  0.088   0.091   0.096   0.101   0.104   0.108   0.111   0.117
  0.126   0.132   0.137   0.143   0.150   0.159   0.161   0.168
  0.170   0.178   0.184   0.187   0.194   0.196   0.200   0.210
  0.216   0.223   0.227   0.233   0.239   0.245   0.251   0.262
  0.269   0.272   0.277   0.282   0.292   0.293   0.301   0.306
  0.310   0.313   0.317   0.320   0.323   0.335   0.338   0.341
  0.346   0.348   0.358   0.362   0.389   0.397   0.405   0.412
  0.421   0.431   0.454   0.478   0.482   0.484   0.537   0.560
  0.561   0.581   0.589   0.598   0.611   0.631   0.636   0.652
  0.667   0.678   0.693   0.697   0.706   0.714   0.719   0.736
  0.739   0.758   0.771   0.808   0.827   0.831   0.852   0.866
  0.876   0.881   0.904   0.913   0.935   0.950   0.971   1.018
  1.043   1.062   1.087   1.098   1.119   1.127   1.137   1.150
  1.165   1.169   1.176   1.195   1.207   1.209   1.231   1.232
  1.246   1.248   1.259   1.274   1.296   1.306   1.309   1.335
  1.378   1.419   1.433   1.465   1.485   1.517   1.542   1.571
  1.573   1.595   1.602   1.624   1.632   1.654   1.678   1.690
  1.705   1.712   1.739   1.772   1.775   1.797   1.814   1.822
  1.838   1.850   1.859   1.900   1.916   1.924   1.943   1.986
  2.020   2.036   2.077   2.081   2.125   2.144   2.176   2.208
  2.240   2.313   2.361   2.399   2.416   2.461   2.466   2.517
  2.527   2.549   2.567   2.570   2.611   2.622   2.632   2.656
  2.689   2.726   2.763   2.772   2.799   2.820   2.834   2.852
  2.870   2.876   2.889   2.894   2.912   2.916   2.928   2.953
  2.964   2.975   3.023   3.026   3.056   3.068   3.129   3.160
  3.167   3.206   3.301   3.333   3.352   3.370   3.374   3.385
  3.392   3.461   3.497   3.527   3.565   3.585   3.635   3.655
  3.687   3.787   3.880   3.916   3.969   3.972   3.991   4.057
  4.068   4.187   4.651   4.680   4.736   4.767   4.776   4.861
  4.971   5.042   5.059   5.071   5.084   5.110   5.175   5.222
  5.232   5.381   5.577   5.784   5.790   5.844  23.717  23.778
 23.830  23.867  35.530  35.552  35.633  35.645  49.844  49.985
 50.011  50.028
 --------------------------------------------------------------

          Ground-State Mulliken Net Atomic Charges

     Atom                 Charge (a.u.)
  ----------------------------------------
      1 C                     0.109306
      2 C                    -0.562262
      3 N                    -0.248945
      4 C                     0.113953
      5 N                    -0.412536
      6 N                    -0.465575
      7 C                     0.208969
      8 N                    -0.161462
      9 H                     0.327832
     10 H                     0.316948
     11 H                     0.335768
     12 O                    -0.357454
     13 H                     0.350989
     14 O                    -0.266676
     15 H                     0.273121
     16 H                     0.266246
     17 O                    -0.329912
     18 O                    -0.111701
     19 H                     0.306707
     20 H                     0.306682
  ----------------------------------------
  Sum of atomic charges =    -0.000000

 -----------------------------------------------------------------
                    Cartesian Multipole Moments
 -----------------------------------------------------------------
    Charge (ESU x 10^10)
                -0.0000
    Dipole Moment (Debye)
         X       0.9672      Y       3.7713      Z      -0.0215
       Tot       3.8934
    Quadrupole Moments (Debye-Ang)
        XX     -89.2798     XY       5.4426     YY     -69.8925
        XZ       2.1456     YZ       3.0535     ZZ     -64.4546
    Octopole Moments (Debye-Ang^2)
       XXX      77.1308    XXY      50.7157    XYY     -26.1768
       YYY      39.9474    XXZ     -26.4859    XYZ      -0.9030
       YYZ      -3.5140    XZZ     -14.5027    YZZ     -11.3906
       ZZZ     -17.0774
    Hexadecapole Moments (Debye-Ang^3)
      XXXX   -1927.0280   XXXY     106.0656   XXYY    -465.8180
      XYYY      34.9490   YYYY    -590.8114   XXXZ      -5.4043
      XXYZ       3.5965   XYYZ      -5.5244   YYYZ       6.6804
      XXZZ    -302.2616   XYZZ      23.2369   YYZZ    -176.1090
      XZZZ       1.8553   YZZZ      -4.2485   ZZZZ    -233.4396
 -----------------------------------------------------------------
 Calculating analytic gradient of the SCF energy
 Gradient of SCF Energy
            1           2           3           4           5           6
    1   0.0012988  -0.0009780  -0.0021812   0.0018370  -0.0008342  -0.0005619
    2   0.0008417   0.0017191  -0.0003704   0.0039679  -0.0025665  -0.0017160
    3  -0.0007364   0.0009718  -0.0005700  -0.0006496   0.0002559   0.0013700
            7           8           9          10          11          12
    1   0.0043447  -0.0009067   0.0006233  -0.0005345   0.0005493  -0.0025508
    2   0.0007093  -0.0006033  -0.0001036   0.0003102   0.0007819   0.0002795
    3  -0.0012926  -0.0015057  -0.0002197  -0.0007425   0.0007477   0.0007609
           13          14          15          16          17          18
    1   0.0003578  -0.0014254  -0.0009074   0.0005963   0.0012104   0.0005606
    2  -0.0004522  -0.0001504  -0.0003991   0.0002093  -0.0019947  -0.0003491
    3  -0.0007462   0.0003490  -0.0001343   0.0004203   0.0008952   0.0005379
           19          20
    1  -0.0005254   0.0000274
    2   0.0002241  -0.0003380
    3   0.0007156  -0.0004273
 Max gradient component =       4.345E-03
 RMS gradient           =       1.240E-03
 Gradient time:  CPU 70.87 s  wall 70.87 s
 Geometry Optimization Parameters
   NAtoms,    NIC,     NZ,  NCons,   NDum,   NFix, NCnnct, MaxDiis
       20     123       0       0       0       0       0       0

 Cartesian Hessian Update
 Hessian Updated using BFGS Update


** GEOMETRY OPTIMIZATION IN DELOCALIZED INTERNAL COORDINATES **
   Searching for a Minimum

   Optimization Cycle:  19

                       Coordinates (Angstroms)
     ATOM                X               Y               Z
      1  C        -0.0871070259    1.4743840269    0.1417286774
      2  C        -0.0077796798    0.0733234020    0.7918502025
      3  N         0.8685518696   -0.8476943119    0.0542455881
      4  C         2.2836822575   -0.8189087913    0.1008771829
      5  N         2.8587805980    0.4206733552    0.0494181314
      6  N        -1.7618426744   -0.5609274424   -1.3675116532
      7  C        -2.2704635222   -0.6081355500   -0.1030793223
      8  N        -1.3151262100   -0.5415509781    0.9199172884
      9  H         0.5815693754   -1.8032661221    0.2349020495
     10  H         3.8608520546    0.3990439964   -0.0635824550
     11  H        -2.4208855773   -0.6546699470   -2.1210553557
     12  O        -3.4574653763   -0.7049398949    0.1567289218
     13  H        -1.7567351006   -0.4557509290    1.8224462037
     14  O         0.5008746301    1.8478137246   -0.8408555777
     15  H         0.3517969931    0.2422612677    1.8135069524
     16  H         2.3694807346    1.1535343766   -0.4474377675
     17  O         2.9138993445   -1.8582562337    0.1915535985
     18  O        -0.9086051602    2.2583843667    0.8572795714
     19  H        -0.7787184898   -0.7014034555   -1.5492607183
     20  H        -0.9605403082    3.1190006739    0.4138891651
   Point Group: c1    Number of degrees of freedom:    54


   Energy is   -677.426530090

 Hessian Updated using BFGS Update

 54 Hessian modes will be used to form the next step
  Hessian Eigenvalues:
     0.002004    0.007009    0.008481    0.010523    0.012456    0.016434
     0.018663    0.019526    0.021494    0.022864    0.023511    0.029185
     0.040181    0.047548    0.052743    0.058458    0.066385    0.068489
     0.155215    0.157331    0.159915    0.160374    0.161388    0.163545
     0.166666    0.189828    0.190858    0.223664    0.229632    0.244140
     0.249413    0.250467    0.255976    0.289557    0.320277    0.322530
     0.339396    0.367952    0.410556    0.423563    0.424725    0.426677
     0.434574    0.435485    0.439460    0.487199    0.511436    0.526591
     0.536402    0.549165    0.594310    0.916628    0.946035    0.960669

 Minimum Search - Taking Simple RFO Step
 Searching for Lamda that Minimizes Along All modes
 Value Taken    Lamda =  -0.00048703
 Step Taken.  Stepsize is  0.242926

                             Maximum     Tolerance    Cnvgd?
         Gradient           0.002663      0.000300      NO
         Displacement       0.081367      0.001200      NO
         Energy change     -0.000395      0.000001      NO


 New Cartesian Coordinates Obtained by Inverse Iteration

 Displacement from previous Coordinates is:  0.325501
 ----------------------------------------------------------------
             Standard Nuclear Orientation (Angstroms)
    I     Atom           X                Y                Z
 ----------------------------------------------------------------
    1      C      -0.0924649636     1.4805697538     0.1264817113
    2      C       0.0001969843     0.0811913990     0.7773992042
    3      N       0.8733686125    -0.8440969818     0.0388302032
    4      C       2.2869408259    -0.8334719488     0.0949945010
    5      N       2.8733755448     0.4043133000     0.0680880153
    6      N      -1.7771730691    -0.5173738390    -1.3606653014
    7      C      -2.2701303124    -0.6110627225    -0.0884729434
    8      N      -1.3020852583    -0.5456093457     0.9274414247
    9      H       0.5714070381    -1.7963499625     0.2131578507
   10      H       3.8785404134     0.3805348059    -0.0117063632
   11      H      -2.4417547866    -0.6688462882    -2.1015541538
   12      O      -3.4500034941    -0.7431525746     0.1822159437
   13      H      -1.7372325696    -0.4452699921     1.8331288916
   14      O       0.5388721177     1.8786611634    -0.8194678590
   15      H       0.3764940316     0.2564481533     1.7925023569
   16      H       2.3970750090     1.1499135801    -0.4231619357
   17      O       2.9056217994    -1.8798856491     0.1678271160
   18      O      -0.9644648433     2.2401399814     0.8087920868
   19      H      -0.7955863006    -0.6643596552    -1.5520883445
   20      H      -1.0067780465     3.1106223565     0.3818182792
 ----------------------------------------------------------------
 Molecular Point Group                 C1    NOp =  1
 Largest Abelian Subgroup              C1    NOp =  1
 Nuclear Repulsion Energy =   756.4667787444 hartrees
 There are       46 alpha and       46 beta electrons
 Applying Cartesian multipole field
    Component          Value
    ---------          -----
     (2,0,0)        1.00000E-11
     (0,2,0)        2.00000E-11
     (0,0,2)       -3.00000E-11
 Nucleus-field energy     =     0.0000000183 hartrees
 Requested basis set is 6-311++G(d,p)
 There are 112 shells and 320 basis functions
 A cutoff of  1.0D-11 yielded   5411 shell pairs
 There are     44625 function pairs (     47869 Cartesian)
 Smallest overlap matrix eigenvalue = 8.63E-06
 Guess MOs from SCF MO coefficient file
 Reading MOs from coefficient file
 Reading MOs from coefficient file
 A restricted hybrid HF-DFT SCF calculation will be
 performed using Pulay DIIS extrapolation
 Exchange:     0.2000 Hartree-Fock + 0.0800 Slater + 0.7200 B88
 Correlation:  0.1900 VWN1RPA + 0.8100 LYP
 Using SG-1 standard quadrature grid
 SCF converges when DIIS error is below 1.0E-08
 Geometry optimization detected.  Setting ReadMinima to 0
 Setting SaveMinima to 0
 ---------------------------------------
  Cycle       Energy         DIIS Error
 ---------------------------------------
    1    -677.4042758597      1.05E-03
    2    -677.4265312429      1.56E-04
    3    -677.4260836185      2.73E-04
    4    -677.4268202006      5.22E-05
    5    -677.4268431952      1.26E-05
    6    -677.4268450468      4.35E-06
    7    -677.4268451147      2.35E-06
    8    -677.4268449944      7.18E-07
    9    -677.4268449711      1.87E-07
   10    -677.4268449885      6.70E-08
   11    -677.4268449992      2.78E-08
   12    -677.4268449953      1.28E-08
   13    -677.4268449941      3.18E-09 Convergence criterion met
 ---------------------------------------
 SCF time:  CPU 183.76 s  wall 184.10 s
 SCF   energy in the final basis set = -677.4268449941
 Total energy in the final basis set = -677.4268449941

 --------------------------------------------------------------

                    Orbital Energies (a.u.)
 --------------------------------------------------------------

 Alpha MOs
 -- Occupied --
-19.214 -19.162 -19.102 -19.100 -14.364 -14.358 -14.348 -14.344
-10.352 -10.318 -10.316 -10.303  -1.160  -1.074  -1.071  -1.067
 -0.984  -0.936  -0.920  -0.899  -0.767  -0.676  -0.643  -0.624
 -0.584  -0.579  -0.552  -0.535  -0.529  -0.525  -0.492  -0.490
 -0.466  -0.452  -0.446  -0.437  -0.434  -0.426  -0.373  -0.345
 -0.309  -0.301  -0.295  -0.294  -0.284  -0.275
 -- Virtual --
 -0.054  -0.027  -0.011  -0.003  -0.001   0.008   0.019   0.025
  0.034   0.039   0.047   0.056   0.067   0.072   0.078   0.081
  0.088   0.092   0.095   0.101   0.104   0.108   0.111   0.117
  0.126   0.131   0.136   0.142   0.150   0.158   0.161   0.167
  0.168   0.177   0.184   0.187   0.194   0.196   0.200   0.209
  0.216   0.224   0.228   0.235   0.238   0.246   0.253   0.263
  0.268   0.273   0.278   0.281   0.290   0.293   0.301   0.303
  0.310   0.312   0.316   0.321   0.324   0.335   0.337   0.342
  0.346   0.350   0.356   0.361   0.389   0.397   0.402   0.412
  0.420   0.433   0.452   0.476   0.485   0.486   0.537   0.560
  0.562   0.582   0.589   0.597   0.611   0.632   0.636   0.650
  0.669   0.675   0.691   0.695   0.701   0.712   0.719   0.733
  0.737   0.756   0.773   0.810   0.827   0.833   0.849   0.866
  0.876   0.881   0.906   0.912   0.929   0.954   0.972   1.016
  1.039   1.062   1.085   1.097   1.114   1.129   1.136   1.151
  1.166   1.172   1.179   1.191   1.206   1.208   1.230   1.234
  1.247   1.248   1.261   1.275   1.297   1.306   1.311   1.337
  1.387   1.415   1.431   1.466   1.482   1.517   1.542   1.562
  1.575   1.595   1.601   1.624   1.631   1.655   1.680   1.694
  1.698   1.712   1.741   1.774   1.777   1.796   1.812   1.820
  1.834   1.849   1.862   1.902   1.914   1.922   1.940   1.988
  2.017   2.036   2.070   2.079   2.125   2.145   2.173   2.198
  2.223   2.315   2.365   2.405   2.416   2.460   2.466   2.518
  2.523   2.549   2.568   2.572   2.605   2.624   2.635   2.656
  2.683   2.726   2.764   2.769   2.796   2.809   2.836   2.848
  2.868   2.875   2.891   2.896   2.912   2.917   2.926   2.953
  2.962   2.982   3.022   3.027   3.054   3.061   3.125   3.161
  3.164   3.209   3.301   3.332   3.351   3.370   3.375   3.384
  3.388   3.458   3.495   3.520   3.562   3.587   3.635   3.648
  3.688   3.788   3.886   3.915   3.968   3.980   3.989   4.055
  4.068   4.184   4.650   4.676   4.734   4.766   4.773   4.858
  4.971   5.042   5.058   5.068   5.083   5.106   5.175   5.221
  5.230   5.380   5.576   5.785   5.788   5.842  23.715  23.776
 23.831  23.863  35.529  35.547  35.630  35.640  49.842  49.983
 50.013  50.026
 --------------------------------------------------------------

          Ground-State Mulliken Net Atomic Charges

     Atom                 Charge (a.u.)
  ----------------------------------------
      1 C                     0.118331
      2 C                    -0.557468
      3 N                    -0.252478
      4 C                     0.114213
      5 N                    -0.422109
      6 N                    -0.458555
      7 C                     0.202793
      8 N                    -0.163355
      9 H                     0.329599
     10 H                     0.316500
     11 H                     0.337370
     12 O                    -0.353047
     13 H                     0.351162
     14 O                    -0.270906
     15 H                     0.271517
     16 H                     0.268222
     17 O                    -0.330846
     18 O                    -0.112191
     19 H                     0.301463
     20 H                     0.309788
  ----------------------------------------
  Sum of atomic charges =     0.000000

 -----------------------------------------------------------------
                    Cartesian Multipole Moments
 -----------------------------------------------------------------
    Charge (ESU x 10^10)
                -0.0000
    Dipole Moment (Debye)
         X       0.8836      Y       3.7977      Z       0.0305
       Tot       3.8993
    Quadrupole Moments (Debye-Ang)
        XX     -88.8640     XY       5.2791     YY     -70.2080
        XZ       2.7499     YZ       3.3512     ZZ     -64.4528
    Octopole Moments (Debye-Ang^2)
       XXX      76.9218    XXY      51.2193    XYY     -27.1419
       YYY      40.4592    XXZ     -25.5766    XYZ      -1.5923
       YYZ      -3.4235    XZZ     -14.4325    YZZ     -11.0144
       ZZZ     -16.2102
    Hexadecapole Moments (Debye-Ang^3)
      XXXX   -1920.7362   XXXY     105.6398   XXYY    -469.0552
      XYYY      35.6850   YYYY    -598.7605   XXXZ       4.9854
      XXYZ       6.2004   XYYZ      -2.8004   YYYZ       9.9071
      XXZZ    -303.5830   XYZZ      23.9332   YYZZ    -175.0040
      XZZZ       3.1987   YZZZ      -0.5342   ZZZZ    -228.7310
 -----------------------------------------------------------------
 Calculating analytic gradient of the SCF energy
 Gradient of SCF Energy
            1           2           3           4           5           6
    1   0.0002197  -0.0001627  -0.0006329   0.0011032  -0.0000546  -0.0004097
    2  -0.0004989   0.0030529  -0.0003719   0.0003329  -0.0008803  -0.0010731
    3  -0.0004994  -0.0000020  -0.0004151   0.0005792  -0.0006751   0.0003928
            7           8           9          10          11          12
    1   0.0019195  -0.0001251   0.0003801  -0.0002189   0.0000300  -0.0021054
    2   0.0010574  -0.0021393  -0.0001224   0.0003924   0.0002060  -0.0000117
    3  -0.0021386   0.0001065   0.0002167  -0.0000106   0.0003864   0.0008211
           13          14          15          16          17          18
    1  -0.0001997  -0.0008586  -0.0003854   0.0004867   0.0005940   0.0004955
    2   0.0000862   0.0006243  -0.0006556   0.0003126  -0.0010494  -0.0007143
    3   0.0001416  -0.0001067  -0.0000799   0.0001308   0.0001113   0.0007409
           19          20
    1   0.0001566  -0.0002324
    2   0.0005615   0.0008908
    3   0.0006916  -0.0003913
 Max gradient component =       3.053E-03
 RMS gradient           =       8.306E-04
 Gradient time:  CPU 70.47 s  wall 70.48 s
 Geometry Optimization Parameters
   NAtoms,    NIC,     NZ,  NCons,   NDum,   NFix, NCnnct, MaxDiis
       20     123       0       0       0       0       0       0

 Cartesian Hessian Update
 Hessian Updated using BFGS Update


** GEOMETRY OPTIMIZATION IN DELOCALIZED INTERNAL COORDINATES **
   Searching for a Minimum

   Optimization Cycle:  20

                       Coordinates (Angstroms)
     ATOM                X               Y               Z
      1  C        -0.0924649636    1.4805697538    0.1264817113
      2  C         0.0001969843    0.0811913990    0.7773992042
      3  N         0.8733686125   -0.8440969818    0.0388302032
      4  C         2.2869408259   -0.8334719488    0.0949945010
      5  N         2.8733755448    0.4043133000    0.0680880153
      6  N        -1.7771730691   -0.5173738390   -1.3606653014
      7  C        -2.2701303124   -0.6110627225   -0.0884729434
      8  N        -1.3020852583   -0.5456093457    0.9274414247
      9  H         0.5714070381   -1.7963499625    0.2131578507
     10  H         3.8785404134    0.3805348059   -0.0117063632
     11  H        -2.4417547866   -0.6688462882   -2.1015541538
     12  O        -3.4500034941   -0.7431525746    0.1822159437
     13  H        -1.7372325696   -0.4452699921    1.8331288916
     14  O         0.5388721177    1.8786611634   -0.8194678590
     15  H         0.3764940316    0.2564481533    1.7925023569
     16  H         2.3970750090    1.1499135801   -0.4231619357
     17  O         2.9056217994   -1.8798856491    0.1678271160
     18  O        -0.9644648433    2.2401399814    0.8087920868
     19  H        -0.7955863006   -0.6643596552   -1.5520883445
     20  H        -1.0067780465    3.1106223565    0.3818182792
   Point Group: c1    Number of degrees of freedom:    54


   Energy is   -677.426844994

 Hessian Updated using BFGS Update

 54 Hessian modes will be used to form the next step
  Hessian Eigenvalues:
     0.001569    0.005936    0.008113    0.011300    0.013153    0.014864
     0.019193    0.019504    0.021372    0.022712    0.025570    0.029837
     0.040739    0.047531    0.052562    0.058644    0.066852    0.068805
     0.153138    0.157413    0.159925    0.160405    0.160847    0.163512
     0.167270    0.189988    0.192482    0.224592    0.235981    0.245133
     0.249499    0.250530    0.255422    0.290637    0.319201    0.322537
     0.340994    0.375064    0.417447    0.423290    0.425249    0.427019
     0.434857    0.436478    0.439628    0.483411    0.509732    0.526586
     0.538665    0.546037    0.584287    0.918460    0.927109    0.952428

 Minimum Search - Taking Simple RFO Step
 Searching for Lamda that Minimizes Along All modes
 Value Taken    Lamda =  -0.00036351
 Step Taken.  Stepsize is  0.294593

                             Maximum     Tolerance    Cnvgd?
         Gradient           0.003358      0.000300      NO
         Displacement       0.112479      0.001200      NO
         Energy change     -0.000315      0.000001      NO


 New Cartesian Coordinates Obtained by Inverse Iteration

 Displacement from previous Coordinates is:  0.409111
 ----------------------------------------------------------------
             Standard Nuclear Orientation (Angstroms)
    I     Atom           X                Y                Z
 ----------------------------------------------------------------
    1      C      -0.0876073940     1.4853186916     0.1226533920
    2      C       0.0078496864     0.0862521258     0.7737713920
    3      N       0.8710002427    -0.8373369969     0.0241272204
    4      C       2.2833376294    -0.8404779371     0.0683133307
    5      N       2.8799895737     0.3921121834     0.0966900901
    6      N      -1.7767071542    -0.4960232328    -1.3497150040
    7      C      -2.2641690183    -0.6047190645    -0.0719798990
    8      N      -1.2917558276    -0.5397879021     0.9409802618
    9      H       0.5543019821    -1.7889250060     0.1744971481
   10      H       3.8849387983     0.3638544670     0.0178662117
   11      H      -2.4476226998    -0.6875676405    -2.0771796540
   12      O      -3.4409578174    -0.7406393275     0.2008563017
   13      H      -1.7237920291    -0.4183818528     1.8461133689
   14      O       0.6080914491     1.9086669022    -0.7658217097
   15      H       0.4004513463     0.2665590535     1.7830873695
   16      H       2.4022530138     1.1666340203    -0.3454310422
   17      O       2.8926683128    -1.8933992527     0.0896935876
   18      O      -1.0294968599     2.2158221928     0.7414300366
   19      H      -0.8053004292    -0.6996657665    -1.5453268138
   20      H      -1.0532540723     3.0946198767     0.3309350950
 ----------------------------------------------------------------
 Molecular Point Group                 C1    NOp =  1
 Largest Abelian Subgroup              C1    NOp =  1
 Nuclear Repulsion Energy =   757.3775073542 hartrees
 There are       46 alpha and       46 beta electrons
 Applying Cartesian multipole field
    Component          Value
    ---------          -----
     (2,0,0)        1.00000E-11
     (0,2,0)        2.00000E-11
     (0,0,2)       -3.00000E-11
 Nucleus-field energy     =     0.0000000186 hartrees
 Requested basis set is 6-311++G(d,p)
 There are 112 shells and 320 basis functions
 A cutoff of  1.0D-11 yielded   5415 shell pairs
 There are     44606 function pairs (     47848 Cartesian)
 Smallest overlap matrix eigenvalue = 8.62E-06
 Guess MOs from SCF MO coefficient file
 Reading MOs from coefficient file
 Reading MOs from coefficient file
 A restricted hybrid HF-DFT SCF calculation will be
 performed using Pulay DIIS extrapolation
 Exchange:     0.2000 Hartree-Fock + 0.0800 Slater + 0.7200 B88
 Correlation:  0.1900 VWN1RPA + 0.8100 LYP
 Using SG-1 standard quadrature grid
 SCF converges when DIIS error is below 1.0E-08
 Geometry optimization detected.  Setting ReadMinima to 0
 Setting SaveMinima to 0
 ---------------------------------------
  Cycle       Energy         DIIS Error
 ---------------------------------------
    1    -677.4075142724      1.39E-03
    2    -677.4266167949      1.67E-04
    3    -677.4263532952      2.53E-04
    4    -677.4269635349      6.50E-05
    5    -677.4269987622      1.79E-05
    6    -677.4270014105      6.94E-06
    7    -677.4270021307      2.73E-06
    8    -677.4270020505      9.18E-07
    9    -677.4270020644      2.76E-07
   10    -677.4270020874      6.70E-08
   11    -677.4270020768      3.27E-08
   12    -677.4270020719      1.27E-08
   13    -677.4270020724      4.88E-09 Convergence criterion met
 ---------------------------------------
 SCF time:  CPU 183.54 s  wall 183.60 s
 SCF   energy in the final basis set = -677.4270020724
 Total energy in the final basis set = -677.4270020724

 --------------------------------------------------------------

                    Orbital Energies (a.u.)
 --------------------------------------------------------------

 Alpha MOs
 -- Occupied --
-19.214 -19.162 -19.102 -19.101 -14.364 -14.358 -14.349 -14.342
-10.352 -10.319 -10.315 -10.303  -1.160  -1.074  -1.072  -1.067
 -0.985  -0.935  -0.919  -0.899  -0.767  -0.676  -0.643  -0.624
 -0.583  -0.580  -0.552  -0.534  -0.528  -0.525  -0.494  -0.489
 -0.465  -0.452  -0.447  -0.436  -0.434  -0.426  -0.373  -0.345
 -0.308  -0.302  -0.297  -0.294  -0.285  -0.275
 -- Virtual --
 -0.053  -0.027  -0.011  -0.004  -0.000   0.009   0.020   0.024
  0.034   0.039   0.046   0.056   0.068   0.073   0.078   0.080
  0.088   0.093   0.095   0.101   0.104   0.108   0.111   0.117
  0.126   0.132   0.136   0.142   0.151   0.159   0.161   0.167
  0.168   0.177   0.182   0.189   0.194   0.196   0.201   0.208
  0.217   0.224   0.229   0.236   0.237   0.246   0.254   0.264
  0.268   0.275   0.279   0.281   0.289   0.295   0.299   0.303
  0.310   0.313   0.317   0.321   0.324   0.334   0.336   0.341
  0.345   0.353   0.356   0.362   0.388   0.397   0.402   0.413
  0.419   0.436   0.450   0.475   0.484   0.490   0.537   0.556
  0.564   0.582   0.589   0.599   0.609   0.633   0.638   0.649
  0.670   0.672   0.683   0.692   0.699   0.712   0.719   0.730
  0.738   0.754   0.776   0.813   0.828   0.835   0.847   0.867
  0.873   0.883   0.905   0.912   0.923   0.957   0.970   1.021
  1.035   1.063   1.082   1.099   1.112   1.133   1.135   1.151
  1.167   1.177   1.188   1.189   1.204   1.207   1.229   1.235
  1.245   1.248   1.261   1.277   1.296   1.305   1.314   1.338
  1.396   1.411   1.433   1.464   1.480   1.516   1.538   1.565
  1.575   1.599   1.601   1.625   1.634   1.663   1.682   1.694
  1.703   1.714   1.745   1.776   1.779   1.795   1.812   1.816
  1.834   1.852   1.867   1.904   1.910   1.922   1.939   1.990
  2.013   2.039   2.059   2.077   2.131   2.151   2.171   2.192
  2.207   2.317   2.365   2.410   2.423   2.465   2.469   2.520
  2.523   2.549   2.568   2.579   2.602   2.625   2.641   2.658
  2.680   2.723   2.764   2.772   2.789   2.802   2.843   2.849
  2.865   2.878   2.894   2.898   2.912   2.920   2.926   2.954
  2.961   2.988   3.022   3.033   3.053   3.056   3.125   3.160
  3.163   3.214   3.306   3.332   3.350   3.371   3.377   3.382
  3.391   3.453   3.497   3.520   3.563   3.590   3.636   3.644
  3.692   3.788   3.891   3.917   3.966   3.986   3.999   4.055
  4.069   4.182   4.653   4.674   4.735   4.767   4.774   4.860
  4.970   5.049   5.060   5.067   5.083   5.104   5.177   5.219
  5.232   5.381   5.578   5.787   5.789   5.843  23.716  23.774
 23.835  23.862  35.532  35.547  35.627  35.639  49.842  49.980
 50.016  50.023
 --------------------------------------------------------------

          Ground-State Mulliken Net Atomic Charges

     Atom                 Charge (a.u.)
  ----------------------------------------
      1 C                     0.132940
      2 C                    -0.535473
      3 N                    -0.267821
      4 C                     0.121086
      5 N                    -0.426822
      6 N                    -0.448255
      7 C                     0.187650
      8 N                    -0.175341
      9 H                     0.332315
     10 H                     0.315042
     11 H                     0.335776
     12 O                    -0.346897
     13 H                     0.353102
     14 O                    -0.275830
     15 H                     0.269435
     16 H                     0.270680
     17 O                    -0.334662
     18 O                    -0.112417
     19 H                     0.291751
     20 H                     0.313739
  ----------------------------------------
  Sum of atomic charges =    -0.000000

 -----------------------------------------------------------------
                    Cartesian Multipole Moments
 -----------------------------------------------------------------
    Charge (ESU x 10^10)
                -0.0000
    Dipole Moment (Debye)
         X       0.7141      Y       3.7506      Z       0.1648
       Tot       3.8215
    Quadrupole Moments (Debye-Ang)
        XX     -88.8327     XY       5.3457     YY     -70.2368
        XZ       3.4435     YZ       3.4758     ZZ     -64.3823
    Octopole Moments (Debye-Ang^2)
       XXX      75.3883    XXY      50.3444    XYY     -28.6592
       YYY      39.8741    XXZ     -23.5856    XYZ      -2.5438
       YYZ      -3.1241    XZZ     -14.5068    YZZ     -10.6880
       ZZZ     -14.7890
    Hexadecapole Moments (Debye-Ang^3)
      XXXX   -1913.6950   XXXY     108.3389   XXYY    -469.1807
      XYYY      37.0482   YYYY    -603.4131   XXXZ      17.6206
      XXYZ       4.8741   XYYZ       2.8788   YYYZ       7.3667
      XXZZ    -304.2672   XYZZ      24.0172   YYZZ    -171.9658
      XZZZ       6.6964   YZZZ      -0.3688   ZZZZ    -221.7720
 -----------------------------------------------------------------
 Calculating analytic gradient of the SCF energy
 Gradient of SCF Energy
            1           2           3           4           5           6
    1   0.0004716   0.0001470   0.0003900   0.0009171  -0.0000628  -0.0000448
    2  -0.0011703   0.0021390   0.0000683  -0.0014427   0.0003300   0.0001918
    3  -0.0007041   0.0001160  -0.0001455  -0.0000203  -0.0014842   0.0004823
            7           8           9          10          11          12
    1  -0.0002572   0.0004097  -0.0004331  -0.0001140  -0.0000502  -0.0001707
    2   0.0005732  -0.0020750  -0.0002168   0.0000779  -0.0002528   0.0000888
    3  -0.0020235   0.0007471  -0.0001418   0.0003221   0.0001250   0.0003428
           13          14          15          16          17          18
    1  -0.0003137   0.0003238  -0.0001765  -0.0001259  -0.0003435  -0.0002870
    2   0.0005837  -0.0001411  -0.0002359   0.0000740   0.0009293  -0.0002744
    3   0.0004241  -0.0000340   0.0002060   0.0007536   0.0001266   0.0006447
           19          20
    1   0.0000088  -0.0002885
    2  -0.0001377   0.0008907
    3   0.0002380   0.0000252
 Max gradient component =       2.139E-03
 RMS gradient           =       6.647E-04
 Gradient time:  CPU 70.28 s  wall 70.28 s
 Geometry Optimization Parameters
   NAtoms,    NIC,     NZ,  NCons,   NDum,   NFix, NCnnct, MaxDiis
       20     123       0       0       0       0       0       0

 Cartesian Hessian Update
 Hessian Updated using BFGS Update


** GEOMETRY OPTIMIZATION IN DELOCALIZED INTERNAL COORDINATES **
   Searching for a Minimum

   Optimization Cycle:  21

                       Coordinates (Angstroms)
     ATOM                X               Y               Z
      1  C        -0.0876073940    1.4853186916    0.1226533920
      2  C         0.0078496864    0.0862521258    0.7737713920
      3  N         0.8710002427   -0.8373369969    0.0241272204
      4  C         2.2833376294   -0.8404779371    0.0683133307
      5  N         2.8799895737    0.3921121834    0.0966900901
      6  N        -1.7767071542   -0.4960232328   -1.3497150040
      7  C        -2.2641690183   -0.6047190645   -0.0719798990
      8  N        -1.2917558276   -0.5397879021    0.9409802618
      9  H         0.5543019821   -1.7889250060    0.1744971481
     10  H         3.8849387983    0.3638544670    0.0178662117
     11  H        -2.4476226998   -0.6875676405   -2.0771796540
     12  O        -3.4409578174   -0.7406393275    0.2008563017
     13  H        -1.7237920291   -0.4183818528    1.8461133689
     14  O         0.6080914491    1.9086669022   -0.7658217097
     15  H         0.4004513463    0.2665590535    1.7830873695
     16  H         2.4022530138    1.1666340203   -0.3454310422
     17  O         2.8926683128   -1.8933992527    0.0896935876
     18  O        -1.0294968599    2.2158221928    0.7414300366
     19  H        -0.8053004292   -0.6996657665   -1.5453268138
     20  H        -1.0532540723    3.0946198767    0.3309350950
   Point Group: c1    Number of degrees of freedom:    54


   Energy is   -677.427002072

 Hessian Updated using BFGS Update

 54 Hessian modes will be used to form the next step
  Hessian Eigenvalues:
     0.002479    0.004433    0.008193    0.010872    0.013614    0.015630
     0.019274    0.019620    0.021083    0.022709    0.026403    0.030050
     0.040694    0.048453    0.053076    0.058774    0.067055    0.067779
     0.152314    0.157597    0.159668    0.160163    0.161457    0.163662
     0.167458    0.189516    0.193023    0.225931    0.234497    0.239737
     0.249435    0.250794    0.255881    0.291426    0.312011    0.322880
     0.347658    0.373321    0.422442    0.424047    0.425224    0.426745
     0.434577    0.438489    0.440681    0.477928    0.509648    0.524368
     0.539374    0.553099    0.576659    0.917815    0.924449    0.957369

 Minimum Search - Taking Simple RFO Step
 Searching for Lamda that Minimizes Along All modes
 Value Taken    Lamda =  -0.00021129
 Step Taken.  Stepsize is  0.153069

                             Maximum     Tolerance    Cnvgd?
         Gradient           0.001160      0.000300      NO
         Displacement       0.080007      0.001200      NO
         Energy change     -0.000157      0.000001      NO


 New Cartesian Coordinates Obtained by Inverse Iteration

 Displacement from previous Coordinates is:  0.280908
 ----------------------------------------------------------------
             Standard Nuclear Orientation (Angstroms)
    I     Atom           X                Y                Z
 ----------------------------------------------------------------
    1      C      -0.0834276210     1.4930450712     0.1105765255
    2      C       0.0111296649     0.0949384627     0.7657817794
    3      N       0.8705170749    -0.8305900046     0.0173414292
    4      C       2.2793490794    -0.8426397998     0.0726987431
    5      N       2.8829116878     0.3880563780     0.1324212076
    6      N      -1.8013785708    -0.4906457246    -1.3470336895
    7      C      -2.2667189047    -0.6272919761    -0.0618484559
    8      N      -1.2893147963    -0.5218958087     0.9406794948
    9      H       0.5438806039    -1.7810840974     0.1489710061
   10      H       3.8884756795     0.3485946153     0.0604417624
   11      H      -2.4740987016    -0.6980160902    -2.0688399160
   12      O      -3.4327026203    -0.8167014688     0.2225230835
   13      H      -1.7078268489    -0.4361215049     1.8552649077
   14      O       0.6104253730     1.9077281277    -0.7837139176
   15      H       0.4101225090     0.2798743407     1.7716701255
   16      H       2.4214320620     1.1630481400    -0.3271084897
   17      O       2.8842380750    -1.8983168413     0.0776337757
   18      O      -1.0202123560     2.2313106353     0.7254921915
   19      H      -0.8239651270    -0.6357907515    -1.5639398558
   20      H      -1.0386175302     3.1054138308     0.3065489757
 ----------------------------------------------------------------
 Molecular Point Group                 C1    NOp =  1
 Largest Abelian Subgroup              C1    NOp =  1
 Nuclear Repulsion Energy =   756.7301386109 hartrees
 There are       46 alpha and       46 beta electrons
 Applying Cartesian multipole field
    Component          Value
    ---------          -----
     (2,0,0)        1.00000E-11
     (0,2,0)        2.00000E-11
     (0,0,2)       -3.00000E-11
 Nucleus-field energy     =     0.0000000187 hartrees
 Requested basis set is 6-311++G(d,p)
 There are 112 shells and 320 basis functions
 A cutoff of  1.0D-11 yielded   5413 shell pairs
 There are     44580 function pairs (     47814 Cartesian)
 Smallest overlap matrix eigenvalue = 8.37E-06
 Guess MOs from SCF MO coefficient file
 Reading MOs from coefficient file
 Reading MOs from coefficient file
 A restricted hybrid HF-DFT SCF calculation will be
 performed using Pulay DIIS extrapolation
 Exchange:     0.2000 Hartree-Fock + 0.0800 Slater + 0.7200 B88
 Correlation:  0.1900 VWN1RPA + 0.8100 LYP
 Using SG-1 standard quadrature grid
 SCF converges when DIIS error is below 1.0E-08
 Geometry optimization detected.  Setting ReadMinima to 0
 Setting SaveMinima to 0
 ---------------------------------------
  Cycle       Energy         DIIS Error
 ---------------------------------------
    1    -677.4242549194      7.94E-04
    2    -677.4269110280      1.18E-04
    3    -677.4266854738      1.98E-04
    4    -677.4270775403      3.29E-05
    5    -677.4270847945      1.73E-05
    6    -677.4270874926      3.52E-06
    7    -677.4270877858      1.62E-06
    8    -677.4270877080      6.09E-07
    9    -677.4270876222      1.49E-07
   10    -677.4270876554      3.84E-08
   11    -677.4270876562      1.20E-08
   12    -677.4270876536      2.85E-09 Convergence criterion met
 ---------------------------------------
 SCF time:  CPU 170.82 s  wall 170.93 s
 SCF   energy in the final basis set = -677.4270876536
 Total energy in the final basis set = -677.4270876536

 --------------------------------------------------------------

                    Orbital Energies (a.u.)
 --------------------------------------------------------------

 Alpha MOs
 -- Occupied --
-19.214 -19.162 -19.101 -19.101 -14.364 -14.358 -14.349 -14.342
-10.352 -10.319 -10.315 -10.304  -1.160  -1.074  -1.072  -1.067
 -0.986  -0.935  -0.919  -0.900  -0.768  -0.676  -0.644  -0.625
 -0.583  -0.579  -0.553  -0.534  -0.528  -0.526  -0.494  -0.490
 -0.465  -0.452  -0.447  -0.436  -0.434  -0.427  -0.373  -0.345
 -0.308  -0.302  -0.296  -0.293  -0.285  -0.275
 -- Virtual --
 -0.053  -0.027  -0.011  -0.004  -0.000   0.009   0.020   0.024
  0.034   0.039   0.046   0.056   0.068   0.073   0.078   0.080
  0.088   0.093   0.094   0.101   0.104   0.108   0.111   0.117
  0.125   0.132   0.136   0.142   0.151   0.158   0.162   0.166
  0.167   0.177   0.182   0.189   0.193   0.196   0.202   0.208
  0.217   0.224   0.227   0.236   0.237   0.246   0.254   0.265
  0.268   0.275   0.279   0.282   0.287   0.295   0.300   0.303
  0.309   0.314   0.316   0.319   0.325   0.334   0.336   0.341
  0.345   0.353   0.355   0.363   0.386   0.397   0.401   0.413
  0.418   0.436   0.449   0.474   0.485   0.491   0.537   0.558
  0.563   0.582   0.592   0.599   0.609   0.633   0.636   0.652
  0.668   0.670   0.684   0.692   0.701   0.712   0.718   0.729
  0.737   0.757   0.775   0.813   0.828   0.836   0.847   0.868
  0.873   0.884   0.907   0.910   0.923   0.961   0.977   1.018
  1.038   1.062   1.081   1.097   1.109   1.134   1.136   1.151
  1.164   1.176   1.186   1.189   1.204   1.205   1.228   1.236
  1.244   1.249   1.260   1.276   1.293   1.303   1.315   1.331
  1.394   1.415   1.434   1.462   1.481   1.512   1.542   1.558
  1.576   1.598   1.601   1.622   1.631   1.664   1.683   1.691
  1.699   1.711   1.744   1.774   1.780   1.793   1.814   1.815
  1.836   1.852   1.872   1.910   1.913   1.918   1.939   1.987
  2.013   2.040   2.061   2.075   2.126   2.143   2.168   2.192
  2.214   2.311   2.364   2.410   2.420   2.462   2.471   2.517
  2.522   2.545   2.569   2.578   2.606   2.623   2.640   2.659
  2.682   2.726   2.759   2.774   2.788   2.805   2.845   2.847
  2.866   2.876   2.892   2.894   2.913   2.921   2.925   2.955
  2.961   2.988   3.022   3.030   3.050   3.056   3.125   3.161
  3.164   3.212   3.308   3.334   3.349   3.372   3.379   3.384
  3.391   3.456   3.497   3.521   3.561   3.591   3.635   3.650
  3.693   3.787   3.889   3.919   3.961   3.992   3.993   4.045
  4.070   4.178   4.654   4.675   4.735   4.765   4.773   4.863
  4.971   5.047   5.060   5.070   5.083   5.102   5.176   5.220
  5.230   5.382   5.579   5.788   5.789   5.842  23.717  23.775
 23.835  23.860  35.533  35.549  35.626  35.637  49.842  49.979
 50.015  50.026
 --------------------------------------------------------------

          Ground-State Mulliken Net Atomic Charges

     Atom                 Charge (a.u.)
  ----------------------------------------
      1 C                     0.127723
      2 C                    -0.522685
      3 N                    -0.264103
      4 C                     0.116392
      5 N                    -0.423585
      6 N                    -0.453678
      7 C                     0.201320
      8 N                    -0.191382
      9 H                     0.333102
     10 H                     0.314325
     11 H                     0.336102
     12 O                    -0.349620
     13 H                     0.355769
     14 O                    -0.275530
     15 H                     0.268622
     16 H                     0.267989
     17 O                    -0.333459
     18 O                    -0.112865
     19 H                     0.292840
     20 H                     0.312722
  ----------------------------------------
  Sum of atomic charges =    -0.000000

 -----------------------------------------------------------------
                    Cartesian Multipole Moments
 -----------------------------------------------------------------
    Charge (ESU x 10^10)
                -0.0000
    Dipole Moment (Debye)
         X       0.7397      Y       3.8374      Z       0.1569
       Tot       3.9112
    Quadrupole Moments (Debye-Ang)
        XX     -88.6677     XY       4.9387     YY     -70.5136
        XZ       3.7420     YZ       3.3120     ZZ     -64.4055
    Octopole Moments (Debye-Ang^2)
       XXX      75.5340    XXY      51.7189    XYY     -27.7067
       YYY      41.1615    XXZ     -23.6752    XYZ      -2.7433
       YYZ      -3.1458    XZZ     -14.6692    YZZ     -10.6465
       ZZZ     -14.6766
    Hexadecapole Moments (Debye-Ang^3)
      XXXX   -1906.6247   XXXY      95.6002   XXYY    -473.8617
      XYYY      31.6726   YYYY    -609.9743   XXXZ      21.9696
      XXYZ       5.9692   XYYZ       3.6219   YYYZ       7.1802
      XXZZ    -304.5636   XYZZ      22.3450   YYZZ    -173.6483
      XZZZ       5.3794   YZZZ       0.3393   ZZZZ    -221.2458
 -----------------------------------------------------------------
 Calculating analytic gradient of the SCF energy
 Gradient of SCF Energy
            1           2           3           4           5           6
    1   0.0000147   0.0012866   0.0006743  -0.0000673   0.0003512  -0.0002203
    2  -0.0006456   0.0007234  -0.0000639  -0.0012758   0.0004243  -0.0001944
    3   0.0001755  -0.0004400   0.0002754   0.0003802  -0.0009398  -0.0002611
            7           8           9          10          11          12
    1  -0.0020951   0.0003738  -0.0002468   0.0000375  -0.0002344   0.0008458
    2  -0.0002966  -0.0003770  -0.0000261  -0.0001374  -0.0001533   0.0000560
    3  -0.0007242   0.0011588  -0.0000612   0.0003678  -0.0003437  -0.0000225
           13          14          15          16          17          18
    1  -0.0001836  -0.0001305   0.0000733  -0.0002495  -0.0003822  -0.0001406
    2   0.0004048   0.0000545  -0.0001032   0.0000427   0.0008617   0.0002584
    3   0.0002657  -0.0000138   0.0000711   0.0003222  -0.0001830  -0.0000056
           19          20
    1   0.0003870  -0.0000941
    2   0.0003684   0.0000793
    3  -0.0001574   0.0001357
 Max gradient component =       2.095E-03
 RMS gradient           =       5.175E-04
 Gradient time:  CPU 69.96 s  wall 69.96 s
 Geometry Optimization Parameters
   NAtoms,    NIC,     NZ,  NCons,   NDum,   NFix, NCnnct, MaxDiis
       20     123       0       0       0       0       0       0

 Cartesian Hessian Update
 Hessian Updated using BFGS Update


** GEOMETRY OPTIMIZATION IN DELOCALIZED INTERNAL COORDINATES **
   Searching for a Minimum

   Optimization Cycle:  22

                       Coordinates (Angstroms)
     ATOM                X               Y               Z
      1  C        -0.0834276210    1.4930450712    0.1105765255
      2  C         0.0111296649    0.0949384627    0.7657817794
      3  N         0.8705170749   -0.8305900046    0.0173414292
      4  C         2.2793490794   -0.8426397998    0.0726987431
      5  N         2.8829116878    0.3880563780    0.1324212076
      6  N        -1.8013785708   -0.4906457246   -1.3470336895
      7  C        -2.2667189047   -0.6272919761   -0.0618484559
      8  N        -1.2893147963   -0.5218958087    0.9406794948
      9  H         0.5438806039   -1.7810840974    0.1489710061
     10  H         3.8884756795    0.3485946153    0.0604417624
     11  H        -2.4740987016   -0.6980160902   -2.0688399160
     12  O        -3.4327026203   -0.8167014688    0.2225230835
     13  H        -1.7078268489   -0.4361215049    1.8552649077
     14  O         0.6104253730    1.9077281277   -0.7837139176
     15  H         0.4101225090    0.2798743407    1.7716701255
     16  H         2.4214320620    1.1630481400   -0.3271084897
     17  O         2.8842380750   -1.8983168413    0.0776337757
     18  O        -1.0202123560    2.2313106353    0.7254921915
     19  H        -0.8239651270   -0.6357907515   -1.5639398558
     20  H        -1.0386175302    3.1054138308    0.3065489757
   Point Group: c1    Number of degrees of freedom:    54


   Energy is   -677.427087654

 Hessian Updated using BFGS Update

 54 Hessian modes will be used to form the next step
  Hessian Eigenvalues:
     0.002521    0.005861    0.008304    0.010312    0.012514    0.015457
     0.018910    0.019474    0.020875    0.022741    0.026965    0.029707
     0.040654    0.048174    0.053046    0.058708    0.066863    0.067752
     0.152704    0.157049    0.159714    0.160007    0.161062    0.163350
     0.166623    0.190357    0.193496    0.226962    0.232251    0.240022
     0.249100    0.250306    0.255597    0.292700    0.312344    0.322577
     0.344867    0.377077    0.422303    0.423697    0.424873    0.427493
     0.434654    0.439188    0.441261    0.477856    0.520735    0.531982
     0.536917    0.551160    0.579460    0.918279    0.927470    0.952670

 Minimum Search - Taking Simple RFO Step
 Searching for Lamda that Minimizes Along All modes
 Value Taken    Lamda =  -0.00007423
 Step Taken.  Stepsize is  0.068511

                             Maximum     Tolerance    Cnvgd?
         Gradient           0.001381      0.000300      NO
         Displacement       0.024623      0.001200      NO
         Energy change     -0.000086      0.000001      NO


 New Cartesian Coordinates Obtained by Inverse Iteration

 Displacement from previous Coordinates is:  0.112380
 ----------------------------------------------------------------
             Standard Nuclear Orientation (Angstroms)
    I     Atom           X                Y                Z
 ----------------------------------------------------------------
    1      C      -0.0832782897     1.4904306903     0.1098240213
    2      C       0.0115945591     0.0905030116     0.7632714085
    3      N       0.8731288172    -0.8310972832     0.0130137032
    4      C       2.2822586015    -0.8393843479     0.0781450031
    5      N       2.8838018346     0.3919782459     0.1366187968
    6      N      -1.8049462549    -0.4785473661    -1.3451769175
    7      C      -2.2670232141    -0.6204832033    -0.0597942690
    8      N      -1.2855991836    -0.5298383793     0.9378203162
    9      H       0.5536240689    -1.7824586001     0.1548908172
   10      H       3.8892021647     0.3502124130     0.0606889278
   11      H      -2.4838011427    -0.6733257492    -2.0641474598
   12      O      -3.4341219565    -0.8013847382     0.2267237911
   13      H      -1.7001079046    -0.4532561440     1.8545034628
   14      O       0.6190103765     1.9117201170    -0.7747481273
   15      H       0.4109962489     0.2752582800     1.7689636636
   16      H       2.4252905435     1.1588757113    -0.3399765688
   17      O       2.8880630956    -1.8950785456     0.0930105164
   18      O      -1.0320768522     2.2211977760     0.7139435500
   19      H      -0.8325275972    -0.6469241596    -1.5659692935
   20      H      -1.0492691823     3.0945178053     0.2939553416
 ----------------------------------------------------------------
 Molecular Point Group                 C1    NOp =  1
 Largest Abelian Subgroup              C1    NOp =  1
 Nuclear Repulsion Energy =   757.0566763346 hartrees
 There are       46 alpha and       46 beta electrons
 Applying Cartesian multipole field
    Component          Value
    ---------          -----
     (2,0,0)        1.00000E-11
     (0,2,0)        2.00000E-11
     (0,0,2)       -3.00000E-11
 Nucleus-field energy     =     0.0000000187 hartrees
 Requested basis set is 6-311++G(d,p)
 There are 112 shells and 320 basis functions
 A cutoff of  1.0D-11 yielded   5410 shell pairs
 There are     44607 function pairs (     47849 Cartesian)
 Smallest overlap matrix eigenvalue = 8.48E-06
 Guess MOs from SCF MO coefficient file
 Reading MOs from coefficient file
 Reading MOs from coefficient file
 A restricted hybrid HF-DFT SCF calculation will be
 performed using Pulay DIIS extrapolation
 Exchange:     0.2000 Hartree-Fock + 0.0800 Slater + 0.7200 B88
 Correlation:  0.1900 VWN1RPA + 0.8100 LYP
 Using SG-1 standard quadrature grid
 SCF converges when DIIS error is below 1.0E-08
 Geometry optimization detected.  Setting ReadMinima to 0
 Setting SaveMinima to 0
 ---------------------------------------
  Cycle       Energy         DIIS Error
 ---------------------------------------
    1    -677.4257866735      3.02E-04
    2    -677.4271092344      3.18E-05
    3    -677.4271030880      4.48E-05
    4    -677.4271223187      1.28E-05
    5    -677.4271236382      4.73E-06
    6    -677.4271238519      1.57E-06
    7    -677.4271239574      4.05E-07
    8    -677.4271238675      1.03E-07
    9    -677.4271238627      7.15E-08
   10    -677.4271238699      1.66E-08
   11    -677.4271238712      5.32E-09 Convergence criterion met
 ---------------------------------------
 SCF time:  CPU 154.10 s  wall 154.18 s
 SCF   energy in the final basis set = -677.4271238712
 Total energy in the final basis set = -677.4271238712

 --------------------------------------------------------------

                    Orbital Energies (a.u.)
 --------------------------------------------------------------

 Alpha MOs
 -- Occupied --
-19.214 -19.162 -19.101 -19.101 -14.364 -14.358 -14.349 -14.342
-10.352 -10.319 -10.315 -10.304  -1.160  -1.074  -1.072  -1.067
 -0.986  -0.936  -0.919  -0.900  -0.767  -0.676  -0.644  -0.625
 -0.583  -0.579  -0.553  -0.534  -0.528  -0.526  -0.494  -0.489
 -0.465  -0.452  -0.447  -0.436  -0.434  -0.427  -0.372  -0.345
 -0.308  -0.302  -0.297  -0.293  -0.285  -0.275
 -- Virtual --
 -0.053  -0.027  -0.011  -0.004  -0.000   0.008   0.020   0.024
  0.034   0.039   0.046   0.056   0.068   0.073   0.078   0.080
  0.088   0.093   0.095   0.101   0.104   0.108   0.111   0.117
  0.125   0.132   0.135   0.142   0.151   0.158   0.163   0.166
  0.167   0.177   0.182   0.190   0.193   0.196   0.202   0.209
  0.218   0.224   0.228   0.236   0.237   0.245   0.254   0.265
  0.268   0.275   0.279   0.282   0.287   0.295   0.300   0.303
  0.309   0.314   0.317   0.320   0.325   0.334   0.336   0.341
  0.346   0.353   0.355   0.363   0.386   0.398   0.401   0.412
  0.418   0.436   0.449   0.474   0.485   0.491   0.538   0.557
  0.564   0.582   0.592   0.599   0.609   0.633   0.637   0.652
  0.667   0.670   0.684   0.692   0.699   0.712   0.717   0.728
  0.735   0.757   0.775   0.813   0.829   0.836   0.846   0.868
  0.874   0.882   0.906   0.910   0.923   0.960   0.976   1.018
  1.036   1.062   1.082   1.098   1.111   1.134   1.136   1.151
  1.164   1.176   1.188   1.190   1.204   1.205   1.228   1.235
  1.244   1.249   1.262   1.276   1.295   1.305   1.315   1.332
  1.394   1.417   1.436   1.463   1.480   1.512   1.540   1.560
  1.575   1.597   1.603   1.624   1.633   1.664   1.684   1.691
  1.701   1.712   1.744   1.775   1.781   1.793   1.814   1.816
  1.836   1.852   1.871   1.908   1.914   1.918   1.939   1.989
  2.015   2.038   2.061   2.075   2.126   2.138   2.167   2.192
  2.213   2.313   2.363   2.412   2.422   2.464   2.472   2.517
  2.525   2.547   2.571   2.579   2.605   2.622   2.642   2.659
  2.684   2.724   2.759   2.774   2.787   2.805   2.845   2.849
  2.867   2.878   2.893   2.894   2.913   2.921   2.925   2.955
  2.962   2.989   3.023   3.029   3.049   3.057   3.124   3.162
  3.164   3.212   3.305   3.334   3.349   3.371   3.378   3.383
  3.391   3.455   3.496   3.521   3.559   3.592   3.634   3.649
  3.693   3.786   3.891   3.920   3.961   3.997   3.998   4.047
  4.071   4.182   4.654   4.677   4.736   4.766   4.774   4.865
  4.970   5.046   5.060   5.070   5.083   5.103   5.177   5.220
  5.230   5.384   5.579   5.788   5.788   5.842  23.717  23.776
 23.834  23.862  35.533  35.550  35.626  35.638  49.842  49.979
 50.014  50.025
 --------------------------------------------------------------

          Ground-State Mulliken Net Atomic Charges

     Atom                 Charge (a.u.)
  ----------------------------------------
      1 C                     0.126876
      2 C                    -0.520069
      3 N                    -0.257716
      4 C                     0.111270
      5 N                    -0.419807
      6 N                    -0.452276
      7 C                     0.197386
      8 N                    -0.193680
      9 H                     0.331205
     10 H                     0.313377
     11 H                     0.336410
     12 O                    -0.349138
     13 H                     0.355675
     14 O                    -0.276854
     15 H                     0.268684
     16 H                     0.268348
     17 O                    -0.333051
     18 O                    -0.110839
     19 H                     0.291540
     20 H                     0.312658
  ----------------------------------------
  Sum of atomic charges =    -0.000000

 -----------------------------------------------------------------
                    Cartesian Multipole Moments
 -----------------------------------------------------------------
    Charge (ESU x 10^10)
                -0.0000
    Dipole Moment (Debye)
         X       0.7214      Y       3.7718      Z       0.1074
       Tot       3.8417
    Quadrupole Moments (Debye-Ang)
        XX     -88.6961     XY       4.9375     YY     -70.5575
        XZ       3.6641     YZ       3.2228     ZZ     -64.3364
    Octopole Moments (Debye-Ang^2)
       XXX      75.2913    XXY      51.2701    XYY     -28.0129
       YYY      40.2067    XXZ     -24.5436    XYZ      -2.4455
       YYZ      -3.4052    XZZ     -14.6609    YZZ     -10.6425
       ZZZ     -14.9160
    Hexadecapole Moments (Debye-Ang^3)
      XXXX   -1911.0363   XXXY      97.8091   XXYY    -473.5248
      XYYY      32.3271   YYYY    -608.6203   XXXZ      20.4965
      XXYZ       6.3107   XYYZ       2.6754   YYYZ       8.3886
      XXZZ    -304.8247   XYZZ      22.6012   YYZZ    -172.6688
      XZZZ       4.3377   YZZZ       1.3802   ZZZZ    -219.9609
 -----------------------------------------------------------------
 Calculating analytic gradient of the SCF energy
 Gradient of SCF Energy
            1           2           3           4           5           6
    1   0.0002865   0.0005998  -0.0000526  -0.0002482   0.0000084  -0.0003417
    2   0.0000929  -0.0002312   0.0002063   0.0000342   0.0001277  -0.0002433
    3   0.0001690  -0.0002656  -0.0000273   0.0003681  -0.0001239   0.0000411
            7           8           9          10          11          12
    1  -0.0009155   0.0004515   0.0000878  -0.0000269   0.0000314   0.0005812
    2  -0.0000032  -0.0004686   0.0001809  -0.0001156  -0.0000157   0.0000326
    3  -0.0005148   0.0006103   0.0002398   0.0000862   0.0000483  -0.0000921
           13          14          15          16          17          18
    1  -0.0000301  -0.0001285   0.0000354  -0.0000510  -0.0001664  -0.0001585
    2   0.0003113   0.0001370  -0.0001038  -0.0001544   0.0001836   0.0001555
    3  -0.0001953   0.0000354  -0.0000292  -0.0001228  -0.0001460  -0.0000857
           19          20
    1  -0.0000621   0.0000995
    2   0.0002129  -0.0003389
    3  -0.0000522   0.0000570
 Max gradient component =       9.155E-04
 RMS gradient           =       2.573E-04
 Gradient time:  CPU 70.29 s  wall 70.29 s
 Geometry Optimization Parameters
   NAtoms,    NIC,     NZ,  NCons,   NDum,   NFix, NCnnct, MaxDiis
       20     123       0       0       0       0       0       0

 Cartesian Hessian Update
 Hessian Updated using BFGS Update


** GEOMETRY OPTIMIZATION IN DELOCALIZED INTERNAL COORDINATES **
   Searching for a Minimum

   Optimization Cycle:  23

                       Coordinates (Angstroms)
     ATOM                X               Y               Z
      1  C        -0.0832782897    1.4904306903    0.1098240213
      2  C         0.0115945591    0.0905030116    0.7632714085
      3  N         0.8731288172   -0.8310972832    0.0130137032
      4  C         2.2822586015   -0.8393843479    0.0781450031
      5  N         2.8838018346    0.3919782459    0.1366187968
      6  N        -1.8049462549   -0.4785473661   -1.3451769175
      7  C        -2.2670232141   -0.6204832033   -0.0597942690
      8  N        -1.2855991836   -0.5298383793    0.9378203162
      9  H         0.5536240689   -1.7824586001    0.1548908172
     10  H         3.8892021647    0.3502124130    0.0606889278
     11  H        -2.4838011427   -0.6733257492   -2.0641474598
     12  O        -3.4341219565   -0.8013847382    0.2267237911
     13  H        -1.7001079046   -0.4532561440    1.8545034628
     14  O         0.6190103765    1.9117201170   -0.7747481273
     15  H         0.4109962489    0.2752582800    1.7689636636
     16  H         2.4252905435    1.1588757113   -0.3399765688
     17  O         2.8880630956   -1.8950785456    0.0930105164
     18  O        -1.0320768522    2.2211977760    0.7139435500
     19  H        -0.8325275972   -0.6469241596   -1.5659692935
     20  H        -1.0492691823    3.0945178053    0.2939553416
   Point Group: c1    Number of degrees of freedom:    54


   Energy is   -677.427123871

 Hessian Updated using BFGS Update

 54 Hessian modes will be used to form the next step
  Hessian Eigenvalues:
     0.002572    0.006090    0.008105    0.010681    0.014125    0.015596
     0.019341    0.020187    0.020512    0.022620    0.023648    0.030753
     0.040664    0.048548    0.053056    0.059574    0.066717    0.067488
     0.152089    0.156958    0.159609    0.159879    0.161041    0.163642
     0.168932    0.188729    0.193064    0.223928    0.232219    0.239875
     0.249657    0.250905    0.255128    0.289182    0.317031    0.324119
     0.351570    0.366414    0.422151    0.424297    0.425496    0.427291
     0.434674    0.438256    0.441881    0.476506    0.480209    0.524247
     0.534808    0.550682    0.582652    0.915770    0.918847    0.952399

 Minimum Search - Taking Simple RFO Step
 Searching for Lamda that Minimizes Along All modes
 Value Taken    Lamda =  -0.00003869
 Step Taken.  Stepsize is  0.051411

                             Maximum     Tolerance    Cnvgd?
         Gradient           0.000912      0.000300      NO
         Displacement       0.029248      0.001200      NO
         Energy change     -0.000036      0.000001      NO


 New Cartesian Coordinates Obtained by Inverse Iteration

 Displacement from previous Coordinates is:  0.064339
 ----------------------------------------------------------------
             Standard Nuclear Orientation (Angstroms)
    I     Atom           X                Y                Z
 ----------------------------------------------------------------
    1      C      -0.0853780813     1.4905806298     0.1067095483
    2      C       0.0089385675     0.0919097950     0.7643075108
    3      N       0.8720053564    -0.8300668052     0.0150609926
    4      C       2.2815598672    -0.8390886795     0.0747967522
    5      N       2.8843111855     0.3912833489     0.1442263872
    6      N      -1.8006286102    -0.4779646941    -1.3414215294
    7      C      -2.2666183552    -0.6197340946    -0.0574129325
    8      N      -1.2872669548    -0.5279365943     0.9396061401
    9      H       0.5505576513    -1.7824258261     0.1455061579
   10      H       3.8890155802     0.3490485162     0.0587203745
   11      H      -2.4788368291    -0.6711332766    -2.0612766012
   12      O      -3.4352347743    -0.7984994624     0.2264263159
   13      H      -1.6987240868    -0.4642511133     1.8586209250
   14      O       0.6175542182     1.9077091678    -0.7793650452
   15      H       0.4086537665     0.2800423331     1.7691956011
   16      H       2.4257630826     1.1625540295    -0.3254696481
   17      O       2.8873249922    -1.8954126713     0.0794441085
   18      O      -1.0312137373     2.2254682570     0.7101516231
   19      H      -0.8294419475    -0.6566537675    -1.5592200103
   20      H      -1.0481221583     3.0974864415     0.2869540129
 ----------------------------------------------------------------
 Molecular Point Group                 C1    NOp =  1
 Largest Abelian Subgroup              C1    NOp =  1
 Nuclear Repulsion Energy =   757.1362389408 hartrees
 There are       46 alpha and       46 beta electrons
 Applying Cartesian multipole field
    Component          Value
    ---------          -----
     (2,0,0)        1.00000E-11
     (0,2,0)        2.00000E-11
     (0,0,2)       -3.00000E-11
 Nucleus-field energy     =     0.0000000187 hartrees
 Requested basis set is 6-311++G(d,p)
 There are 112 shells and 320 basis functions
 A cutoff of  1.0D-11 yielded   5410 shell pairs
 There are     44573 function pairs (     47807 Cartesian)
 Smallest overlap matrix eigenvalue = 8.40E-06
 Guess MOs from SCF MO coefficient file
 Reading MOs from coefficient file
 Reading MOs from coefficient file
 A restricted hybrid HF-DFT SCF calculation will be
 performed using Pulay DIIS extrapolation
 Exchange:     0.2000 Hartree-Fock + 0.0800 Slater + 0.7200 B88
 Correlation:  0.1900 VWN1RPA + 0.8100 LYP
 Using SG-1 standard quadrature grid
 SCF converges when DIIS error is below 1.0E-08
 Geometry optimization detected.  Setting ReadMinima to 0
 Setting SaveMinima to 0
 ---------------------------------------
  Cycle       Energy         DIIS Error
 ---------------------------------------
    1    -677.4269567719      1.74E-04
    2    -677.4271325757      2.75E-05
    3    -677.4271213935      4.46E-05
    4    -677.4271418694      8.50E-06
    5    -677.4271423528      4.43E-06
    6    -677.4271426638      8.17E-07
    7    -677.4271426202      3.27E-07
    8    -677.4271425985      6.42E-08
    9    -677.4271426010      4.21E-08
   10    -677.4271425988      1.09E-08
   11    -677.4271425977      3.82E-09 Convergence criterion met
 ---------------------------------------
 SCF time:  CPU 151.64 s  wall 151.73 s
 SCF   energy in the final basis set = -677.4271425977
 Total energy in the final basis set = -677.4271425977

 --------------------------------------------------------------

                    Orbital Energies (a.u.)
 --------------------------------------------------------------

 Alpha MOs
 -- Occupied --
-19.214 -19.162 -19.101 -19.101 -14.364 -14.358 -14.349 -14.342
-10.351 -10.319 -10.315 -10.304  -1.160  -1.074  -1.072  -1.067
 -0.986  -0.936  -0.919  -0.900  -0.768  -0.676  -0.644  -0.625
 -0.583  -0.579  -0.553  -0.534  -0.527  -0.526  -0.494  -0.489
 -0.465  -0.452  -0.447  -0.436  -0.434  -0.427  -0.372  -0.345
 -0.308  -0.302  -0.297  -0.293  -0.285  -0.275
 -- Virtual --
 -0.053  -0.027  -0.011  -0.004  -0.000   0.008   0.020   0.024
  0.034   0.039   0.046   0.056   0.068   0.073   0.078   0.080
  0.088   0.093   0.095   0.101   0.103   0.108   0.112   0.117
  0.125   0.132   0.135   0.142   0.151   0.158   0.162   0.166
  0.167   0.177   0.182   0.189   0.194   0.196   0.202   0.209
  0.218   0.224   0.228   0.236   0.237   0.245   0.255   0.265
  0.268   0.275   0.279   0.282   0.287   0.295   0.300   0.303
  0.309   0.314   0.317   0.320   0.325   0.334   0.336   0.341
  0.345   0.353   0.355   0.363   0.386   0.398   0.401   0.413
  0.418   0.436   0.450   0.474   0.484   0.491   0.538   0.557
  0.563   0.582   0.592   0.600   0.609   0.633   0.638   0.652
  0.667   0.670   0.684   0.691   0.700   0.712   0.717   0.728
  0.735   0.756   0.774   0.814   0.828   0.837   0.846   0.868
  0.873   0.881   0.905   0.910   0.922   0.960   0.975   1.019
  1.037   1.061   1.083   1.099   1.111   1.134   1.137   1.150
  1.165   1.177   1.188   1.190   1.204   1.205   1.228   1.236
  1.243   1.248   1.261   1.276   1.295   1.304   1.315   1.330
  1.395   1.418   1.437   1.462   1.479   1.511   1.541   1.561
  1.575   1.596   1.604   1.624   1.633   1.666   1.685   1.692
  1.701   1.712   1.744   1.776   1.781   1.793   1.814   1.816
  1.837   1.852   1.872   1.908   1.915   1.918   1.939   1.987
  2.015   2.039   2.061   2.074   2.124   2.137   2.167   2.191
  2.215   2.313   2.362   2.412   2.423   2.465   2.473   2.517
  2.525   2.547   2.571   2.577   2.606   2.622   2.643   2.659
  2.686   2.724   2.757   2.775   2.787   2.805   2.846   2.849
  2.866   2.879   2.893   2.894   2.912   2.921   2.925   2.954
  2.962   2.988   3.023   3.028   3.049   3.057   3.125   3.163
  3.165   3.211   3.306   3.335   3.349   3.371   3.378   3.385
  3.391   3.455   3.497   3.523   3.558   3.592   3.634   3.648
  3.693   3.786   3.891   3.921   3.960   3.998   4.001   4.046
  4.070   4.179   4.654   4.679   4.736   4.766   4.774   4.866
  4.970   5.046   5.060   5.070   5.083   5.103   5.177   5.221
  5.230   5.383   5.579   5.788   5.788   5.842  23.717  23.776
 23.833  23.863  35.533  35.551  35.627  35.637  49.842  49.979
 50.013  50.024
 --------------------------------------------------------------

          Ground-State Mulliken Net Atomic Charges

     Atom                 Charge (a.u.)
  ----------------------------------------
      1 C                     0.124876
      2 C                    -0.511383
      3 N                    -0.262082
      4 C                     0.113319
      5 N                    -0.417623
      6 N                    -0.452530
      7 C                     0.197592
      8 N                    -0.198826
      9 H                     0.332144
     10 H                     0.313022
     11 H                     0.336417
     12 O                    -0.349647
     13 H                     0.356298
     14 O                    -0.277102
     15 H                     0.269153
     16 H                     0.267328
     17 O                    -0.333206
     18 O                    -0.110637
     19 H                     0.290443
     20 H                     0.312444
  ----------------------------------------
  Sum of atomic charges =    -0.000000

 -----------------------------------------------------------------
                    Cartesian Multipole Moments
 -----------------------------------------------------------------
    Charge (ESU x 10^10)
                -0.0000
    Dipole Moment (Debye)
         X       0.7160      Y       3.7493      Z       0.1342
       Tot       3.8194
    Quadrupole Moments (Debye-Ang)
        XX     -88.7884     XY       5.0116     YY     -70.4724
        XZ       3.6770     YZ       3.1407     ZZ     -64.3678
    Octopole Moments (Debye-Ang^2)
       XXX      75.5317    XXY      51.2211    XYY     -28.0201
       YYY      40.2088    XXZ     -24.3386    XYZ      -2.4302
       YYZ      -3.3390    XZZ     -14.7196    YZZ     -10.8319
       ZZZ     -14.5839
    Hexadecapole Moments (Debye-Ang^3)
      XXXX   -1911.9115   XXXY      98.2042   XXYY    -473.3274
      XYYY      32.9909   YYYY    -608.0245   XXXZ      21.1504
      XXYZ       5.3869   XYYZ       3.3806   YYYZ       7.5221
      XXZZ    -305.0277   XYZZ      22.7140   YYZZ    -172.5982
      XZZZ       4.7004   YZZZ       0.9591   ZZZZ    -219.6605
 -----------------------------------------------------------------
 Calculating analytic gradient of the SCF energy
 Gradient of SCF Energy
            1           2           3           4           5           6
    1   0.0000987   0.0000151  -0.0004683   0.0000376   0.0000234  -0.0000533
    2   0.0000607  -0.0001354   0.0000507   0.0007156  -0.0002359  -0.0001412
    3   0.0001954  -0.0000960   0.0001784  -0.0001457   0.0001811   0.0003793
            7           8           9          10          11          12
    1   0.0001732   0.0002106   0.0000159  -0.0000388   0.0001149  -0.0000728
    2  -0.0001314  -0.0002257  -0.0000374  -0.0000063   0.0000066   0.0000962
    3  -0.0004465  -0.0000186  -0.0001589  -0.0001184   0.0001978   0.0000450
           13          14          15          16          17          18
    1  -0.0000684  -0.0000989  -0.0000123   0.0000185   0.0002210   0.0000105
    2   0.0001115   0.0001484   0.0000176   0.0000152  -0.0003637   0.0001254
    3  -0.0001072  -0.0000887  -0.0000210  -0.0000525   0.0000799  -0.0000499
           19          20
    1  -0.0001637   0.0000369
    2   0.0000560  -0.0001270
    3   0.0000604  -0.0000138
 Max gradient component =       7.156E-04
 RMS gradient           =       1.783E-04
 Gradient time:  CPU 70.14 s  wall 70.14 s
 Geometry Optimization Parameters
   NAtoms,    NIC,     NZ,  NCons,   NDum,   NFix, NCnnct, MaxDiis
       20     123       0       0       0       0       0       0

 Cartesian Hessian Update
 Hessian Updated using BFGS Update


** GEOMETRY OPTIMIZATION IN DELOCALIZED INTERNAL COORDINATES **
   Searching for a Minimum

   Optimization Cycle:  24

                       Coordinates (Angstroms)
     ATOM                X               Y               Z
      1  C        -0.0853780813    1.4905806298    0.1067095483
      2  C         0.0089385675    0.0919097950    0.7643075108
      3  N         0.8720053564   -0.8300668052    0.0150609926
      4  C         2.2815598672   -0.8390886795    0.0747967522
      5  N         2.8843111855    0.3912833489    0.1442263872
      6  N        -1.8006286102   -0.4779646941   -1.3414215294
      7  C        -2.2666183552   -0.6197340946   -0.0574129325
      8  N        -1.2872669548   -0.5279365943    0.9396061401
      9  H         0.5505576513   -1.7824258261    0.1455061579
     10  H         3.8890155802    0.3490485162    0.0587203745
     11  H        -2.4788368291   -0.6711332766   -2.0612766012
     12  O        -3.4352347743   -0.7984994624    0.2264263159
     13  H        -1.6987240868   -0.4642511133    1.8586209250
     14  O         0.6175542182    1.9077091678   -0.7793650452
     15  H         0.4086537665    0.2800423331    1.7691956011
     16  H         2.4257630826    1.1625540295   -0.3254696481
     17  O         2.8873249922   -1.8954126713    0.0794441085
     18  O        -1.0312137373    2.2254682570    0.7101516231
     19  H        -0.8294419475   -0.6566537675   -1.5592200103
     20  H        -1.0481221583    3.0974864415    0.2869540129
   Point Group: c1    Number of degrees of freedom:    54


   Energy is   -677.427142598

 Hessian Updated using BFGS Update

 54 Hessian modes will be used to form the next step
  Hessian Eigenvalues:
     0.002551    0.004569    0.008104    0.010820    0.014479    0.015393
     0.019472    0.020372    0.020842    0.022711    0.027937    0.032463
     0.040648    0.048592    0.052979    0.059452    0.066629    0.067992
     0.152791    0.157500    0.159675    0.160225    0.161068    0.163690
     0.167131    0.192549    0.193233    0.220366    0.234559    0.240031
     0.249575    0.251135    0.256918    0.289981    0.315599    0.323295
     0.343629    0.361638    0.423360    0.423838    0.425539    0.427339
     0.434561    0.439440    0.441627    0.473353    0.503041    0.533465
     0.535456    0.551032    0.579905    0.918601    0.920526    0.956955

 Minimum Search - Taking Simple RFO Step
 Searching for Lamda that Minimizes Along All modes
 Value Taken    Lamda =  -0.00001119
 Step Taken.  Stepsize is  0.035473

                             Maximum     Tolerance    Cnvgd?
         Gradient           0.000417      0.000300      NO
         Displacement       0.015080      0.001200      NO
         Energy change     -0.000019      0.000001      NO


 New Cartesian Coordinates Obtained by Inverse Iteration

 Displacement from previous Coordinates is:  0.059645
 ----------------------------------------------------------------
             Standard Nuclear Orientation (Angstroms)
    I     Atom           X                Y                Z
 ----------------------------------------------------------------
    1      C      -0.0848473130     1.4875787538     0.1022748603
    2      C       0.0094530589     0.0906590161     0.7637030290
    3      N       0.8744996866    -0.8323141228     0.0172904940
    4      C       2.2838028694    -0.8398412298     0.0765446227
    5      N       2.8843806359     0.3917912553     0.1474333973
    6      N      -1.8051895358    -0.4685277343    -1.3406432361
    7      C      -2.2675919982    -0.6180227282    -0.0552580531
    8      N      -1.2865388761    -0.5285014724     0.9396619064
    9      H       0.5535899873    -1.7846960287     0.1486880563
   10      H       3.8892462766     0.3518494239     0.0631327230
   11      H      -2.4859469781    -0.6596592212    -2.0589772827
   12      O      -3.4349925651    -0.8020917611     0.2301548335
   13      H      -1.6939769761    -0.4755982684     1.8611673196
   14      O       0.6221508467     1.9029945107    -0.7813795429
   15      H       0.4088855794     0.2821006959     1.7681466369
   16      H       2.4244634883     1.1631150995    -0.3206818806
   17      O       2.8910980561    -1.8951126871     0.0788756733
   18      O      -1.0335944329     2.2226057372     0.7008031746
   19      H      -0.8353284354    -0.6500923545    -1.5626803063
   20      H      -1.0493446419     3.0946786498     0.2773042579
 ----------------------------------------------------------------
 Molecular Point Group                 C1    NOp =  1
 Largest Abelian Subgroup              C1    NOp =  1
 Nuclear Repulsion Energy =   757.1717641124 hartrees
 There are       46 alpha and       46 beta electrons
 Applying Cartesian multipole field
    Component          Value
    ---------          -----
     (2,0,0)        1.00000E-11
     (0,2,0)        2.00000E-11
     (0,0,2)       -3.00000E-11
 Nucleus-field energy     =     0.0000000187 hartrees
 Requested basis set is 6-311++G(d,p)
 There are 112 shells and 320 basis functions
 A cutoff of  1.0D-11 yielded   5408 shell pairs
 There are     44567 function pairs (     47801 Cartesian)
 Smallest overlap matrix eigenvalue = 8.36E-06
 Guess MOs from SCF MO coefficient file
 Reading MOs from coefficient file
 Reading MOs from coefficient file
 A restricted hybrid HF-DFT SCF calculation will be
 performed using Pulay DIIS extrapolation
 Exchange:     0.2000 Hartree-Fock + 0.0800 Slater + 0.7200 B88
 Correlation:  0.1900 VWN1RPA + 0.8100 LYP
 Using SG-1 standard quadrature grid
 SCF converges when DIIS error is below 1.0E-08
 Geometry optimization detected.  Setting ReadMinima to 0
 Setting SaveMinima to 0
 ---------------------------------------
  Cycle       Energy         DIIS Error
 ---------------------------------------
    1    -677.4264357718      1.25E-04
    2    -677.4271425343      2.02E-05
    3    -677.4271379103      3.06E-05
    4    -677.4271474146      5.27E-06
    5    -677.4271475134      2.93E-06
    6    -677.4271475803      6.99E-07
    7    -677.4271476478      2.08E-07
    8    -677.4271476272      6.81E-08
    9    -677.4271476277      3.50E-08
   10    -677.4271476302      7.54E-09 Convergence criterion met
 ---------------------------------------
 SCF time:  CPU 141.43 s  wall 141.49 s
 SCF   energy in the final basis set = -677.4271476302
 Total energy in the final basis set = -677.4271476302

 --------------------------------------------------------------

                    Orbital Energies (a.u.)
 --------------------------------------------------------------

 Alpha MOs
 -- Occupied --
-19.214 -19.162 -19.101 -19.101 -14.365 -14.358 -14.349 -14.342
-10.351 -10.319 -10.315 -10.304  -1.160  -1.074  -1.072  -1.067
 -0.986  -0.936  -0.919  -0.900  -0.768  -0.676  -0.644  -0.625
 -0.583  -0.578  -0.553  -0.533  -0.527  -0.526  -0.495  -0.489
 -0.465  -0.452  -0.447  -0.436  -0.434  -0.427  -0.372  -0.344
 -0.308  -0.302  -0.297  -0.293  -0.285  -0.275
 -- Virtual --
 -0.053  -0.027  -0.011  -0.004  -0.000   0.009   0.020   0.024
  0.034   0.039   0.046   0.056   0.068   0.073   0.078   0.080
  0.088   0.093   0.095   0.101   0.103   0.108   0.112   0.116
  0.125   0.132   0.135   0.142   0.150   0.158   0.163   0.166
  0.167   0.177   0.182   0.189   0.193   0.196   0.202   0.208
  0.218   0.224   0.228   0.236   0.237   0.245   0.255   0.265
  0.268   0.275   0.279   0.283   0.287   0.295   0.300   0.303
  0.309   0.314   0.318   0.319   0.325   0.333   0.336   0.341
  0.345   0.353   0.356   0.364   0.385   0.398   0.401   0.413
  0.417   0.436   0.450   0.474   0.484   0.491   0.538   0.557
  0.563   0.582   0.592   0.600   0.609   0.633   0.638   0.652
  0.667   0.670   0.684   0.691   0.700   0.712   0.717   0.727
  0.735   0.757   0.774   0.814   0.828   0.837   0.846   0.868
  0.874   0.882   0.905   0.911   0.922   0.961   0.975   1.019
  1.037   1.061   1.084   1.099   1.111   1.134   1.137   1.150
  1.165   1.177   1.188   1.190   1.204   1.206   1.227   1.236
  1.243   1.249   1.261   1.276   1.295   1.304   1.315   1.328
  1.395   1.420   1.437   1.462   1.479   1.510   1.541   1.560
  1.576   1.596   1.605   1.624   1.633   1.666   1.685   1.691
  1.701   1.711   1.744   1.777   1.781   1.793   1.814   1.817
  1.837   1.852   1.873   1.908   1.915   1.919   1.939   1.987
  2.015   2.039   2.060   2.073   2.125   2.138   2.166   2.190
  2.215   2.313   2.362   2.411   2.423   2.465   2.473   2.517
  2.525   2.546   2.570   2.577   2.606   2.622   2.644   2.659
  2.686   2.725   2.756   2.776   2.786   2.805   2.846   2.849
  2.866   2.879   2.893   2.894   2.913   2.921   2.925   2.954
  2.962   2.987   3.022   3.028   3.048   3.057   3.124   3.163
  3.165   3.211   3.306   3.335   3.349   3.371   3.378   3.385
  3.391   3.455   3.496   3.522   3.558   3.592   3.634   3.648
  3.694   3.786   3.892   3.920   3.959   3.997   4.003   4.044
  4.070   4.178   4.655   4.679   4.736   4.765   4.774   4.866
  4.971   5.046   5.061   5.070   5.083   5.103   5.177   5.221
  5.230   5.383   5.579   5.788   5.788   5.842  23.717  23.776
 23.834  23.862  35.533  35.552  35.626  35.637  49.842  49.979
 50.014  50.024
 --------------------------------------------------------------

          Ground-State Mulliken Net Atomic Charges

     Atom                 Charge (a.u.)
  ----------------------------------------
      1 C                     0.121924
      2 C                    -0.506813
      3 N                    -0.261004
      4 C                     0.115053
      5 N                    -0.418932
      6 N                    -0.452626
      7 C                     0.198082
      8 N                    -0.202313
      9 H                     0.332086
     10 H                     0.312985
     11 H                     0.336672
     12 O                    -0.349490
     13 H                     0.356599
     14 O                    -0.277017
     15 H                     0.268770
     16 H                     0.267459
     17 O                    -0.333601
     18 O                    -0.110278
     19 H                     0.290013
     20 H                     0.312433
  ----------------------------------------
  Sum of atomic charges =    -0.000000

 -----------------------------------------------------------------
                    Cartesian Multipole Moments
 -----------------------------------------------------------------
    Charge (ESU x 10^10)
                -0.0000
    Dipole Moment (Debye)
         X       0.6877      Y       3.7540      Z       0.1419
       Tot       3.8191
    Quadrupole Moments (Debye-Ang)
        XX     -88.8507     XY       5.0179     YY     -70.4628
        XZ       3.7461     YZ       3.0664     ZZ     -64.3427
    Octopole Moments (Debye-Ang^2)
       XXX      75.0013    XXY      51.4336    XYY     -28.0072
       YYY      40.3093    XXZ     -24.3852    XYZ      -2.3332
       YYZ      -3.3191    XZZ     -14.8299    YZZ     -10.8068
       ZZZ     -14.4546
    Hexadecapole Moments (Debye-Ang^3)
      XXXX   -1914.6634   XXXY      98.6263   XXYY    -473.8893
      XYYY      33.2571   YYYY    -606.7393   XXXZ      21.9283
      XXYZ       5.6645   XYYZ       3.3481   YYYZ       8.0006
      XXZZ    -305.3999   XYZZ      22.7190   YYZZ    -172.2711
      XZZZ       4.4131   YZZZ       1.6874   ZZZZ    -219.1765
 -----------------------------------------------------------------
 Calculating analytic gradient of the SCF energy
 Gradient of SCF Energy
            1           2           3           4           5           6
    1   0.0000571  -0.0001364  -0.0001213   0.0000525  -0.0001050  -0.0000453
    2   0.0001083  -0.0002034   0.0001241   0.0001834   0.0000101  -0.0001168
    3  -0.0000027  -0.0000532   0.0001230  -0.0000185   0.0000021   0.0000794
            7           8           9          10          11          12
    1   0.0002018   0.0000679   0.0000619  -0.0000444   0.0000046  -0.0000803
    2   0.0001857  -0.0001455  -0.0000420   0.0000150   0.0000016  -0.0000443
    3  -0.0001697   0.0001377  -0.0000573  -0.0000756   0.0000392   0.0000616
           13          14          15          16          17          18
    1  -0.0000529   0.0001306   0.0000236  -0.0000068   0.0001168  -0.0000670
    2   0.0000506  -0.0000552   0.0000312   0.0000470  -0.0001749  -0.0000765
    3   0.0000073  -0.0000684  -0.0000090   0.0000158  -0.0000187   0.0000607
           19          20
    1  -0.0000662   0.0000088
    2   0.0000493   0.0000522
    3  -0.0000329  -0.0000210
 Max gradient component =       2.034E-04
 RMS gradient           =       8.909E-05
 Gradient time:  CPU 70.18 s  wall 70.18 s
 Geometry Optimization Parameters
   NAtoms,    NIC,     NZ,  NCons,   NDum,   NFix, NCnnct, MaxDiis
       20     123       0       0       0       0       0       0

 Cartesian Hessian Update
 Hessian Updated using BFGS Update


** GEOMETRY OPTIMIZATION IN DELOCALIZED INTERNAL COORDINATES **
   Searching for a Minimum

   Optimization Cycle:  25

                       Coordinates (Angstroms)
     ATOM                X               Y               Z
      1  C        -0.0848473130    1.4875787538    0.1022748603
      2  C         0.0094530589    0.0906590161    0.7637030290
      3  N         0.8744996866   -0.8323141228    0.0172904940
      4  C         2.2838028694   -0.8398412298    0.0765446227
      5  N         2.8843806359    0.3917912553    0.1474333973
      6  N        -1.8051895358   -0.4685277343   -1.3406432361
      7  C        -2.2675919982   -0.6180227282   -0.0552580531
      8  N        -1.2865388761   -0.5285014724    0.9396619064
      9  H         0.5535899873   -1.7846960287    0.1486880563
     10  H         3.8892462766    0.3518494239    0.0631327230
     11  H        -2.4859469781   -0.6596592212   -2.0589772827
     12  O        -3.4349925651   -0.8020917611    0.2301548335
     13  H        -1.6939769761   -0.4755982684    1.8611673196
     14  O         0.6221508467    1.9029945107   -0.7813795429
     15  H         0.4088855794    0.2821006959    1.7681466369
     16  H         2.4244634883    1.1631150995   -0.3206818806
     17  O         2.8910980561   -1.8951126871    0.0788756733
     18  O        -1.0335944329    2.2226057372    0.7008031746
     19  H        -0.8353284354   -0.6500923545   -1.5626803063
     20  H        -1.0493446419    3.0946786498    0.2773042579
   Point Group: c1    Number of degrees of freedom:    54


   Energy is   -677.427147630

 Hessian Updated using BFGS Update

 54 Hessian modes will be used to form the next step
  Hessian Eigenvalues:
     0.002429    0.003969    0.008652    0.010573    0.013712    0.016590
     0.019093    0.020317    0.020722    0.022873    0.027514    0.034418
     0.040709    0.048586    0.053202    0.059521    0.067478    0.067675
     0.152808    0.153872    0.159653    0.160489    0.161123    0.163699
     0.168065    0.191885    0.197990    0.226285    0.235284    0.240003
     0.249596    0.250919    0.259088    0.291363    0.314929    0.323069
     0.357912    0.361391    0.423681    0.424534    0.427109    0.431354
     0.434547    0.437921    0.453008    0.474894    0.511077    0.518757
     0.541596    0.554289    0.597507    0.917908    0.919431    0.947553

 Minimum Search - Taking Simple RFO Step
 Searching for Lamda that Minimizes Along All modes
 Value Taken    Lamda =  -0.00000405
 Step Taken.  Stepsize is  0.018506

                             Maximum     Tolerance    Cnvgd?
         Gradient           0.000496      0.000300      NO
         Displacement       0.010089      0.001200      NO
         Energy change     -0.000005      0.000001      NO


 New Cartesian Coordinates Obtained by Inverse Iteration

 Displacement from previous Coordinates is:  0.025215
 ----------------------------------------------------------------
             Standard Nuclear Orientation (Angstroms)
    I     Atom           X                Y                Z
 ----------------------------------------------------------------
    1      C      -0.0859347290     1.4891368290     0.1012159229
    2      C       0.0098766216     0.0925733372     0.7627243360
    3      N       0.8738343494    -0.8309036948     0.0152219922
    4      C       2.2828024226    -0.8406584726     0.0762370469
    5      N       2.8851833917     0.3902807877     0.1483551440
    6      N      -1.8052552309    -0.4662445400    -1.3401586383
    7      C      -2.2670637058    -0.6190678555    -0.0545109445
    8      N      -1.2857696842    -0.5267838028     0.9396574949
    9      H       0.5513358065    -1.7826357830     0.1474051266
   10      H       3.8903876723     0.3490692242     0.0678939126
   11      H      -2.4857204101    -0.6602297750    -2.0582035537
   12      O      -3.4337774660    -0.8069283140     0.2309094195
   13      H      -1.6909657951    -0.4791943324     1.8624244990
   14      O       0.6212108975     1.9053643340    -0.7818989502
   15      H       0.4105122382     0.2840704954     1.7667057652
   16      H       2.4276946148     1.1617575769    -0.3219437555
   17      O       2.8884356015    -1.8966563301     0.0791220004
   18      O      -1.0353247591     2.2232830161     0.6996725812
   19      H      -0.8354069183    -0.6489122629    -1.5620309490
   20      H      -1.0518361849     3.0955950965     0.2767622333
 ----------------------------------------------------------------
 Molecular Point Group                 C1    NOp =  1
 Largest Abelian Subgroup              C1    NOp =  1
 Nuclear Repulsion Energy =   757.1663723750 hartrees
 There are       46 alpha and       46 beta electrons
 Applying Cartesian multipole field
    Component          Value
    ---------          -----
     (2,0,0)        1.00000E-11
     (0,2,0)        2.00000E-11
     (0,0,2)       -3.00000E-11
 Nucleus-field energy     =     0.0000000187 hartrees
 Requested basis set is 6-311++G(d,p)
 There are 112 shells and 320 basis functions
 A cutoff of  1.0D-11 yielded   5408 shell pairs
 There are     44567 function pairs (     47801 Cartesian)
 Smallest overlap matrix eigenvalue = 8.35E-06
 Guess MOs from SCF MO coefficient file
 Reading MOs from coefficient file
 Reading MOs from coefficient file
 A restricted hybrid HF-DFT SCF calculation will be
 performed using Pulay DIIS extrapolation
 Exchange:     0.2000 Hartree-Fock + 0.0800 Slater + 0.7200 B88
 Correlation:  0.1900 VWN1RPA + 0.8100 LYP
 Using SG-1 standard quadrature grid
 SCF converges when DIIS error is below 1.0E-08
 Geometry optimization detected.  Setting ReadMinima to 0
 Setting SaveMinima to 0
 ---------------------------------------
  Cycle       Energy         DIIS Error
 ---------------------------------------
    1    -677.4265601697      6.87E-05
    2    -677.4271478416      1.14E-05
    3    -677.4271461307      1.91E-05
    4    -677.4271493318      3.55E-06
    5    -677.4271494828      1.47E-06
    6    -677.4271495337      3.26E-07
    7    -677.4271495708      1.05E-07
    8    -677.4271495373      3.75E-08
    9    -677.4271495342      1.64E-08
   10    -677.4271495359      4.22E-09 Convergence criterion met
 ---------------------------------------
 SCF time:  CPU 137.62 s  wall 137.66 s
 SCF   energy in the final basis set = -677.4271495359
 Total energy in the final basis set = -677.4271495359

 --------------------------------------------------------------

                    Orbital Energies (a.u.)
 --------------------------------------------------------------

 Alpha MOs
 -- Occupied --
-19.213 -19.161 -19.101 -19.101 -14.365 -14.358 -14.349 -14.342
-10.351 -10.319 -10.315 -10.304  -1.160  -1.074  -1.072  -1.067
 -0.986  -0.936  -0.919  -0.900  -0.768  -0.676  -0.644  -0.625
 -0.583  -0.578  -0.553  -0.533  -0.527  -0.525  -0.494  -0.489
 -0.465  -0.452  -0.447  -0.436  -0.433  -0.427  -0.372  -0.344
 -0.308  -0.302  -0.297  -0.293  -0.285  -0.275
 -- Virtual --
 -0.053  -0.027  -0.011  -0.004  -0.000   0.009   0.020   0.024
  0.034   0.039   0.046   0.056   0.068   0.073   0.078   0.080
  0.088   0.093   0.095   0.101   0.103   0.108   0.112   0.116
  0.125   0.132   0.135   0.142   0.150   0.158   0.163   0.166
  0.167   0.177   0.182   0.189   0.194   0.196   0.202   0.209
  0.218   0.224   0.228   0.236   0.237   0.245   0.255   0.265
  0.268   0.275   0.279   0.282   0.287   0.296   0.300   0.303
  0.309   0.314   0.318   0.319   0.325   0.333   0.336   0.341
  0.346   0.353   0.356   0.364   0.385   0.398   0.401   0.413
  0.417   0.436   0.450   0.474   0.484   0.491   0.538   0.557
  0.563   0.582   0.592   0.600   0.609   0.633   0.638   0.652
  0.667   0.670   0.683   0.691   0.700   0.712   0.717   0.727
  0.735   0.757   0.773   0.814   0.828   0.837   0.846   0.868
  0.874   0.882   0.905   0.911   0.922   0.961   0.976   1.019
  1.037   1.061   1.083   1.099   1.111   1.134   1.138   1.150
  1.164   1.177   1.189   1.190   1.204   1.205   1.227   1.236
  1.243   1.249   1.261   1.276   1.295   1.304   1.315   1.328
  1.395   1.420   1.438   1.462   1.478   1.511   1.542   1.560
  1.576   1.596   1.605   1.624   1.633   1.666   1.685   1.691
  1.701   1.711   1.744   1.777   1.781   1.794   1.814   1.817
  1.837   1.852   1.874   1.907   1.915   1.919   1.939   1.987
  2.016   2.039   2.061   2.073   2.124   2.137   2.166   2.190
  2.216   2.312   2.361   2.411   2.424   2.464   2.473   2.517
  2.525   2.546   2.571   2.577   2.606   2.622   2.644   2.660
  2.687   2.725   2.756   2.776   2.786   2.805   2.846   2.849
  2.866   2.880   2.892   2.893   2.912   2.922   2.924   2.954
  2.963   2.987   3.022   3.028   3.048   3.057   3.125   3.163
  3.165   3.211   3.306   3.335   3.350   3.371   3.379   3.385
  3.391   3.455   3.496   3.522   3.558   3.592   3.634   3.648
  3.694   3.786   3.892   3.920   3.958   3.998   4.004   4.044
  4.070   4.179   4.655   4.679   4.736   4.765   4.774   4.865
  4.971   5.046   5.060   5.070   5.083   5.103   5.177   5.221
  5.230   5.383   5.579   5.788   5.788   5.842  23.717  23.776
 23.834  23.862  35.533  35.552  35.626  35.637  49.842  49.979
 50.014  50.024
 --------------------------------------------------------------

          Ground-State Mulliken Net Atomic Charges

     Atom                 Charge (a.u.)
  ----------------------------------------
      1 C                     0.122346
      2 C                    -0.505509
      3 N                    -0.260117
      4 C                     0.114613
      5 N                    -0.419290
      6 N                    -0.452308
      7 C                     0.198882
      8 N                    -0.204761
      9 H                     0.331763
     10 H                     0.313021
     11 H                     0.336636
     12 O                    -0.349447
     13 H                     0.356993
     14 O                    -0.277172
     15 H                     0.268565
     16 H                     0.267465
     17 O                    -0.333352
     18 O                    -0.110453
     19 H                     0.289722
     20 H                     0.312404
  ----------------------------------------
  Sum of atomic charges =    -0.000000

 -----------------------------------------------------------------
                    Cartesian Multipole Moments
 -----------------------------------------------------------------
    Charge (ESU x 10^10)
                -0.0000
    Dipole Moment (Debye)
         X       0.6986      Y       3.7479      Z       0.1524
       Tot       3.8155
    Quadrupole Moments (Debye-Ang)
        XX     -88.7825     XY       4.9889     YY     -70.4887
        XZ       3.7589     YZ       3.0691     ZZ     -64.3460
    Octopole Moments (Debye-Ang^2)
       XXX      75.2669    XXY      51.4562    XYY     -28.0146
       YYY      40.3194    XXZ     -24.2990    XYZ      -2.3261
       YYZ      -3.2866    XZZ     -14.7747    YZZ     -10.8564
       ZZZ     -14.3524
    Hexadecapole Moments (Debye-Ang^3)
      XXXX   -1912.2468   XXXY      97.8884   XXYY    -473.9625
      XYYY      33.0703   YYYY    -607.7087   XXXZ      22.3558
      XXYZ       5.7785   XYYZ       3.3512   YYYZ       8.1958
      XXZZ    -305.3134   XYZZ      22.7755   YYZZ    -172.3536
      XZZZ       4.3486   YZZZ       1.7739   ZZZZ    -219.0804
 -----------------------------------------------------------------
 Calculating analytic gradient of the SCF energy
 Gradient of SCF Energy
            1           2           3           4           5           6
    1  -0.0001103   0.0000288  -0.0000017  -0.0000729   0.0000158  -0.0000185
    2  -0.0000131  -0.0000777   0.0000317  -0.0000877   0.0000431  -0.0000014
    3   0.0000015   0.0000103  -0.0000052  -0.0000026   0.0000262   0.0000585
            7           8           9          10          11          12
    1   0.0000754   0.0001003   0.0000046   0.0000432  -0.0000433  -0.0000415
    2   0.0000377  -0.0000317   0.0000057   0.0000261  -0.0000252  -0.0000142
    3  -0.0000645   0.0000246   0.0000199  -0.0000041  -0.0000344   0.0000099
           13          14          15          16          17          18
    1  -0.0000047   0.0000335   0.0000354   0.0000033  -0.0000489   0.0000132
    2   0.0000059   0.0000200   0.0000363  -0.0000032   0.0000601  -0.0000693
    3   0.0000717  -0.0000421   0.0000306  -0.0000449  -0.0000540  -0.0000083
           19          20
    1   0.0000151  -0.0000267
    2  -0.0000017   0.0000588
    3  -0.0000103   0.0000173
 Max gradient component =       1.103E-04
 RMS gradient           =       4.171E-05
 Gradient time:  CPU 70.14 s  wall 70.14 s
 Geometry Optimization Parameters
   NAtoms,    NIC,     NZ,  NCons,   NDum,   NFix, NCnnct, MaxDiis
       20     123       0       0       0       0       0       0

 Cartesian Hessian Update
 Hessian Updated using BFGS Update


** GEOMETRY OPTIMIZATION IN DELOCALIZED INTERNAL COORDINATES **
   Searching for a Minimum

   Optimization Cycle:  26

                       Coordinates (Angstroms)
     ATOM                X               Y               Z
      1  C        -0.0859347290    1.4891368290    0.1012159229
      2  C         0.0098766216    0.0925733372    0.7627243360
      3  N         0.8738343494   -0.8309036948    0.0152219922
      4  C         2.2828024226   -0.8406584726    0.0762370469
      5  N         2.8851833917    0.3902807877    0.1483551440
      6  N        -1.8052552309   -0.4662445400   -1.3401586383
      7  C        -2.2670637058   -0.6190678555   -0.0545109445
      8  N        -1.2857696842   -0.5267838028    0.9396574949
      9  H         0.5513358065   -1.7826357830    0.1474051266
     10  H         3.8903876723    0.3490692242    0.0678939126
     11  H        -2.4857204101   -0.6602297750   -2.0582035537
     12  O        -3.4337774660   -0.8069283140    0.2309094195
     13  H        -1.6909657951   -0.4791943324    1.8624244990
     14  O         0.6212108975    1.9053643340   -0.7818989502
     15  H         0.4105122382    0.2840704954    1.7667057652
     16  H         2.4276946148    1.1617575769   -0.3219437555
     17  O         2.8884356015   -1.8966563301    0.0791220004
     18  O        -1.0353247591    2.2232830161    0.6996725812
     19  H        -0.8354069183   -0.6489122629   -1.5620309490
     20  H        -1.0518361849    3.0955950965    0.2767622333
   Point Group: c1    Number of degrees of freedom:    54


   Energy is   -677.427149536

 Hessian Updated using BFGS Update

 54 Hessian modes will be used to form the next step
  Hessian Eigenvalues:
     0.002653    0.003672    0.008886    0.010378    0.013627    0.016592
     0.018496    0.020415    0.021853    0.022592    0.027637    0.034649
     0.040929    0.048570    0.053137    0.061472    0.066866    0.068006
     0.152574    0.155324    0.159696    0.160690    0.161093    0.163728
     0.167683    0.191662    0.201139    0.222227    0.235374    0.239486
     0.249555    0.254147    0.258335    0.290761    0.312561    0.323323
     0.359078    0.369904    0.423804    0.424580    0.427257    0.429560
     0.434557    0.438600    0.466966    0.487195    0.507048    0.517681
     0.539538    0.553831    0.611216    0.913325    0.919801    0.953579

 Minimum Search - Taking Simple RFO Step
 Searching for Lamda that Minimizes Along All modes
 Value Taken    Lamda =   0.00000000
 Step Taken.  Stepsize is  0.008853

                             Maximum     Tolerance    Cnvgd?
         Gradient           0.000181      0.000300     YES
         Displacement       0.002961      0.001200      NO
         Energy change     -0.000002      0.000001      NO


 New Cartesian Coordinates Obtained by Inverse Iteration

 Displacement from previous Coordinates is:  0.014107
 ----------------------------------------------------------------
             Standard Nuclear Orientation (Angstroms)
    I     Atom           X                Y                Z
 ----------------------------------------------------------------
    1      C      -0.0854338866     1.4890459760     0.1016362067
    2      C       0.0094899815     0.0922602561     0.7627180179
    3      N       0.8739939250    -0.8313403137     0.0157553317
    4      C       2.2830402902    -0.8403065944     0.0769966349
    5      N       2.8847150525     0.3910461499     0.1470513211
    6      N      -1.8055952604    -0.4668150159    -1.3405587708
    7      C      -2.2677297022    -0.6193849848    -0.0550687055
    8      N      -1.2865087372    -0.5267417665     0.9390134308
    9      H       0.5518769510    -1.7831266239     0.1484947792
   10      H       3.8898912261     0.3502591899     0.0664370057
   11      H      -2.4858316055    -0.6600275118    -2.0589227023
   12      O      -3.4344230808    -0.8074080441     0.2303316979
   13      H      -1.6916248609    -0.4801730604     1.8617884132
   14      O       0.6205165463     1.9044001783    -0.7827872745
   15      H       0.4093963770     0.2831798659     1.7670187733
   16      H       2.4266938909     1.1617184711    -0.3240085730
   17      O       2.8893383205    -1.8959340974     0.0818943042
   18      O      -1.0328368248     2.2244755438     0.7016922499
   19      H      -0.8355429826    -0.6486630196    -1.5620834976
   20      H      -1.0492068870     3.0964509354     0.2781620405
 ----------------------------------------------------------------
 Molecular Point Group                 C1    NOp =  1
 Largest Abelian Subgroup              C1    NOp =  1
 Nuclear Repulsion Energy =   757.1230138683 hartrees
 There are       46 alpha and       46 beta electrons
 Applying Cartesian multipole field
    Component          Value
    ---------          -----
     (2,0,0)        1.00000E-11
     (0,2,0)        2.00000E-11
     (0,0,2)       -3.00000E-11
 Nucleus-field energy     =     0.0000000187 hartrees
 Requested basis set is 6-311++G(d,p)
 There are 112 shells and 320 basis functions
 A cutoff of  1.0D-11 yielded   5408 shell pairs
 There are     44567 function pairs (     47801 Cartesian)
 Smallest overlap matrix eigenvalue = 8.36E-06
 Guess MOs from SCF MO coefficient file
 Reading MOs from coefficient file
 Reading MOs from coefficient file
 A restricted hybrid HF-DFT SCF calculation will be
 performed using Pulay DIIS extrapolation
 Exchange:     0.2000 Hartree-Fock + 0.0800 Slater + 0.7200 B88
 Correlation:  0.1900 VWN1RPA + 0.8100 LYP
 Using SG-1 standard quadrature grid
 SCF converges when DIIS error is below 1.0E-08
 Geometry optimization detected.  Setting ReadMinima to 0
 Setting SaveMinima to 0
 ---------------------------------------
  Cycle       Energy         DIIS Error
 ---------------------------------------
    1    -677.4277192920      4.17E-05
    2    -677.4271494277      4.50E-06
    3    -677.4271489994      6.92E-06
    4    -677.4271498402      1.80E-06
    5    -677.4271499065      5.32E-07
    6    -677.4271498460      1.99E-07
    7    -677.4271498209      7.06E-08
    8    -677.4271498321      2.30E-08
    9    -677.4271498516      8.23E-09 Convergence criterion met
 ---------------------------------------
 SCF time:  CPU 124.08 s  wall 124.15 s
 SCF   energy in the final basis set = -677.4271498516
 Total energy in the final basis set = -677.4271498516

 --------------------------------------------------------------

                    Orbital Energies (a.u.)
 --------------------------------------------------------------

 Alpha MOs
 -- Occupied --
-19.213 -19.161 -19.101 -19.101 -14.365 -14.358 -14.349 -14.342
-10.351 -10.319 -10.315 -10.304  -1.160  -1.074  -1.072  -1.067
 -0.986  -0.936  -0.919  -0.900  -0.768  -0.676  -0.644  -0.625
 -0.583  -0.578  -0.553  -0.533  -0.527  -0.525  -0.494  -0.489
 -0.465  -0.452  -0.447  -0.436  -0.433  -0.427  -0.372  -0.344
 -0.309  -0.302  -0.297  -0.293  -0.285  -0.275
 -- Virtual --
 -0.053  -0.027  -0.011  -0.004  -0.000   0.009   0.020   0.024
  0.034   0.039   0.046   0.056   0.068   0.073   0.078   0.080
  0.088   0.093   0.095   0.101   0.103   0.108   0.112   0.116
  0.125   0.132   0.135   0.142   0.150   0.158   0.163   0.166
  0.167   0.177   0.182   0.189   0.193   0.196   0.202   0.208
  0.218   0.224   0.228   0.236   0.237   0.245   0.255   0.265
  0.268   0.275   0.279   0.282   0.287   0.296   0.300   0.303
  0.309   0.314   0.318   0.319   0.325   0.333   0.336   0.341
  0.346   0.353   0.356   0.364   0.385   0.398   0.401   0.413
  0.417   0.436   0.450   0.474   0.484   0.491   0.538   0.557
  0.563   0.582   0.592   0.600   0.609   0.633   0.638   0.652
  0.667   0.670   0.684   0.691   0.700   0.712   0.717   0.727
  0.735   0.757   0.773   0.814   0.828   0.837   0.846   0.868
  0.874   0.882   0.905   0.911   0.922   0.961   0.976   1.019
  1.037   1.061   1.084   1.099   1.111   1.134   1.138   1.151
  1.164   1.177   1.188   1.190   1.204   1.205   1.227   1.236
  1.243   1.249   1.261   1.276   1.295   1.304   1.315   1.328
  1.395   1.420   1.438   1.462   1.478   1.511   1.542   1.560
  1.576   1.596   1.605   1.624   1.633   1.666   1.685   1.691
  1.701   1.711   1.744   1.777   1.781   1.793   1.814   1.817
  1.837   1.852   1.873   1.908   1.915   1.919   1.939   1.987
  2.016   2.039   2.061   2.073   2.124   2.137   2.166   2.191
  2.216   2.312   2.361   2.411   2.424   2.464   2.473   2.516
  2.525   2.546   2.571   2.577   2.606   2.622   2.644   2.660
  2.687   2.725   2.756   2.776   2.786   2.805   2.846   2.849
  2.866   2.880   2.892   2.894   2.912   2.922   2.924   2.954
  2.963   2.987   3.022   3.028   3.048   3.057   3.124   3.163
  3.165   3.211   3.306   3.336   3.350   3.371   3.379   3.385
  3.391   3.455   3.496   3.522   3.558   3.592   3.634   3.648
  3.694   3.786   3.892   3.920   3.958   3.997   4.004   4.044
  4.070   4.179   4.655   4.679   4.736   4.765   4.774   4.865
  4.971   5.046   5.060   5.070   5.083   5.103   5.177   5.221
  5.230   5.383   5.579   5.788   5.788   5.842  23.717  23.776
 23.834  23.862  35.533  35.552  35.626  35.637  49.842  49.979
 50.014  50.024
 --------------------------------------------------------------

          Ground-State Mulliken Net Atomic Charges

     Atom                 Charge (a.u.)
  ----------------------------------------
      1 C                     0.121970
      2 C                    -0.505427
      3 N                    -0.260230
      4 C                     0.114486
      5 N                    -0.419342
      6 N                    -0.452604
      7 C                     0.199432
      8 N                    -0.204529
      9 H                     0.331745
     10 H                     0.313062
     11 H                     0.336667
     12 O                    -0.349558
     13 H                     0.356961
     14 O                    -0.277033
     15 H                     0.268569
     16 H                     0.267506
     17 O                    -0.333314
     18 O                    -0.110501
     19 H                     0.289852
     20 H                     0.312289
  ----------------------------------------
  Sum of atomic charges =     0.000000

 -----------------------------------------------------------------
                    Cartesian Multipole Moments
 -----------------------------------------------------------------
    Charge (ESU x 10^10)
                 0.0000
    Dipole Moment (Debye)
         X       0.7000      Y       3.7483      Z       0.1479
       Tot       3.8160
    Quadrupole Moments (Debye-Ang)
        XX     -88.8015     XY       4.9940     YY     -70.4793
        XZ       3.7368     YZ       3.0668     ZZ     -64.3481
    Octopole Moments (Debye-Ang^2)
       XXX      75.2390    XXY      51.4853    XYY     -27.9627
       YYY      40.3312    XXZ     -24.3681    XYZ      -2.2882
       YYZ      -3.3161    XZZ     -14.7770    YZZ     -10.8729
       ZZZ     -14.3977
    Hexadecapole Moments (Debye-Ang^3)
      XXXX   -1913.0154   XXXY      97.7263   XXYY    -474.0849
      XYYY      32.9349   YYYY    -607.5455   XXXZ      21.9465
      XXYZ       5.8483   XYYZ       3.1884   YYYZ       8.2382
      XXZZ    -305.3268   XYZZ      22.7382   YYZZ    -172.4233
      XZZZ       4.2458   YZZZ       1.7505   ZZZZ    -219.2191
 -----------------------------------------------------------------
 Calculating analytic gradient of the SCF energy
 Gradient of SCF Energy
            1           2           3           4           5           6
    1  -0.0000346   0.0000215   0.0000503  -0.0000444   0.0000042  -0.0000043
    2   0.0000266  -0.0000136   0.0000011  -0.0000746   0.0000440  -0.0000463
    3  -0.0000116  -0.0000264   0.0000141  -0.0000383   0.0000208   0.0000284
            7           8           9          10          11          12
    1   0.0000131   0.0000133   0.0000013   0.0000126  -0.0000203  -0.0000365
    2   0.0000240  -0.0000298   0.0000043   0.0000231   0.0000005  -0.0000174
    3  -0.0000111   0.0000215   0.0000130  -0.0000160   0.0000113   0.0000192
           13          14          15          16          17          18
    1   0.0000033  -0.0000049   0.0000182   0.0000040  -0.0000121   0.0000229
    2  -0.0000094  -0.0000037   0.0000021   0.0000053   0.0000447  -0.0000060
    3   0.0000095   0.0000179  -0.0000040  -0.0000339  -0.0000262  -0.0000086
           19          20
    1   0.0000111  -0.0000187
    2   0.0000106   0.0000144
    3   0.0000097   0.0000106
 Max gradient component =       7.463E-05
 RMS gradient           =       2.349E-05
 Gradient time:  CPU 70.20 s  wall 70.20 s
 Geometry Optimization Parameters
   NAtoms,    NIC,     NZ,  NCons,   NDum,   NFix, NCnnct, MaxDiis
       20     123       0       0       0       0       0       0

 Cartesian Hessian Update
 Hessian Updated using BFGS Update


** GEOMETRY OPTIMIZATION IN DELOCALIZED INTERNAL COORDINATES **
   Searching for a Minimum

   Optimization Cycle:  27

                       Coordinates (Angstroms)
     ATOM                X               Y               Z
      1  C        -0.0854338866    1.4890459760    0.1016362067
      2  C         0.0094899815    0.0922602561    0.7627180179
      3  N         0.8739939250   -0.8313403137    0.0157553317
      4  C         2.2830402902   -0.8403065944    0.0769966349
      5  N         2.8847150525    0.3910461499    0.1470513211
      6  N        -1.8055952604   -0.4668150159   -1.3405587708
      7  C        -2.2677297022   -0.6193849848   -0.0550687055
      8  N        -1.2865087372   -0.5267417665    0.9390134308
      9  H         0.5518769510   -1.7831266239    0.1484947792
     10  H         3.8898912261    0.3502591899    0.0664370057
     11  H        -2.4858316055   -0.6600275118   -2.0589227023
     12  O        -3.4344230808   -0.8074080441    0.2303316979
     13  H        -1.6916248609   -0.4801730604    1.8617884132
     14  O         0.6205165463    1.9044001783   -0.7827872745
     15  H         0.4093963770    0.2831798659    1.7670187733
     16  H         2.4266938909    1.1617184711   -0.3240085730
     17  O         2.8893383205   -1.8959340974    0.0818943042
     18  O        -1.0328368248    2.2244755438    0.7016922499
     19  H        -0.8355429826   -0.6486630196   -1.5620834976
     20  H        -1.0492068870    3.0964509354    0.2781620405
   Point Group: c1    Number of degrees of freedom:    54


   Energy is   -677.427149852

 Hessian Updated using BFGS Update

 54 Hessian modes will be used to form the next step
  Hessian Eigenvalues:
     0.002920    0.003609    0.008552    0.010491    0.013496    0.016103
     0.016875    0.020183    0.020787    0.022647    0.027747    0.034614
     0.042552    0.048421    0.052617    0.064192    0.066853    0.069080
     0.152206    0.154485    0.160345    0.160614    0.161161    0.162216
     0.165008    0.191594    0.198954    0.222478    0.234481    0.242268
     0.249589    0.254795    0.259033    0.292747    0.320385    0.322833
     0.358037    0.377267    0.423758    0.424468    0.427605    0.429534
     0.434626    0.438233    0.459529    0.480064    0.506360    0.520101
     0.539788    0.553844    0.606875    0.912301    0.924123    0.946253

 Minimum Search - Taking Simple RFO Step
 Searching for Lamda that Minimizes Along All modes
 Value Taken    Lamda =   0.00000000
 Step Taken.  Stepsize is  0.003256

                             Maximum     Tolerance    Cnvgd?
         Gradient           0.000054      0.000300     YES
         Displacement       0.001720      0.001200      NO
         Energy change     -0.000000      0.000001     YES

 Final energy is   -677.42714985155942     


 ******************************
 **  OPTIMIZATION CONVERGED  **
 ******************************

                       Coordinates (Angstroms)
     ATOM                X               Y               Z
      1  C        -0.0854338866    1.4890459760    0.1016362067
      2  C         0.0094899815    0.0922602561    0.7627180179
      3  N         0.8739939250   -0.8313403137    0.0157553317
      4  C         2.2830402902   -0.8403065944    0.0769966349
      5  N         2.8847150525    0.3910461499    0.1470513211
      6  N        -1.8055952604   -0.4668150159   -1.3405587708
      7  C        -2.2677297022   -0.6193849848   -0.0550687055
      8  N        -1.2865087372   -0.5267417665    0.9390134308
      9  H         0.5518769510   -1.7831266239    0.1484947792
     10  H         3.8898912261    0.3502591899    0.0664370057
     11  H        -2.4858316055   -0.6600275118   -2.0589227023
     12  O        -3.4344230808   -0.8074080441    0.2303316979
     13  H        -1.6916248609   -0.4801730604    1.8617884132
     14  O         0.6205165463    1.9044001783   -0.7827872745
     15  H         0.4093963770    0.2831798659    1.7670187733
     16  H         2.4266938909    1.1617184711   -0.3240085730
     17  O         2.8893383205   -1.8959340974    0.0818943042
     18  O        -1.0328368248    2.2244755438    0.7016922499
     19  H        -0.8355429826   -0.6486630196   -1.5620834976
     20  H        -1.0492068870    3.0964509354    0.2781620405

Z-matrix Print:
$molecule
0 1
N 
H  1 1.013546
C  1 1.410405 2 107.809254
O  3 1.217362 1 120.215250 2 9.905785 0
N  3 1.372279 1 115.755973 2 -169.227873 0
H  5 1.009228 3 113.350043 1 -172.378796 0
H  5 1.012727 3 117.438533 1 -32.104808 0
C  1 1.469135 2 109.679580 3 -138.633141 0
H  8 1.097723 1 111.108376 2 92.479914 0
N  8 1.447016 1 108.665639 2 -24.755157 0
H  10 1.008861 8 116.829739 1 133.872071 0
C  10 1.399849 8 124.721348 1 -77.202298 0
O  12 1.215722 10 121.078040 8 -159.705005 0
N  12 1.374529 10 114.905358 8 19.574215 0
H  14 1.008018 12 114.728912 10 171.902335 0
H  14 1.011505 12 120.483981 10 23.198133 0
C  8 1.548241 1 112.715246 2 -150.185939 0
O  17 1.205442 8 126.031634 1 -12.537213 0
O  17 1.341080 8 110.303964 1 170.787080 0
H  19 0.969529 17 108.039605 8 178.620526 0
$end


 --------------------------------------------------------------

                    Orbital Energies (a.u.)
 --------------------------------------------------------------

 Alpha MOs
 -- Occupied --
-19.213 -19.161 -19.101 -19.101 -14.365 -14.358 -14.349 -14.342
-10.351 -10.319 -10.315 -10.304  -1.160  -1.074  -1.072  -1.067
 -0.986  -0.936  -0.919  -0.900  -0.768  -0.676  -0.644  -0.625
 -0.583  -0.578  -0.553  -0.533  -0.527  -0.525  -0.494  -0.489
 -0.465  -0.452  -0.447  -0.436  -0.433  -0.427  -0.372  -0.344
 -0.309  -0.302  -0.297  -0.293  -0.285  -0.275
 -- Virtual --
 -0.053  -0.027  -0.011  -0.004  -0.000   0.009   0.020   0.024
  0.034   0.039   0.046   0.056   0.068   0.073   0.078   0.080
  0.088   0.093   0.095   0.101   0.103   0.108   0.112   0.116
  0.125   0.132   0.135   0.142   0.150   0.158   0.163   0.166
  0.167   0.177   0.182   0.189   0.193   0.196   0.202   0.208
  0.218   0.224   0.228   0.236   0.237   0.245   0.255   0.265
  0.268   0.275   0.279   0.282   0.287   0.296   0.300   0.303
  0.309   0.314   0.318   0.319   0.325   0.333   0.336   0.341
  0.346   0.353   0.356   0.364   0.385   0.398   0.401   0.413
  0.417   0.436   0.450   0.474   0.484   0.491   0.538   0.557
  0.563   0.582   0.592   0.600   0.609   0.633   0.638   0.652
  0.667   0.670   0.684   0.691   0.700   0.712   0.717   0.727
  0.735   0.757   0.773   0.814   0.828   0.837   0.846   0.868
  0.874   0.882   0.905   0.911   0.922   0.961   0.976   1.019
  1.037   1.061   1.084   1.099   1.111   1.134   1.138   1.151
  1.164   1.177   1.188   1.190   1.204   1.205   1.227   1.236
  1.243   1.249   1.261   1.276   1.295   1.304   1.315   1.328
  1.395   1.420   1.438   1.462   1.478   1.511   1.542   1.560
  1.576   1.596   1.605   1.624   1.633   1.666   1.685   1.691
  1.701   1.711   1.744   1.777   1.781   1.793   1.814   1.817
  1.837   1.852   1.873   1.908   1.915   1.919   1.939   1.987
  2.016   2.039   2.061   2.073   2.124   2.137   2.166   2.191
  2.216   2.312   2.361   2.411   2.424   2.464   2.473   2.516
  2.525   2.546   2.571   2.577   2.606   2.622   2.644   2.660
  2.687   2.725   2.756   2.776   2.786   2.805   2.846   2.849
  2.866   2.880   2.892   2.894   2.912   2.922   2.924   2.954
  2.963   2.987   3.022   3.028   3.048   3.057   3.124   3.163
  3.165   3.211   3.306   3.336   3.350   3.371   3.379   3.385
  3.391   3.455   3.496   3.522   3.558   3.592   3.634   3.648
  3.694   3.786   3.892   3.920   3.958   3.997   4.004   4.044
  4.070   4.179   4.655   4.679   4.736   4.765   4.774   4.865
  4.971   5.046   5.060   5.070   5.083   5.103   5.177   5.221
  5.230   5.383   5.579   5.788   5.788   5.842  23.717  23.776
 23.834  23.862  35.533  35.552  35.626  35.637  49.842  49.979
 50.014  50.024
 --------------------------------------------------------------

          Ground-State Mulliken Net Atomic Charges

     Atom                 Charge (a.u.)
  ----------------------------------------
      1 C                     0.121970
      2 C                    -0.505427
      3 N                    -0.260230
      4 C                     0.114486
      5 N                    -0.419342
      6 N                    -0.452604
      7 C                     0.199432
      8 N                    -0.204529
      9 H                     0.331745
     10 H                     0.313062
     11 H                     0.336667
     12 O                    -0.349558
     13 H                     0.356961
     14 O                    -0.277033
     15 H                     0.268569
     16 H                     0.267506
     17 O                    -0.333314
     18 O                    -0.110501
     19 H                     0.289852
     20 H                     0.312289
  ----------------------------------------
  Sum of atomic charges =     0.000000

 -----------------------------------------------------------------
                    Cartesian Multipole Moments
 -----------------------------------------------------------------
    Charge (ESU x 10^10)
                 0.0000
    Dipole Moment (Debye)
         X       0.7000      Y       3.7483      Z       0.1479
       Tot       3.8160
    Quadrupole Moments (Debye-Ang)
        XX     -88.8015     XY       4.9940     YY     -70.4793
        XZ       3.7368     YZ       3.0668     ZZ     -64.3481
    Octopole Moments (Debye-Ang^2)
       XXX      75.2390    XXY      51.4853    XYY     -27.9627
       YYY      40.3312    XXZ     -24.3681    XYZ      -2.2882
       YYZ      -3.3161    XZZ     -14.7770    YZZ     -10.8729
       ZZZ     -14.3977
    Hexadecapole Moments (Debye-Ang^3)
      XXXX   -1913.0154   XXXY      97.7263   XXYY    -474.0849
      XYYY      32.9349   YYYY    -607.5455   XXXZ      21.9465
      XXYZ       5.8483   XYYZ       3.1884   YYYZ       8.2382
      XXZZ    -305.3268   XYZZ      22.7382   YYZZ    -172.4233
      XZZZ       4.2458   YZZZ       1.7505   ZZZZ    -219.2191
 -----------------------------------------------------------------
Archival summary:
1\1\TWL02\OPT\ProcedureUnspecified\BasisUnspecified\4448\taweetha\ThuSep2123:07:312017ThuSep2123:07:312017\0\\#,OPT,ProcedureUnspecified,BasisUnspecified,\\0,1\N\H,1,1.01355\C,1,1.41041,2,107.809\O,3,1.21736,1,120.215,2,9.90578,0\N,3,1.37228,1,115.756,2,-169.228,0\H,5,1.00923,3,113.35,1,-172.379,0\H,5,1.01273,3,117.439,1,-32.1048,0\C,1,1.46914,2,109.68,3,-138.633,0\H,8,1.09772,1,111.108,2,92.4799,0\N,8,1.44702,1,108.666,2,-24.7552,0\H,10,1.00886,8,116.83,1,133.872,0\C,10,1.39985,8,124.721,1,-77.2023,0\O,12,1.21572,10,121.078,8,-159.705,0\N,12,1.37453,10,114.905,8,19.5742,0\H,14,1.00802,12,114.729,10,171.902,0\H,14,1.01151,12,120.484,10,23.1981,0\C,8,1.54824,1,112.715,2,-150.186,0\O,17,1.20544,8,126.032,1,-12.5372,0\O,17,1.34108,8,110.304,1,170.787,0\H,19,0.969529,17,108.04,8,178.621,0\\\@

 Total job time:  6932.23s(wall), 6925.96s(cpu) 
 Thu Sep 21 23:07:31 2017

        *************************************************************
        *                                                           *
        *  Thank you very much for using Q-Chem.  Have a nice day.  *
        *                                                           *
        *************************************************************


 
User input: 2 of 3 
 
TWL02 127.0.1
Q-Chem Developer Version! Running on 127.0.1.*
                  Welcome to Q-Chem
     A Quantum Leap Into The Future Of Chemistry


 Q-Chem 4.4, Q-Chem, Inc., Pleasanton, CA (2016)

 Y. Shao,  Z. Gan,  E. Epifanovsky,  A. T. B. Gilbert,  M. Wormit,  
 J. Kussmann,  A. W. Lange,  A. Behn,  J. Deng,  X. Feng,  D. Ghosh,  
 M. Goldey,  P. R. Horn,  L. D. Jacobson,  I. Kaliman,  F. Rob,  
 R. Z. Khaliullin,  T. Kus,  A. Landau,  J. Liu,  E. I. Proynov,  Y. M. Rhee,  
 R. M. Richard,  M. A. Rohrdanz,  R. P. Steele,  E. J. Sundstrom,  
 H. L. Woodcock III,  P. M. Zimmerman,  D. Zuev,  B. Albrecht,  E. Alguire,  
 B. Austin,  S. A. Baeppler,  G. J. O. Beran,  Y. A. Bernard,  E. Berquist,  
 K. Brandhorst,  K. B. Bravaya,  S. T. Brown,  D. Casanova,  C.-M. Chang,  
 Y. Chen,  S. H. Chien,  K. D. Closser,  M. P. Coons,  D. L. Crittenden,  
 S. Dasgupta,  M. Diedenhofen,  R. A. DiStasio Jr.,  H. Do,  A. D. Dutoi,  
 R. G. Edgar,  P.-T. Fang,  S. Fatehi,  Q. Feng,  L. Fusti-Molnar,  
 A. Ghysels,  A. Golubeva-Zadorozhnaya,  J. Gomes,  A. Gunina,  
 M. W. D. Hanson-Heine,  P. H. P. Harbach,  A. W. Hauser,  J. E. Herr,  
 E. G. Hohenstein,  Z. C. Holden,  K. Hui,  T.-C. Jagau,  H. Ji,  B. Kaduk,  
 K. Khistyaev,  Jaehoon Kim,  Jihan Kim,  R. A. King,  P. Klunzinger,  
 K. Koh,  D. Kosenkov,  T. Kowalczyk,  C. M. Krauter,  A. Kunitsa,  
 K. U. Lao,  A. Laurent,  K. V. Lawler,  J. Lee,  D. Lefrancois,  S. Lehtola,  
 S. V. Levchenko,  C. Y. Lin,  Y.-S. Lin,  F. Liu,  E. Livshits,  
 R. C. Lochan,  A. Luenser,  P. Manohar,  S. F. Manzer,  S.-P. Mao,  Y. Mao,  
 N. Mardirossian,  A. V. Marenich,  L. A. Martinez-Martinez,  S. A. Maurer,  
 N. J. Mayhall,  J.-M. Mewes,  A. F. Morrison,  K. Nanda,  T. S. Nguyen-Beck,  
 C. M. Oana,  R. Olivares-Amaya,  D. P. O'Neill,  J. A. Parkhill,  
 T. M. Perrine,  R. Peverati,  P. A. Pieniazek,  F. Plasser,  A. Prociuk,  
 D. R. Rehn,  E. Rosta,  N. J. Russ,  N. Sergueev,  S. M. Sharada,  
 S. Sharma,  D. W. Small,  A. Sodt,  T. Stauch,  T. Stein,  D. Stuck,  
 Y.-C. Su,  A. J. W. Thom,  T. Tsuchimochi,  L. Vogt,  O. Vydrov,  T. Wang,  
 M. A. Watson,  J. Wenzel,  A. White,  C. F. Williams,  V. Vanovschi,  
 K. Yao,  S. Yeganeh,  S. R. Yost,  Z.-Q. You,  I. Y. Zhang,  X. Zhang,  
 Y. Zhao,  B. R. Brooks,  G. K. L. Chan,  D. M. Chipman,  C. J. Cramer,  
 W. A. Goddard III,  M. S. Gordon,  W. J. Hehre,  A. Klamt,  
 H. F. Schaefer III,  M. W. Schmidt,  C. D. Sherrill,  D. G. Truhlar,  
 A. Warshel,  X. Xu,  A. Aspuru-Guzik,  R. Baer,  A. T. Bell,  N. A. Besley,  
 J.-D. Chai,  A. Dreuw,  B. D. Dunietz,  T. R. Furlani,  S. R. Gwaltney,  
 C.-P. Hsu,  Y. Jung,  J. Kong,  D. S. Lambrecht,  W. Liang,  C. Ochsenfeld,  
 V. A. Rassolov,  L. V. Slipchenko,  J. E. Subotnik,  T. Van Voorhis,  
 J. M. Herbert,  A. I. Krylov,  P. M. W. Gill,  M. Head-Gordon

 Contributors to earlier versions of Q-Chem not listed above: 
 R. D. Adamson,  J. Baker,  E. F. C. Byrd,  A. K. Chakraborty,  C.-L. Cheng,  
 H. Dachsel,  R. J. Doerksen,  G. Hawkins,  A. Heyden,  S. Hirata,  
 G. Kedziora,  F. J. Keil,  C. Kelley,  P. P. Korambath,  W. Kurlancheek,  
 A. M. Lee,  M. S. Lee,  D. Liotard,  I. Lotan,  P. E. Maslen,  N. Nair,  
 D. Neuhauser,  R. Olson,  B. Peters,  J. Ritchie,  N. E. Schultz,  
 N. Shenvi,  A. C. Simmonett,  K. S. Thanthiriwatte,  Q. Wu,  W. Zhang

 Please cite Q-Chem as follows:
 Y. Shao et al., Mol. Phys. 113, 184-215 (2015)
 DOI: 10.1080/00268976.2014.952696

 Q-Chem 4.4.2 for Intel X86 EM64T Linux

 Parts of Q-Chem use Armadillo 5.200.1 (Boston Tea Smuggler).
 http://arma.sourceforge.net/

 Q-Chem begins on Thu Sep 21 23:07:32 2017  


Host: 0

     Scratch files written to /scratch/taweetham/qchem40423//
The previous job contains 0 fragments, simply inherited here
FILE_GEOM_ORG=        593

Checking the input file for inconsistencies... 	...done.

--------------------------------------------------------------
User input:
--------------------------------------------------------------

$molecule
read
$end

$rem
   BASIS  =  6-311++G**
   JOB_TYPE  =  frequency
   METHOD  =  B3LYP
   SCF_GUESS = read
$end

--------------------------------------------------------------
 ----------------------------------------------------------------
             Standard Nuclear Orientation (Angstroms)
    I     Atom           X                Y                Z
 ----------------------------------------------------------------
    1      C      -0.1789546971     1.4427169820     0.0066637114
    2      C       0.0335030562     0.0744157618     0.6992411607
    3      N       0.9641267401    -0.7941941737    -0.0341173289
    4      C       2.3697140622    -0.6881032203     0.0139611527
    5      N       2.8704519395     0.5890596013     0.0495485775
    6      N      -1.7463325471    -0.6795000530    -1.3731171613
    7      C      -2.1848962981    -0.8378802888    -0.0800943143
    8      N      -1.2068789064    -0.6426002510     0.9022113052
    9      H       0.7209717111    -1.7653781232     0.1238499280
   10      H       3.8749990576     0.6274860623    -0.0396135145
   11      H      -2.4141478574    -0.9441111195    -2.0802967613
   12      O      -3.3303936317    -1.1124014521     0.2206605529
   13      H      -1.6074437480    -0.6066687648     1.8274453957
   14      O       0.4844230895     1.8922377254    -0.8938644860
   15      H       0.4242602422     0.3210220256     1.6949768697
   16      H       2.3481156092     1.3087701604    -0.4350111238
   17      O       3.0593352243    -1.6910126420     0.0377531312
   18      O      -1.1781122936     2.1136113369     0.5983402223
   19      H      -0.7664625179    -0.7878518436    -1.5995193215
   20      H      -1.2680789275     2.9710005837     0.1547451535
 ----------------------------------------------------------------
 Molecular Point Group                 C1    NOp =  1
 Largest Abelian Subgroup              C1    NOp =  1
 Nuclear Repulsion Energy =   757.1230138683 hartrees
 There are       46 alpha and       46 beta electrons
 Requested basis set is 6-311++G(d,p)
 There are 112 shells and 320 basis functions

 Total QAlloc Memory Limit   2000 MB
 Mega-Array Size        61 MB
 MEM_STATIC part        62 MB
 A cutoff of  1.0D-11 yielded   5408 shell pairs
 There are     44567 function pairs (     47801 Cartesian)

 -------------------------------------------------------
 OpenMP Integral Computing Module                       
 Release: version 1.0, May 2013, Q-Chem Inc. Pittsburgh 
 -------------------------------------------------------
 Integral Job Info:
 Integral job number is                      11
 Integral operator is                         1
 short-range coefficients                     0
 long-range coefficients              100000000
 Omega coefficients                           0
 if combine SR and LR in K                    0
 Integral screening is                        0
 Integral computing path is                   2
 max size of driver memory is            800000
 size of driver memory is                593474
 size of scratch memory is              2260544
 max col of scratch BK array               1296
 max len of scratch array in speh3          155
 max len of scratch index in speh4           18
 max int batch size is                      520
 min int batch size is                       52
 fixed nKL is                                52
 max L of basis functions is                  2
 order of int derivative is                   0
 number of shells is                        112
 number of basis is                         332
 number of cartesian basis is               332
 number of contracted shell pairs          5408
 number of primitive shell pairs          13176
 maxK2 (contraction) of shell pair           36
 max number of K2 of shell pair               1
 max number of CS2 of shell pair            910
 max number of PS2 of shell pair           2202
 mem total for path MDJ                   90138
 -------------------------------------------------------
 Smallest overlap matrix eigenvalue = 8.36E-06
 Guess MOs from SCF MO coefficient file
 Reading MOs from coefficient file
 Reading MOs from coefficient file
 A restricted hybrid HF-DFT SCF calculation will be
 performed using Pulay DIIS extrapolation
 Exchange:     0.2000 Hartree-Fock + 0.0800 Slater + 0.7200 B88
 Correlation:  0.1900 VWN1RPA + 0.8100 LYP
 Using SG-1 standard quadrature grid
 SCF converges when DIIS error is below 1.0E-08
 ---------------------------------------
  Cycle       Energy         DIIS Error
 ---------------------------------------
    1    -677.3890599427      2.30E-03
    2    -677.4259972167      2.86E-04
    3    -677.4253051963      4.07E-04
    4    -677.4270054598      1.03E-04
    5    -677.4270868282      3.87E-05
    6    -677.4270991044      1.33E-05
    7    -677.4271007252      3.68E-06
    8    -677.4271006654      9.75E-07
    9    -677.4271007309      5.51E-07
   10    -677.4271007651      1.30E-07
   11    -677.4271008001      4.72E-08
   12    -677.4271007928      1.38E-08
   13    -677.4271007918      8.90E-09 Convergence criterion met
 ---------------------------------------
 SCF time:  CPU 187.26 s  wall 187.36 s
 SCF   energy in the final basis set = -677.4271007918
 Total energy in the final basis set = -677.4271007918

 --------------------------------------------------------------

                    Orbital Energies (a.u.)
 --------------------------------------------------------------

 Alpha MOs
 -- Occupied --
-19.213 -19.161 -19.101 -19.101 -14.365 -14.358 -14.349 -14.342
-10.351 -10.319 -10.315 -10.304  -1.160  -1.074  -1.072  -1.067
 -0.986  -0.936  -0.919  -0.900  -0.768  -0.676  -0.644  -0.625
 -0.583  -0.578  -0.553  -0.533  -0.527  -0.525  -0.494  -0.489
 -0.465  -0.452  -0.447  -0.436  -0.433  -0.427  -0.372  -0.344
 -0.309  -0.302  -0.297  -0.293  -0.285  -0.275
 -- Virtual --
 -0.053  -0.027  -0.011  -0.004  -0.000   0.009   0.020   0.024
  0.034   0.039   0.046   0.056   0.068   0.073   0.078   0.080
  0.088   0.093   0.095   0.101   0.103   0.108   0.112   0.117
  0.125   0.132   0.135   0.142   0.150   0.158   0.163   0.166
  0.167   0.177   0.182   0.189   0.193   0.196   0.202   0.208
  0.218   0.224   0.228   0.236   0.237   0.245   0.255   0.265
  0.268   0.275   0.279   0.282   0.287   0.296   0.300   0.303
  0.309   0.314   0.318   0.319   0.325   0.333   0.336   0.341
  0.346   0.353   0.356   0.364   0.385   0.398   0.401   0.413
  0.417   0.436   0.450   0.474   0.484   0.491   0.538   0.557
  0.563   0.582   0.592   0.600   0.609   0.633   0.638   0.652
  0.667   0.670   0.684   0.691   0.700   0.712   0.717   0.727
  0.735   0.757   0.773   0.814   0.828   0.837   0.846   0.868
  0.874   0.882   0.905   0.911   0.922   0.961   0.976   1.019
  1.037   1.061   1.083   1.099   1.111   1.134   1.138   1.151
  1.164   1.177   1.188   1.190   1.204   1.205   1.227   1.236
  1.243   1.249   1.261   1.276   1.295   1.304   1.315   1.328
  1.395   1.420   1.438   1.462   1.478   1.511   1.542   1.560
  1.576   1.596   1.605   1.624   1.633   1.666   1.685   1.691
  1.701   1.711   1.744   1.777   1.781   1.793   1.814   1.817
  1.837   1.852   1.873   1.908   1.915   1.919   1.939   1.987
  2.016   2.039   2.061   2.073   2.124   2.137   2.166   2.191
  2.216   2.312   2.361   2.411   2.424   2.464   2.473   2.516
  2.525   2.546   2.571   2.577   2.606   2.622   2.644   2.660
  2.687   2.725   2.756   2.776   2.786   2.805   2.846   2.849
  2.866   2.880   2.892   2.894   2.912   2.922   2.924   2.954
  2.963   2.987   3.022   3.028   3.048   3.057   3.124   3.163
  3.165   3.211   3.306   3.336   3.350   3.371   3.379   3.385
  3.391   3.455   3.496   3.523   3.558   3.592   3.634   3.648
  3.694   3.786   3.892   3.920   3.958   3.997   4.004   4.044
  4.070   4.179   4.655   4.679   4.736   4.765   4.774   4.865
  4.971   5.046   5.060   5.070   5.083   5.103   5.177   5.221
  5.230   5.383   5.579   5.788   5.788   5.842  23.717  23.776
 23.834  23.862  35.533  35.552  35.626  35.637  49.842  49.979
 50.014  50.024
 --------------------------------------------------------------

          Ground-State Mulliken Net Atomic Charges

     Atom                 Charge (a.u.)
  ----------------------------------------
      1 C                     0.123438
      2 C                    -0.507379
      3 N                    -0.260955
      4 C                     0.115277
      5 N                    -0.419650
      6 N                    -0.452689
      7 C                     0.199983
      8 N                    -0.204718
      9 H                     0.331960
     10 H                     0.313010
     11 H                     0.336588
     12 O                    -0.349477
     13 H                     0.356933
     14 O                    -0.276873
     15 H                     0.268856
     16 H                     0.267517
     17 O                    -0.333212
     18 O                    -0.110776
     19 H                     0.289940
     20 H                     0.312229
  ----------------------------------------
  Sum of atomic charges =    -0.000000

 -----------------------------------------------------------------
                    Cartesian Multipole Moments
 -----------------------------------------------------------------
    Charge (ESU x 10^10)
                -0.0000
    Dipole Moment (Debye)
         X       0.3961      Y       3.7954      Z       0.0539
       Tot       3.8164
    Quadrupole Moments (Debye-Ang)
        XX     -89.4131     XY       3.6483     YY     -69.9079
        XZ       3.5604     YZ       3.2252     ZZ     -64.5722
    Octopole Moments (Debye-Ang^2)
       XXX      54.0835    XXY      63.8762    XYY     -24.1343
       YYY      41.6014    XXZ     -20.3561    XYZ      -4.5674
       YYZ      -1.0449    XZZ     -15.4774    YZZ     -10.1291
       ZZZ      -1.4053
    Hexadecapole Moments (Debye-Ang^3)
      XXXX   -1931.3043   XXXY      59.0017   XXYY    -466.9396
      XYYY     -27.6354   YYYY    -611.9260   XXXZ      21.4036
      XXYZ       7.2788   XYYZ       8.7113   YYYZ       9.6731
      XXZZ    -306.7141   XYZZ      12.3417   YYZZ    -168.7584
      XZZZ      11.0448   YZZZ      11.0934   ZZZZ    -218.1478
 -----------------------------------------------------------------
 Calculating MO derivatives via CPSCF
   1         3          60      0.205908    0.031795
   2         3          60      0.025273    0.003372
   3         3          60      0.001942    0.000297
   4        24          39      0.000119    0.000020
   5        61           2      0.000002    0.000001
   6        63           0      0.000000    0.000000    Roots Converged
 Calculating analytic Hessian of the SCF energy
 Polarizability Matrix (a.u.)
            1           2           3
    1-115.3357499  -0.4945412   4.2231783
    2  -0.4945412 -89.5782680   1.0914325
    3   4.2231783   1.0914325 -77.8446051

 Direct stationary perturbation theory relativistic correction:

 rels  =       0.223517529160
 relv  =      -1.104957509538
 rel2e =       0.507510800878
 E_rel =      -0.373929179499

 Hessian of the SCF Energy
            1           2           3           4           5           6
    1   0.5535440  -0.0036521  -0.3125014  -0.0740350   0.0137877  -0.0243456
    2  -0.0036521   0.5709330  -0.2069945   0.0090005  -0.1332583   0.0166479
    3  -0.3125014  -0.2069945   0.6431540  -0.0175158   0.0237534  -0.0898130
    4  -0.0740350   0.0090005  -0.0175158   0.4702923   0.0228279   0.0270826
    5   0.0137877  -0.1332583   0.0237534   0.0228279   0.4679145   0.0454632
    6  -0.0243456   0.0166479  -0.0898130   0.0270826   0.0454632   0.5430688
    7  -0.0087837   0.0050878   0.0066262  -0.1015032   0.0089587   0.0479148
    8   0.0213755  -0.0216133  -0.0182465   0.0303876  -0.1416372  -0.0602160
    9   0.0007732   0.0035489   0.0053656   0.0276133  -0.0324267  -0.0919239
   10   0.0040653   0.0115201  -0.0084023  -0.0313651   0.0214874   0.0062102
   11   0.0113407   0.0034329  -0.0109564   0.0147033   0.0084615   0.0103204
   12  -0.0011902   0.0003733   0.0021917   0.0135933   0.0072681  -0.0067586
   13   0.0010470  -0.0005513  -0.0020381   0.0031247  -0.0043298  -0.0023485
   14  -0.0049099  -0.0044910   0.0060502   0.0048950  -0.0068396  -0.0026670
   15   0.0001680   0.0008196  -0.0020509   0.0004532  -0.0019475  -0.0006585
   16  -0.0002507   0.0017563   0.0032865  -0.0000174   0.0012351   0.0006860
   17   0.0020231  -0.0016851   0.0051690  -0.0005245  -0.0008989   0.0008630
   18   0.0006639   0.0031525  -0.0048242   0.0086054   0.0018276  -0.0045810
   19   0.0062673  -0.0088857   0.0020334  -0.0333148  -0.0022375  -0.0110440
   20  -0.0062280  -0.0015631  -0.0014225  -0.0136481  -0.0117582  -0.0111589
   21   0.0061658  -0.0054441   0.0160353  -0.0169433  -0.0029232   0.0223054
   22  -0.0121913  -0.0069425   0.0056986  -0.1646838  -0.0789192   0.0050986
   23  -0.0273644  -0.0159850   0.0021211  -0.0548262  -0.0947130  -0.0029692
   24   0.0183726   0.0147784  -0.0058998   0.0291670   0.0098163  -0.1152895
   25  -0.0025440   0.0004600   0.0032994   0.0053828   0.0257325  -0.0042572
   26   0.0006868  -0.0004182  -0.0024047  -0.0023062  -0.0189049   0.0041777
   27   0.0002561   0.0014968  -0.0025379  -0.0012765  -0.0235721  -0.0025097
   28  -0.0000538   0.0002742  -0.0002386  -0.0000778   0.0003141  -0.0001591
   29  -0.0013148  -0.0003397   0.0015970   0.0004183  -0.0006241  -0.0001949
   30   0.0002688   0.0005865  -0.0006870  -0.0009791   0.0005657   0.0001502
   31  -0.0003012  -0.0002447   0.0000221  -0.0011413   0.0001528   0.0009006
   32   0.0002833   0.0013802   0.0003814   0.0008063  -0.0002165  -0.0002419
   33  -0.0002364  -0.0005830  -0.0003479   0.0005866   0.0001099  -0.0000818
   34  -0.0049411   0.0069428  -0.0005611   0.0062744   0.0011522  -0.0071026
   35   0.0010630   0.0007641  -0.0005695   0.0006423   0.0058359  -0.0008451
   36  -0.0002895   0.0006753  -0.0036460  -0.0003377   0.0007069  -0.0038206
   37  -0.0009469   0.0000128  -0.0003146  -0.0077439   0.0052328   0.0227915
   38  -0.0065200   0.0008757   0.0019895  -0.0099307  -0.0057208   0.0174608
   39  -0.0000119   0.0004745  -0.0008705  -0.0021048  -0.0012861   0.0037015
   40  -0.2665499  -0.1235508   0.2591615   0.0086738   0.0018739   0.0165601
   41  -0.1151264  -0.2088209   0.1909842  -0.0151777   0.0007672   0.0299509
   42   0.2577302   0.2016184  -0.4372036   0.0232307   0.0110462  -0.0105407
   43   0.0013272  -0.0003942  -0.0052187  -0.0787951  -0.0193188  -0.0794754
   44   0.0123771   0.0097990   0.0270399  -0.0149938  -0.0576163  -0.0332261
   45  -0.0077605  -0.0001186  -0.0197390  -0.0900272  -0.0442116  -0.2543701
   46  -0.0114119  -0.0032193   0.0103749   0.0019235  -0.0031594   0.0003644
   47   0.0029063   0.0030356  -0.0037123  -0.0019000   0.0015364   0.0014726
   48   0.0004172  -0.0018494   0.0030806   0.0005183   0.0011429   0.0005163
   49  -0.0010953  -0.0033414   0.0035171   0.0036462  -0.0065915  -0.0088144
   50  -0.0039840   0.0001234   0.0032601  -0.0045289   0.0045550   0.0011321
   51   0.0005339  -0.0001973  -0.0004398  -0.0004778  -0.0012152   0.0035371
   52  -0.1803206   0.0733492   0.0714731  -0.0082994   0.0110554   0.0076923
   53   0.0895493  -0.1692462  -0.0223893   0.0312421  -0.0197658  -0.0117049
   54   0.0602268  -0.0068963  -0.1181676  -0.0046407   0.0080732   0.0103419
   55   0.0013827  -0.0004071  -0.0007056   0.0037567  -0.0012633  -0.0035286
   56   0.0010752  -0.0015986  -0.0048907   0.0000445   0.0018507  -0.0021196
   57  -0.0002326  -0.0017251   0.0005328  -0.0001576  -0.0023237  -0.0047869
   58  -0.0042081   0.0427854  -0.0179964  -0.0020975   0.0020089   0.0057742
   59   0.0126316  -0.0313245   0.0092406   0.0028682   0.0010325  -0.0021450
   60   0.0009917  -0.0203640   0.0158670   0.0036101   0.0001326   0.0015131
            7           8           9          10          11          12
    1  -0.0087837   0.0213755   0.0007732   0.0040653   0.0113407  -0.0011902
    2   0.0050878  -0.0216133   0.0035489   0.0115201   0.0034329   0.0003733
    3   0.0066262  -0.0182465   0.0053656  -0.0084023  -0.0109564   0.0021917
    4  -0.1015032   0.0303876   0.0276133  -0.0313651   0.0147033   0.0135933
    5   0.0089587  -0.1416372  -0.0324267   0.0214874   0.0084615   0.0072681
    6   0.0479148  -0.0602160  -0.0919239   0.0062102   0.0103204  -0.0067586
    7   0.5479249   0.0539985  -0.1049278  -0.2045189  -0.0173234  -0.0203838
    8   0.0539985   0.7072144   0.0103894  -0.0347074  -0.1308113  -0.0171204
    9  -0.1049278   0.0103894   0.1560484   0.0217349  -0.0054092  -0.0644173
   10  -0.2045189  -0.0347074   0.0217349   0.6821090  -0.1320276   0.0034347
   11  -0.0173234  -0.1308113  -0.0054092  -0.1320276   0.8975726  -0.0122105
   12  -0.0203838  -0.0171204  -0.0644173   0.0034347  -0.0122105   0.2268010
   13  -0.0291018  -0.0490325  -0.0015057  -0.1679729  -0.0722560  -0.0198036
   14  -0.0288760  -0.0033104  -0.0060384  -0.0595549  -0.2693916  -0.0066061
   15  -0.0056521  -0.0011327   0.0092564  -0.0030992   0.0280915  -0.0633391
   16  -0.0055283  -0.0010302  -0.0035910   0.0036128   0.0003049  -0.0011097
   17   0.0004722   0.0011366  -0.0004683  -0.0002744  -0.0010632   0.0001948
   18  -0.0061039  -0.0006222   0.0016984   0.0027289   0.0003838  -0.0004386
   19   0.0094660   0.0010473  -0.0021297  -0.0100388   0.0002505  -0.0000472
   20   0.0035081   0.0004668  -0.0007384  -0.0013597   0.0004846  -0.0006278
   21   0.0046515   0.0006561  -0.0094619  -0.0022907  -0.0000419  -0.0020443
   22  -0.0501661  -0.0093256   0.0180602   0.0092300   0.0009304   0.0056956
   23   0.0099751   0.0121609   0.0001198  -0.0010820  -0.0012261  -0.0010960
   24   0.0280089   0.0101928  -0.0007515  -0.0002623  -0.0024608  -0.0023314
   25  -0.0773981  -0.0787872   0.0252711  -0.0121208  -0.0472127   0.0070319
   26  -0.0869455  -0.4013317   0.0496470  -0.0063805  -0.0025564   0.0027695
   27   0.0386282   0.0820532  -0.0269610  -0.0091970  -0.0030748   0.0000653
   28   0.0024952  -0.0019566   0.0002316  -0.0153286  -0.0025110   0.0031844
   29  -0.0008324  -0.0073668   0.0002837  -0.0445868   0.0044694   0.0036491
   30   0.0006318  -0.0007549   0.0034329  -0.0031580  -0.0064160  -0.0021115
   31  -0.0013175  -0.0000579  -0.0010648   0.0006034   0.0000650  -0.0003734
   32   0.0007040  -0.0000975   0.0001832  -0.0003114   0.0002652   0.0000932
   33   0.0011127   0.0002001   0.0009050  -0.0010452  -0.0000412   0.0002056
   34  -0.0061108  -0.0010902  -0.0002377   0.0063256  -0.0002478   0.0003901
   35  -0.0030025  -0.0004820   0.0003304   0.0017273  -0.0002769   0.0003187
   36  -0.0001537  -0.0001118   0.0025643  -0.0006197   0.0001221   0.0004626
   37  -0.0055687  -0.0026550   0.0006744   0.0011057   0.0006489   0.0011355
   38   0.0035497  -0.0013307  -0.0011337  -0.0002729   0.0003798  -0.0002943
   39  -0.0025277  -0.0002990   0.0011167   0.0008624   0.0001570   0.0006078
   40   0.0049107   0.0005004  -0.0023686  -0.0077737  -0.0104573   0.0004353
   41   0.0016153   0.0022858   0.0003518  -0.0074275  -0.0027632  -0.0004776
   42  -0.0032246  -0.0013185   0.0033648   0.0031926   0.0038784  -0.0009693
   43   0.0013708   0.0105056   0.0224960   0.0049520   0.0009780   0.0022781
   44   0.0037977  -0.0091296  -0.0239895  -0.0051041   0.0003542  -0.0002118
   45   0.0078735  -0.0109011  -0.0136440  -0.0050677  -0.0031380   0.0009945
   46  -0.0063022  -0.0006728  -0.0014325   0.0212745   0.0024792   0.0118823
   47   0.0021298   0.0018950  -0.0012364   0.0177479  -0.0257758   0.0152586
   48   0.0018759   0.0002815  -0.0001630   0.0029609  -0.0106460  -0.0041731
   49  -0.0732182   0.0570665  -0.0008094  -0.2811660   0.2529013  -0.0068858
   50   0.0410069   0.0017693   0.0040797   0.2459592  -0.4809480   0.0090906
   51   0.0025914   0.0038713   0.0229532  -0.0059617   0.0080872  -0.0858398
   52   0.0016288   0.0024294  -0.0017303   0.0012640  -0.0029639   0.0005378
   53   0.0025917  -0.0078597   0.0017613  -0.0056397  -0.0006395  -0.0000678
   54  -0.0013151   0.0029638  -0.0002934   0.0021254   0.0036702  -0.0004155
   55   0.0018398   0.0007561   0.0035072  -0.0047518  -0.0006485   0.0002531
   56  -0.0003792  -0.0015446   0.0005960   0.0001039   0.0007368  -0.0003423
   57   0.0039980   0.0008543   0.0010726  -0.0040997  -0.0003401   0.0014590
   58  -0.0001189   0.0012486  -0.0005645   0.0004945   0.0010460  -0.0000582
   59  -0.0000365  -0.0004139   0.0001492   0.0001831  -0.0007051   0.0000387
   60   0.0003759  -0.0007395  -0.0001623  -0.0000465   0.0000246   0.0000511
           13          14          15          16          17          18
    1   0.0010470  -0.0049099   0.0001680  -0.0002507   0.0020231   0.0006639
    2  -0.0005513  -0.0044910   0.0008196   0.0017563  -0.0016851   0.0031525
    3  -0.0020381   0.0060502  -0.0020509   0.0032865   0.0051690  -0.0048242
    4   0.0031247   0.0048950   0.0004532  -0.0000174  -0.0005245   0.0086054
    5  -0.0043298  -0.0068396  -0.0019475   0.0012351  -0.0008989   0.0018276
    6  -0.0023485  -0.0026670  -0.0006585   0.0006860   0.0008630  -0.0045810
    7  -0.0291018  -0.0288760  -0.0056521  -0.0055283   0.0004722  -0.0061039
    8  -0.0490325  -0.0033104  -0.0011327  -0.0010302   0.0011366  -0.0006222
    9  -0.0015057  -0.0060384   0.0092564  -0.0035910  -0.0004683   0.0016984
   10  -0.1679729  -0.0595549  -0.0030992   0.0036128  -0.0002744   0.0027289
   11  -0.0722560  -0.2693916   0.0280915   0.0003049  -0.0010632   0.0003838
   12  -0.0198036  -0.0066061  -0.0633391  -0.0011097   0.0001948  -0.0004386
   13   0.7992636  -0.0334023   0.0766311  -0.0005918   0.0000623  -0.0006162
   14  -0.0334023   0.6691729  -0.1830915  -0.0006328   0.0007123  -0.0004153
   15   0.0766311  -0.1830915   0.1515017  -0.0001381  -0.0000468   0.0002597
   16  -0.0005918  -0.0006328  -0.0001381   0.8358012   0.0616138   0.0301313
   17   0.0000623   0.0007123  -0.0000468   0.0616138   0.0720918   0.0841931
   18  -0.0006162  -0.0004153   0.0002597   0.0301313   0.0841931   0.7127246
   19   0.0024115   0.0015561   0.0003423  -0.1489650  -0.0091349   0.0356403
   20   0.0003678  -0.0000915   0.0001496  -0.0168144  -0.0564842   0.0260360
   21   0.0011182  -0.0001056  -0.0004672   0.0383410  -0.0046484  -0.2868806
   22  -0.0022415  -0.0015430  -0.0005287   0.0181209   0.0050527  -0.0095113
   23   0.0005827   0.0015460   0.0003298  -0.0003184   0.0106029   0.0027752
   24  -0.0002890   0.0008019   0.0009742  -0.0317663  -0.0021787  -0.0570388
   25  -0.0076678   0.0026638   0.0001369   0.0000679  -0.0008392   0.0002879
   26   0.0005443   0.0017850   0.0002596  -0.0000965  -0.0001884  -0.0003690
   27  -0.0009072   0.0007069   0.0025005   0.0008181  -0.0007904  -0.0012516
   28  -0.4463010  -0.0151786   0.0268464   0.0000710   0.0000092   0.0000160
   29  -0.0013847  -0.0658885   0.0167291   0.0000132   0.0000895  -0.0000265
   30   0.0551289   0.0215232  -0.0188092   0.0001026  -0.0000349  -0.0000345
   31  -0.0000453  -0.0001183   0.0000014  -0.2411850  -0.0724866  -0.1774328
   32  -0.0000005  -0.0000427   0.0000263  -0.0872667  -0.0383697  -0.0967653
   33   0.0002139   0.0001977   0.0000070  -0.1738400  -0.0759669  -0.2534632
   34  -0.0015634  -0.0008206  -0.0001825  -0.0359664  -0.0176761   0.0471965
   35  -0.0004238  -0.0001149  -0.0000695  -0.0161846   0.0168193   0.0096247
   36   0.0000137   0.0002196   0.0001781   0.0692348   0.0162488  -0.0214338
   37  -0.0001927  -0.0002306  -0.0001778  -0.0051599  -0.0017114  -0.0036803
   38   0.0001223  -0.0000765   0.0000338  -0.0010055   0.0024475  -0.0008004
   39  -0.0002626  -0.0001442  -0.0001387  -0.0048247  -0.0016232  -0.0006761
   40  -0.0083168   0.0073833  -0.0024817  -0.0005110  -0.0014503  -0.0006507
   41   0.0036402   0.0044436   0.0002421  -0.0009695   0.0002155  -0.0024523
   42  -0.0018977  -0.0023131   0.0022710  -0.0018357  -0.0034319   0.0046061
   43   0.0006461  -0.0005916  -0.0008630   0.0001679   0.0001288  -0.0006908
   44   0.0006293   0.0008619   0.0001387   0.0004041   0.0006766  -0.0002387
   45   0.0003216   0.0020694   0.0009064  -0.0001252  -0.0000548   0.0006743
   46  -0.1679470   0.1220098  -0.0950218   0.0000458   0.0006375   0.0000078
   47   0.1248590  -0.2388683   0.1388914   0.0000908  -0.0002701   0.0000182
   48  -0.1090267   0.1678515  -0.1076199   0.0000622   0.0001247  -0.0003533
   49   0.0260985   0.0055615   0.0041272  -0.0012168  -0.0000550  -0.0013673
   50   0.0294270  -0.0899152   0.0001351   0.0006838   0.0006774   0.0007879
   51   0.0034426   0.0031904   0.0244144   0.0002463   0.0000485   0.0003187
   52  -0.0012523   0.0013567  -0.0008205   0.0012096  -0.0011582  -0.0002263
   53   0.0016470   0.0008472   0.0005271  -0.0009796  -0.0000357  -0.0007380
   54   0.0011989  -0.0020145   0.0009819  -0.0005849  -0.0019906   0.0013050
   55   0.0005658   0.0010370   0.0003054  -0.4193594   0.0351485   0.0753610
   56  -0.0001274  -0.0006132   0.0000430   0.0590260  -0.0073245  -0.0261223
   57   0.0007399   0.0008362  -0.0000172   0.0748618  -0.0161914  -0.0901369
   58   0.0000371  -0.0006046  -0.0000465  -0.0003455   0.0001626  -0.0003594
   59  -0.0003736   0.0002745  -0.0001288   0.0001702   0.0008502  -0.0002489
   60  -0.0001136  -0.0000514  -0.0001506   0.0000452   0.0005842  -0.0004741
           19          20          21          22          23          24
    1   0.0062673  -0.0062280   0.0061658  -0.0121913  -0.0273644   0.0183726
    2  -0.0088857  -0.0015631  -0.0054441  -0.0069425  -0.0159850   0.0147784
    3   0.0020334  -0.0014225   0.0160353   0.0056986   0.0021211  -0.0058998
    4  -0.0333148  -0.0136481  -0.0169433  -0.1646838  -0.0548262   0.0291670
    5  -0.0022375  -0.0117582  -0.0029232  -0.0789192  -0.0947130   0.0098163
    6  -0.0110440  -0.0111589   0.0223054   0.0050986  -0.0029692  -0.1152895
    7   0.0094660   0.0035081   0.0046515  -0.0501661   0.0099751   0.0280089
    8   0.0010473   0.0004668   0.0006561  -0.0093256   0.0121609   0.0101928
    9  -0.0021297  -0.0007384  -0.0094619   0.0180602   0.0001198  -0.0007515
   10  -0.0100388  -0.0013597  -0.0022907   0.0092300  -0.0010820  -0.0002623
   11   0.0002505   0.0004846  -0.0000419   0.0009304  -0.0012261  -0.0024608
   12  -0.0000472  -0.0006278  -0.0020443   0.0056956  -0.0010960  -0.0023314
   13   0.0024115   0.0003678   0.0011182  -0.0022415   0.0005827  -0.0002890
   14   0.0015561  -0.0000915  -0.0001056  -0.0015430   0.0015460   0.0008019
   15   0.0003423   0.0001496  -0.0004672  -0.0005287   0.0003298   0.0009742
   16  -0.1489650  -0.0168144   0.0383410   0.0181209  -0.0003184  -0.0317663
   17  -0.0091349  -0.0564842  -0.0046484   0.0050527   0.0106029  -0.0021787
   18   0.0356403   0.0260360  -0.2868806  -0.0095113   0.0027752  -0.0570388
   19   0.8911208   0.1646140  -0.1111978  -0.1532248  -0.0381777  -0.0542631
   20   0.1646140   0.2568480  -0.0269404  -0.0182336  -0.0630608   0.0036682
   21  -0.1111978  -0.0269404   0.6654734  -0.0411755  -0.0203158  -0.2034793
   22  -0.1532248  -0.0182336  -0.0411755   0.5753700   0.1622826  -0.0890294
   23  -0.0381777  -0.0630608  -0.0203158   0.1622826   0.1556265   0.0323240
   24  -0.0542631   0.0036682  -0.2034793  -0.0890294   0.0323240   0.7525557
   25  -0.0032554   0.0012290  -0.0009880   0.0018513  -0.0011950  -0.0001870
   26   0.0017172   0.0008163   0.0006956  -0.0028482   0.0020880   0.0006135
   27   0.0004244   0.0009094   0.0045709  -0.0032817   0.0013643  -0.0006441
   28  -0.0002123  -0.0000576  -0.0000631   0.0001520   0.0000131   0.0001730
   29  -0.0000031  -0.0000603   0.0000133  -0.0001099   0.0002686   0.0001408
   30  -0.0002025   0.0000319   0.0001091   0.0000141   0.0000543   0.0000825
   31   0.0161541   0.0052127   0.0054947   0.0001217  -0.0008737   0.0042097
   32   0.0042369  -0.0010423   0.0088629  -0.0021880   0.0027495   0.0012815
   33  -0.0299632  -0.0124604  -0.0254010   0.0049332   0.0009836  -0.0045878
   34  -0.5900687  -0.1213244   0.1316451  -0.0829836  -0.0213239  -0.0173564
   35  -0.1213315  -0.1141604   0.0310267  -0.0243634   0.0148789  -0.0066816
   36   0.1268482   0.0309939  -0.1454684  -0.0356782  -0.0103421   0.0210705
   37   0.0183380   0.0016490  -0.0285561  -0.1185561  -0.0165049   0.1475433
   38   0.0084385  -0.0001730  -0.0001474  -0.0082761  -0.0115096  -0.0391510
[truncated: 94,287 more chars]
