# Supplementary material for: Correction to ‘A DFT investigation of the blue bottle experiment: E○half-cell analysis of autoxidation catalysed by redox indicators’
Source: R Soc Open Sci. 2017 Nov 8;4(11):171563. doi: 10.1098/rsos.171563 (PMC5717704; doi:10.1098/rsos.171563)
Supplement: All Q-Chem output files and optimised geometries [file rsos171563supp2.zip › B3LYP_6-311++Gdp_reducing_agents/C4H8O.out]

TWL01 127.0.1
Q-Chem Developer Version! Running on 127.0.1.*
                  Welcome to Q-Chem
     A Quantum Leap Into The Future Of Chemistry


 Q-Chem 4.4, Q-Chem, Inc., Pleasanton, CA (2016)

 Y. Shao,  Z. Gan,  E. Epifanovsky,  A. T. B. Gilbert,  M. Wormit,  
 J. Kussmann,  A. W. Lange,  A. Behn,  J. Deng,  X. Feng,  D. Ghosh,  
 M. Goldey,  P. R. Horn,  L. D. Jacobson,  I. Kaliman,  F. Rob,  
 R. Z. Khaliullin,  T. Kus,  A. Landau,  J. Liu,  E. I. Proynov,  Y. M. Rhee,  
 R. M. Richard,  M. A. Rohrdanz,  R. P. Steele,  E. J. Sundstrom,  
 H. L. Woodcock III,  P. M. Zimmerman,  D. Zuev,  B. Albrecht,  E. Alguire,  
 B. Austin,  S. A. Baeppler,  G. J. O. Beran,  Y. A. Bernard,  E. Berquist,  
 K. Brandhorst,  K. B. Bravaya,  S. T. Brown,  D. Casanova,  C.-M. Chang,  
 Y. Chen,  S. H. Chien,  K. D. Closser,  M. P. Coons,  D. L. Crittenden,  
 S. Dasgupta,  M. Diedenhofen,  R. A. DiStasio Jr.,  H. Do,  A. D. Dutoi,  
 R. G. Edgar,  P.-T. Fang,  S. Fatehi,  Q. Feng,  L. Fusti-Molnar,  
 A. Ghysels,  A. Golubeva-Zadorozhnaya,  J. Gomes,  A. Gunina,  
 M. W. D. Hanson-Heine,  P. H. P. Harbach,  A. W. Hauser,  J. E. Herr,  
 E. G. Hohenstein,  Z. C. Holden,  K. Hui,  T.-C. Jagau,  H. Ji,  B. Kaduk,  
 K. Khistyaev,  Jaehoon Kim,  Jihan Kim,  R. A. King,  P. Klunzinger,  
 K. Koh,  D. Kosenkov,  T. Kowalczyk,  C. M. Krauter,  A. Kunitsa,  
 K. U. Lao,  A. Laurent,  K. V. Lawler,  J. Lee,  D. Lefrancois,  S. Lehtola,  
 S. V. Levchenko,  C. Y. Lin,  Y.-S. Lin,  F. Liu,  E. Livshits,  
 R. C. Lochan,  A. Luenser,  P. Manohar,  S. F. Manzer,  S.-P. Mao,  Y. Mao,  
 N. Mardirossian,  A. V. Marenich,  L. A. Martinez-Martinez,  S. A. Maurer,  
 N. J. Mayhall,  J.-M. Mewes,  A. F. Morrison,  K. Nanda,  T. S. Nguyen-Beck,  
 C. M. Oana,  R. Olivares-Amaya,  D. P. O'Neill,  J. A. Parkhill,  
 T. M. Perrine,  R. Peverati,  P. A. Pieniazek,  F. Plasser,  A. Prociuk,  
 D. R. Rehn,  E. Rosta,  N. J. Russ,  N. Sergueev,  S. M. Sharada,  
 S. Sharma,  D. W. Small,  A. Sodt,  T. Stauch,  T. Stein,  D. Stuck,  
 Y.-C. Su,  A. J. W. Thom,  T. Tsuchimochi,  L. Vogt,  O. Vydrov,  T. Wang,  
 M. A. Watson,  J. Wenzel,  A. White,  C. F. Williams,  V. Vanovschi,  
 K. Yao,  S. Yeganeh,  S. R. Yost,  Z.-Q. You,  I. Y. Zhang,  X. Zhang,  
 Y. Zhao,  B. R. Brooks,  G. K. L. Chan,  D. M. Chipman,  C. J. Cramer,  
 W. A. Goddard III,  M. S. Gordon,  W. J. Hehre,  A. Klamt,  
 H. F. Schaefer III,  M. W. Schmidt,  C. D. Sherrill,  D. G. Truhlar,  
 A. Warshel,  X. Xu,  A. Aspuru-Guzik,  R. Baer,  A. T. Bell,  N. A. Besley,  
 J.-D. Chai,  A. Dreuw,  B. D. Dunietz,  T. R. Furlani,  S. R. Gwaltney,  
 C.-P. Hsu,  Y. Jung,  J. Kong,  D. S. Lambrecht,  W. Liang,  C. Ochsenfeld,  
 V. A. Rassolov,  L. V. Slipchenko,  J. E. Subotnik,  T. Van Voorhis,  
 J. M. Herbert,  A. I. Krylov,  P. M. W. Gill,  M. Head-Gordon

 Contributors to earlier versions of Q-Chem not listed above: 
 R. D. Adamson,  J. Baker,  E. F. C. Byrd,  A. K. Chakraborty,  C.-L. Cheng,  
 H. Dachsel,  R. J. Doerksen,  G. Hawkins,  A. Heyden,  S. Hirata,  
 G. Kedziora,  F. J. Keil,  C. Kelley,  P. P. Korambath,  W. Kurlancheek,  
 A. M. Lee,  M. S. Lee,  D. Liotard,  I. Lotan,  P. E. Maslen,  N. Nair,  
 D. Neuhauser,  R. Olson,  B. Peters,  J. Ritchie,  N. E. Schultz,  
 N. Shenvi,  A. C. Simmonett,  K. S. Thanthiriwatte,  Q. Wu,  W. Zhang

 Please cite Q-Chem as follows:
 Y. Shao et al., Mol. Phys. 113, 184-215 (2015)
 DOI: 10.1080/00268976.2014.952696

 Q-Chem 4.4.2 for Intel X86 EM64T Linux

 Parts of Q-Chem use Armadillo 5.200.1 (Boston Tea Smuggler).
 http://arma.sourceforge.net/

 Q-Chem begins on Tue Sep 12 11:05:13 2017  


Host: 0

     Scratch files written to /scratch/taweetham/qchem29413//
FILE_GEOM_ORG=        593

Checking the input file for inconsistencies... 	...done.

--------------------------------------------------------------
User input:
--------------------------------------------------------------
$molecule
0 1
  C    1.8880516   -0.5053966    0.0083155
  C    0.5253086    0.1712564   -0.0072747
  C   -0.6936271   -0.7369900    0.0017322
  C   -2.0293407   -0.0014593    0.0127326
  O    0.4318459    1.3794681   -0.0187190
  H    1.8238034   -1.5947750   -0.1568734
  H    2.3617690   -0.3147755    0.9959773
  H    2.5329668   -0.0378875   -0.7636400
  H   -0.5957671   -1.4054336    0.8680976
  H   -0.6094087   -1.3983720   -0.8714045
  H   -2.1186409    0.6359688    0.8944707
  H   -2.8599682   -0.7114075    0.0141832
  H   -2.1276974    0.6427158   -0.8635284
$end

$rem
   JOB_TYPE = OPTIMIZATION
   BASIS  =  6-311++G**
   METHOD  =  B3LYP
   SYM_IGNORE = TRUE
   GEOM_OPT_TOL_ENERGY 10
   GEOM_OPT_TOL_DISPLACEMENT 120
   GEOM_OPT_TOL_ENERGY 10
$end

--------------------------------------------------------------
 ----------------------------------------------------------------
             Standard Nuclear Orientation (Angstroms)
    I     Atom           X                Y                Z
 ----------------------------------------------------------------
    1      C       1.8880516000    -0.5053966000     0.0083155000
    2      C       0.5253086000     0.1712564000    -0.0072747000
    3      C      -0.6936271000    -0.7369900000     0.0017322000
    4      C      -2.0293407000    -0.0014593000     0.0127326000
    5      O       0.4318459000     1.3794681000    -0.0187190000
    6      H       1.8238034000    -1.5947750000    -0.1568734000
    7      H       2.3617690000    -0.3147755000     0.9959773000
    8      H       2.5329668000    -0.0378875000    -0.7636400000
    9      H      -0.5957671000    -1.4054336000     0.8680976000
   10      H      -0.6094087000    -1.3983720000    -0.8714045000
   11      H      -2.1186409000     0.6359688000     0.8944707000
   12      H      -2.8599682000    -0.7114075000     0.0141832000
   13      H      -2.1276974000     0.6427158000    -0.8635284000
 ----------------------------------------------------------------
 Nuclear Repulsion Energy =   175.5362174537 hartrees
 There are       20 alpha and       20 beta electrons
 Requested basis set is 6-311++G(d,p)
 There are 70 shells and 166 basis functions

 Total QAlloc Memory Limit   2000 MB
 Mega-Array Size        61 MB
 MEM_STATIC part        62 MB
 A cutoff of  1.0D-11 yielded   2375 shell pairs
 There are     13588 function pairs (     14443 Cartesian)

 -------------------------------------------------------
 OpenMP Integral Computing Module                       
 Release: version 1.0, May 2013, Q-Chem Inc. Pittsburgh 
 -------------------------------------------------------
 Integral Job Info:
 Integral job number is                      11
 Integral operator is                         1
 short-range coefficients                     0
 long-range coefficients              100000000
 Omega coefficients                           0
 if combine SR and LR in K                    0
 Integral screening is                        0
 Integral computing path is                   2
 max size of driver memory is            800000
 size of driver memory is                593474
 size of scratch memory is              2260544
 max col of scratch BK array               1296
 max len of scratch array in speh3          155
 max len of scratch index in speh4           18
 max int batch size is                      520
 min int batch size is                       52
 fixed nKL is                                52
 max L of basis functions is                  2
 order of int derivative is                   0
 number of shells is                         70
 number of basis is                         171
 number of cartesian basis is               171
 number of contracted shell pairs          2375
 number of primitive shell pairs           5551
 maxK2 (contraction) of shell pair           36
 max number of K2 of shell pair               1
 max number of CS2 of shell pair            383
 max number of PS2 of shell pair            714
 mem total for path MDJ                   22456
 -------------------------------------------------------
 Smallest overlap matrix eigenvalue = 2.74E-05

 Scale SEOQF with 1.000000e-01/1.000000e-01/1.000000e-01

 Standard Electronic Orientation quadrupole field applied
 Nucleus-field energy     =     0.0000000046 hartrees
 Guess from superposition of atomic densities
 Warning:  Energy on first SCF cycle will be non-variational
 A restricted hybrid HF-DFT SCF calculation will be
 performed using Pulay DIIS extrapolation
 Exchange:     0.2000 Hartree-Fock + 0.0800 Slater + 0.7200 B88
 Correlation:  0.1900 VWN1RPA + 0.8100 LYP
 Using SG-1 standard quadrature grid
 SCF converges when DIIS error is below 1.0E-08
 ---------------------------------------
  Cycle       Energy         DIIS Error
 ---------------------------------------
    1    -233.2019050640      4.53E-02
    2    -232.3809786020      7.13E-03
    3    -232.1901761912      1.11E-02
    4    -232.5201764651      2.77E-03
    5    -232.5418225649      3.21E-04
    6    -232.5421002913      8.09E-05
    7    -232.5421182351      3.30E-05
    8    -232.5421218072      4.10E-06
    9    -232.5421218146      9.29E-07
   10    -232.5421218051      2.69E-07
   11    -232.5421217679      8.47E-08
   12    -232.5421217768      1.56E-08
   13    -232.5421217783      2.60E-09 Convergence criterion met
 ---------------------------------------
 SCF time:  CPU 33.29 s  wall 33.36 s
 SCF   energy in the final basis set = -232.5421217783
 Total energy in the final basis set = -232.5421217783

 --------------------------------------------------------------

                    Orbital Energies (a.u.)
 --------------------------------------------------------------

 Alpha MOs
 -- Occupied --
-19.115 -10.266 -10.187 -10.184 -10.164  -1.051  -0.792  -0.741
 -0.648  -0.530  -0.477  -0.477  -0.448  -0.429  -0.413  -0.373
 -0.372  -0.368  -0.350  -0.257
 -- Virtual --
 -0.028  -0.015   0.005   0.019   0.021   0.036   0.043   0.045
  0.058   0.070   0.078   0.092   0.100   0.107   0.109   0.113
  0.125   0.133   0.138   0.141   0.150   0.154   0.162   0.170
  0.180   0.182   0.190   0.193   0.206   0.215   0.240   0.259
  0.283   0.285   0.296   0.299   0.327   0.340   0.345   0.377
  0.431   0.450   0.453   0.470   0.481   0.522   0.532   0.557
  0.585   0.598   0.623   0.629   0.632   0.644   0.656   0.668
  0.687   0.705   0.714   0.738   0.764   0.825   0.873   0.944
  0.948   1.009   1.069   1.122   1.182   1.190   1.239   1.247
  1.295   1.398   1.423   1.435   1.441   1.465   1.508   1.533
  1.545   1.548   1.577   1.597   1.605   1.638   1.667   1.684
  1.739   1.771   1.784   1.801   1.863   1.872   1.950   2.004
  2.047   2.070   2.136   2.165   2.200   2.221   2.306   2.354
  2.424   2.439   2.479   2.487   2.507   2.523   2.556   2.561
  2.569   2.616   2.629   2.636   2.671   2.711   2.837   2.860
  2.897   2.906   2.913   2.931   3.021   3.139   3.329   3.351
  3.502   3.672   3.750   3.776   3.797   3.811   3.829   4.063
  4.174   4.338   5.058   5.227   5.718  23.809  23.868  23.910
 23.982  49.981
 --------------------------------------------------------------

          Ground-State Mulliken Net Atomic Charges

     Atom                 Charge (a.u.)
  ----------------------------------------
      1 C                    -0.559859
      2 C                     0.272942
      3 C                    -0.137502
      4 C                    -0.559650
      5 O                    -0.262050
      6 H                     0.149685
      7 H                     0.173825
      8 H                     0.172067
      9 H                     0.150908
     10 H                     0.146880
     11 H                     0.160162
     12 H                     0.132532
     13 H                     0.160060
  ----------------------------------------
  Sum of atomic charges =     0.000000

 -----------------------------------------------------------------
                    Cartesian Multipole Moments
 -----------------------------------------------------------------
    Charge (ESU x 10^10)
                 0.0000
    Dipole Moment (Debye)
         X       0.1514      Y      -2.9199      Z       0.0591
       Tot       2.9244
    Quadrupole Moments (Debye-Ang)
        XX     -30.3607     XY      -1.1018     YY     -36.2601
        XZ       0.0785     YZ       0.0399     ZZ     -30.9610
    Octopole Moments (Debye-Ang^2)
       XXX       4.6877    XXY       0.5173    XYY      -2.2231
       YYY      -5.0590    XXZ      -0.0828    XYZ      -0.1488
       YYZ      -0.2388    XZZ       1.5519    YZZ       1.3402
       ZZZ       0.1950
    Hexadecapole Moments (Debye-Ang^3)
      XXXX    -456.0472   XXXY       6.2286   XXYY    -105.5475
      XYYY      -2.1788   YYYY    -171.8744   XXXZ      -0.2102
      XXYZ      -0.4611   XYYZ      -0.3251   YYYZ       1.2967
      XXZZ     -82.1173   XYZZ       0.5003   YYZZ     -34.9031
      XZZZ       1.2668   YZZZ       0.4372   ZZZZ     -52.9235
 -----------------------------------------------------------------
 Calculating analytic gradient of the SCF energy
 Gradient of SCF Energy
            1           2           3           4           5           6
    1  -0.0080133  -0.0004375  -0.0000662  -0.0000457   0.0001828  -0.0015685
    2   0.0003406  -0.0003853   0.0002379  -0.0000722  -0.0000126  -0.0077505
    3  -0.0009266   0.0002818  -0.0000141   0.0001244   0.0000976  -0.0012669
            7           8           9          10          11          12
    1   0.0041114   0.0057381   0.0000266   0.0000551   0.0000253  -0.0000059
    2   0.0025435   0.0050897   0.0000145  -0.0000622  -0.0000373   0.0000140
    3   0.0096723  -0.0076682  -0.0000113  -0.0000294  -0.0000953  -0.0000301
           13
    1  -0.0000022
    2   0.0000799
    3  -0.0001342
 Max gradient component =       9.672E-03
 RMS gradient           =       3.057E-03
 Gradient time:  CPU 8.94 s  wall 8.94 s
 Geometry Optimization Parameters
   NAtoms,    NIC,     NZ,  NCons,   NDum,   NFix, NCnnct, MaxDiis
       13      80       0       0       0       0       0       0


** GEOMETRY OPTIMIZATION IN DELOCALIZED INTERNAL COORDINATES **
   Searching for a Minimum

   Optimization Cycle:   1

                       Coordinates (Angstroms)
     ATOM                X               Y               Z
      1  C         1.8880516000   -0.5053966000    0.0083155000
      2  C         0.5253086000    0.1712564000   -0.0072747000
      3  C        -0.6936271000   -0.7369900000    0.0017322000
      4  C        -2.0293407000   -0.0014593000    0.0127326000
      5  O         0.4318459000    1.3794681000   -0.0187190000
      6  H         1.8238034000   -1.5947750000   -0.1568734000
      7  H         2.3617690000   -0.3147755000    0.9959773000
      8  H         2.5329668000   -0.0378875000   -0.7636400000
      9  H        -0.5957671000   -1.4054336000    0.8680976000
     10  H        -0.6094087000   -1.3983720000   -0.8714045000
     11  H        -2.1186409000    0.6359688000    0.8944707000
     12  H        -2.8599682000   -0.7114075000    0.0141832000
     13  H        -2.1276974000    0.6427158000   -0.8635284000
   Point Group: c1    Number of degrees of freedom:    33


   Energy is   -232.542121778


 Attempting to Generate Delocalized Internal Coordinates

 33 Hessian modes will be used to form the next step
  Hessian Eigenvalues:
     0.005888    0.006326    0.006423    0.006516    0.039377    0.052908
     0.056835    0.057043    0.070372    0.076393    0.099015    0.131032
     0.160000    0.160000    0.160000    0.160000    0.160000    0.160000
     0.218893    0.249993    0.250000    0.299014    0.302160    0.303540
     0.324045    0.326815    0.332759    0.338344    0.338392    0.345037
     0.345823    0.346199    0.990755

 Minimum Search - Taking Simple RFO Step
 Searching for Lamda that Minimizes Along All modes
 Value Taken    Lamda =  -0.00095574
 Step Taken.  Stepsize is  0.073639

                             Maximum     Tolerance    Cnvgd?
         Gradient           0.014822      0.000300      NO
         Displacement       0.048415      0.000120      NO
         Energy change     *********      0.000000      NO


 New Cartesian Coordinates Obtained by Inverse Iteration

 Displacement from previous Coordinates is:  0.093827
 ----------------------------------------------------------------
             Standard Nuclear Orientation (Angstroms)
    I     Atom           X                Y                Z
 ----------------------------------------------------------------
    1      C       1.8876401427    -0.5045774075     0.0113201129
    2      C       0.5255556016     0.1722709960    -0.0213035986
    3      C      -0.6929120501    -0.7367421795    -0.0045933670
    4      C      -2.0285850157    -0.0014103225     0.0168189511
    5      O       0.4309480814     1.3803802694    -0.0353489927
    6      H       1.8340314195    -1.5816880510    -0.1545982717
    7      H       2.3438842304    -0.3233387364     0.9893236696
    8      H       2.5369770123    -0.0458937342    -0.7369568314
    9      H      -0.5893017451    -1.4049238841     0.8613324937
   10      H      -0.6147124115    -1.3981535955    -0.8781403709
   11      H      -2.1115442295     0.6351309810     0.9000094605
   12      H      -2.8589547755    -0.7116294406     0.0240359456
   13      H      -2.1337310604     0.6434872050    -0.8578301011
 ----------------------------------------------------------------
 Nuclear Repulsion Energy =   175.7157953134 hartrees
 There are       20 alpha and       20 beta electrons
 Applying Cartesian multipole field
    Component          Value
    ---------          -----
     (2,0,0)        1.00000E-11
     (0,2,0)        2.00000E-11
     (0,0,2)       -3.00000E-11
 Nucleus-field energy     =     0.0000000046 hartrees
 Requested basis set is 6-311++G(d,p)
 There are 70 shells and 166 basis functions
 A cutoff of  1.0D-11 yielded   2375 shell pairs
 There are     13588 function pairs (     14443 Cartesian)
 Smallest overlap matrix eigenvalue = 2.74E-05
 Guess MOs from SCF MO coefficient file
 Reading MOs from coefficient file
 Reading MOs from coefficient file
 A restricted hybrid HF-DFT SCF calculation will be
 performed using Pulay DIIS extrapolation
 Exchange:     0.2000 Hartree-Fock + 0.0800 Slater + 0.7200 B88
 Correlation:  0.1900 VWN1RPA + 0.8100 LYP
 Using SG-1 standard quadrature grid
 SCF converges when DIIS error is below 1.0E-08
 Geometry optimization detected.  Setting ReadMinima to 0
 Setting SaveMinima to 0
 ---------------------------------------
  Cycle       Energy         DIIS Error
 ---------------------------------------
    1    -232.5539804167      4.11E-04
    2    -232.5425665831      8.10E-05
    3    -232.5425614517      1.09E-04
    4    -232.5425964680      3.27E-05
    5    -232.5425985642      1.19E-05
    6    -232.5425990641      1.41E-06
    7    -232.5425989563      5.27E-07
    8    -232.5425989920      1.09E-07
    9    -232.5425989900      2.17E-08
   10    -232.5425989898      6.42E-09 Convergence criterion met
 ---------------------------------------
 SCF time:  CPU 26.10 s  wall 26.18 s
 SCF   energy in the final basis set = -232.5425989898
 Total energy in the final basis set = -232.5425989898

 --------------------------------------------------------------

                    Orbital Energies (a.u.)
 --------------------------------------------------------------

 Alpha MOs
 -- Occupied --
-19.116 -10.266 -10.186 -10.179 -10.164  -1.051  -0.792  -0.743
 -0.649  -0.531  -0.478  -0.477  -0.449  -0.431  -0.414  -0.373
 -0.372  -0.368  -0.350  -0.257
 -- Virtual --
 -0.027  -0.015   0.005   0.020   0.021   0.036   0.044   0.045
  0.059   0.071   0.078   0.092   0.100   0.108   0.110   0.113
  0.125   0.133   0.138   0.142   0.151   0.154   0.162   0.171
  0.181   0.183   0.192   0.194   0.206   0.217   0.240   0.259
  0.283   0.286   0.297   0.302   0.327   0.340   0.346   0.377
  0.431   0.451   0.453   0.471   0.481   0.521   0.534   0.557
  0.586   0.599   0.623   0.630   0.637   0.648   0.656   0.669
  0.689   0.705   0.724   0.739   0.765   0.827   0.872   0.942
  0.949   1.010   1.069   1.122   1.181   1.189   1.239   1.247
  1.294   1.401   1.431   1.437   1.445   1.466   1.512   1.534
  1.548   1.550   1.585   1.600   1.608   1.638   1.666   1.684
  1.740   1.773   1.784   1.803   1.866   1.877   1.951   2.007
  2.050   2.077   2.145   2.169   2.203   2.229   2.311   2.355
  2.439   2.459   2.487   2.508   2.513   2.526   2.549   2.559
  2.570   2.620   2.629   2.636   2.672   2.715   2.839   2.859
  2.895   2.907   2.915   2.931   3.018   3.141   3.330   3.352
  3.504   3.678   3.778   3.783   3.812   3.819   3.831   4.063
  4.184   4.341   5.058   5.227   5.719  23.809  23.870  23.949
 23.983  49.981
 --------------------------------------------------------------

          Ground-State Mulliken Net Atomic Charges

     Atom                 Charge (a.u.)
  ----------------------------------------
      1 C                    -0.556940
      2 C                     0.269314
      3 C                    -0.137291
      4 C                    -0.557835
      5 O                    -0.262366
      6 H                     0.149800
      7 H                     0.173798
      8 H                     0.171570
      9 H                     0.150605
     10 H                     0.146698
     11 H                     0.159612
     12 H                     0.132544
     13 H                     0.160491
  ----------------------------------------
  Sum of atomic charges =    -0.000000

 -----------------------------------------------------------------
                    Cartesian Multipole Moments
 -----------------------------------------------------------------
    Charge (ESU x 10^10)
                -0.0000
    Dipole Moment (Debye)
         X       0.1680      Y      -2.9280      Z       0.0802
       Tot       2.9339
    Quadrupole Moments (Debye-Ang)
        XX     -30.2744     XY      -1.1443     YY     -36.2263
        XZ       0.0983     YZ       0.0939     ZZ     -30.9462
    Octopole Moments (Debye-Ang^2)
       XXX       5.1723    XXY       0.3397    XYY      -2.0969
       YYY      -5.1372    XXZ       0.0533    XYZ      -0.1225
       YYZ      -0.0062    XZZ       1.5624    YZZ       1.2726
       ZZZ       0.5898
    Hexadecapole Moments (Debye-Ang^3)
      XXXX    -453.7660   XXXY       5.7140   XXYY    -105.0599
      XYYY      -2.2607   YYYY    -171.6653   XXXZ      -0.0338
      XXYZ      -0.3317   XYYZ      -0.1870   YYYZ       1.7620
      XXZZ     -82.0275   XYZZ       0.4044   YYZZ     -34.7663
      XZZZ       1.4855   YZZZ       0.8350   ZZZZ     -52.5960
 -----------------------------------------------------------------
 Calculating analytic gradient of the SCF energy
 Gradient of SCF Energy
            1           2           3           4           5           6
    1  -0.0002384  -0.0000674  -0.0000152   0.0000315  -0.0000711   0.0001188
    2  -0.0004500   0.0000122   0.0000485   0.0000045   0.0001387   0.0001303
    3   0.0004412  -0.0015829   0.0002090   0.0000897   0.0007723   0.0001185
            7           8           9          10          11          12
    1   0.0002959  -0.0000609  -0.0001071   0.0000858  -0.0000048   0.0000160
    2   0.0001247  -0.0000126  -0.0000328   0.0000203   0.0000128   0.0000024
    3  -0.0001843   0.0000967   0.0000426   0.0000496  -0.0000219  -0.0000070
           13
    1   0.0000168
    2   0.0000009
    3  -0.0000234
 Max gradient component =       1.583E-03
 RMS gradient           =       3.147E-04
 Gradient time:  CPU 8.96 s  wall 8.96 s
 Geometry Optimization Parameters
   NAtoms,    NIC,     NZ,  NCons,   NDum,   NFix, NCnnct, MaxDiis
       13      80       0       0       0       0       0       0

 Cartesian Hessian Update
 Hessian Updated using BFGS Update


** GEOMETRY OPTIMIZATION IN DELOCALIZED INTERNAL COORDINATES **
   Searching for a Minimum

   Optimization Cycle:   2

                       Coordinates (Angstroms)
     ATOM                X               Y               Z
      1  C         1.8876401427   -0.5045774075    0.0113201129
      2  C         0.5255556016    0.1722709960   -0.0213035986
      3  C        -0.6929120501   -0.7367421795   -0.0045933670
      4  C        -2.0285850157   -0.0014103225    0.0168189511
      5  O         0.4309480814    1.3803802694   -0.0353489927
      6  H         1.8340314195   -1.5816880510   -0.1545982717
      7  H         2.3438842304   -0.3233387364    0.9893236696
      8  H         2.5369770123   -0.0458937342   -0.7369568314
      9  H        -0.5893017451   -1.4049238841    0.8613324937
     10  H        -0.6147124115   -1.3981535955   -0.8781403709
     11  H        -2.1115442295    0.6351309810    0.9000094605
     12  H        -2.8589547755   -0.7116294406    0.0240359456
     13  H        -2.1337310604    0.6434872050   -0.8578301011
   Point Group: c1    Number of degrees of freedom:    33


   Energy is   -232.542598990

 Hessian Updated using BFGS Update

 29 Hessian modes will be used to form the next step
  Hessian Eigenvalues:
     0.005887    0.006187    0.006468    0.006692    0.039369    0.052908
     0.056832    0.057043    0.070345    0.076291    0.099017    0.131040
     0.159654    0.161478    0.218899    0.249958    0.250040    0.298988
     0.301651    0.303524    0.323109    0.327498    0.334942    0.338365
     0.338601    0.345039    0.345824    0.346201    0.990791

 Minimum Search - Taking Simple RFO Step
 Searching for Lamda that Minimizes Along All modes
 Value Taken    Lamda =  -0.00006833
 Step Taken.  Stepsize is  0.099950

                             Maximum     Tolerance    Cnvgd?
         Gradient           0.000448      0.000300      NO
         Displacement       0.062649      0.000120      NO
         Energy change     -0.000477      0.000000      NO


 New Cartesian Coordinates Obtained by Inverse Iteration

 Displacement from previous Coordinates is:  0.062729
 ----------------------------------------------------------------
             Standard Nuclear Orientation (Angstroms)
    I     Atom           X                Y                Z
 ----------------------------------------------------------------
    1      C       1.8877408509    -0.5039948477     0.0111354289
    2      C       0.5259050832     0.1731274553    -0.0055177914
    3      C      -0.6924160657    -0.7363252379     0.0018525355
    4      C      -2.0286420379    -0.0016564291     0.0162251926
    5      O       0.4317140678     1.3803867199    -0.0519685237
    6      H       1.8316082772    -1.5788186315    -0.1642533479
    7      H       2.3480599767    -0.3334214501     0.9877833950
    8      H       2.5325244455    -0.0400876538    -0.7362950671
    9      H      -0.5933302383    -1.4054665851     0.8674795115
   10      H      -0.6089928332    -1.3966212056    -0.8721348564
   11      H      -2.1174026071     0.6326595114     0.9004926176
   12      H      -2.8587688078    -0.7122200971     0.0166792366
   13      H      -2.1287049113     0.6453505512    -0.8574092312
 ----------------------------------------------------------------
 Nuclear Repulsion Energy =   175.7302326201 hartrees
 There are       20 alpha and       20 beta electrons
 Applying Cartesian multipole field
    Component          Value
    ---------          -----
     (2,0,0)        1.00000E-11
     (0,2,0)        2.00000E-11
     (0,0,2)       -3.00000E-11
 Nucleus-field energy     =     0.0000000046 hartrees
 Requested basis set is 6-311++G(d,p)
 There are 70 shells and 166 basis functions
 A cutoff of  1.0D-11 yielded   2375 shell pairs
 There are     13588 function pairs (     14443 Cartesian)
 Smallest overlap matrix eigenvalue = 2.74E-05
 Guess MOs from SCF MO coefficient file
 Reading MOs from coefficient file
 Reading MOs from coefficient file
 A restricted hybrid HF-DFT SCF calculation will be
 performed using Pulay DIIS extrapolation
 Exchange:     0.2000 Hartree-Fock + 0.0800 Slater + 0.7200 B88
 Correlation:  0.1900 VWN1RPA + 0.8100 LYP
 Using SG-1 standard quadrature grid
 SCF converges when DIIS error is below 1.0E-08
 Geometry optimization detected.  Setting ReadMinima to 0
 Setting SaveMinima to 0
 ---------------------------------------
  Cycle       Energy         DIIS Error
 ---------------------------------------
    1    -232.5425849498      5.79E-04
    2    -232.5425343186      4.07E-05
    3    -232.5425406989      4.47E-05
    4    -232.5425447876      2.17E-05
    5    -232.5425457040      5.21E-06
    6    -232.5425460753      2.03E-06
    7    -232.5425459957      1.73E-07
    8    -232.5425459907      1.00E-07
    9    -232.5425459961      2.13E-08
   10    -232.5425459952      3.98E-09 Convergence criterion met
 ---------------------------------------
 SCF time:  CPU 25.74 s  wall 25.85 s
 SCF   energy in the final basis set = -232.5425459952
 Total energy in the final basis set = -232.5425459952

 --------------------------------------------------------------

                    Orbital Energies (a.u.)
 --------------------------------------------------------------

 Alpha MOs
 -- Occupied --
-19.116 -10.266 -10.186 -10.178 -10.164  -1.051  -0.792  -0.744
 -0.649  -0.531  -0.478  -0.477  -0.449  -0.431  -0.414  -0.373
 -0.372  -0.368  -0.350  -0.257
 -- Virtual --
 -0.027  -0.015   0.005   0.019   0.021   0.036   0.044   0.045
  0.059   0.071   0.078   0.092   0.101   0.107   0.110   0.113
  0.125   0.133   0.138   0.142   0.151   0.154   0.163   0.171
  0.181   0.183   0.192   0.194   0.206   0.218   0.240   0.259
  0.283   0.286   0.297   0.302   0.327   0.340   0.346   0.377
  0.431   0.450   0.453   0.473   0.481   0.523   0.531   0.558
  0.586   0.599   0.623   0.630   0.637   0.648   0.656   0.669
  0.689   0.705   0.724   0.739   0.765   0.827   0.873   0.944
  0.949   1.009   1.067   1.124   1.182   1.188   1.238   1.248
  1.292   1.403   1.431   1.437   1.446   1.466   1.512   1.536
  1.546   1.551   1.585   1.600   1.608   1.638   1.667   1.684
  1.739   1.770   1.787   1.803   1.867   1.879   1.952   2.008
  2.049   2.077   2.145   2.169   2.204   2.229   2.311   2.355
  2.437   2.460   2.486   2.509   2.514   2.526   2.549   2.560
  2.570   2.621   2.629   2.635   2.672   2.717   2.837   2.861
  2.895   2.908   2.915   2.931   3.017   3.141   3.330   3.351
  3.503   3.678   3.777   3.785   3.812   3.822   3.832   4.063
  4.184   4.341   5.058   5.226   5.719  23.809  23.870  23.951
 23.983  49.981
 --------------------------------------------------------------

          Ground-State Mulliken Net Atomic Charges

     Atom                 Charge (a.u.)
  ----------------------------------------
      1 C                    -0.555003
      2 C                     0.268561
      3 C                    -0.136212
      4 C                    -0.557810
      5 O                    -0.263042
      6 H                     0.149705
      7 H                     0.172380
      8 H                     0.171955
      9 H                     0.148967
     10 H                     0.148145
     11 H                     0.159860
     12 H                     0.132582
     13 H                     0.159913
  ----------------------------------------
  Sum of atomic charges =    -0.000000

 -----------------------------------------------------------------
                    Cartesian Multipole Moments
 -----------------------------------------------------------------
    Charge (ESU x 10^10)
                 0.0000
    Dipole Moment (Debye)
         X       0.1673      Y      -2.9290      Z       0.1167
       Tot       2.9361
    Quadrupole Moments (Debye-Ang)
        XX     -30.2765     XY      -1.1490     YY     -36.2227
        XZ       0.1166     YZ       0.1686     ZZ     -30.9473
    Octopole Moments (Debye-Ang^2)
       XXX       5.1490    XXY       0.3239    XYY      -2.0963
       YYY      -5.1549    XXZ       0.0057    XYZ      -0.0997
       YYZ       0.0091    XZZ       1.5592    YZZ       1.2505
       ZZZ       0.5449
    Hexadecapole Moments (Debye-Ang^3)
      XXXX    -453.7124   XXXY       5.6524   XXYY    -105.0269
      XYYY      -2.2852   YYYY    -171.6324   XXXZ       0.0235
      XXYZ      -0.1190   XYYZ      -0.1260   YYYZ       2.3954
      XXZZ     -82.0202   XYZZ       0.3639   YYZZ     -34.7534
      XZZZ       1.5551   YZZZ       1.2827   ZZZZ     -52.6236
 -----------------------------------------------------------------
 Calculating analytic gradient of the SCF energy
 Gradient of SCF Energy
            1           2           3           4           5           6
    1   0.0004184  -0.0000889   0.0000586   0.0000066   0.0001003   0.0002050
    2  -0.0003012   0.0001561  -0.0000096   0.0000151  -0.0000864   0.0005931
    3  -0.0012919   0.0053989  -0.0020090   0.0000152  -0.0016042  -0.0000138
            7           8           9          10          11          12
    1  -0.0005548  -0.0001465   0.0002821  -0.0002831   0.0000464   0.0000009
    2   0.0002053  -0.0005435   0.0002816  -0.0003231   0.0000006   0.0000025
    3  -0.0009034   0.0004118   0.0000307   0.0000323  -0.0000276  -0.0000257
           13
    1  -0.0000450
    2   0.0000093
    3  -0.0000134
 Max gradient component =       5.399E-03
 RMS gradient           =       1.015E-03
 Gradient time:  CPU 9.10 s  wall 9.11 s
 Geometry Optimization Parameters
   NAtoms,    NIC,     NZ,  NCons,   NDum,   NFix, NCnnct, MaxDiis
       13      80       0       0       0       0       0       0

 Cartesian Hessian Update
 Hessian Updated using BFGS Update


** GEOMETRY OPTIMIZATION IN DELOCALIZED INTERNAL COORDINATES **
   Searching for a Minimum

   Optimization Cycle:   3

                       Coordinates (Angstroms)
     ATOM                X               Y               Z
      1  C         1.8877408509   -0.5039948477    0.0111354289
      2  C         0.5259050832    0.1731274553   -0.0055177914
      3  C        -0.6924160657   -0.7363252379    0.0018525355
      4  C        -2.0286420379   -0.0016564291    0.0162251926
      5  O         0.4317140678    1.3803867199   -0.0519685237
      6  H         1.8316082772   -1.5788186315   -0.1642533479
      7  H         2.3480599767   -0.3334214501    0.9877833950
      8  H         2.5325244455   -0.0400876538   -0.7362950671
      9  H        -0.5933302383   -1.4054665851    0.8674795115
     10  H        -0.6089928332   -1.3966212056   -0.8721348564
     11  H        -2.1174026071    0.6326595114    0.9004926176
     12  H        -2.8587688078   -0.7122200971    0.0166792366
     13  H        -2.1287049113    0.6453505512   -0.8574092312
   Point Group: c1    Number of degrees of freedom:    33


   Energy is   -232.542545995

 Hessian Updated using BFGS Update

 30 Hessian modes will be used to form the next step
  Hessian Eigenvalues:
     0.004708    0.005890    0.006483    0.028394    0.041955    0.052911
     0.056817    0.057043    0.070251    0.075319    0.099015    0.133643
     0.159945    0.160173    0.165246    0.218850    0.249963    0.250177
     0.298981    0.301758    0.303520    0.325669    0.328146    0.336191
     0.338361    0.338644    0.345037    0.345821    0.346202    0.990625

 Minimum Search - Taking Simple RFO Step
 Searching for Lamda that Minimizes Along All modes
 Value Taken    Lamda =  -0.00014524
 Step Taken.  Stepsize is  0.067439

                             Maximum     Tolerance    Cnvgd?
         Gradient           0.001720      0.000300      NO
         Displacement       0.046089      0.000120      NO
         Energy change      0.000053      0.000000      NO


 New Cartesian Coordinates Obtained by Inverse Iteration

 Displacement from previous Coordinates is:  0.074407
 ----------------------------------------------------------------
             Standard Nuclear Orientation (Angstroms)
    I     Atom           X                Y                Z
 ----------------------------------------------------------------
    1      C       1.8878122253    -0.5037048919     0.0126511574
    2      C       0.5260772476     0.1726734221    -0.0246560277
    3      C      -0.6923362317    -0.7365018493    -0.0038790812
    4      C      -2.0283468658    -0.0016269613     0.0196677787
    5      O       0.4317053652     1.3802936893    -0.0594675136
    6      H       1.8338260668    -1.5787741694    -0.1665531297
    7      H       2.3322934287    -0.3360619903     0.9982792631
    8      H       2.5444744864    -0.0370150955    -0.7239392139
    9      H      -0.5864447062    -1.4041800490     0.8621125581
   10      H      -0.6159429367    -1.3982519402    -0.8773576888
   11      H      -2.1101405628     0.6341772092     0.9035546486
   12      H      -2.8585620279    -0.7120464516     0.0278904634
   13      H      -2.1351202891     0.6439311778    -0.8542341143
 ----------------------------------------------------------------
 Nuclear Repulsion Energy =   175.7210872859 hartrees
 There are       20 alpha and       20 beta electrons
 Applying Cartesian multipole field
    Component          Value
    ---------          -----
     (2,0,0)        1.00000E-11
     (0,2,0)        2.00000E-11
     (0,0,2)       -3.00000E-11
 Nucleus-field energy     =     0.0000000046 hartrees
 Requested basis set is 6-311++G(d,p)
 There are 70 shells and 166 basis functions
 A cutoff of  1.0D-11 yielded   2375 shell pairs
 There are     13588 function pairs (     14443 Cartesian)
 Smallest overlap matrix eigenvalue = 2.74E-05
 Guess MOs from SCF MO coefficient file
 Reading MOs from coefficient file
 Reading MOs from coefficient file
 A restricted hybrid HF-DFT SCF calculation will be
 performed using Pulay DIIS extrapolation
 Exchange:     0.2000 Hartree-Fock + 0.0800 Slater + 0.7200 B88
 Correlation:  0.1900 VWN1RPA + 0.8100 LYP
 Using SG-1 standard quadrature grid
 SCF converges when DIIS error is below 1.0E-08
 Geometry optimization detected.  Setting ReadMinima to 0
 Setting SaveMinima to 0
 ---------------------------------------
  Cycle       Energy         DIIS Error
 ---------------------------------------
    1    -232.5415556805      2.83E-04
    2    -232.5426255820      1.91E-05
    3    -232.5426276506      1.49E-05
    4    -232.5426279230      1.04E-05
    5    -232.5426282876      2.98E-06
    6    -232.5426282916      8.25E-07
    7    -232.5426283179      1.28E-07
    8    -232.5426283072      4.00E-08
    9    -232.5426283089      1.24E-08
   10    -232.5426283095      2.57E-09 Convergence criterion met
 ---------------------------------------
 SCF time:  CPU 25.31 s  wall 25.44 s
 SCF   energy in the final basis set = -232.5426283095
 Total energy in the final basis set = -232.5426283095

 --------------------------------------------------------------

                    Orbital Energies (a.u.)
 --------------------------------------------------------------

 Alpha MOs
 -- Occupied --
-19.116 -10.266 -10.186 -10.179 -10.164  -1.051  -0.792  -0.743
 -0.649  -0.531  -0.478  -0.477  -0.449  -0.431  -0.414  -0.373
 -0.372  -0.368  -0.350  -0.257
 -- Virtual --
 -0.027  -0.015   0.005   0.020   0.021   0.036   0.044   0.045
  0.058   0.071   0.078   0.092   0.100   0.107   0.109   0.113
  0.125   0.133   0.138   0.142   0.151   0.154   0.162   0.171
  0.181   0.183   0.192   0.194   0.206   0.218   0.241   0.259
  0.283   0.286   0.296   0.303   0.327   0.339   0.346   0.377
  0.431   0.451   0.453   0.472   0.481   0.521   0.533   0.558
  0.586   0.599   0.623   0.630   0.637   0.648   0.656   0.669
  0.689   0.705   0.724   0.739   0.765   0.827   0.872   0.943
  0.949   1.009   1.069   1.122   1.181   1.189   1.238   1.248
  1.294   1.403   1.431   1.437   1.444   1.466   1.512   1.535
  1.547   1.550   1.585   1.599   1.608   1.638   1.667   1.685
  1.739   1.772   1.786   1.802   1.867   1.879   1.950   2.008
  2.050   2.076   2.144   2.169   2.203   2.230   2.311   2.355
  2.438   2.459   2.487   2.507   2.513   2.527   2.551   2.560
  2.570   2.620   2.629   2.636   2.672   2.716   2.838   2.861
  2.895   2.908   2.915   2.931   3.017   3.141   3.329   3.352
  3.503   3.678   3.777   3.784   3.812   3.821   3.831   4.063
  4.184   4.341   5.058   5.227   5.719  23.809  23.870  23.949
 23.983  49.981
 --------------------------------------------------------------

          Ground-State Mulliken Net Atomic Charges

     Atom                 Charge (a.u.)
  ----------------------------------------
      1 C                    -0.556376
      2 C                     0.268631
      3 C                    -0.136699
      4 C                    -0.557225
      5 O                    -0.262655
      6 H                     0.149663
      7 H                     0.173321
      8 H                     0.171517
      9 H                     0.150060
     10 H                     0.147213
     11 H                     0.159324
     12 H                     0.132697
     13 H                     0.160528
  ----------------------------------------
  Sum of atomic charges =    -0.000000

 -----------------------------------------------------------------
                    Cartesian Multipole Moments
 -----------------------------------------------------------------
    Charge (ESU x 10^10)
                -0.0000
    Dipole Moment (Debye)
         X       0.1655      Y      -2.9288      Z       0.1202
       Tot       2.9360
    Quadrupole Moments (Debye-Ang)
        XX     -30.2833     XY      -1.1468     YY     -36.2260
        XZ       0.1244     YZ       0.1814     ZZ     -30.9476
    Octopole Moments (Debye-Ang^2)
       XXX       5.1052    XXY       0.3400    XYY      -2.1035
       YYY      -5.1373    XXZ       0.1340    XYZ      -0.0945
       YYZ       0.1872    XZZ       1.5486    YZZ       1.2426
       ZZZ       0.9281
    Hexadecapole Moments (Debye-Ang^3)
      XXXX    -453.7168   XXXY       5.7075   XXYY    -105.0245
      XYYY      -2.2848   YYYY    -171.6494   XXXZ       0.1609
      XXYZ      -0.1300   XYYZ      -0.0547   YYYZ       2.6113
      XXZZ     -82.0648   XYZZ       0.3484   YYZZ     -34.7701
      XZZZ       1.8389   YZZZ       1.4452   ZZZZ     -52.6757
 -----------------------------------------------------------------
 Calculating analytic gradient of the SCF energy
 Gradient of SCF Energy
            1           2           3           4           5           6
    1   0.0000226  -0.0000486  -0.0000131  -0.0000111   0.0000851   0.0000101
    2  -0.0001128  -0.0000406   0.0000343  -0.0000007  -0.0000441   0.0001404
    3   0.0001708   0.0004111  -0.0004756   0.0000301   0.0001038   0.0000088
            7           8           9          10          11          12
    1   0.0000060  -0.0000568   0.0000338  -0.0000191   0.0000219  -0.0000089
    2   0.0001593  -0.0001408   0.0000405  -0.0000524  -0.0000005   0.0000075
    3  -0.0002722  -0.0000603   0.0000569   0.0000567  -0.0000173  -0.0000047
           13
    1  -0.0000219
    2   0.0000097
    3  -0.0000081
 Max gradient component =       4.756E-04
 RMS gradient           =       1.265E-04
 Gradient time:  CPU 9.00 s  wall 9.00 s
 Geometry Optimization Parameters
   NAtoms,    NIC,     NZ,  NCons,   NDum,   NFix, NCnnct, MaxDiis
       13      80       0       0       0       0       0       0

 Cartesian Hessian Update
 Hessian Updated using BFGS Update


** GEOMETRY OPTIMIZATION IN DELOCALIZED INTERNAL COORDINATES **
   Searching for a Minimum

   Optimization Cycle:   4

                       Coordinates (Angstroms)
     ATOM                X               Y               Z
      1  C         1.8878122253   -0.5037048919    0.0126511574
      2  C         0.5260772476    0.1726734221   -0.0246560277
      3  C        -0.6923362317   -0.7365018493   -0.0038790812
      4  C        -2.0283468658   -0.0016269613    0.0196677787
      5  O         0.4317053652    1.3802936893   -0.0594675136
      6  H         1.8338260668   -1.5787741694   -0.1665531297
      7  H         2.3322934287   -0.3360619903    0.9982792631
      8  H         2.5444744864   -0.0370150955   -0.7239392139
      9  H        -0.5864447062   -1.4041800490    0.8621125581
     10  H        -0.6159429367   -1.3982519402   -0.8773576888
     11  H        -2.1101405628    0.6341772092    0.9035546486
     12  H        -2.8585620279   -0.7120464516    0.0278904634
     13  H        -2.1351202891    0.6439311778   -0.8542341143
   Point Group: c1    Number of degrees of freedom:    33


   Energy is   -232.542628310

 Hessian Updated using BFGS Update

 31 Hessian modes will be used to form the next step
  Hessian Eigenvalues:
     0.004206    0.005890    0.006480    0.028424    0.040861    0.052908
     0.056817    0.057043    0.070673    0.075226    0.099017    0.133146
     0.159964    0.159998    0.160159    0.165309    0.218879    0.249984
     0.250075    0.298973    0.301646    0.303520    0.324508    0.328009
     0.334529    0.338363    0.338785    0.345037    0.345812    0.346190
     0.990623

 Minimum Search - Taking Simple RFO Step
 Searching for Lamda that Minimizes Along All modes
 Value Taken    Lamda =  -0.00002917
 Step Taken.  Stepsize is  0.080390

                             Maximum     Tolerance    Cnvgd?
         Gradient           0.000239      0.000300     YES
         Displacement       0.038806      0.000120      NO
         Energy change     -0.000082      0.000000      NO


 New Cartesian Coordinates Obtained by Inverse Iteration

 Displacement from previous Coordinates is:  0.095693
 ----------------------------------------------------------------
             Standard Nuclear Orientation (Angstroms)
    I     Atom           X                Y                Z
 ----------------------------------------------------------------
    1      C       1.8877448355    -0.5031569758     0.0135574743
    2      C       0.5262267197     0.1727032294    -0.0370846079
    3      C      -0.6919582285    -0.7365066349    -0.0050912148
    4      C      -2.0278141022    -0.0015470791     0.0236015503
    5      O       0.4313206643     1.3799128392    -0.0830629599
    6      H       1.8368236227    -1.5758454049    -0.1814391354
    7      H       2.3136209601    -0.3510050980     1.0101045540
    8      H       2.5571656576    -0.0256161524    -0.7042715481
    9      H      -0.5811408310    -1.4019138557     0.8619478405
   10      H      -0.6206034981    -1.4004312758    -0.8774002426
   11      H      -2.1054584460     0.6356311226     0.9069344980
   12      H      -2.8579817546    -0.7119381674     0.0370391332
   13      H      -2.1386503994     0.6426255528    -0.8507662415
 ----------------------------------------------------------------
 Nuclear Repulsion Energy =   175.7238635640 hartrees
 There are       20 alpha and       20 beta electrons
 Applying Cartesian multipole field
    Component          Value
    ---------          -----
     (2,0,0)        1.00000E-11
     (0,2,0)        2.00000E-11
     (0,0,2)       -3.00000E-11
 Nucleus-field energy     =     0.0000000045 hartrees
 Requested basis set is 6-311++G(d,p)
 There are 70 shells and 166 basis functions
 A cutoff of  1.0D-11 yielded   2374 shell pairs
 There are     13590 function pairs (     14445 Cartesian)
 Smallest overlap matrix eigenvalue = 2.73E-05
 Guess MOs from SCF MO coefficient file
 Reading MOs from coefficient file
 Reading MOs from coefficient file
 A restricted hybrid HF-DFT SCF calculation will be
 performed using Pulay DIIS extrapolation
 Exchange:     0.2000 Hartree-Fock + 0.0800 Slater + 0.7200 B88
 Correlation:  0.1900 VWN1RPA + 0.8100 LYP
 Using SG-1 standard quadrature grid
 SCF converges when DIIS error is below 1.0E-08
 Geometry optimization detected.  Setting ReadMinima to 0
 Setting SaveMinima to 0
 ---------------------------------------
  Cycle       Energy         DIIS Error
 ---------------------------------------
    1    -232.5421082401      2.83E-04
    2    -232.5426541023      1.85E-05
    3    -232.5426568623      1.04E-05
    4    -232.5426568364      8.24E-06
    5    -232.5426571231      3.15E-06
    6    -232.5426571756      8.19E-07
    7    -232.5426571437      1.22E-07
    8    -232.5426571410      4.01E-08
    9    -232.5426571447      1.32E-08
   10    -232.5426571439      2.16E-09 Convergence criterion met
 ---------------------------------------
 SCF time:  CPU 25.09 s  wall 25.18 s
 SCF   energy in the final basis set = -232.5426571439
 Total energy in the final basis set = -232.5426571439

 --------------------------------------------------------------

                    Orbital Energies (a.u.)
 --------------------------------------------------------------

 Alpha MOs
 -- Occupied --
-19.116 -10.266 -10.186 -10.179 -10.164  -1.051  -0.792  -0.743
 -0.649  -0.531  -0.478  -0.477  -0.449  -0.431  -0.414  -0.373
 -0.372  -0.368  -0.350  -0.257
 -- Virtual --
 -0.027  -0.015   0.005   0.019   0.021   0.036   0.044   0.045
  0.058   0.071   0.078   0.092   0.101   0.107   0.109   0.113
  0.125   0.133   0.138   0.143   0.151   0.154   0.162   0.171
  0.180   0.182   0.192   0.195   0.205   0.219   0.241   0.259
  0.282   0.286   0.296   0.303   0.327   0.339   0.346   0.377
  0.430   0.451   0.452   0.474   0.480   0.520   0.534   0.557
  0.587   0.600   0.623   0.631   0.637   0.647   0.656   0.669
  0.689   0.704   0.723   0.738   0.765   0.827   0.871   0.943
  0.950   1.009   1.070   1.122   1.180   1.189   1.237   1.248
  1.294   1.405   1.431   1.439   1.444   1.466   1.513   1.534
  1.547   1.551   1.585   1.599   1.609   1.638   1.666   1.685
  1.738   1.771   1.786   1.801   1.868   1.881   1.949   2.008
  2.050   2.074   2.144   2.168   2.201   2.232   2.310   2.355
  2.437   2.458   2.486   2.507   2.513   2.528   2.553   2.560
  2.571   2.619   2.630   2.636   2.672   2.716   2.836   2.861
  2.894   2.908   2.915   2.931   3.016   3.141   3.328   3.352
  3.502   3.678   3.776   3.785   3.812   3.822   3.831   4.062
  4.183   4.340   5.058   5.226   5.719  23.809  23.870  23.949
 23.983  49.981
 --------------------------------------------------------------

          Ground-State Mulliken Net Atomic Charges

     Atom                 Charge (a.u.)
  ----------------------------------------
      1 C                    -0.557396
      2 C                     0.268705
      3 C                    -0.136594
      4 C                    -0.556152
      5 O                    -0.262617
      6 H                     0.149503
      7 H                     0.173413
      8 H                     0.171346
      9 H                     0.150248
     10 H                     0.147050
     11 H                     0.158836
     12 H                     0.132841
     13 H                     0.160816
  ----------------------------------------
  Sum of atomic charges =    -0.000000

 -----------------------------------------------------------------
                    Cartesian Multipole Moments
 -----------------------------------------------------------------
    Charge (ESU x 10^10)
                -0.0000
    Dipole Moment (Debye)
         X       0.1650      Y      -2.9292      Z       0.1557
       Tot       2.9379
    Quadrupole Moments (Debye-Ang)
        XX     -30.2911     XY      -1.1485     YY     -36.2204
        XZ       0.1496     YZ       0.2593     ZZ     -30.9550
    Octopole Moments (Debye-Ang^2)
       XXX       5.0783    XXY       0.3439    XYY      -2.0883
       YYY      -5.1201    XXZ       0.2703    XYZ      -0.0706
       YYZ       0.4333    XZZ       1.5256    YZZ       1.2087
       ZZZ       1.4045
    Hexadecapole Moments (Debye-Ang^3)
      XXXX    -453.5504   XXXY       5.7588   XXYY    -104.9387
      XYYY      -2.2700   YYYY    -171.6199   XXXZ       0.4320
      XXYZ       0.0286   XYYZ       0.0923   YYYZ       3.4420
      XXZZ     -82.1480   XYZZ       0.2997   YYZZ     -34.7850
      XZZZ       2.3221   YZZZ       2.0257   ZZZZ     -52.8095
 -----------------------------------------------------------------
 Calculating analytic gradient of the SCF energy
 Gradient of SCF Energy
            1           2           3           4           5           6
    1   0.0000492  -0.0000656  -0.0000343   0.0000017   0.0000522  -0.0000137
    2  -0.0000707  -0.0000794   0.0000655  -0.0000063  -0.0000191   0.0000489
    3   0.0005201  -0.0004684  -0.0002057   0.0000151   0.0004165   0.0000014
            7           8           9          10          11          12
    1   0.0000657  -0.0000786  -0.0000095   0.0000359   0.0000196  -0.0000061
    2   0.0001594  -0.0001131  -0.0000061   0.0000022   0.0000013   0.0000080
    3  -0.0002125  -0.0001669   0.0000562   0.0000466  -0.0000036   0.0000025
           13
    1  -0.0000164
    2   0.0000095
    3  -0.0000016
 Max gradient component =       5.201E-04
 RMS gradient           =       1.489E-04
 Gradient time:  CPU 8.92 s  wall 8.94 s
 Geometry Optimization Parameters
   NAtoms,    NIC,     NZ,  NCons,   NDum,   NFix, NCnnct, MaxDiis
       13      80       0       0       0       0       0       0

 Cartesian Hessian Update
 Hessian Updated using BFGS Update


** GEOMETRY OPTIMIZATION IN DELOCALIZED INTERNAL COORDINATES **
   Searching for a Minimum

   Optimization Cycle:   5

                       Coordinates (Angstroms)
     ATOM                X               Y               Z
      1  C         1.8877448355   -0.5031569758    0.0135574743
      2  C         0.5262267197    0.1727032294   -0.0370846079
      3  C        -0.6919582285   -0.7365066349   -0.0050912148
      4  C        -2.0278141022   -0.0015470791    0.0236015503
      5  O         0.4313206643    1.3799128392   -0.0830629599
      6  H         1.8368236227   -1.5758454049   -0.1814391354
      7  H         2.3136209601   -0.3510050980    1.0101045540
      8  H         2.5571656576   -0.0256161524   -0.7042715481
      9  H        -0.5811408310   -1.4019138557    0.8619478405
     10  H        -0.6206034981   -1.4004312758   -0.8774002426
     11  H        -2.1054584460    0.6356311226    0.9069344980
     12  H        -2.8579817546   -0.7119381674    0.0370391332
     13  H        -2.1386503994    0.6426255528   -0.8507662415
   Point Group: c1    Number of degrees of freedom:    33


   Energy is   -232.542657144

 Hessian Updated using BFGS Update

 32 Hessian modes will be used to form the next step
  Hessian Eigenvalues:
     0.000016    0.005891    0.006630    0.037556    0.052880    0.056797
     0.057042    0.065363    0.074262    0.098555    0.102291    0.145694
     0.159934    0.159997    0.160037    0.160648    0.218825    0.231348
     0.249367    0.261497    0.299218    0.303301    0.308559    0.325171
     0.329185    0.338006    0.338386    0.345037    0.345769    0.346100
     0.420650    0.990931
**WARNING** Magnitude of eigenvalue   1 too small.  Replaced by     0.000100

 Minimum Search - Taking Simple RFO Step
 Searching for Lamda that Minimizes Along All modes
 Value Taken    Lamda =  -0.00031079
 Calculated Step too Large.  Step scaled by  0.345950
 Step Taken.  Stepsize is  0.300000

                             Maximum     Tolerance    Cnvgd?
         Gradient           0.000231      0.000300     YES
         Displacement       0.146502      0.000120      NO
         Energy change     -0.000029      0.000000      NO


 New Cartesian Coordinates Obtained by Inverse Iteration

 Displacement from previous Coordinates is:  0.354487
 ----------------------------------------------------------------
             Standard Nuclear Orientation (Angstroms)
    I     Atom           X                Y                Z
 ----------------------------------------------------------------
    1      C       1.8872841225    -0.5007192823     0.0164144387
    2      C       0.5267308085     0.1715015741    -0.0812942864
    3      C      -0.6905281239    -0.7368441890    -0.0083044157
    4      C      -2.0252352411    -0.0007028242     0.0377488606
    5      O       0.4296787564     1.3761851105    -0.1698697360
    6      H       1.8524368400    -1.5623894973    -0.2377671763
    7      H       2.2430262378    -0.4084512379     1.0481686478
    8      H       2.5993510785     0.0174867631    -0.6280170390
    9      H      -0.5626097191    -1.3934227722     0.8627648072
   10      H      -0.6374448538    -1.4093024076    -0.8755842373
   11      H      -2.0880202111     0.6422120104     0.9183286743
   12      H      -2.8554347724    -0.7104259996     0.0702084003
   13      H      -2.1499397223     0.6377848520    -0.8387278382
 ----------------------------------------------------------------
 Nuclear Repulsion Energy =   175.7366821189 hartrees
 There are       20 alpha and       20 beta electrons
 Applying Cartesian multipole field
    Component          Value
    ---------          -----
     (2,0,0)        1.00000E-11
     (0,2,0)        2.00000E-11
     (0,0,2)       -3.00000E-11
 Nucleus-field energy     =     0.0000000045 hartrees
 Requested basis set is 6-311++G(d,p)
 There are 70 shells and 166 basis functions
 A cutoff of  1.0D-11 yielded   2375 shell pairs
 There are     13591 function pairs (     14446 Cartesian)
 Smallest overlap matrix eigenvalue = 2.74E-05
 Guess MOs from SCF MO coefficient file
 Reading MOs from coefficient file
 Reading MOs from coefficient file
 A restricted hybrid HF-DFT SCF calculation will be
 performed using Pulay DIIS extrapolation
 Exchange:     0.2000 Hartree-Fock + 0.0800 Slater + 0.7200 B88
 Correlation:  0.1900 VWN1RPA + 0.8100 LYP
 Using SG-1 standard quadrature grid
 SCF converges when DIIS error is below 1.0E-08
 Geometry optimization detected.  Setting ReadMinima to 0
 Setting SaveMinima to 0
 ---------------------------------------
  Cycle       Energy         DIIS Error
 ---------------------------------------
    1    -232.5358761707      1.06E-03
    2    -232.5426957311      9.36E-05
    3    -232.5427224972      9.44E-05
    4    -232.5427494919      3.36E-05
    5    -232.5427515715      1.89E-05
    6    -232.5427524365      2.68E-06
    7    -232.5427525197      8.15E-07
    8    -232.5427524706      1.90E-07
    9    -232.5427524839      4.22E-08
   10    -232.5427524822      8.72E-09 Convergence criterion met
 ---------------------------------------
 SCF time:  CPU 26.22 s  wall 26.33 s
 SCF   energy in the final basis set = -232.5427524822
 Total energy in the final basis set = -232.5427524822

 --------------------------------------------------------------

                    Orbital Energies (a.u.)
 --------------------------------------------------------------

 Alpha MOs
 -- Occupied --
-19.116 -10.266 -10.186 -10.179 -10.164  -1.051  -0.792  -0.743
 -0.649  -0.531  -0.478  -0.477  -0.449  -0.431  -0.414  -0.373
 -0.371  -0.368  -0.351  -0.257
 -- Virtual --
 -0.027  -0.015   0.005   0.019   0.022   0.036   0.044   0.046
  0.058   0.071   0.078   0.091   0.101   0.107   0.109   0.113
  0.125   0.133   0.138   0.145   0.151   0.154   0.162   0.171
  0.179   0.181   0.191   0.196   0.205   0.221   0.243   0.258
  0.279   0.286   0.294   0.307   0.328   0.336   0.347   0.376
  0.429   0.450   0.453   0.474   0.481   0.517   0.536   0.556
  0.590   0.602   0.624   0.633   0.639   0.647   0.657   0.668
  0.690   0.701   0.723   0.736   0.764   0.828   0.868   0.943
  0.954   1.008   1.072   1.120   1.176   1.190   1.233   1.250
  1.294   1.409   1.434   1.441   1.444   1.466   1.515   1.532
  1.546   1.552   1.586   1.596   1.610   1.639   1.665   1.686
  1.731   1.771   1.789   1.797   1.868   1.890   1.944   2.009
  2.050   2.071   2.141   2.167   2.196   2.239   2.308   2.354
  2.434   2.455   2.484   2.504   2.512   2.530   2.554   2.569
  2.573   2.617   2.630   2.638   2.674   2.718   2.831   2.863
  2.891   2.910   2.916   2.930   3.010   3.144   3.323   3.354
  3.497   3.677   3.772   3.788   3.811   3.828   3.831   4.061
  4.182   4.337   5.059   5.225   5.718  23.808  23.870  23.947
 23.983  49.979
 --------------------------------------------------------------

          Ground-State Mulliken Net Atomic Charges

     Atom                 Charge (a.u.)
  ----------------------------------------
      1 C                    -0.562137
      2 C                     0.269534
      3 C                    -0.136478
      4 C                    -0.551374
      5 O                    -0.262490
      6 H                     0.148778
      7 H                     0.173299
      8 H                     0.171146
      9 H                     0.150899
     10 H                     0.146525
     11 H                     0.156996
     12 H                     0.133425
     13 H                     0.161877
  ----------------------------------------
  Sum of atomic charges =    -0.000000

 -----------------------------------------------------------------
                    Cartesian Multipole Moments
 -----------------------------------------------------------------
    Charge (ESU x 10^10)
                 0.0000
    Dipole Moment (Debye)
         X       0.1621      Y      -2.9281      Z       0.2854
       Tot       2.9464
    Quadrupole Moments (Debye-Ang)
        XX     -30.3221     XY      -1.1534     YY     -36.1800
        XZ       0.2368     YZ       0.5459     ZZ     -31.0066
    Octopole Moments (Debye-Ang^2)
       XXX       4.9718    XXY       0.3770    XYY      -2.0078
       YYY      -4.9733    XXZ       0.7604    XYZ       0.0265
       YYZ       1.3306    XZZ       1.4077    YZZ       1.0480
       ZZZ       3.1222
    Hexadecapole Moments (Debye-Ang^3)
      XXXX    -452.6969   XXXY       6.0246   XXYY    -104.4988
      XYYY      -2.1690   YYYY    -171.2316   XXXZ       1.4713
      XXYZ       0.6559   XYYZ       0.6366   YYYZ       6.4860
      XXZZ     -82.5895   XYZZ       0.0914   YYZZ     -34.9023
      XZZZ       4.0590   YZZZ       4.1649   ZZZZ     -53.7053
 -----------------------------------------------------------------
 Calculating analytic gradient of the SCF energy
 Gradient of SCF Energy
            1           2           3           4           5           6
    1   0.0002015  -0.0002197  -0.0001368   0.0000468  -0.0000412  -0.0000880
    2   0.0000141  -0.0003539   0.0002629  -0.0000372   0.0001101  -0.0002245
    3   0.0014393  -0.0033299   0.0007423  -0.0000478   0.0013952   0.0000181
            7           8           9          10          11          12
    1   0.0001798  -0.0000657  -0.0001341   0.0002355   0.0000087   0.0000014
    2   0.0001263   0.0000507  -0.0001659   0.0001863   0.0000111   0.0000108
    3   0.0000313  -0.0004037   0.0000590  -0.0000022   0.0000435   0.0000281
           13
    1   0.0000119
    2   0.0000092
    3   0.0000266
 Max gradient component =       3.330E-03
 RMS gradient           =       6.485E-04
 Gradient time:  CPU 8.92 s  wall 8.92 s
 Geometry Optimization Parameters
   NAtoms,    NIC,     NZ,  NCons,   NDum,   NFix, NCnnct, MaxDiis
       13      80       0       0       0       0       0       0

 Cartesian Hessian Update
 Hessian Updated using BFGS Update


** GEOMETRY OPTIMIZATION IN DELOCALIZED INTERNAL COORDINATES **
   Searching for a Minimum

   Optimization Cycle:   6

                       Coordinates (Angstroms)
     ATOM                X               Y               Z
      1  C         1.8872841225   -0.5007192823    0.0164144387
      2  C         0.5267308085    0.1715015741   -0.0812942864
      3  C        -0.6905281239   -0.7368441890   -0.0083044157
      4  C        -2.0252352411   -0.0007028242    0.0377488606
      5  O         0.4296787564    1.3761851105   -0.1698697360
      6  H         1.8524368400   -1.5623894973   -0.2377671763
      7  H         2.2430262378   -0.4084512379    1.0481686478
      8  H         2.5993510785    0.0174867631   -0.6280170390
      9  H        -0.5626097191   -1.3934227722    0.8627648072
     10  H        -0.6374448538   -1.4093024076   -0.8755842373
     11  H        -2.0880202111    0.6422120104    0.9183286743
     12  H        -2.8554347724   -0.7104259996    0.0702084003
     13  H        -2.1499397223    0.6377848520   -0.8387278382
   Point Group: c1    Number of degrees of freedom:    33


   Energy is   -232.542752482

 Hessian Updated using BFGS Update

 33 Hessian modes will be used to form the next step
  Hessian Eigenvalues:
     0.000325    0.005891    0.006589    0.037239    0.052879    0.056797
     0.057042    0.065460    0.074012    0.098606    0.103283    0.147206
     0.159834    0.159998    0.160000    0.160038    0.160728    0.218735
     0.233528    0.248083    0.263780    0.299221    0.303310    0.309604
     0.324714    0.329327    0.337663    0.338386    0.345037    0.345764
     0.346100    0.458021    0.990979

 Minimum Search - Taking Simple RFO Step
 Searching for Lamda that Minimizes Along All modes
 Value Taken    Lamda =  -0.00015325
 Calculated Step too Large.  Step scaled by  0.546649
 Step Taken.  Stepsize is  0.300000

                             Maximum     Tolerance    Cnvgd?
         Gradient           0.001069      0.000300      NO
         Displacement       0.148145      0.000120      NO
         Energy change     -0.000095      0.000000      NO


 New Cartesian Coordinates Obtained by Inverse Iteration

 Displacement from previous Coordinates is:  0.349636
 ----------------------------------------------------------------
             Standard Nuclear Orientation (Angstroms)
    I     Atom           X                Y                Z
 ----------------------------------------------------------------
    1      C       1.8864455532    -0.4976063520     0.0192657544
    2      C       0.5272348744     0.1685829332    -0.1222112621
    3      C      -0.6889299587    -0.7376048126    -0.0094836216
    4      C      -2.0217443125     0.0009609282     0.0510377864
    5      O       0.4275553880     1.3690199900    -0.2549385021
    6      H       1.8741865172    -1.5446287801    -0.2944821132
    7      H       2.1729705270    -0.4685442421     1.0770448506
    8      H       2.6324221177     0.0606358964    -0.5482552587
    9      H      -0.5460204540    -1.3850925250     0.8656550369
   10      H      -0.6534273602    -1.4189262358    -0.8709576717
   11      H      -2.0709174535     0.6501970062     0.9280537665
   12      H      -2.8522636848    -0.7073239289     0.1013468707
   13      H      -2.1582165539     0.6332422224    -0.8280065361
 ----------------------------------------------------------------
 Nuclear Repulsion Energy =   175.7547886483 hartrees
 There are       20 alpha and       20 beta electrons
 Applying Cartesian multipole field
    Component          Value
    ---------          -----
     (2,0,0)        1.00000E-11
     (0,2,0)        2.00000E-11
     (0,0,2)       -3.00000E-11
 Nucleus-field energy     =     0.0000000045 hartrees
 Requested basis set is 6-311++G(d,p)
 There are 70 shells and 166 basis functions
 A cutoff of  1.0D-11 yielded   2375 shell pairs
 There are     13591 function pairs (     14446 Cartesian)
 Smallest overlap matrix eigenvalue = 2.76E-05
 Guess MOs from SCF MO coefficient file
 Reading MOs from coefficient file
 Reading MOs from coefficient file
 A restricted hybrid HF-DFT SCF calculation will be
 performed using Pulay DIIS extrapolation
 Exchange:     0.2000 Hartree-Fock + 0.0800 Slater + 0.7200 B88
 Correlation:  0.1900 VWN1RPA + 0.8100 LYP
 Using SG-1 standard quadrature grid
 SCF converges when DIIS error is below 1.0E-08
 Geometry optimization detected.  Setting ReadMinima to 0
 Setting SaveMinima to 0
 ---------------------------------------
  Cycle       Energy         DIIS Error
 ---------------------------------------
    1    -232.5356586803      1.06E-03
    2    -232.5427442036      9.58E-05
    3    -232.5427717478      9.55E-05
    4    -232.5428002477      3.16E-05
    5    -232.5428019201      1.98E-05
    6    -232.5428027709      2.74E-06
    7    -232.5428028577      8.25E-07
    8    -232.5428028117      1.90E-07
    9    -232.5428028314      3.69E-08
   10    -232.5428028293      9.05E-09 Convergence criterion met
 ---------------------------------------
 SCF time:  CPU 26.22 s  wall 26.27 s
 SCF   energy in the final basis set = -232.5428028293
 Total energy in the final basis set = -232.5428028293

 --------------------------------------------------------------

                    Orbital Energies (a.u.)
 --------------------------------------------------------------

 Alpha MOs
 -- Occupied --
-19.116 -10.266 -10.186 -10.179 -10.164  -1.051  -0.792  -0.744
 -0.649  -0.531  -0.478  -0.477  -0.449  -0.430  -0.414  -0.374
 -0.371  -0.368  -0.351  -0.257
 -- Virtual --
 -0.027  -0.015   0.005   0.019   0.022   0.036   0.044   0.046
  0.058   0.072   0.077   0.090   0.101   0.106   0.108   0.113
  0.125   0.134   0.138   0.146   0.150   0.155   0.161   0.170
  0.177   0.181   0.190   0.197   0.207   0.222   0.246   0.256
  0.275   0.286   0.293   0.311   0.329   0.333   0.348   0.375
  0.427   0.448   0.454   0.471   0.485   0.515   0.537   0.555
  0.595   0.603   0.624   0.636   0.641   0.646   0.657   0.668
  0.690   0.698   0.723   0.734   0.763   0.828   0.866   0.942
  0.960   1.007   1.074   1.116   1.173   1.191   1.230   1.252
  1.296   1.410   1.433   1.445   1.449   1.466   1.516   1.532
  1.546   1.553   1.586   1.594   1.611   1.639   1.664   1.687
  1.723   1.770   1.791   1.795   1.869   1.896   1.940   2.010
  2.048   2.069   2.141   2.165   2.193   2.244   2.305   2.353
  2.432   2.452   2.483   2.501   2.511   2.531   2.553   2.574
  2.584   2.614   2.629   2.640   2.676   2.720   2.826   2.865
  2.889   2.912   2.917   2.930   3.005   3.147   3.317   3.355
  3.492   3.676   3.766   3.791   3.811   3.830   3.836   4.060
  4.180   4.333   5.060   5.223   5.718  23.807  23.870  23.945
 23.982  49.978
 --------------------------------------------------------------

          Ground-State Mulliken Net Atomic Charges

     Atom                 Charge (a.u.)
  ----------------------------------------
      1 C                    -0.567012
      2 C                     0.271072
      3 C                    -0.136897
      4 C                    -0.545769
      5 O                    -0.262435
      6 H                     0.147948
      7 H                     0.171980
      8 H                     0.171554
      9 H                     0.151243
     10 H                     0.146228
     11 H                     0.155130
     12 H                     0.133944
     13 H                     0.163014
  ----------------------------------------
  Sum of atomic charges =     0.000000

 -----------------------------------------------------------------
                    Cartesian Multipole Moments
 -----------------------------------------------------------------
    Charge (ESU x 10^10)
                 0.0000
    Dipole Moment (Debye)
         X       0.1594      Y      -2.9232      Z       0.4104
       Tot       2.9561
    Quadrupole Moments (Debye-Ang)
        XX     -30.3564     XY      -1.1564     YY     -36.1102
        XZ       0.3128     YZ       0.8266     ZZ     -31.0935
    Octopole Moments (Debye-Ang^2)
       XXX       4.8552    XXY       0.4322    XYY      -1.8938
       YYY      -4.7071    XXZ       1.2264    XYZ       0.1396
       YYZ       2.1921    XZZ       1.2512    YZZ       0.8365
       ZZZ       4.7402
    Hexadecapole Moments (Debye-Ang^3)
      XXXX    -451.5487   XXXY       6.3789   XXYY    -103.8844
      XYYY      -1.9897   YYYY    -170.4314   XXXZ       2.5654
      XXYZ       1.3545   XYYZ       1.1654   YYYZ       9.4218
      XXZZ     -83.1848   XYZZ      -0.1524   YYZZ     -35.1090
      XZZZ       5.6466   YZZZ       6.2741   ZZZZ     -55.2025
 -----------------------------------------------------------------
 Calculating analytic gradient of the SCF energy
 Gradient of SCF Energy
            1           2           3           4           5           6
    1   0.0002949  -0.0003433  -0.0002089   0.0001041  -0.0001390  -0.0001461
    2   0.0001219  -0.0007813   0.0005280  -0.0000698   0.0002938  -0.0004884
    3   0.0018618  -0.0057686   0.0016901  -0.0001083   0.0021728  -0.0000112
            7           8           9          10          11          12
    1   0.0002131  -0.0000079  -0.0002257   0.0004102  -0.0000067   0.0000137
    2   0.0000421   0.0002801  -0.0003285   0.0003552   0.0000232   0.0000133
    3   0.0004477  -0.0004600   0.0000640  -0.0000619   0.0000840   0.0000439
           13
    1   0.0000417
    2   0.0000103
    3   0.0000458
 Max gradient component =       5.769E-03
 RMS gradient           =       1.096E-03
 Gradient time:  CPU 8.91 s  wall 8.91 s
 Geometry Optimization Parameters
   NAtoms,    NIC,     NZ,  NCons,   NDum,   NFix, NCnnct, MaxDiis
       13      80       0       0       0       0       0       0

 Cartesian Hessian Update
 Hessian Updated using BFGS Update


** GEOMETRY OPTIMIZATION IN DELOCALIZED INTERNAL COORDINATES **
   Searching for a Minimum

   Optimization Cycle:   7

                       Coordinates (Angstroms)
     ATOM                X               Y               Z
      1  C         1.8864455532   -0.4976063520    0.0192657544
      2  C         0.5272348744    0.1685829332   -0.1222112621
      3  C        -0.6889299587   -0.7376048126   -0.0094836216
      4  C        -2.0217443125    0.0009609282    0.0510377864
      5  O         0.4275553880    1.3690199900   -0.2549385021
      6  H         1.8741865172   -1.5446287801   -0.2944821132
      7  H         2.1729705270   -0.4685442421    1.0770448506
      8  H         2.6324221177    0.0606358964   -0.5482552587
      9  H        -0.5460204540   -1.3850925250    0.8656550369
     10  H        -0.6534273602   -1.4189262358   -0.8709576717
     11  H        -2.0709174535    0.6501970062    0.9280537665
     12  H        -2.8522636848   -0.7073239289    0.1013468707
     13  H        -2.1582165539    0.6332422224   -0.8280065361
   Point Group: c1    Number of degrees of freedom:    33


   Energy is   -232.542802829

 Hessian Updated using BFGS Update

 33 Hessian modes will be used to form the next step
  Hessian Eigenvalues:
     0.000729    0.005893    0.006625    0.037094    0.052879    0.056801
     0.057041    0.066590    0.074090    0.098564    0.102739    0.147421
     0.159836    0.159999    0.160002    0.160038    0.160884    0.218656
     0.231374    0.247987    0.262830    0.299226    0.303318    0.308895
     0.325204    0.329383    0.337644    0.338389    0.345037    0.345764
     0.346100    0.459059    0.991040

 Minimum Search - Taking Simple RFO Step
 Searching for Lamda that Minimizes Along All modes
 Value Taken    Lamda =  -0.00003393
 Step Taken.  Stepsize is  0.102386

                             Maximum     Tolerance    Cnvgd?
         Gradient           0.001862      0.000300      NO
         Displacement       0.048538      0.000120      NO
         Energy change     -0.000050      0.000000      NO


 New Cartesian Coordinates Obtained by Inverse Iteration

 Displacement from previous Coordinates is:  0.110738
 ----------------------------------------------------------------
             Standard Nuclear Orientation (Angstroms)
    I     Atom           X                Y                Z
 ----------------------------------------------------------------
    1      C       1.8861003419    -0.4961011863     0.0212240912
    2      C       0.5276327501     0.1678689530    -0.1327856455
    3      C      -0.6882020417    -0.7378253385    -0.0086237559
    4      C      -2.0204819358     0.0016054126     0.0552065378
    5      O       0.4266667758     1.3658648797    -0.2853442903
    6      H       1.8812779477    -1.5373722735    -0.3126260366
    7      H       2.1534155317    -0.4895105111     1.0847032353
    8      H       2.6399575984     0.0743685023    -0.5230129894
    9      H      -0.5420669403    -1.3830088083     0.8674133570
   10      H      -0.6578181296    -1.4213717440    -0.8686481246
   11      H      -2.0668091836     0.6518343724     0.9317042418
   12      H      -2.8511226480    -0.7062729223     0.1090374795
   13      H      -2.1592548666     0.6328327640    -0.8241790003
 ----------------------------------------------------------------
 Nuclear Repulsion Energy =   175.7562011367 hartrees
 There are       20 alpha and       20 beta electrons
 Applying Cartesian multipole field
    Component          Value
    ---------          -----
     (2,0,0)        1.00000E-11
     (0,2,0)        2.00000E-11
     (0,0,2)       -3.00000E-11
 Nucleus-field energy     =     0.0000000044 hartrees
 Requested basis set is 6-311++G(d,p)
 There are 70 shells and 166 basis functions
 A cutoff of  1.0D-11 yielded   2377 shell pairs
 There are     13593 function pairs (     14448 Cartesian)
 Smallest overlap matrix eigenvalue = 2.77E-05
 Guess MOs from SCF MO coefficient file
 Reading MOs from coefficient file
 Reading MOs from coefficient file
 A restricted hybrid HF-DFT SCF calculation will be
 performed using Pulay DIIS extrapolation
 Exchange:     0.2000 Hartree-Fock + 0.0800 Slater + 0.7200 B88
 Correlation:  0.1900 VWN1RPA + 0.8100 LYP
 Using SG-1 standard quadrature grid
 SCF converges when DIIS error is below 1.0E-08
 Geometry optimization detected.  Setting ReadMinima to 0
 Setting SaveMinima to 0
 ---------------------------------------
  Cycle       Energy         DIIS Error
 ---------------------------------------
    1    -232.5418758692      4.15E-04
    2    -232.5428274581      2.66E-05
    3    -232.5428329274      1.47E-05
    4    -232.5428332589      7.78E-06
    5    -232.5428336164      5.02E-06
    6    -232.5428336752      1.66E-06
    7    -232.5428336441      1.22E-07
    8    -232.5428336597      5.57E-08
    9    -232.5428336608      1.61E-08
   10    -232.5428336601      3.68E-09 Convergence criterion met
 ---------------------------------------
 SCF time:  CPU 25.34 s  wall 25.38 s
 SCF   energy in the final basis set = -232.5428336601
 Total energy in the final basis set = -232.5428336601

 --------------------------------------------------------------

                    Orbital Energies (a.u.)
 --------------------------------------------------------------

 Alpha MOs
 -- Occupied --
-19.116 -10.266 -10.186 -10.179 -10.164  -1.051  -0.792  -0.744
 -0.649  -0.531  -0.478  -0.477  -0.449  -0.430  -0.414  -0.374
 -0.371  -0.368  -0.351  -0.257
 -- Virtual --
 -0.027  -0.015   0.005   0.019   0.022   0.036   0.044   0.046
  0.058   0.072   0.077   0.089   0.101   0.106   0.108   0.113
  0.125   0.134   0.139   0.146   0.150   0.155   0.161   0.170
  0.176   0.182   0.190   0.197   0.208   0.222   0.246   0.256
  0.274   0.285   0.293   0.312   0.330   0.332   0.348   0.375
  0.426   0.448   0.454   0.470   0.486   0.514   0.537   0.554
  0.597   0.604   0.625   0.637   0.641   0.646   0.657   0.668
  0.690   0.696   0.723   0.733   0.762   0.829   0.866   0.942
  0.963   1.006   1.074   1.114   1.173   1.190   1.229   1.253
  1.297   1.409   1.432   1.447   1.450   1.467   1.516   1.532
  1.546   1.553   1.586   1.593   1.611   1.640   1.664   1.688
  1.720   1.770   1.792   1.795   1.869   1.898   1.940   2.010
  2.047   2.069   2.141   2.165   2.192   2.244   2.304   2.353
  2.432   2.451   2.482   2.500   2.511   2.531   2.553   2.574
  2.588   2.613   2.629   2.641   2.677   2.722   2.825   2.865
  2.889   2.913   2.917   2.929   3.003   3.149   3.315   3.355
  3.490   3.676   3.764   3.792   3.811   3.830   3.839   4.060
  4.178   4.331   5.060   5.223   5.717  23.807  23.870  23.945
 23.982  49.978
 --------------------------------------------------------------

          Ground-State Mulliken Net Atomic Charges

     Atom                 Charge (a.u.)
  ----------------------------------------
      1 C                    -0.568139
      2 C                     0.271650
      3 C                    -0.137280
      4 C                    -0.543515
      5 O                    -0.262626
      6 H                     0.147789
      7 H                     0.170946
      8 H                     0.171784
      9 H                     0.151066
     10 H                     0.146407
     11 H                     0.154445
     12 H                     0.134110
     13 H                     0.163363
  ----------------------------------------
  Sum of atomic charges =    -0.000000

 -----------------------------------------------------------------
                    Cartesian Multipole Moments
 -----------------------------------------------------------------
    Charge (ESU x 10^10)
                -0.0000
    Dipole Moment (Debye)
         X       0.1604      Y      -2.9205      Z       0.4557
       Tot       2.9602
    Quadrupole Moments (Debye-Ang)
        XX     -30.3680     XY      -1.1579     YY     -36.0791
        XZ       0.3387     YZ       0.9278     ZZ     -31.1326
    Octopole Moments (Debye-Ang^2)
       XXX       4.8180    XXY       0.4409    XYY      -1.8516
       YYY      -4.6038    XXZ       1.3743    XYZ       0.1809
       YYZ       2.4739    XZZ       1.1986    YZZ       0.7472
       ZZZ       5.2407
    Hexadecapole Moments (Debye-Ang^3)
      XXXX    -451.1821   XXXY       6.4715   XXYY    -103.6486
      XYYY      -1.9194   YYYY    -170.0558   XXXZ       2.9450
      XXYZ       1.6325   XYYZ       1.3433   YYYZ      10.4568
      XXZZ     -83.3928   XYZZ      -0.2486   YYZZ     -35.2046
      XZZZ       6.1093   YZZZ       7.0488   ZZZZ     -55.8667
 -----------------------------------------------------------------
 Calculating analytic gradient of the SCF energy
 Gradient of SCF Energy
            1           2           3           4           5           6
    1   0.0001954  -0.0001618  -0.0001585   0.0001199  -0.0002170  -0.0001428
    2   0.0002635  -0.0007889   0.0004883  -0.0000653   0.0003989  -0.0006158
    3   0.0018962  -0.0058300   0.0018140  -0.0001083   0.0021061  -0.0000630
            7           8           9          10          11          12
    1   0.0002514  -0.0000493  -0.0002794   0.0003887  -0.0000151   0.0000233
    2  -0.0000662   0.0003271  -0.0003437   0.0003630   0.0000206   0.0000097
    3   0.0006033  -0.0005226   0.0000203  -0.0000888   0.0000896   0.0000399
           13
    1   0.0000453
    2   0.0000087
    3   0.0000433
 Max gradient component =       5.830E-03
 RMS gradient           =       1.113E-03
 Gradient time:  CPU 8.95 s  wall 8.95 s
 Geometry Optimization Parameters
   NAtoms,    NIC,     NZ,  NCons,   NDum,   NFix, NCnnct, MaxDiis
       13      80       0       0       0       0       0       0

 Cartesian Hessian Update
 Hessian Updated using BFGS Update


** GEOMETRY OPTIMIZATION IN DELOCALIZED INTERNAL COORDINATES **
   Searching for a Minimum

   Optimization Cycle:   8

                       Coordinates (Angstroms)
     ATOM                X               Y               Z
      1  C         1.8861003419   -0.4961011863    0.0212240912
      2  C         0.5276327501    0.1678689530   -0.1327856455
      3  C        -0.6882020417   -0.7378253385   -0.0086237559
      4  C        -2.0204819358    0.0016054126    0.0552065378
      5  O         0.4266667758    1.3658648797   -0.2853442903
      6  H         1.8812779477   -1.5373722735   -0.3126260366
      7  H         2.1534155317   -0.4895105111    1.0847032353
      8  H         2.6399575984    0.0743685023   -0.5230129894
      9  H        -0.5420669403   -1.3830088083    0.8674133570
     10  H        -0.6578181296   -1.4213717440   -0.8686481246
     11  H        -2.0668091836    0.6518343724    0.9317042418
     12  H        -2.8511226480   -0.7062729223    0.1090374795
     13  H        -2.1592548666    0.6328327640   -0.8241790003
   Point Group: c1    Number of degrees of freedom:    33


   Energy is   -232.542833660

 Hessian Updated using BFGS Update

 33 Hessian modes will be used to form the next step
  Hessian Eigenvalues:
     0.000495    0.005888    0.006629    0.030733    0.046731    0.052974
     0.056840    0.057057    0.069636    0.083484    0.099124    0.136696
     0.159748    0.159906    0.160004    0.160046    0.160384    0.193664
     0.219256    0.250278    0.257613    0.298932    0.300729    0.303431
     0.325744    0.328508    0.337910    0.338384    0.345037    0.345790
     0.346118    0.362630    0.991953

 Minimum Search - Taking Simple RFO Step
 Searching for Lamda that Minimizes Along All modes
 Value Taken    Lamda =  -0.00018502
 Calculated Step too Large.  Step scaled by  0.842990
 Step Taken.  Stepsize is  0.300000

                             Maximum     Tolerance    Cnvgd?
         Gradient           0.001900      0.000300      NO
         Displacement       0.140995      0.000120      NO
         Energy change     -0.000031      0.000000      NO


 New Cartesian Coordinates Obtained by Inverse Iteration

 Displacement from previous Coordinates is:  0.307785
 ----------------------------------------------------------------
             Standard Nuclear Orientation (Angstroms)
    I     Atom           X                Y                Z
 ----------------------------------------------------------------
    1      C       1.8853623494    -0.4911332326     0.0270902348
    2      C       0.5289380718     0.1662733894    -0.1542768136
    3      C      -0.6862391692    -0.7382003846    -0.0024734198
    4      C      -2.0176307554     0.0036482031     0.0655078986
    5      O       0.4245083308     1.3538535079    -0.3717689457
    6      H       1.9017413925    -1.5118818052    -0.3668455968
    7      H       2.1059940340    -0.5533815940     1.0994336043
    8      H       2.6561125739     0.1127453267    -0.4526120346
    9      H      -0.5343322171    -1.3761502352     0.8769553937
   10      H      -0.6674345628    -1.4282996467    -0.8579589511
   11      H      -2.0595090125     0.6564101521     0.9404869538
   12      H      -2.8488382879    -0.7030741118     0.1257567096
   13      H      -2.1593775475     0.6321025309    -0.8152259333
 ----------------------------------------------------------------
 Nuclear Repulsion Energy =   175.7532055634 hartrees
 There are       20 alpha and       20 beta electrons
 Applying Cartesian multipole field
    Component          Value
    ---------          -----
     (2,0,0)        1.00000E-11
     (0,2,0)        2.00000E-11
     (0,0,2)       -3.00000E-11
 Nucleus-field energy     =     0.0000000043 hartrees
 Requested basis set is 6-311++G(d,p)
 There are 70 shells and 166 basis functions
 A cutoff of  1.0D-11 yielded   2379 shell pairs
 There are     13603 function pairs (     14458 Cartesian)
 Smallest overlap matrix eigenvalue = 2.79E-05
 Guess MOs from SCF MO coefficient file
 Reading MOs from coefficient file
 Reading MOs from coefficient file
 A restricted hybrid HF-DFT SCF calculation will be
 performed using Pulay DIIS extrapolation
 Exchange:     0.2000 Hartree-Fock + 0.0800 Slater + 0.7200 B88
 Correlation:  0.1900 VWN1RPA + 0.8100 LYP
 Using SG-1 standard quadrature grid
 SCF converges when DIIS error is below 1.0E-08
 Geometry optimization detected.  Setting ReadMinima to 0
 Setting SaveMinima to 0
 ---------------------------------------
  Cycle       Energy         DIIS Error
 ---------------------------------------
    1    -232.5361615019      1.29E-03
    2    -232.5428755894      1.08E-04
    3    -232.5429177575      1.03E-04
    4    -232.5429470576      3.45E-05
    5    -232.5429487021      2.21E-05
    6    -232.5429501376      4.05E-06
    7    -232.5429500942      6.28E-07
    8    -232.5429500936      2.60E-07
    9    -232.5429501142      4.49E-08
   10    -232.5429501115      1.34E-08
   11    -232.5429501117      3.44E-09 Convergence criterion met
 ---------------------------------------
 SCF time:  CPU 28.17 s  wall 28.36 s
 SCF   energy in the final basis set = -232.5429501117
 Total energy in the final basis set = -232.5429501117

 --------------------------------------------------------------

                    Orbital Energies (a.u.)
 --------------------------------------------------------------

 Alpha MOs
 -- Occupied --
-19.116 -10.266 -10.186 -10.180 -10.164  -1.051  -0.792  -0.744
 -0.648  -0.531  -0.479  -0.477  -0.449  -0.430  -0.414  -0.375
 -0.371  -0.368  -0.351  -0.257
 -- Virtual --
 -0.027  -0.015   0.005   0.019   0.023   0.036   0.044   0.047
  0.058   0.073   0.076   0.089   0.102   0.105   0.108   0.113
  0.125   0.133   0.139   0.147   0.150   0.155   0.161   0.168
  0.176   0.182   0.190   0.198   0.210   0.222   0.248   0.254
  0.271   0.283   0.294   0.315   0.328   0.332   0.349   0.375
  0.425   0.445   0.455   0.468   0.490   0.513   0.535   0.554
  0.600   0.606   0.627   0.639   0.641   0.647   0.657   0.668
  0.689   0.695   0.723   0.733   0.761   0.829   0.867   0.941
  0.969   1.005   1.074   1.113   1.173   1.185   1.230   1.256
  1.300   1.407   1.429   1.450   1.454   1.468   1.516   1.536
  1.546   1.555   1.585   1.591   1.609   1.640   1.664   1.688
  1.711   1.768   1.793   1.798   1.869   1.901   1.944   2.012
  2.045   2.070   2.143   2.164   2.192   2.244   2.301   2.352
  2.430   2.450   2.481   2.499   2.511   2.529   2.553   2.576
  2.597   2.612   2.628   2.644   2.680   2.727   2.820   2.864
  2.893   2.914   2.918   2.927   2.998   3.154   3.311   3.354
  3.485   3.677   3.759   3.794   3.810   3.830   3.848   4.060
  4.173   4.327   5.061   5.221   5.717  23.807  23.869  23.945
 23.982  49.977
 --------------------------------------------------------------

          Ground-State Mulliken Net Atomic Charges

     Atom                 Charge (a.u.)
  ----------------------------------------
      1 C                    -0.570410
      2 C                     0.273074
      3 C                    -0.138119
      4 C                    -0.536483
      5 O                    -0.263584
      6 H                     0.147662
      7 H                     0.166930
      8 H                     0.172655
      9 H                     0.149638
     10 H                     0.147456
     11 H                     0.152483
     12 H                     0.134572
     13 H                     0.164125
  ----------------------------------------
  Sum of atomic charges =     0.000000

 -----------------------------------------------------------------
                    Cartesian Multipole Moments
 -----------------------------------------------------------------
    Charge (ESU x 10^10)
                 0.0000
    Dipole Moment (Debye)
         X       0.1653      Y      -2.9084      Z       0.5865
       Tot       2.9716
    Quadrupole Moments (Debye-Ang)
        XX     -30.3894     XY      -1.1636     YY     -35.9664
        XZ       0.4063     YZ       1.2184     ZZ     -31.2723
    Octopole Moments (Debye-Ang^2)
       XXX       4.7455    XXY       0.4565    XYY      -1.7148
       YYY      -4.2410    XXZ       1.7474    XYZ       0.3069
       YYZ       3.2106    XZZ       1.0410    YZZ       0.4595
       ZZZ       6.5227
    Hexadecapole Moments (Debye-Ang^3)
      XXXX    -450.2848   XXXY       6.6976   XXYY    -102.9324
      XYYY      -1.6836   YYYY    -168.5966   XXXZ       4.0086
      XXYZ       2.4860   XYYZ       1.8344   YYYZ      13.3568
      XXZZ     -84.0650   XYZZ      -0.5561   YYZZ     -35.4919
      XZZZ       7.2855   YZZZ       9.2811   ZZZZ     -58.0924
 -----------------------------------------------------------------
 Calculating analytic gradient of the SCF energy
 Gradient of SCF Energy
            1           2           3           4           5           6
    1  -0.0001953   0.0004903   0.0000743   0.0000659  -0.0003270  -0.0000940
    2   0.0005823  -0.0003252   0.0001349   0.0000012   0.0003537  -0.0007091
    3   0.0015851  -0.0038423   0.0015494  -0.0001070   0.0011679  -0.0001142
            7           8           9          10          11          12
    1   0.0002719  -0.0001403  -0.0003468   0.0001818  -0.0000347   0.0000211
    2  -0.0003520   0.0002987  -0.0002558   0.0002592   0.0000063  -0.0000021
    3   0.0005426  -0.0005791  -0.0001667  -0.0001823   0.0000825   0.0000231
           13
    1   0.0000329
    2   0.0000080
    3   0.0000409
 Max gradient component =       3.842E-03
 RMS gradient           =       7.821E-04
 Gradient time:  CPU 8.92 s  wall 8.92 s
 Geometry Optimization Parameters
   NAtoms,    NIC,     NZ,  NCons,   NDum,   NFix, NCnnct, MaxDiis
       13      80       0       0       0       0       0       0

 Cartesian Hessian Update
 Hessian Updated using BFGS Update


** GEOMETRY OPTIMIZATION IN DELOCALIZED INTERNAL COORDINATES **
   Searching for a Minimum

   Optimization Cycle:   9

                       Coordinates (Angstroms)
     ATOM                X               Y               Z
      1  C         1.8853623494   -0.4911332326    0.0270902348
      2  C         0.5289380718    0.1662733894   -0.1542768136
      3  C        -0.6862391692   -0.7382003846   -0.0024734198
      4  C        -2.0176307554    0.0036482031    0.0655078986
      5  O         0.4245083308    1.3538535079   -0.3717689457
      6  H         1.9017413925   -1.5118818052   -0.3668455968
      7  H         2.1059940340   -0.5533815940    1.0994336043
      8  H         2.6561125739    0.1127453267   -0.4526120346
      9  H        -0.5343322171   -1.3761502352    0.8769553937
     10  H        -0.6674345628   -1.4282996467   -0.8579589511
     11  H        -2.0595090125    0.6564101521    0.9404869538
     12  H        -2.8488382879   -0.7030741118    0.1257567096
     13  H        -2.1593775475    0.6321025309   -0.8152259333
   Point Group: c1    Number of degrees of freedom:    33


   Energy is   -232.542950112

 Hessian Updated using BFGS Update

 33 Hessian modes will be used to form the next step
  Hessian Eigenvalues:
     0.000441    0.005894    0.006836    0.027488    0.042049    0.053025
     0.056827    0.057062    0.069487    0.081473    0.099434    0.134741
     0.159612    0.159893    0.160006    0.160039    0.160518    0.185710
     0.219196    0.250744    0.257449    0.298808    0.300927    0.303720
     0.325364    0.328392    0.338276    0.338539    0.345038    0.345790
     0.346111    0.352137    0.991780

 Minimum Search - Taking Simple RFO Step
 Searching for Lamda that Minimizes Along All modes
 Value Taken    Lamda =  -0.00010596
 Calculated Step too Large.  Step scaled by  0.962147
 Step Taken.  Stepsize is  0.300000

                             Maximum     Tolerance    Cnvgd?
         Gradient           0.001338      0.000300      NO
         Displacement       0.155939      0.000120      NO
         Energy change     -0.000116      0.000000      NO


 New Cartesian Coordinates Obtained by Inverse Iteration

 Displacement from previous Coordinates is:  0.321984
 ----------------------------------------------------------------
             Standard Nuclear Orientation (Angstroms)
    I     Atom           X                Y                Z
 ----------------------------------------------------------------
    1      C       1.8850041034    -0.4870886971     0.0288053840
    2      C       0.5293859582     0.1636656481    -0.1712804225
    3      C      -0.6850286110    -0.7382879743     0.0069671098
    4      C      -2.0156698706     0.0061724350     0.0726490936
    5      O       0.4226469068     1.3394812330    -0.4440203094
    6      H       1.9281095289    -1.4783948293    -0.4325185131
    7      H       2.0584639129    -0.6264639875     1.1020162494
    8      H       2.6694205638     0.1522237334    -0.3753667487
    9      H      -0.5275816328    -1.3625022811     0.8947395540
   10      H      -0.6747722855    -1.4406147083    -0.8388048510
   11      H      -2.0533540404     0.6680631286     0.9410254959
   12      H      -2.8475864884    -0.6986851515     0.1440006671
   13      H      -2.1597428452     0.6253435510    -0.8141436092
 ----------------------------------------------------------------
 Nuclear Repulsion Energy =   175.7610723360 hartrees
 There are       20 alpha and       20 beta electrons
 Applying Cartesian multipole field
    Component          Value
    ---------          -----
     (2,0,0)        1.00000E-11
     (0,2,0)        2.00000E-11
     (0,0,2)       -3.00000E-11
 Nucleus-field energy     =     0.0000000043 hartrees
 Requested basis set is 6-311++G(d,p)
 There are 70 shells and 166 basis functions
 A cutoff of  1.0D-11 yielded   2379 shell pairs
 There are     13603 function pairs (     14458 Cartesian)
 Smallest overlap matrix eigenvalue = 2.81E-05
 Guess MOs from SCF MO coefficient file
 Reading MOs from coefficient file
 Reading MOs from coefficient file
 A restricted hybrid HF-DFT SCF calculation will be
 performed using Pulay DIIS extrapolation
 Exchange:     0.2000 Hartree-Fock + 0.0800 Slater + 0.7200 B88
 Correlation:  0.1900 VWN1RPA + 0.8100 LYP
 Using SG-1 standard quadrature grid
 SCF converges when DIIS error is below 1.0E-08
 Geometry optimization detected.  Setting ReadMinima to 0
 Setting SaveMinima to 0
 ---------------------------------------
  Cycle       Energy         DIIS Error
 ---------------------------------------
    1    -232.5371164327      1.15E-03
    2    -232.5429529002      9.61E-05
    3    -232.5429910794      8.54E-05
    4    -232.5430121968      2.65E-05
    5    -232.5430128287      1.93E-05
    6    -232.5430139090      4.12E-06
    7    -232.5430139146      7.18E-07
    8    -232.5430138775      2.22E-07
    9    -232.5430138680      3.25E-08
   10    -232.5430138658      9.53E-09 Convergence criterion met
 ---------------------------------------
 SCF time:  CPU 26.25 s  wall 26.34 s
 SCF   energy in the final basis set = -232.5430138658
 Total energy in the final basis set = -232.5430138658

 --------------------------------------------------------------

                    Orbital Energies (a.u.)
 --------------------------------------------------------------

 Alpha MOs
 -- Occupied --
-19.117 -10.266 -10.186 -10.179 -10.164  -1.051  -0.792  -0.744
 -0.648  -0.531  -0.479  -0.478  -0.449  -0.430  -0.414  -0.375
 -0.371  -0.368  -0.352  -0.257
 -- Virtual --
 -0.027  -0.015   0.005   0.019   0.023   0.037   0.044   0.047
  0.059   0.073   0.075   0.088   0.102   0.105   0.107   0.113
  0.125   0.133   0.140   0.148   0.149   0.155   0.161   0.166
  0.177   0.183   0.190   0.200   0.212   0.222   0.250   0.254
  0.269   0.280   0.295   0.317   0.326   0.335   0.349   0.375
  0.423   0.441   0.454   0.467   0.494   0.513   0.534   0.554
  0.603   0.608   0.629   0.639   0.641   0.650   0.658   0.668
  0.687   0.695   0.723   0.734   0.761   0.829   0.868   0.942
  0.973   1.007   1.070   1.114   1.172   1.182   1.232   1.258
  1.305   1.403   1.426   1.448   1.462   1.469   1.514   1.541
  1.546   1.557   1.583   1.589   1.606   1.640   1.665   1.688
  1.705   1.766   1.795   1.800   1.868   1.902   1.950   2.012
  2.044   2.072   2.148   2.163   2.192   2.241   2.297   2.352
  2.430   2.450   2.480   2.498   2.511   2.526   2.553   2.579
  2.604   2.611   2.628   2.645   2.682   2.732   2.818   2.861
  2.899   2.915   2.918   2.925   2.995   3.160   3.308   3.354
  3.480   3.679   3.753   3.797   3.809   3.831   3.855   4.062
  4.169   4.323   5.061   5.221   5.717  23.807  23.869  23.946
 23.982  49.977
 --------------------------------------------------------------

          Ground-State Mulliken Net Atomic Charges

     Atom                 Charge (a.u.)
  ----------------------------------------
      1 C                    -0.571411
      2 C                     0.272277
      3 C                    -0.136087
      4 C                    -0.530575
      5 O                    -0.264040
      6 H                     0.147865
      7 H                     0.162386
      8 H                     0.173809
      9 H                     0.147078
     10 H                     0.148383
     11 H                     0.150902
     12 H                     0.134815
     13 H                     0.164596
  ----------------------------------------
  Sum of atomic charges =     0.000000

 -----------------------------------------------------------------
                    Cartesian Multipole Moments
 -----------------------------------------------------------------
    Charge (ESU x 10^10)
                -0.0000
    Dipole Moment (Debye)
         X       0.1678      Y      -2.8932      Z       0.6940
       Tot       2.9800
    Quadrupole Moments (Debye-Ang)
        XX     -30.3989     XY      -1.1665     YY     -35.8404
        XZ       0.4463     YZ       1.4659     ZZ     -31.4246
    Octopole Moments (Debye-Ang^2)
       XXX       4.7202    XXY       0.4998    XYY      -1.5530
       YYY      -3.7920    XXZ       2.0455    XYZ       0.4472
       YYZ       3.8019    XZZ       0.8680    YZZ       0.1713
       ZZZ       7.5836
    Hexadecapole Moments (Debye-Ang^3)
      XXXX    -449.4449   XXXY       7.0329   XXYY    -102.1917
      XYYY      -1.3306   YYYY    -166.9247   XXXZ       5.0087
      XXYZ       3.2993   XYYZ       2.2526   YYYZ      15.7485
      XXZZ     -84.8316   XYZZ      -0.8688   YYZZ     -35.7064
      XZZZ       8.3203   YZZZ      11.1420   ZZZZ     -60.3975
 -----------------------------------------------------------------
 Calculating analytic gradient of the SCF energy
 Gradient of SCF Energy
            1           2           3           4           5           6
    1  -0.0002956   0.0005437   0.0001558  -0.0000439  -0.0001896  -0.0000290
    2   0.0005008   0.0000418  -0.0000448   0.0000493  -0.0000041  -0.0004286
    3   0.0005903  -0.0015192   0.0010176  -0.0000985   0.0003191   0.0000351
            7           8           9          10          11          12
    1   0.0000885  -0.0000671  -0.0002065   0.0000308  -0.0000294  -0.0000018
    2  -0.0002927   0.0001331  -0.0001383   0.0001663   0.0000003   0.0000050
    3   0.0001616  -0.0001963  -0.0002243  -0.0002302   0.0000751   0.0000203
           13
    1   0.0000442
    2   0.0000117
    3   0.0000493
 Max gradient component =       1.519E-03
 RMS gradient           =       3.608E-04
 Gradient time:  CPU 8.96 s  wall 8.96 s
 Geometry Optimization Parameters
   NAtoms,    NIC,     NZ,  NCons,   NDum,   NFix, NCnnct, MaxDiis
       13      80       0       0       0       0       0       0

 Cartesian Hessian Update
 Hessian Updated using BFGS Update


** GEOMETRY OPTIMIZATION IN DELOCALIZED INTERNAL COORDINATES **
   Searching for a Minimum

   Optimization Cycle:  10

                       Coordinates (Angstroms)
     ATOM                X               Y               Z
      1  C         1.8850041034   -0.4870886971    0.0288053840
      2  C         0.5293859582    0.1636656481   -0.1712804225
      3  C        -0.6850286110   -0.7382879743    0.0069671098
      4  C        -2.0156698706    0.0061724350    0.0726490936
      5  O         0.4226469068    1.3394812330   -0.4440203094
      6  H         1.9281095289   -1.4783948293   -0.4325185131
      7  H         2.0584639129   -0.6264639875    1.1020162494
      8  H         2.6694205638    0.1522237334   -0.3753667487
      9  H        -0.5275816328   -1.3625022811    0.8947395540
     10  H        -0.6747722855   -1.4406147083   -0.8388048510
     11  H        -2.0533540404    0.6680631286    0.9410254959
     12  H        -2.8475864884   -0.6986851515    0.1440006671
     13  H        -2.1597428452    0.6253435510   -0.8141436092
   Point Group: c1    Number of degrees of freedom:    33


   Energy is   -232.543013866

 Hessian Updated using BFGS Update

 33 Hessian modes will be used to form the next step
  Hessian Eigenvalues:
     0.000625    0.005895    0.006180    0.023691    0.039242    0.053023
     0.056820    0.057059    0.069994    0.080417    0.099340    0.132748
     0.159519    0.159880    0.160011    0.160066    0.160441    0.177486
     0.219159    0.250774    0.253495    0.299082    0.301804    0.303692
     0.324772    0.328409    0.338304    0.338600    0.342636    0.345060
     0.345806    0.346189    0.992080

 Minimum Search - Taking Simple RFO Step
 Searching for Lamda that Minimizes Along All modes
 Value Taken    Lamda =  -0.00003156
 Step Taken.  Stepsize is  0.062601

                             Maximum     Tolerance    Cnvgd?
         Gradient           0.000592      0.000300      NO
         Displacement       0.032201      0.000120      NO
         Energy change     -0.000064      0.000000      NO


 New Cartesian Coordinates Obtained by Inverse Iteration

 Displacement from previous Coordinates is:  0.107703
 ----------------------------------------------------------------
             Standard Nuclear Orientation (Angstroms)
    I     Atom           X                Y                Z
 ----------------------------------------------------------------
    1      C       1.8858222136    -0.4881855041     0.0240843229
    2      C       0.5291329166     0.1654818175    -0.1596832892
    3      C      -0.6851001256    -0.7371428524     0.0161644133
    4      C      -2.0170565358     0.0060761536     0.0673406799
    5      O       0.4222673364     1.3419641258    -0.4297525384
    6      H       1.9271191818    -1.4688765922    -0.4586901220
    7      H       2.0644711732    -0.6485074360     1.0932050255
    8      H       2.6688230362     0.1582463419    -0.3711484714
    9      H      -0.5318583203    -1.3518831786     0.9114747823
   10      H      -0.6685609356    -1.4479230079    -0.8221877796
   11      H      -2.0599100869     0.6770964634     0.9283444929
   12      H      -2.8484334325    -0.6990677644     0.1416800076
   13      H      -2.1574212211     0.6156335334    -0.8267624237
 ----------------------------------------------------------------
 Nuclear Repulsion Energy =   175.7603096723 hartrees
 There are       20 alpha and       20 beta electrons
 Applying Cartesian multipole field
    Component          Value
    ---------          -----
     (2,0,0)        1.00000E-11
     (0,2,0)        2.00000E-11
     (0,0,2)       -3.00000E-11
 Nucleus-field energy     =     0.0000000043 hartrees
 Requested basis set is 6-311++G(d,p)
 There are 70 shells and 166 basis functions
 A cutoff of  1.0D-11 yielded   2379 shell pairs
 There are     13600 function pairs (     14455 Cartesian)
 Smallest overlap matrix eigenvalue = 2.76E-05
 Guess MOs from SCF MO coefficient file
 Reading MOs from coefficient file
 Reading MOs from coefficient file
 A restricted hybrid HF-DFT SCF calculation will be
 performed using Pulay DIIS extrapolation
 Exchange:     0.2000 Hartree-Fock + 0.0800 Slater + 0.7200 B88
 Correlation:  0.1900 VWN1RPA + 0.8100 LYP
 Using SG-1 standard quadrature grid
 SCF converges when DIIS error is below 1.0E-08
 Geometry optimization detected.  Setting ReadMinima to 0
 Setting SaveMinima to 0
 ---------------------------------------
  Cycle       Energy         DIIS Error
 ---------------------------------------
    1    -232.5431972092      2.18E-04
    2    -232.5430342079      1.57E-05
    3    -232.5430359243      8.45E-06
    4    -232.5430360855      7.58E-06
    5    -232.5430360984      2.14E-06
    6    -232.5430361392      4.88E-07
    7    -232.5430361281      7.59E-08
    8    -232.5430361192      2.25E-08
    9    -232.5430361196      8.24E-09 Convergence criterion met
 ---------------------------------------
 SCF time:  CPU 23.08 s  wall 23.15 s
 SCF   energy in the final basis set = -232.5430361196
 Total energy in the final basis set = -232.5430361196

 --------------------------------------------------------------

                    Orbital Energies (a.u.)
 --------------------------------------------------------------

 Alpha MOs
 -- Occupied --
-19.117 -10.266 -10.186 -10.179 -10.164  -1.051  -0.792  -0.744
 -0.648  -0.531  -0.479  -0.478  -0.449  -0.430  -0.414  -0.375
 -0.371  -0.368  -0.352  -0.257
 -- Virtual --
 -0.027  -0.015   0.005   0.019   0.023   0.037   0.044   0.047
  0.059   0.073   0.075   0.088   0.102   0.105   0.108   0.113
  0.126   0.133   0.140   0.148   0.149   0.155   0.161   0.166
  0.177   0.184   0.191   0.200   0.212   0.222   0.250   0.254
  0.269   0.280   0.293   0.317   0.326   0.335   0.349   0.375
  0.423   0.440   0.454   0.467   0.494   0.514   0.534   0.555
  0.603   0.608   0.629   0.639   0.641   0.650   0.658   0.668
  0.687   0.695   0.723   0.735   0.761   0.829   0.869   0.945
  0.972   1.008   1.068   1.115   1.171   1.183   1.232   1.257
  1.306   1.403   1.425   1.446   1.464   1.469   1.514   1.542
  1.545   1.558   1.582   1.588   1.604   1.640   1.665   1.687
  1.704   1.765   1.796   1.801   1.869   1.902   1.952   2.013
  2.044   2.072   2.149   2.164   2.193   2.241   2.296   2.353
  2.430   2.450   2.480   2.497   2.512   2.525   2.553   2.580
  2.605   2.611   2.628   2.645   2.682   2.733   2.818   2.861
  2.900   2.916   2.919   2.924   2.996   3.161   3.309   3.353
  3.479   3.680   3.753   3.798   3.810   3.831   3.854   4.061
  4.168   4.323   5.061   5.222   5.717  23.807  23.869  23.946
 23.982  49.977
 --------------------------------------------------------------

          Ground-State Mulliken Net Atomic Charges

     Atom                 Charge (a.u.)
  ----------------------------------------
      1 C                    -0.570953
      2 C                     0.271220
      3 C                    -0.132007
      4 C                    -0.531105
      5 O                    -0.263821
      6 H                     0.147385
      7 H                     0.161459
      8 H                     0.174109
      9 H                     0.146134
     10 H                     0.147751
     11 H                     0.151469
     12 H                     0.134654
     13 H                     0.163704
  ----------------------------------------
  Sum of atomic charges =     0.000000

 -----------------------------------------------------------------
                    Cartesian Multipole Moments
 -----------------------------------------------------------------
    Charge (ESU x 10^10)
                 0.0000
    Dipole Moment (Debye)
         X       0.1691      Y      -2.8969      Z       0.6779
       Tot       2.9800
    Quadrupole Moments (Debye-Ang)
        XX     -30.3997     XY      -1.1695     YY     -35.8564
        XZ       0.4260     YZ       1.4296     ZZ     -31.3984
    Octopole Moments (Debye-Ang^2)
       XXX       4.7579    XXY       0.4818    XYY      -1.5478
       YYY      -3.8522    XXZ       1.9450    XYZ       0.4355
       YYZ       3.6217    XZZ       0.8831    YZZ       0.1629
       ZZZ       7.2274
    Hexadecapole Moments (Debye-Ang^3)
      XXXX    -449.8656   XXXY       7.0982   XXYY    -102.2930
      XYYY      -1.2051   YYYY    -167.2945   XXXZ       4.9369
      XXYZ       3.2216   XYYZ       2.1608   YYYZ      15.5245
      XXZZ     -84.7978   XYZZ      -0.9150   YYZZ     -35.5269
      XZZZ       8.2283   YZZZ      10.8212   ZZZZ     -59.8404
 -----------------------------------------------------------------
 Calculating analytic gradient of the SCF energy
 Gradient of SCF Energy
            1           2           3           4           5           6
    1  -0.0002826   0.0003352   0.0001146  -0.0000874  -0.0000795   0.0000350
    2   0.0002301   0.0001315  -0.0002029   0.0000663  -0.0000607  -0.0001220
    3   0.0002806   0.0000977   0.0003544  -0.0000736  -0.0001978  -0.0000642
            7           8           9          10          11          12
    1   0.0000511   0.0000073  -0.0000900  -0.0000539  -0.0000114   0.0000018
    2  -0.0000878  -0.0000448  -0.0000272   0.0000976  -0.0000160   0.0000269
    3   0.0000251  -0.0001653  -0.0001714  -0.0001945   0.0000743   0.0000092
           13
    1   0.0000600
    2   0.0000091
    3   0.0000255
 Max gradient component =       3.544E-04
 RMS gradient           =       1.393E-04
 Gradient time:  CPU 8.96 s  wall 8.96 s
 Geometry Optimization Parameters
   NAtoms,    NIC,     NZ,  NCons,   NDum,   NFix, NCnnct, MaxDiis
       13      80       0       0       0       0       0       0

 Cartesian Hessian Update
 Hessian Updated using BFGS Update


** GEOMETRY OPTIMIZATION IN DELOCALIZED INTERNAL COORDINATES **
   Searching for a Minimum

   Optimization Cycle:  11

                       Coordinates (Angstroms)
     ATOM                X               Y               Z
      1  C         1.8858222136   -0.4881855041    0.0240843229
      2  C         0.5291329166    0.1654818175   -0.1596832892
      3  C        -0.6851001256   -0.7371428524    0.0161644133
      4  C        -2.0170565358    0.0060761536    0.0673406799
      5  O         0.4222673364    1.3419641258   -0.4297525384
      6  H         1.9271191818   -1.4688765922   -0.4586901220
      7  H         2.0644711732   -0.6485074360    1.0932050255
      8  H         2.6688230362    0.1582463419   -0.3711484714
      9  H        -0.5318583203   -1.3518831786    0.9114747823
     10  H        -0.6685609356   -1.4479230079   -0.8221877796
     11  H        -2.0599100869    0.6770964634    0.9283444929
     12  H        -2.8484334325   -0.6990677644    0.1416800076
     13  H        -2.1574212211    0.6156335334   -0.8267624237
   Point Group: c1    Number of degrees of freedom:    33


   Energy is   -232.543036120

 Hessian Updated using BFGS Update

 33 Hessian modes will be used to form the next step
  Hessian Eigenvalues:
     0.000592    0.002664    0.005909    0.034529    0.039816    0.053099
     0.056792    0.057064    0.070477    0.079767    0.099075    0.131796
     0.159472    0.159785    0.159959    0.160044    0.160660    0.178027
     0.219398    0.250522    0.252738    0.298988    0.301118    0.303508
     0.324728    0.328408    0.336100    0.338341    0.342762    0.345061
     0.345814    0.346157    0.992121

 Minimum Search - Taking Simple RFO Step
 Searching for Lamda that Minimizes Along All modes
 Value Taken    Lamda =  -0.00003160
 Step Taken.  Stepsize is  0.120706

                             Maximum     Tolerance    Cnvgd?
         Gradient           0.000312      0.000300      NO
         Displacement       0.070170      0.000120      NO
         Energy change     -0.000022      0.000000      NO


 New Cartesian Coordinates Obtained by Inverse Iteration

 Displacement from previous Coordinates is:  0.200585
 ----------------------------------------------------------------
             Standard Nuclear Orientation (Angstroms)
    I     Atom           X                Y                Z
 ----------------------------------------------------------------
    1      C       1.8868375177    -0.4902717252     0.0141720478
    2      C       0.5290472635     0.1677896084    -0.1479522418
    3      C      -0.6846901316    -0.7345824254     0.0306583105
    4      C      -2.0186641945     0.0059371685     0.0592231629
    5      O       0.4221783729     1.3468778235    -0.4066652292
    6      H       1.9302703220    -1.4496255061    -0.5085824507
    7      H       2.0620226200    -0.6936351154     1.0762438487
    8      H       2.6706927721     0.1721392825    -0.3512259366
    9      H      -0.5356475919    -1.3305496519     0.9397227556
   10      H      -0.6600908601    -1.4625801961    -0.7921953655
   11      H      -2.0671583941     0.6962228340     0.9043703463
   12      H      -2.8484703909    -0.6997252336     0.1453033770
   13      H      -2.1570321051     0.5949152367    -0.8490035252
 ----------------------------------------------------------------
 Nuclear Repulsion Energy =   175.7595805768 hartrees
 There are       20 alpha and       20 beta electrons
 Applying Cartesian multipole field
    Component          Value
    ---------          -----
     (2,0,0)        1.00000E-11
     (0,2,0)        2.00000E-11
     (0,0,2)       -3.00000E-11
 Nucleus-field energy     =     0.0000000043 hartrees
 Requested basis set is 6-311++G(d,p)
 There are 70 shells and 166 basis functions
 A cutoff of  1.0D-11 yielded   2378 shell pairs
 There are     13591 function pairs (     14446 Cartesian)
 Smallest overlap matrix eigenvalue = 2.69E-05
 Guess MOs from SCF MO coefficient file
 Reading MOs from coefficient file
 Reading MOs from coefficient file
 A restricted hybrid HF-DFT SCF calculation will be
 performed using Pulay DIIS extrapolation
 Exchange:     0.2000 Hartree-Fock + 0.0800 Slater + 0.7200 B88
 Correlation:  0.1900 VWN1RPA + 0.8100 LYP
 Using SG-1 standard quadrature grid
 SCF converges when DIIS error is below 1.0E-08
 Geometry optimization detected.  Setting ReadMinima to 0
 Setting SaveMinima to 0
 ---------------------------------------
  Cycle       Energy         DIIS Error
 ---------------------------------------
    1    -232.5422826561      4.25E-04
    2    -232.5430504966      3.15E-05
    3    -232.5430577604      1.46E-05
    4    -232.5430583179      7.79E-06
    5    -232.5430585220      4.28E-06
    6    -232.5430585524      1.51E-06
    7    -232.5430585502      1.64E-07
    8    -232.5430585420      6.16E-08
    9    -232.5430585386      2.09E-08
   10    -232.5430585362      4.26E-09 Convergence criterion met
 ---------------------------------------
 SCF time:  CPU 25.56 s  wall 25.60 s
 SCF   energy in the final basis set = -232.5430585362
 Total energy in the final basis set = -232.5430585362

 --------------------------------------------------------------

                    Orbital Energies (a.u.)
 --------------------------------------------------------------

 Alpha MOs
 -- Occupied --
-19.117 -10.266 -10.186 -10.179 -10.164  -1.051  -0.793  -0.744
 -0.648  -0.531  -0.479  -0.478  -0.449  -0.430  -0.414  -0.374
 -0.371  -0.368  -0.352  -0.257
 -- Virtual --
 -0.027  -0.015   0.005   0.020   0.023   0.037   0.044   0.047
  0.060   0.073   0.074   0.088   0.102   0.105   0.108   0.113
  0.126   0.133   0.141   0.147   0.149   0.155   0.161   0.166
  0.178   0.185   0.191   0.200   0.211   0.221   0.249   0.255
  0.268   0.279   0.292   0.318   0.325   0.336   0.349   0.375
  0.422   0.438   0.454   0.467   0.496   0.515   0.534   0.556
  0.604   0.608   0.629   0.639   0.642   0.652   0.658   0.668
  0.686   0.694   0.722   0.737   0.762   0.828   0.870   0.950
  0.971   1.011   1.065   1.117   1.171   1.185   1.234   1.255
  1.310   1.401   1.424   1.445   1.466   1.471   1.512   1.544
  1.545   1.559   1.581   1.587   1.600   1.641   1.665   1.687
  1.703   1.763   1.796   1.804   1.870   1.901   1.957   2.013
  2.044   2.073   2.153   2.165   2.195   2.239   2.294   2.353
  2.431   2.450   2.480   2.496   2.514   2.524   2.554   2.583
  2.607   2.610   2.629   2.643   2.682   2.734   2.820   2.861
  2.902   2.916   2.921   2.923   2.998   3.163   3.310   3.353
  3.478   3.682   3.751   3.799   3.812   3.831   3.855   4.060
  4.167   4.324   5.060   5.223   5.717  23.806  23.869  23.947
 23.983  49.977
 --------------------------------------------------------------

          Ground-State Mulliken Net Atomic Charges

     Atom                 Charge (a.u.)
  ----------------------------------------
      1 C                    -0.570053
      2 C                     0.268667
      3 C                    -0.123433
      4 C                    -0.533158
      5 O                    -0.263474
      6 H                     0.146660
      7 H                     0.159996
      8 H                     0.174606
      9 H                     0.144675
     10 H                     0.146321
     11 H                     0.152478
     12 H                     0.134314
     13 H                     0.162403
  ----------------------------------------
  Sum of atomic charges =    -0.000000

 -----------------------------------------------------------------
                    Cartesian Multipole Moments
 -----------------------------------------------------------------
    Charge (ESU x 10^10)
                -0.0000
    Dipole Moment (Debye)
         X       0.1682      Y      -2.9055      Z       0.6497
       Tot       2.9820
    Quadrupole Moments (Debye-Ang)
        XX     -30.4063     XY      -1.1767     YY     -35.8808
        XZ       0.3904     YZ       1.3657     ZZ     -31.3625
    Octopole Moments (Debye-Ang^2)
       XXX       4.7677    XXY       0.4682    XYY      -1.5333
       YYY      -3.9664    XXZ       1.8259    XYZ       0.4269
       YYZ       3.3915    XZZ       0.8722    YZZ       0.1285
       ZZZ       6.7593
    Hexadecapole Moments (Debye-Ang^3)
      XXXX    -450.3110   XXXY       7.2716   XXYY    -102.3825
      XYYY      -1.0069   YYYY    -167.9845   XXXZ       4.9642
      XXYZ       3.1004   XYYZ       2.0589   YYYZ      15.1597
      XXZZ     -84.8234   XYZZ      -1.0100   YYZZ     -35.2633
      XZZZ       8.2160   YZZZ      10.2958   ZZZZ     -59.0618
 -----------------------------------------------------------------
 Calculating analytic gradient of the SCF energy
 Gradient of SCF Energy
            1           2           3           4           5           6
    1  -0.0000713  -0.0000590   0.0000077  -0.0001060   0.0000730   0.0000365
    2  -0.0001018  -0.0000387  -0.0001492   0.0000481  -0.0000338   0.0001629
    3  -0.0002910   0.0009424  -0.0000891  -0.0000508  -0.0003858   0.0000010
            7           8           9          10          11          12
    1  -0.0000574   0.0001006   0.0000731  -0.0000481  -0.0000023  -0.0000064
    2   0.0001612  -0.0001470   0.0000237   0.0000445  -0.0000256   0.0000370
    3  -0.0000899   0.0000770  -0.0000790  -0.0001077   0.0000489  -0.0000035
           13
    1   0.0000595
    2   0.0000187
    3   0.0000273
 Max gradient component =       9.424E-04
 RMS gradient           =       1.850E-04
 Gradient time:  CPU 8.94 s  wall 8.94 s
 Geometry Optimization Parameters
   NAtoms,    NIC,     NZ,  NCons,   NDum,   NFix, NCnnct, MaxDiis
       13      80       0       0       0       0       0       0

 Cartesian Hessian Update
 Hessian Updated using BFGS Update


** GEOMETRY OPTIMIZATION IN DELOCALIZED INTERNAL COORDINATES **
   Searching for a Minimum

   Optimization Cycle:  12

                       Coordinates (Angstroms)
     ATOM                X               Y               Z
      1  C         1.8868375177   -0.4902717252    0.0141720478
      2  C         0.5290472635    0.1677896084   -0.1479522418
      3  C        -0.6846901316   -0.7345824254    0.0306583105
      4  C        -2.0186641945    0.0059371685    0.0592231629
      5  O         0.4221783729    1.3468778235   -0.4066652292
      6  H         1.9302703220   -1.4496255061   -0.5085824507
      7  H         2.0620226200   -0.6936351154    1.0762438487
      8  H         2.6706927721    0.1721392825   -0.3512259366
      9  H        -0.5356475919   -1.3305496519    0.9397227556
     10  H        -0.6600908601   -1.4625801961   -0.7921953655
     11  H        -2.0671583941    0.6962228340    0.9043703463
     12  H        -2.8484703909   -0.6997252336    0.1453033770
     13  H        -2.1570321051    0.5949152367   -0.8490035252
   Point Group: c1    Number of degrees of freedom:    33


   Energy is   -232.543058536

 Hessian Updated using BFGS Update

 33 Hessian modes will be used to form the next step
  Hessian Eigenvalues:
     0.000646    0.001222    0.005923    0.032296    0.040638    0.053056
     0.056777    0.057079    0.070477    0.081717    0.099617    0.132206
     0.159518    0.159722    0.159974    0.160037    0.160951    0.189940
     0.219399    0.251032    0.258435    0.298560    0.300830    0.303698
     0.325414    0.328404    0.337187    0.338357    0.345056    0.345671
     0.346132    0.350722    0.992243

 Minimum Search - Taking Simple RFO Step
 Searching for Lamda that Minimizes Along All modes
 Value Taken    Lamda =  -0.00002557
 Step Taken.  Stepsize is  0.133582

                             Maximum     Tolerance    Cnvgd?
         Gradient           0.000263      0.000300     YES
         Displacement       0.067969      0.000120      NO
         Energy change     -0.000022      0.000000      NO


 New Cartesian Coordinates Obtained by Inverse Iteration

 Displacement from previous Coordinates is:  0.229501
 ----------------------------------------------------------------
             Standard Nuclear Orientation (Angstroms)
    I     Atom           X                Y                Z
 ----------------------------------------------------------------
    1      C       1.8877837918    -0.4935342205     0.0013025461
    2      C       0.5293193785     0.1716914017    -0.1286225059
    3      C      -0.6841407364    -0.7311297392     0.0470049193
    4      C      -2.0204649579     0.0049407286     0.0468262229
    5      O       0.4228792818     1.3569849382    -0.3574682595
    6      H       1.9258490013    -1.4332456853    -0.5559522450
    7      H       2.0708688984    -0.7344160693     1.0541232391
    8      H       2.6693372552     0.1811276388    -0.3460040013
    9      H      -0.5434499825    -1.3067944441     0.9709344873
   10      H      -0.6476714697    -1.4776271792    -0.7582047965
   11      H      -2.0768964870     0.7183190517     0.8718235623
   12      H      -2.8480422460    -0.7015909777     0.1465044091
   13      H      -2.1560765274     0.5681866564    -0.8781984779
 ----------------------------------------------------------------
 Nuclear Repulsion Energy =   175.7569084670 hartrees
 There are       20 alpha and       20 beta electrons
 Applying Cartesian multipole field
    Component          Value
    ---------          -----
     (2,0,0)        1.00000E-11
     (0,2,0)        2.00000E-11
     (0,0,2)       -3.00000E-11
 Nucleus-field energy     =     0.0000000044 hartrees
 Requested basis set is 6-311++G(d,p)
 There are 70 shells and 166 basis functions
 A cutoff of  1.0D-11 yielded   2378 shell pairs
 There are     13591 function pairs (     14446 Cartesian)
 Smallest overlap matrix eigenvalue = 2.62E-05
 Guess MOs from SCF MO coefficient file
 Reading MOs from coefficient file
 Reading MOs from coefficient file
 A restricted hybrid HF-DFT SCF calculation will be
 performed using Pulay DIIS extrapolation
 Exchange:     0.2000 Hartree-Fock + 0.0800 Slater + 0.7200 B88
 Correlation:  0.1900 VWN1RPA + 0.8100 LYP
 Using SG-1 standard quadrature grid
 SCF converges when DIIS error is below 1.0E-08
 Geometry optimization detected.  Setting ReadMinima to 0
 Setting SaveMinima to 0
 ---------------------------------------
  Cycle       Energy         DIIS Error
 ---------------------------------------
    1    -232.5413835340      6.93E-04
    2    -232.5430569752      4.62E-05
    3    -232.5430718090      2.72E-05
    4    -232.5430737486      1.15E-05
    5    -232.5430742645      6.65E-06
    6    -232.5430744736      3.34E-06
    7    -232.5430743933      2.00E-07
    8    -232.5430744122      8.25E-08
    9    -232.5430744091      2.15E-08
   10    -232.5430744092      7.66E-09 Convergence criterion met
 ---------------------------------------
 SCF time:  CPU 25.67 s  wall 25.80 s
 SCF   energy in the final basis set = -232.5430744092
 Total energy in the final basis set = -232.5430744092

 --------------------------------------------------------------

                    Orbital Energies (a.u.)
 --------------------------------------------------------------

 Alpha MOs
 -- Occupied --
-19.117 -10.266 -10.186 -10.179 -10.164  -1.051  -0.793  -0.744
 -0.648  -0.531  -0.479  -0.478  -0.448  -0.430  -0.414  -0.374
 -0.371  -0.369  -0.352  -0.257
 -- Virtual --
 -0.027  -0.016   0.005   0.020   0.023   0.037   0.044   0.047
  0.060   0.073   0.074   0.089   0.102   0.105   0.108   0.113
  0.126   0.133   0.141   0.147   0.150   0.155   0.161   0.166
  0.178   0.187   0.192   0.200   0.210   0.221   0.249   0.255
  0.268   0.278   0.289   0.318   0.324   0.338   0.350   0.375
  0.421   0.436   0.453   0.468   0.496   0.516   0.533   0.557
  0.604   0.608   0.629   0.639   0.642   0.653   0.659   0.667
  0.686   0.694   0.722   0.739   0.764   0.826   0.872   0.955
  0.968   1.013   1.062   1.118   1.170   1.188   1.236   1.252
  1.313   1.398   1.423   1.443   1.466   1.474   1.512   1.543
  1.548   1.559   1.581   1.586   1.596   1.641   1.665   1.686
  1.701   1.762   1.796   1.808   1.873   1.899   1.961   2.013
  2.044   2.073   2.155   2.166   2.197   2.238   2.291   2.354
  2.433   2.450   2.481   2.495   2.515   2.524   2.554   2.585
  2.607   2.610   2.630   2.641   2.681   2.734   2.822   2.862
  2.903   2.914   2.921   2.927   3.001   3.164   3.312   3.353
  3.477   3.684   3.748   3.799   3.815   3.830   3.855   4.058
  4.167   4.325   5.059   5.225   5.717  23.806  23.869  23.947
 23.984  49.976
 --------------------------------------------------------------

          Ground-State Mulliken Net Atomic Charges

     Atom                 Charge (a.u.)
  ----------------------------------------
      1 C                    -0.568961
      2 C                     0.266207
      3 C                    -0.113995
      4 C                    -0.537113
      5 O                    -0.263078
      6 H                     0.145701
      7 H                     0.159501
      8 H                     0.174859
      9 H                     0.144061
     10 H                     0.144192
     11 H                     0.154247
     12 H                     0.133847
     13 H                     0.160531
  ----------------------------------------
  Sum of atomic charges =     0.000000

 -----------------------------------------------------------------
                    Cartesian Multipole Moments
 -----------------------------------------------------------------
    Charge (ESU x 10^10)
                 0.0000
    Dipole Moment (Debye)
         X       0.1666      Y      -2.9205      Z       0.5855
       Tot       2.9832
    Quadrupole Moments (Debye-Ang)
        XX     -30.4181     XY      -1.1891     YY     -35.9408
        XZ       0.3360     YZ       1.2084     ZZ     -31.2819
    Octopole Moments (Debye-Ang^2)
       XXX       4.7530    XXY       0.4264    XYY      -1.5585
       YYY      -4.2389    XXZ       1.5998    XYZ       0.3659
       YYZ       2.9411    XZZ       0.8946    YZZ       0.1439
       ZZZ       5.8809
    Hexadecapole Moments (Debye-Ang^3)
      XXXX    -450.9931   XXXY       7.3477   XXYY    -102.6333
      XYYY      -0.9059   YYYY    -169.2899   XXXZ       4.7382
      XXYZ       2.6774   XYYZ       1.8189   YYYZ      14.0123
      XXZZ     -84.6552   XYZZ      -1.0599   YYZZ     -34.9145
      XZZZ       7.9345   YZZZ       9.1223   ZZZZ     -57.6189
 -----------------------------------------------------------------
 Calculating analytic gradient of the SCF energy
 Gradient of SCF Energy
            1           2           3           4           5           6
    1   0.0000675  -0.0002877  -0.0000870  -0.0000000   0.0001088   0.0000169
    2  -0.0003229  -0.0000721   0.0000273  -0.0000328   0.0000537   0.0002222
    3  -0.0004708   0.0009593  -0.0002713  -0.0000423  -0.0002883   0.0000500
            7           8           9          10          11          12
    1  -0.0000484   0.0000784   0.0001292  -0.0000085  -0.0000029   0.0000026
    2   0.0002379  -0.0001249   0.0000122  -0.0000428  -0.0000083   0.0000182
    3  -0.0000555   0.0001400  -0.0000135  -0.0000219   0.0000094  -0.0000182
           13
    1   0.0000312
    2   0.0000324
    3   0.0000231
 Max gradient component =       9.593E-04
 RMS gradient           =       2.088E-04
 Gradient time:  CPU 8.96 s  wall 8.96 s
 Geometry Optimization Parameters
   NAtoms,    NIC,     NZ,  NCons,   NDum,   NFix, NCnnct, MaxDiis
       13      80       0       0       0       0       0       0

 Cartesian Hessian Update
 Hessian Updated using BFGS Update


** GEOMETRY OPTIMIZATION IN DELOCALIZED INTERNAL COORDINATES **
   Searching for a Minimum

   Optimization Cycle:  13

                       Coordinates (Angstroms)
     ATOM                X               Y               Z
      1  C         1.8877837918   -0.4935342205    0.0013025461
      2  C         0.5293193785    0.1716914017   -0.1286225059
      3  C        -0.6841407364   -0.7311297392    0.0470049193
      4  C        -2.0204649579    0.0049407286    0.0468262229
      5  O         0.4228792818    1.3569849382   -0.3574682595
      6  H         1.9258490013   -1.4332456853   -0.5559522450
      7  H         2.0708688984   -0.7344160693    1.0541232391
      8  H         2.6693372552    0.1811276388   -0.3460040013
      9  H        -0.5434499825   -1.3067944441    0.9709344873
     10  H        -0.6476714697   -1.4776271792   -0.7582047965
     11  H        -2.0768964870    0.7183190517    0.8718235623
     12  H        -2.8480422460   -0.7015909777    0.1465044091
     13  H        -2.1560765274    0.5681866564   -0.8781984779
   Point Group: c1    Number of degrees of freedom:    33


   Energy is   -232.543074409

 Hessian Updated using BFGS Update

 33 Hessian modes will be used to form the next step
  Hessian Eigenvalues:
     0.000502    0.001348    0.005929    0.030157    0.040070    0.053050
     0.056776    0.057070    0.070466    0.081674    0.099928    0.132495
     0.159516    0.159706    0.160029    0.160053    0.160765    0.184871
     0.219440    0.251832    0.256602    0.299243    0.301268    0.303899
     0.325203    0.328402    0.337350    0.338380    0.345053    0.345683
     0.346114    0.347730    0.992312

 Minimum Search - Taking Simple RFO Step
 Searching for Lamda that Minimizes Along All modes
 Value Taken    Lamda =  -0.00001051
 Step Taken.  Stepsize is  0.114177

                             Maximum     Tolerance    Cnvgd?
         Gradient           0.000291      0.000300     YES
         Displacement       0.074028      0.000120      NO
         Energy change     -0.000016      0.000000      NO


 New Cartesian Coordinates Obtained by Inverse Iteration

 Displacement from previous Coordinates is:  0.174695
 ----------------------------------------------------------------
             Standard Nuclear Orientation (Angstroms)
    I     Atom           X                Y                Z
 ----------------------------------------------------------------
    1      C       1.8882826924    -0.4941248722    -0.0049130642
    2      C       0.5298267435     0.1727484736    -0.1258824005
    3      C      -0.6833281458    -0.7292283107     0.0573783633
    4      C      -2.0206137954     0.0048852723     0.0422938255
    5      O       0.4224997516     1.3589883381    -0.3489589822
    6      H       1.9333029689    -1.4115315968    -0.5980975363
    7      H       2.0600281717    -0.7779542548     1.0391739734
    8      H       2.6716468519     0.1948914924    -0.3179517055
    9      H      -0.5453998416    -1.2893396309     0.9913826664
   10      H      -0.6440965427    -1.4891500133    -0.7347825305
   11      H      -2.0783307372     0.7346941599     0.8525929038
   12      H      -2.8469886813    -0.7010142455     0.1558325952
   13      H      -2.1575342360     0.5490472879    -0.8939990083
 ----------------------------------------------------------------
 Nuclear Repulsion Energy =   175.7570672113 hartrees
 There are       20 alpha and       20 beta electrons
 Applying Cartesian multipole field
    Component          Value
    ---------          -----
     (2,0,0)        1.00000E-11
     (0,2,0)        2.00000E-11
     (0,0,2)       -3.00000E-11
 Nucleus-field energy     =     0.0000000044 hartrees
 Requested basis set is 6-311++G(d,p)
 There are 70 shells and 166 basis functions
 A cutoff of  1.0D-11 yielded   2378 shell pairs
 There are     13591 function pairs (     14446 Cartesian)
 Smallest overlap matrix eigenvalue = 2.58E-05
 Guess MOs from SCF MO coefficient file
 Reading MOs from coefficient file
 Reading MOs from coefficient file
 A restricted hybrid HF-DFT SCF calculation will be
 performed using Pulay DIIS extrapolation
 Exchange:     0.2000 Hartree-Fock + 0.0800 Slater + 0.7200 B88
 Correlation:  0.1900 VWN1RPA + 0.8100 LYP
 Using SG-1 standard quadrature grid
 SCF converges when DIIS error is below 1.0E-08
 Geometry optimization detected.  Setting ReadMinima to 0
 Setting SaveMinima to 0
 ---------------------------------------
  Cycle       Energy         DIIS Error
 ---------------------------------------
    1    -232.5421307028      3.28E-04
    2    -232.5430744965      2.73E-05
    3    -232.5430791593      1.96E-05
    4    -232.5430798945      1.17E-05
    5    -232.5430802678      3.60E-06
    6    -232.5430803723      5.46E-07
    7    -232.5430803868      9.65E-08
    8    -232.5430803691      3.50E-08
    9    -232.5430803718      1.09E-08
   10    -232.5430803713      2.74E-09 Convergence criterion met
 ---------------------------------------
 SCF time:  CPU 25.22 s  wall 25.33 s
 SCF   energy in the final basis set = -232.5430803713
 Total energy in the final basis set = -232.5430803713

 --------------------------------------------------------------

                    Orbital Energies (a.u.)
 --------------------------------------------------------------

 Alpha MOs
 -- Occupied --
-19.117 -10.266 -10.186 -10.179 -10.164  -1.051  -0.793  -0.744
 -0.648  -0.531  -0.479  -0.478  -0.448  -0.430  -0.414  -0.374
 -0.371  -0.369  -0.352  -0.257
 -- Virtual --
 -0.027  -0.016   0.005   0.020   0.022   0.037   0.044   0.047
  0.061   0.072   0.073   0.089   0.102   0.106   0.108   0.113
  0.126   0.133   0.142   0.147   0.150   0.154   0.160   0.166
  0.178   0.189   0.192   0.201   0.211   0.220   0.249   0.255
  0.268   0.278   0.288   0.318   0.324   0.339   0.350   0.376
  0.420   0.433   0.453   0.468   0.497   0.517   0.532   0.558
  0.605   0.608   0.628   0.640   0.642   0.654   0.659   0.667
  0.685   0.694   0.722   0.741   0.764   0.825   0.873   0.957
  0.968   1.016   1.058   1.119   1.170   1.189   1.238   1.251
  1.317   1.395   1.423   1.441   1.466   1.477   1.511   1.543
  1.551   1.560   1.579   1.585   1.593   1.642   1.665   1.686
  1.700   1.761   1.796   1.810   1.874   1.898   1.965   2.013
  2.044   2.074   2.157   2.167   2.198   2.235   2.290   2.354
  2.434   2.450   2.482   2.494   2.516   2.522   2.554   2.588
  2.606   2.614   2.631   2.640   2.682   2.735   2.824   2.860
  2.904   2.914   2.921   2.930   3.003   3.166   3.313   3.353
  3.476   3.686   3.745   3.799   3.817   3.829   3.856   4.058
  4.166   4.324   5.059   5.226   5.717  23.806  23.869  23.947
 23.984  49.976
 --------------------------------------------------------------

          Ground-State Mulliken Net Atomic Charges

     Atom                 Charge (a.u.)
  ----------------------------------------
      1 C                    -0.568257
      2 C                     0.264443
      3 C                    -0.108607
      4 C                    -0.538342
      5 O                    -0.262777
      6 H                     0.145879
      7 H                     0.157959
      8 H                     0.175150
      9 H                     0.143047
     10 H                     0.143341
     11 H                     0.154774
     12 H                     0.133618
     13 H                     0.159773
  ----------------------------------------
  Sum of atomic charges =    -0.000000

 -----------------------------------------------------------------
                    Cartesian Multipole Moments
 -----------------------------------------------------------------
    Charge (ESU x 10^10)
                -0.0000
    Dipole Moment (Debye)
         X       0.1679      Y      -2.9246      Z       0.5747
       Tot       2.9853
    Quadrupole Moments (Debye-Ang)
        XX     -30.4300     XY      -1.1960     YY     -35.9414
        XZ       0.3120     YZ       1.1831     ZZ     -31.2746
    Octopole Moments (Debye-Ang^2)
       XXX       4.7228    XXY       0.4178    XYY      -1.5274
       YYY      -4.2691    XXZ       1.5677    XYZ       0.3773
       YYZ       2.8914    XZZ       0.8590    YZZ       0.0783
       ZZZ       5.6906
    Hexadecapole Moments (Debye-Ang^3)
      XXXX    -451.1676   XXXY       7.4697   XXYY    -102.5638
      XYYY      -0.7809   YYYY    -169.5769   XXXZ       4.8918
      XXYZ       2.6760   XYYZ       1.8278   YYYZ      13.9465
      XXZZ     -84.7538   XYZZ      -1.1596   YYZZ     -34.7919
      XZZZ       8.0199   YZZZ       8.9788   ZZZZ     -57.4479
 -----------------------------------------------------------------
 Calculating analytic gradient of the SCF energy
 Gradient of SCF Energy
            1           2           3           4           5           6
    1   0.0001261  -0.0001615  -0.0000518   0.0000492   0.0000477   0.0000007
    2  -0.0002063   0.0000053   0.0001125  -0.0000674   0.0000103   0.0000933
    3  -0.0005724   0.0003544  -0.0001767   0.0000204  -0.0000464   0.0001534
            7           8           9          10          11          12
    1  -0.0000822   0.0000063   0.0000795  -0.0000101  -0.0000165  -0.0000008
    2   0.0001113  -0.0000302  -0.0000308  -0.0000354   0.0000074   0.0000058
    3   0.0000490   0.0002020   0.0000222   0.0000209  -0.0000072  -0.0000222
           13
    1   0.0000135
    2   0.0000242
    3   0.0000028
 Max gradient component =       5.724E-04
 RMS gradient           =       1.343E-04
 Gradient time:  CPU 8.95 s  wall 8.95 s
 Geometry Optimization Parameters
   NAtoms,    NIC,     NZ,  NCons,   NDum,   NFix, NCnnct, MaxDiis
       13      80       0       0       0       0       0       0

 Cartesian Hessian Update
 Hessian Updated using BFGS Update


** GEOMETRY OPTIMIZATION IN DELOCALIZED INTERNAL COORDINATES **
   Searching for a Minimum

   Optimization Cycle:  14

                       Coordinates (Angstroms)
     ATOM                X               Y               Z
      1  C         1.8882826924   -0.4941248722   -0.0049130642
      2  C         0.5298267435    0.1727484736   -0.1258824005
      3  C        -0.6833281458   -0.7292283107    0.0573783633
      4  C        -2.0206137954    0.0048852723    0.0422938255
      5  O         0.4224997516    1.3589883381   -0.3489589822
      6  H         1.9333029689   -1.4115315968   -0.5980975363
      7  H         2.0600281717   -0.7779542548    1.0391739734
      8  H         2.6716468519    0.1948914924   -0.3179517055
      9  H        -0.5453998416   -1.2893396309    0.9913826664
     10  H        -0.6440965427   -1.4891500133   -0.7347825305
     11  H        -2.0783307372    0.7346941599    0.8525929038
     12  H        -2.8469886813   -0.7010142455    0.1558325952
     13  H        -2.1575342360    0.5490472879   -0.8939990083
   Point Group: c1    Number of degrees of freedom:    33


   Energy is   -232.543080371

 Hessian Updated using BFGS Update

 33 Hessian modes will be used to form the next step
  Hessian Eigenvalues:
     0.000428    0.001329    0.005897    0.032578    0.040617    0.053165
     0.056797    0.057029    0.071390    0.080541    0.099059    0.131976
     0.159476    0.159888    0.160019    0.160067    0.162561    0.171878
     0.219585    0.250235    0.256258    0.299220    0.301095    0.303466
     0.326064    0.328429    0.337139    0.338360    0.340197    0.345059
     0.345724    0.346150    0.992247

 Minimum Search - Taking Simple RFO Step
 Searching for Lamda that Minimizes Along All modes
 Value Taken    Lamda =  -0.00000241
 Step Taken.  Stepsize is  0.042008

                             Maximum     Tolerance    Cnvgd?
         Gradient           0.000163      0.000300     YES
         Displacement       0.026501      0.000120      NO
         Energy change     -0.000006      0.000000      NO


 New Cartesian Coordinates Obtained by Inverse Iteration

 Displacement from previous Coordinates is:  0.068630
 ----------------------------------------------------------------
             Standard Nuclear Orientation (Angstroms)
    I     Atom           X                Y                Z
 ----------------------------------------------------------------
    1      C       1.8886011446    -0.4942991263    -0.0068609981
    2      C       0.5300635480     0.1731315944    -0.1228025025
    3      C      -0.6831715443    -0.7286399982     0.0623086216
    4      C      -2.0208128804     0.0048629240     0.0397832078
    5      O       0.4222535292     1.3598273819    -0.3430243957
    6      H       1.9347754238    -1.4025407855    -0.6143694253
    7      H       2.0595454062    -0.7947303528     1.0326341500
    8      H       2.6715867478     0.1996234430    -0.3100524780
    9      H      -0.5477794329    -1.2826884023     1.0002548991
   10      H      -0.6419458565    -1.4934102321    -0.7249661342
   11      H      -2.0795980355     0.7411469545     0.8440639546
   12      H      -2.8469125738    -0.7005877449     0.1581993052
   13      H      -2.1573102760     0.5412164442    -0.9010991045
 ----------------------------------------------------------------
 Nuclear Repulsion Energy =   175.7549086396 hartrees
 There are       20 alpha and       20 beta electrons
 Applying Cartesian multipole field
    Component          Value
    ---------          -----
     (2,0,0)        1.00000E-11
     (0,2,0)        2.00000E-11
     (0,0,2)       -3.00000E-11
 Nucleus-field energy     =     0.0000000044 hartrees
 Requested basis set is 6-311++G(d,p)
 There are 70 shells and 166 basis functions
 A cutoff of  1.0D-11 yielded   2379 shell pairs
 There are     13607 function pairs (     14462 Cartesian)
 Smallest overlap matrix eigenvalue = 2.57E-05
 Guess MOs from SCF MO coefficient file
 Reading MOs from coefficient file
 Reading MOs from coefficient file
 A restricted hybrid HF-DFT SCF calculation will be
 performed using Pulay DIIS extrapolation
 Exchange:     0.2000 Hartree-Fock + 0.0800 Slater + 0.7200 B88
 Correlation:  0.1900 VWN1RPA + 0.8100 LYP
 Using SG-1 standard quadrature grid
 SCF converges when DIIS error is below 1.0E-08
 Geometry optimization detected.  Setting ReadMinima to 0
 Setting SaveMinima to 0
 ---------------------------------------
  Cycle       Energy         DIIS Error
 ---------------------------------------
    1    -232.5429416343      1.34E-04
    2    -232.5430811353      1.01E-05
    3    -232.5430819963      2.55E-06
    4    -232.5430819095      1.69E-06
    5    -232.5430819923      8.88E-07
    6    -232.5430819815      3.66E-07
    7    -232.5430819789      2.77E-08
    8    -232.5430819785      9.94E-09 Convergence criterion met
 ---------------------------------------
 SCF time:  CPU 20.58 s  wall 20.61 s
 SCF   energy in the final basis set = -232.5430819785
 Total energy in the final basis set = -232.5430819785

 --------------------------------------------------------------

                    Orbital Energies (a.u.)
 --------------------------------------------------------------

 Alpha MOs
 -- Occupied --
-19.117 -10.266 -10.186 -10.179 -10.164  -1.051  -0.792  -0.744
 -0.648  -0.531  -0.479  -0.478  -0.448  -0.430  -0.414  -0.374
 -0.371  -0.369  -0.352  -0.257
 -- Virtual --
 -0.027  -0.016   0.005   0.020   0.022   0.037   0.044   0.047
  0.061   0.072   0.073   0.089   0.102   0.106   0.108   0.113
  0.126   0.133   0.142   0.147   0.150   0.154   0.160   0.166
  0.178   0.189   0.193   0.201   0.211   0.220   0.249   0.255
  0.268   0.277   0.288   0.318   0.324   0.340   0.350   0.376
  0.420   0.432   0.453   0.468   0.497   0.518   0.532   0.559
  0.605   0.608   0.628   0.640   0.642   0.655   0.659   0.667
  0.685   0.694   0.722   0.742   0.765   0.825   0.873   0.958
  0.967   1.018   1.057   1.120   1.170   1.190   1.238   1.250
  1.319   1.393   1.423   1.440   1.466   1.479   1.510   1.543
  1.552   1.560   1.579   1.585   1.592   1.642   1.665   1.686
  1.699   1.761   1.796   1.811   1.875   1.897   1.966   2.013
  2.044   2.074   2.158   2.167   2.199   2.234   2.289   2.354
  2.435   2.450   2.483   2.493   2.516   2.522   2.555   2.589
  2.605   2.615   2.631   2.640   2.682   2.734   2.825   2.860
  2.904   2.913   2.921   2.931   3.004   3.167   3.313   3.353
  3.476   3.686   3.744   3.800   3.818   3.829   3.857   4.058
  4.165   4.324   5.059   5.227   5.717  23.806  23.869  23.946
 23.984  49.976
 --------------------------------------------------------------

          Ground-State Mulliken Net Atomic Charges

     Atom                 Charge (a.u.)
  ----------------------------------------
      1 C                    -0.568073
      2 C                     0.263954
      3 C                    -0.106855
      4 C                    -0.538750
      5 O                    -0.262598
      6 H                     0.145938
      7 H                     0.157429
      8 H                     0.175241
      9 H                     0.142821
     10 H                     0.142921
     11 H                     0.155051
     12 H                     0.133523
     13 H                     0.159398
  ----------------------------------------
  Sum of atomic charges =     0.000000

 -----------------------------------------------------------------
                    Cartesian Multipole Moments
 -----------------------------------------------------------------
    Charge (ESU x 10^10)
                -0.0000
    Dipole Moment (Debye)
         X       0.1692      Y      -2.9259      Z       0.5673
       Tot       2.9852
    Quadrupole Moments (Debye-Ang)
        XX     -30.4341     XY      -1.1992     YY     -35.9450
        XZ       0.3002     YZ       1.1628     ZZ     -31.2651
    Octopole Moments (Debye-Ang^2)
       XXX       4.7174    XXY       0.4100    XYY      -1.5183
       YYY      -4.2758    XXZ       1.5360    XYZ       0.3729
       YYZ       2.8421    XZZ       0.8559    YZZ       0.0590
       ZZZ       5.5455
    Hexadecapole Moments (Debye-Ang^3)
      XXXX    -451.3373   XXXY       7.4945   XXYY    -102.5651
      XYYY      -0.7310   YYYY    -169.7087   XXXZ       4.9009
      XXYZ       2.6368   XYYZ       1.8126   YYYZ      13.8423
      XXZZ     -84.7624   XYZZ      -1.1937   YYZZ     -34.7279
      XZZZ       7.9906   YZZZ       8.8694   ZZZZ     -57.3144
 -----------------------------------------------------------------
 Calculating analytic gradient of the SCF energy
 Gradient of SCF Energy
            1           2           3           4           5           6
    1   0.0000478  -0.0000184  -0.0000085   0.0000316   0.0000055  -0.0000050
    2  -0.0000679   0.0000585   0.0000547  -0.0000391  -0.0000289   0.0000133
    3  -0.0002459   0.0000595  -0.0000603   0.0000130   0.0000338   0.0000821
            7           8           9          10          11          12
    1  -0.0000290  -0.0000164   0.0000163  -0.0000045  -0.0000114  -0.0000045
    2   0.0000145   0.0000096  -0.0000214  -0.0000107   0.0000014   0.0000007
    3   0.0000480   0.0000916   0.0000082   0.0000098  -0.0000092  -0.0000213
           13
    1  -0.0000035
    2   0.0000153
    3  -0.0000092
 Max gradient component =       2.459E-04
 RMS gradient           =       5.242E-05
 Gradient time:  CPU 8.95 s  wall 8.95 s
 Geometry Optimization Parameters
   NAtoms,    NIC,     NZ,  NCons,   NDum,   NFix, NCnnct, MaxDiis
       13      80       0       0       0       0       0       0

 Cartesian Hessian Update
 Hessian Updated using BFGS Update


** GEOMETRY OPTIMIZATION IN DELOCALIZED INTERNAL COORDINATES **
   Searching for a Minimum

   Optimization Cycle:  15

                       Coordinates (Angstroms)
     ATOM                X               Y               Z
      1  C         1.8886011446   -0.4942991263   -0.0068609981
      2  C         0.5300635480    0.1731315944   -0.1228025025
      3  C        -0.6831715443   -0.7286399982    0.0623086216
      4  C        -2.0208128804    0.0048629240    0.0397832078
      5  O         0.4222535292    1.3598273819   -0.3430243957
      6  H         1.9347754238   -1.4025407855   -0.6143694253
      7  H         2.0595454062   -0.7947303528    1.0326341500
      8  H         2.6715867478    0.1996234430   -0.3100524780
      9  H        -0.5477794329   -1.2826884023    1.0002548991
     10  H        -0.6419458565   -1.4934102321   -0.7249661342
     11  H        -2.0795980355    0.7411469545    0.8440639546
     12  H        -2.8469125738   -0.7005877449    0.1581993052
     13  H        -2.1573102760    0.5412164442   -0.9010991045
   Point Group: c1    Number of degrees of freedom:    33


   Energy is   -232.543081979

 Hessian Updated using BFGS Update

 33 Hessian modes will be used to form the next step
  Hessian Eigenvalues:
     0.000354    0.001530    0.005870    0.032317    0.040909    0.052595
     0.056672    0.057021    0.063138    0.071737    0.099007    0.131243
     0.156251    0.159648    0.159923    0.160105    0.160650    0.170521
     0.218951    0.248637    0.257714    0.298352    0.301151    0.303221
     0.324961    0.328398    0.334695    0.338344    0.340602    0.345059
     0.345867    0.346161    0.993569

 Minimum Search - Taking Simple RFO Step
 Searching for Lamda that Minimizes Along All modes
 Value Taken    Lamda =   0.00000000
 Step Taken.  Stepsize is  0.029624

                             Maximum     Tolerance    Cnvgd?
         Gradient           0.000082      0.000300     YES
         Displacement       0.018457      0.000120      NO
         Energy change     -0.000002      0.000000      NO


 New Cartesian Coordinates Obtained by Inverse Iteration

 Displacement from previous Coordinates is:  0.037297
 ----------------------------------------------------------------
             Standard Nuclear Orientation (Angstroms)
    I     Atom           X                Y                Z
 ----------------------------------------------------------------
    1      C       1.8887325897    -0.4940350074    -0.0067887470
    2      C       0.5300689882     0.1728651781    -0.1231627968
    3      C      -0.6831543838    -0.7286221370     0.0644021112
    4      C      -2.0207731589     0.0050435281     0.0394991635
    5      O       0.4218010908     1.3590021111    -0.3462153248
    6      H       1.9374048598    -1.3964626092    -0.6230519805
    7      H       2.0569362009    -0.8046291414     1.0300568618
    8      H       2.6719686635     0.2029292682    -0.3023860386
    9      H      -0.5483257827    -1.2799381979     1.0039507502
   10      H      -0.6418527821    -1.4954203239    -0.7208817526
   11      H      -2.0793507348     0.7438281063     0.8414865738
   12      H      -2.8469039039    -0.6999794923     0.1602661621
   13      H      -2.1572564468     0.5383308174    -0.9031058822
 ----------------------------------------------------------------
 Nuclear Repulsion Energy =   175.7545926492 hartrees
 There are       20 alpha and       20 beta electrons
 Applying Cartesian multipole field
    Component          Value
    ---------          -----
     (2,0,0)        1.00000E-11
     (0,2,0)        2.00000E-11
     (0,0,2)       -3.00000E-11
 Nucleus-field energy     =     0.0000000044 hartrees
 Requested basis set is 6-311++G(d,p)
 There are 70 shells and 166 basis functions
 A cutoff of  1.0D-11 yielded   2379 shell pairs
 There are     13607 function pairs (     14462 Cartesian)
 Smallest overlap matrix eigenvalue = 2.57E-05
 Guess MOs from SCF MO coefficient file
 Reading MOs from coefficient file
 Reading MOs from coefficient file
 A restricted hybrid HF-DFT SCF calculation will be
 performed using Pulay DIIS extrapolation
 Exchange:     0.2000 Hartree-Fock + 0.0800 Slater + 0.7200 B88
 Correlation:  0.1900 VWN1RPA + 0.8100 LYP
 Using SG-1 standard quadrature grid
 SCF converges when DIIS error is below 1.0E-08
 Geometry optimization detected.  Setting ReadMinima to 0
 Setting SaveMinima to 0
 ---------------------------------------
  Cycle       Energy         DIIS Error
 ---------------------------------------
    1    -232.5429995843      8.50E-05
    2    -232.5430821451      6.23E-06
    3    -232.5430824094      2.14E-06
    4    -232.5430823610      2.07E-06
    5    -232.5430823701      8.05E-07
    6    -232.5430824184      1.95E-07
    7    -232.5430823966      2.11E-08
    8    -232.5430823980      6.49E-09 Convergence criterion met
 ---------------------------------------
 SCF time:  CPU 20.37 s  wall 20.50 s
 SCF   energy in the final basis set = -232.5430823980
 Total energy in the final basis set = -232.5430823980

 --------------------------------------------------------------

                    Orbital Energies (a.u.)
 --------------------------------------------------------------

 Alpha MOs
 -- Occupied --
-19.117 -10.266 -10.186 -10.179 -10.164  -1.051  -0.792  -0.744
 -0.648  -0.531  -0.479  -0.478  -0.448  -0.430  -0.414  -0.374
 -0.371  -0.369  -0.352  -0.257
 -- Virtual --
 -0.027  -0.016   0.005   0.020   0.022   0.037   0.044   0.047
  0.061   0.072   0.073   0.089   0.102   0.106   0.108   0.113
  0.126   0.133   0.142   0.147   0.149   0.154   0.160   0.166
  0.179   0.189   0.193   0.201   0.211   0.219   0.249   0.255
  0.268   0.277   0.288   0.318   0.324   0.340   0.350   0.376
  0.420   0.431   0.453   0.468   0.497   0.518   0.532   0.559
  0.605   0.608   0.628   0.640   0.642   0.655   0.659   0.667
  0.685   0.694   0.722   0.742   0.765   0.825   0.874   0.958
  0.967   1.019   1.056   1.120   1.169   1.190   1.239   1.250
  1.319   1.392   1.423   1.439   1.466   1.479   1.510   1.543
  1.552   1.561   1.578   1.585   1.592   1.642   1.665   1.686
  1.698   1.761   1.796   1.811   1.876   1.897   1.967   2.013
  2.044   2.074   2.158   2.167   2.199   2.234   2.289   2.354
  2.435   2.450   2.483   2.493   2.516   2.522   2.555   2.589
  2.604   2.615   2.632   2.640   2.682   2.734   2.826   2.859
  2.905   2.913   2.921   2.932   3.004   3.168   3.313   3.353
  3.475   3.686   3.744   3.800   3.818   3.828   3.857   4.058
  4.165   4.324   5.059   5.227   5.717  23.805  23.869  23.946
 23.984  49.976
 --------------------------------------------------------------

          Ground-State Mulliken Net Atomic Charges

     Atom                 Charge (a.u.)
  ----------------------------------------
      1 C                    -0.568035
      2 C                     0.263729
      3 C                    -0.106275
      4 C                    -0.538596
      5 O                    -0.262499
      6 H                     0.146114
      7 H                     0.156923
      8 H                     0.175320
      9 H                     0.142564
     10 H                     0.142884
     11 H                     0.155017
     12 H                     0.133490
     13 H                     0.159363
  ----------------------------------------
  Sum of atomic charges =     0.000000

 -----------------------------------------------------------------
                    Cartesian Multipole Moments
 -----------------------------------------------------------------
    Charge (ESU x 10^10)
                 0.0000
    Dipole Moment (Debye)
         X       0.1704      Y      -2.9250      Z       0.5718
       Tot       2.9852
    Quadrupole Moments (Debye-Ang)
        XX     -30.4361     XY      -1.1995     YY     -35.9385
        XZ       0.2980     YZ       1.1737     ZZ     -31.2697
    Octopole Moments (Debye-Ang^2)
       XXX       4.7219    XXY       0.4117    XYY      -1.5042
       YYY      -4.2384    XXZ       1.5455    XYZ       0.3825
       YYZ       2.8742    XZZ       0.8496    YZZ       0.0374
       ZZZ       5.5630
    Hexadecapole Moments (Debye-Ang^3)
      XXXX    -451.3695   XXXY       7.5218   XXYY    -102.5246
      XYYY      -0.6835   YYYY    -169.6274   XXXZ       4.9583
      XXYZ       2.6868   XYYZ       1.8407   YYYZ      13.9681
      XXZZ     -84.8016   XYZZ      -1.2209   YYZZ     -34.7185
      XZZZ       8.0237   YZZZ       8.9754   ZZZZ     -57.4115
 -----------------------------------------------------------------
 Calculating analytic gradient of the SCF energy
 Gradient of SCF Energy
            1           2           3           4           5           6
    1  -0.0000074   0.0000505   0.0000120   0.0000031  -0.0000128  -0.0000018
    2   0.0000284   0.0000370  -0.0000153   0.0000033  -0.0000188  -0.0000207
    3  -0.0000075  -0.0000674   0.0000094   0.0000040   0.0000433   0.0000191
            7           8           9          10          11          12
    1  -0.0000044  -0.0000127  -0.0000189  -0.0000004  -0.0000054  -0.0000021
    2  -0.0000302   0.0000157  -0.0000072   0.0000117  -0.0000063  -0.0000024
    3   0.0000226   0.0000193  -0.0000057  -0.0000080  -0.0000033  -0.0000169
           13
    1   0.0000002
    2   0.0000048
    3  -0.0000091
 Max gradient component =       6.739E-05
 RMS gradient           =       2.052E-05
 Gradient time:  CPU 8.96 s  wall 8.96 s
 Geometry Optimization Parameters
   NAtoms,    NIC,     NZ,  NCons,   NDum,   NFix, NCnnct, MaxDiis
       13      80       0       0       0       0       0       0

 Cartesian Hessian Update
 Hessian Updated using BFGS Update


** GEOMETRY OPTIMIZATION IN DELOCALIZED INTERNAL COORDINATES **
   Searching for a Minimum

   Optimization Cycle:  16

                       Coordinates (Angstroms)
     ATOM                X               Y               Z
      1  C         1.8887325897   -0.4940350074   -0.0067887470
      2  C         0.5300689882    0.1728651781   -0.1231627968
      3  C        -0.6831543838   -0.7286221370    0.0644021112
      4  C        -2.0207731589    0.0050435281    0.0394991635
      5  O         0.4218010908    1.3590021111   -0.3462153248
      6  H         1.9374048598   -1.3964626092   -0.6230519805
      7  H         2.0569362009   -0.8046291414    1.0300568618
      8  H         2.6719686635    0.2029292682   -0.3023860386
      9  H        -0.5483257827   -1.2799381979    1.0039507502
     10  H        -0.6418527821   -1.4954203239   -0.7208817526
     11  H        -2.0793507348    0.7438281063    0.8414865738
     12  H        -2.8469039039   -0.6999794923    0.1602661621
     13  H        -2.1572564468    0.5383308174   -0.9031058822
   Point Group: c1    Number of degrees of freedom:    33


   Energy is   -232.543082398

 Hessian Updated using BFGS Update

 33 Hessian modes will be used to form the next step
  Hessian Eigenvalues:
     0.000301    0.001552    0.005894    0.031117    0.040269    0.052784
     0.056642    0.057082    0.061614    0.073064    0.099800    0.132089
     0.156191    0.159645    0.159974    0.160106    0.160449    0.175393
     0.219062    0.249571    0.257050    0.299017    0.301750    0.304026
     0.323401    0.328393    0.336097    0.338415    0.342622    0.345055
     0.345898    0.346165    0.992207

 Minimum Search - Taking Simple RFO Step
 Searching for Lamda that Minimizes Along All modes
 Value Taken    Lamda =   0.00000000
 Step Taken.  Stepsize is  0.010278

                             Maximum     Tolerance    Cnvgd?
         Gradient           0.000040      0.000300     YES
         Displacement       0.006538      0.000120      NO
         Energy change     -0.000000      0.000000      NO


 New Cartesian Coordinates Obtained by Inverse Iteration

 Displacement from previous Coordinates is:  0.014622
 ----------------------------------------------------------------
             Standard Nuclear Orientation (Angstroms)
    I     Atom           X                Y                Z
 ----------------------------------------------------------------
    1      C       1.8887645045    -0.4940647995    -0.0070746112
    2      C       0.5300384618     0.1728854495    -0.1227489498
    3      C      -0.6831592981    -0.7284990421     0.0654308538
    4      C      -2.0208217762     0.0050473038     0.0391542680
    5      O       0.4217483657     1.3589498939    -0.3462565161
    6      H       1.9380177090    -1.3942017162    -0.6266681350
    7      H       2.0563312042    -0.8083422121     1.0287130617
    8      H       2.6721144067     0.2039295099    -0.2999469516
    9      H      -0.5485785623    -1.2785815457     1.0057348341
   10      H      -0.6415069319    -1.4963028056    -0.7188489135
   11      H      -2.0796040550     0.7449789184     0.8400636743
   12      H      -2.8469254746    -0.6998622372     0.1607552336
   13      H      -2.1571233539     0.5369753830    -0.9042387484
 ----------------------------------------------------------------
 Nuclear Repulsion Energy =   175.7540455118 hartrees
 There are       20 alpha and       20 beta electrons
 Applying Cartesian multipole field
    Component          Value
    ---------          -----
     (2,0,0)        1.00000E-11
     (0,2,0)        2.00000E-11
     (0,0,2)       -3.00000E-11
 Nucleus-field energy     =     0.0000000044 hartrees
 Requested basis set is 6-311++G(d,p)
 There are 70 shells and 166 basis functions
 A cutoff of  1.0D-11 yielded   2379 shell pairs
 There are     13607 function pairs (     14462 Cartesian)
 Smallest overlap matrix eigenvalue = 2.56E-05
 Guess MOs from SCF MO coefficient file
 Reading MOs from coefficient file
 Reading MOs from coefficient file
 A restricted hybrid HF-DFT SCF calculation will be
 performed using Pulay DIIS extrapolation
 Exchange:     0.2000 Hartree-Fock + 0.0800 Slater + 0.7200 B88
 Correlation:  0.1900 VWN1RPA + 0.8100 LYP
 Using SG-1 standard quadrature grid
 SCF converges when DIIS error is below 1.0E-08
 Geometry optimization detected.  Setting ReadMinima to 0
 Setting SaveMinima to 0
 ---------------------------------------
  Cycle       Energy         DIIS Error
 ---------------------------------------
    1    -232.5430901003      2.74E-05
    2    -232.5430825629      2.21E-06
    3    -232.5430825777      1.25E-06
    4    -232.5430826058      1.03E-06
    5    -232.5430825966      2.34E-07
    6    -232.5430826115      5.46E-08
    7    -232.5430826086      7.11E-09 Convergence criterion met
 ---------------------------------------
 SCF time:  CPU 17.87 s  wall 17.87 s
 SCF   energy in the final basis set = -232.5430826086
 Total energy in the final basis set = -232.5430826086

 --------------------------------------------------------------

                    Orbital Energies (a.u.)
 --------------------------------------------------------------

 Alpha MOs
 -- Occupied --
-19.117 -10.266 -10.186 -10.179 -10.164  -1.051  -0.792  -0.744
 -0.648  -0.531  -0.479  -0.478  -0.448  -0.430  -0.414  -0.374
 -0.371  -0.369  -0.352  -0.257
 -- Virtual --
 -0.027  -0.016   0.005   0.021   0.022   0.037   0.044   0.047
  0.061   0.072   0.073   0.089   0.102   0.106   0.108   0.113
  0.126   0.133   0.142   0.147   0.149   0.154   0.160   0.166
  0.179   0.190   0.193   0.201   0.211   0.219   0.249   0.255
  0.268   0.277   0.287   0.318   0.324   0.340   0.350   0.376
  0.420   0.431   0.453   0.468   0.497   0.518   0.532   0.559
  0.605   0.608   0.628   0.640   0.642   0.655   0.659   0.667
  0.685   0.694   0.722   0.742   0.765   0.825   0.874   0.958
  0.967   1.019   1.056   1.120   1.169   1.190   1.239   1.250
  1.320   1.392   1.423   1.439   1.466   1.479   1.510   1.543
  1.552   1.561   1.578   1.585   1.591   1.642   1.665   1.686
  1.698   1.761   1.796   1.811   1.876   1.897   1.967   2.013
  2.044   2.074   2.158   2.167   2.199   2.233   2.289   2.354
  2.435   2.450   2.483   2.493   2.516   2.522   2.555   2.589
  2.604   2.616   2.632   2.639   2.682   2.734   2.826   2.859
  2.905   2.913   2.921   2.932   3.004   3.168   3.313   3.353
  3.475   3.686   3.744   3.800   3.818   3.828   3.857   4.058
  4.165   4.324   5.059   5.227   5.717  23.805  23.869  23.946
 23.984  49.976
 --------------------------------------------------------------

          Ground-State Mulliken Net Atomic Charges

     Atom                 Charge (a.u.)
  ----------------------------------------
      1 C                    -0.567969
      2 C                     0.263559
      3 C                    -0.105869
      4 C                    -0.538660
      5 O                    -0.262475
      6 H                     0.146154
      7 H                     0.156743
      8 H                     0.175353
      9 H                     0.142479
     10 H                     0.142848
     11 H                     0.155043
     12 H                     0.133477
     13 H                     0.159317
  ----------------------------------------
  Sum of atomic charges =    -0.000000

 -----------------------------------------------------------------
                    Cartesian Multipole Moments
 -----------------------------------------------------------------
    Charge (ESU x 10^10)
                 0.0000
    Dipole Moment (Debye)
         X       0.1703      Y      -2.9250      Z       0.5720
       Tot       2.9853
    Quadrupole Moments (Debye-Ang)
        XX     -30.4366     XY      -1.1999     YY     -35.9379
        XZ       0.2963     YZ       1.1745     ZZ     -31.2699
    Octopole Moments (Debye-Ang^2)
       XXX       4.7228    XXY       0.4116    XYY      -1.5015
       YYY      -4.2327    XXZ       1.5432    XYZ       0.3851
       YYZ       2.8742    XZZ       0.8483    YZZ       0.0312
       ZZZ       5.5497
    Hexadecapole Moments (Debye-Ang^3)
      XXXX    -451.3839   XXXY       7.5307   XXYY    -102.5188
      XYYY      -0.6677   YYYY    -169.6253   XXXZ       4.9720
      XXYZ       2.6967   XYYZ       1.8455   YYYZ      13.9839
      XXZZ     -84.8114   XYZZ      -1.2302   YYZZ     -34.7106
      XZZZ       8.0286   YZZZ       8.9867   ZZZZ     -57.4168
 -----------------------------------------------------------------
 Calculating analytic gradient of the SCF energy
 Gradient of SCF Energy
            1           2           3           4           5           6
    1  -0.0000082   0.0000258   0.0000037  -0.0000001  -0.0000048   0.0000017
    2   0.0000212   0.0000122  -0.0000144   0.0000057  -0.0000015  -0.0000093
    3   0.0000296  -0.0000340   0.0000076  -0.0000058   0.0000258   0.0000028
            7           8           9          10          11          12
    1  -0.0000016  -0.0000031  -0.0000122   0.0000024  -0.0000043  -0.0000007
    2  -0.0000192   0.0000070  -0.0000065   0.0000089  -0.0000050  -0.0000030
    3   0.0000087   0.0000086  -0.0000081  -0.0000108  -0.0000038  -0.0000153
           13
    1   0.0000016
    2   0.0000040
    3  -0.0000052
 Max gradient component =       3.402E-05
 RMS gradient           =       1.228E-05
 Gradient time:  CPU 8.96 s  wall 8.97 s
 Geometry Optimization Parameters
   NAtoms,    NIC,     NZ,  NCons,   NDum,   NFix, NCnnct, MaxDiis
       13      80       0       0       0       0       0       0

 Cartesian Hessian Update
 Hessian Updated using BFGS Update


** GEOMETRY OPTIMIZATION IN DELOCALIZED INTERNAL COORDINATES **
   Searching for a Minimum

   Optimization Cycle:  17

                       Coordinates (Angstroms)
     ATOM                X               Y               Z
      1  C         1.8887645045   -0.4940647995   -0.0070746112
      2  C         0.5300384618    0.1728854495   -0.1227489498
      3  C        -0.6831592981   -0.7284990421    0.0654308538
      4  C        -2.0208217762    0.0050473038    0.0391542680
      5  O         0.4217483657    1.3589498939   -0.3462565161
      6  H         1.9380177090   -1.3942017162   -0.6266681350
      7  H         2.0563312042   -0.8083422121    1.0287130617
      8  H         2.6721144067    0.2039295099   -0.2999469516
      9  H        -0.5485785623   -1.2785815457    1.0057348341
     10  H        -0.6415069319   -1.4963028056   -0.7188489135
     11  H        -2.0796040550    0.7449789184    0.8400636743
     12  H        -2.8469254746   -0.6998622372    0.1607552336
     13  H        -2.1571233539    0.5369753830   -0.9042387484
   Point Group: c1    Number of degrees of freedom:    33


   Energy is   -232.543082609

 Hessian Updated using BFGS Update

 33 Hessian modes will be used to form the next step
  Hessian Eigenvalues:
     0.000223    0.001541    0.005862    0.030340    0.038994    0.052972
     0.056706    0.056900    0.066408    0.071342    0.097981    0.131519
     0.157922    0.159188    0.159766    0.160105    0.160655    0.166100
     0.219205    0.248750    0.250403    0.297728    0.299872    0.303152
     0.324127    0.328392    0.334805    0.338148    0.338831    0.345043
     0.345786    0.346152    0.991870

 Minimum Search - Taking Simple RFO Step
 Searching for Lamda that Minimizes Along All modes
 Value Taken    Lamda =   0.00000000
 Step Taken.  Stepsize is  0.008029

                             Maximum     Tolerance    Cnvgd?
         Gradient           0.000017      0.000300     YES
         Displacement       0.005056      0.000120      NO
         Energy change     -0.000000      0.000000      NO


 New Cartesian Coordinates Obtained by Inverse Iteration

 Displacement from previous Coordinates is:  0.010894
 ----------------------------------------------------------------
             Standard Nuclear Orientation (Angstroms)
    I     Atom           X                Y                Z
 ----------------------------------------------------------------
    1      C       1.8887750678    -0.4940965158    -0.0073249400
    2      C       0.5300125760     0.1728934066    -0.1226019227
    3      C      -0.6831470538    -0.7283921420     0.0661457842
    4      C      -2.0208433655     0.0050455239     0.0389659448
    5      O       0.4217047742     1.3588715137    -0.3465975221
    6      H       1.9385920913    -1.3925317220    -0.6293347342
    7      H       2.0556049122    -0.8110918827     1.0277307007
    8      H       2.6722669215     0.2046972822    -0.2978867409
    9      H      -0.5486528365    -1.2775405369     1.0070095096
   10      H      -0.6413022160    -1.4969738831    -0.7173597071
   11      H      -2.0797669919     0.7457396123     0.8391574604
   12      H      -2.8469331657    -0.6997815499     0.1611181948
   13      H      -2.1570155136     0.5360729937    -0.9049529276
 ----------------------------------------------------------------
 Nuclear Repulsion Energy =   175.7542158835 hartrees
 There are       20 alpha and       20 beta electrons
 Applying Cartesian multipole field
    Component          Value
    ---------          -----
     (2,0,0)        1.00000E-11
     (0,2,0)        2.00000E-11
     (0,0,2)       -3.00000E-11
 Nucleus-field energy     =     0.0000000044 hartrees
 Requested basis set is 6-311++G(d,p)
 There are 70 shells and 166 basis functions
 A cutoff of  1.0D-11 yielded   2379 shell pairs
 There are     13607 function pairs (     14462 Cartesian)
 Smallest overlap matrix eigenvalue = 2.56E-05
 Guess MOs from SCF MO coefficient file
 Reading MOs from coefficient file
 Reading MOs from coefficient file
 A restricted hybrid HF-DFT SCF calculation will be
 performed using Pulay DIIS extrapolation
 Exchange:     0.2000 Hartree-Fock + 0.0800 Slater + 0.7200 B88
 Correlation:  0.1900 VWN1RPA + 0.8100 LYP
 Using SG-1 standard quadrature grid
 SCF converges when DIIS error is below 1.0E-08
 Geometry optimization detected.  Setting ReadMinima to 0
 Setting SaveMinima to 0
 ---------------------------------------
  Cycle       Energy         DIIS Error
 ---------------------------------------
    1    -232.5430998544      2.12E-05
    2    -232.5430825343      1.69E-06
    3    -232.5430825310      8.86E-07
    4    -232.5430825309      8.10E-07
    5    -232.5430825217      1.74E-07
    6    -232.5430825289      4.80E-08
    7    -232.5430825273      6.13E-09 Convergence criterion met
 ---------------------------------------
 SCF time:  CPU 17.67 s  wall 17.80 s
 SCF   energy in the final basis set = -232.5430825273
 Total energy in the final basis set = -232.5430825273

 --------------------------------------------------------------

                    Orbital Energies (a.u.)
 --------------------------------------------------------------

 Alpha MOs
 -- Occupied --
-19.117 -10.266 -10.186 -10.179 -10.164  -1.051  -0.792  -0.744
 -0.648  -0.531  -0.479  -0.478  -0.448  -0.430  -0.414  -0.374
 -0.371  -0.369  -0.352  -0.257
 -- Virtual --
 -0.027  -0.016   0.005   0.021   0.022   0.037   0.044   0.047
  0.061   0.071   0.073   0.089   0.102   0.106   0.108   0.113
  0.126   0.133   0.142   0.147   0.149   0.154   0.160   0.166
  0.179   0.190   0.193   0.201   0.211   0.219   0.249   0.255
  0.268   0.277   0.287   0.318   0.324   0.340   0.350   0.376
  0.420   0.431   0.453   0.468   0.497   0.518   0.532   0.559
  0.605   0.608   0.628   0.640   0.642   0.655   0.659   0.667
  0.685   0.694   0.722   0.742   0.765   0.825   0.874   0.958
  0.967   1.019   1.056   1.120   1.169   1.190   1.239   1.250
  1.320   1.392   1.423   1.439   1.466   1.480   1.510   1.543
  1.553   1.561   1.578   1.585   1.591   1.642   1.665   1.686
  1.698   1.761   1.796   1.811   1.876   1.897   1.967   2.013
  2.044   2.074   2.158   2.168   2.199   2.233   2.289   2.354
  2.435   2.450   2.483   2.493   2.516   2.522   2.555   2.590
  2.604   2.616   2.632   2.639   2.682   2.734   2.826   2.859
  2.905   2.913   2.921   2.932   3.004   3.168   3.313   3.353
  3.475   3.686   3.743   3.800   3.818   3.828   3.857   4.058
  4.165   4.323   5.059   5.227   5.717  23.805  23.869  23.946
 23.984  49.976
 --------------------------------------------------------------

          Ground-State Mulliken Net Atomic Charges

     Atom                 Charge (a.u.)
  ----------------------------------------
      1 C                    -0.567907
      2 C                     0.263431
      3 C                    -0.105568
      4 C                    -0.538708
      5 O                    -0.262465
      6 H                     0.146192
      7 H                     0.156598
      8 H                     0.175379
      9 H                     0.142408
     10 H                     0.142830
     11 H                     0.155052
     12 H                     0.133470
     13 H                     0.159290
  ----------------------------------------
  Sum of atomic charges =    -0.000000

 -----------------------------------------------------------------
                    Cartesian Multipole Moments
 -----------------------------------------------------------------
    Charge (ESU x 10^10)
                -0.0000
    Dipole Moment (Debye)
         X       0.1702      Y      -2.9250      Z       0.5726
       Tot       2.9854
    Quadrupole Moments (Debye-Ang)
        XX     -30.4370     XY      -1.2000     YY     -35.9370
        XZ       0.2954     YZ       1.1764     ZZ     -31.2707
    Octopole Moments (Debye-Ang^2)
       XXX       4.7228    XXY       0.4121    XYY      -1.4991
       YYY      -4.2278    XXZ       1.5434    XYZ       0.3880
       YYZ       2.8773    XZZ       0.8467    YZZ       0.0261
       ZZZ       5.5465
    Hexadecapole Moments (Debye-Ang^3)
      XXXX    -451.3851   XXXY       7.5399   XXYY    -102.5113
      XYYY      -0.6555   YYYY    -169.6173   XXXZ       4.9879
      XXYZ       2.7090   XYYZ       1.8518   YYYZ      14.0044
      XXZZ     -84.8211   XYZZ      -1.2373   YYZZ     -34.7065
      XZZZ       8.0376   YZZZ       9.0025   ZZZZ     -57.4291
 -----------------------------------------------------------------
 Calculating analytic gradient of the SCF energy
 Gradient of SCF Energy
            1           2           3           4           5           6
    1  -0.0000017   0.0000032  -0.0000008  -0.0000003   0.0000002   0.0000033
    2   0.0000053  -0.0000013  -0.0000029   0.0000011   0.0000048   0.0000018
    3   0.0000191   0.0000024  -0.0000024  -0.0000078   0.0000121   0.0000004
            7           8           9          10          11          12
    1  -0.0000040   0.0000017  -0.0000051   0.0000038  -0.0000037  -0.0000004
    2  -0.0000073   0.0000015  -0.0000064   0.0000056  -0.0000045  -0.0000018
    3   0.0000057   0.0000125  -0.0000085  -0.0000107  -0.0000037  -0.0000146
           13
    1   0.0000039
    2   0.0000042
    3  -0.0000045
 Max gradient component =       1.912E-05
 RMS gradient           =       6.315E-06
 Gradient time:  CPU 8.93 s  wall 8.93 s
 Geometry Optimization Parameters
   NAtoms,    NIC,     NZ,  NCons,   NDum,   NFix, NCnnct, MaxDiis
       13      80       0       0       0       0       0       0

 Cartesian Hessian Update
 Hessian Updated using BFGS Update


** GEOMETRY OPTIMIZATION IN DELOCALIZED INTERNAL COORDINATES **
   Searching for a Minimum

   Optimization Cycle:  18

                       Coordinates (Angstroms)
     ATOM                X               Y               Z
      1  C         1.8887750678   -0.4940965158   -0.0073249400
      2  C         0.5300125760    0.1728934066   -0.1226019227
      3  C        -0.6831470538   -0.7283921420    0.0661457842
      4  C        -2.0208433655    0.0050455239    0.0389659448
      5  O         0.4217047742    1.3588715137   -0.3465975221
      6  H         1.9385920913   -1.3925317220   -0.6293347342
      7  H         2.0556049122   -0.8110918827    1.0277307007
      8  H         2.6722669215    0.2046972822   -0.2978867409
      9  H        -0.5486528365   -1.2775405369    1.0070095096
     10  H        -0.6413022160   -1.4969738831   -0.7173597071
     11  H        -2.0797669919    0.7457396123    0.8391574604
     12  H        -2.8469331657   -0.6997815499    0.1611181948
     13  H        -2.1570155136    0.5360729937   -0.9049529276
   Point Group: c1    Number of degrees of freedom:    33


   Energy is   -232.543082527

 Hessian Updated using BFGS Update

 33 Hessian modes will be used to form the next step
  Hessian Eigenvalues:
     0.000198    0.001569    0.005664    0.031159    0.039052    0.052836
     0.056706    0.056872    0.066368    0.068632    0.098241    0.131620
     0.157457    0.159334    0.159716    0.160129    0.160532    0.166191
     0.219123    0.247962    0.250229    0.297714    0.299843    0.303019
     0.324653    0.328363    0.333518    0.338063    0.338593    0.345043
     0.345824    0.346154    0.993642

 Minimum Search - Taking Simple RFO Step
 Searching for Lamda that Minimizes Along All modes
 Value Taken    Lamda =   0.00000000
 Step Taken.  Stepsize is  0.001797

                             Maximum     Tolerance    Cnvgd?
         Gradient           0.000003      0.000300     YES
         Displacement       0.001120      0.000120      NO
         Energy change      0.000000      0.000000     YES


                       Distance Matrix (Angstroms)
             C (  1)   C (  2)   C (  3)   C (  4)   O (  5)   H (  6)
   C (  2)  1.518025
   C (  3)  2.583617  1.523055
   C (  4)  3.941624  2.561473  1.525812
   O (  5)  2.387654  1.211796  2.397441  2.819139
   H (  6)  1.093876  2.165971  2.792542  4.251703  3.154538
   H (  7)  1.095289  2.149168  2.903833  4.273309  3.044199  1.760009
   H (  8)  1.089311  2.149649  3.501711  4.709418  2.529727  1.788652
   H (  9)  2.753854  2.131502  1.097669  2.179330  3.118415  2.979469
   H ( 10)  2.812686  2.124658  1.098340  2.175138  3.069740  2.583508
   H ( 11)  4.243000  2.839733  2.172823  1.091974  2.835367  4.782874
   H ( 12)  4.743165  3.499403  2.166058  1.092761  3.896129  4.899589
   H ( 13)  4.270294  2.822072  2.171219  1.091566  2.763794  4.535359
             H (  7)   H (  8)   H (  9)   H ( 10)   H ( 11)   H ( 12)
   H (  8)  1.780270
   H (  9)  2.645782  3.778109
   H ( 10)  3.284674  3.748517  1.740742
   H ( 11)  4.422735  4.916037  2.542862  3.085724
   H ( 12)  4.979788  5.611625  2.516233  2.504406  1.771387
   H ( 13)  4.826623  4.878556  3.087333  2.542805  1.758365  1.771957


 Final energy is   -232.54308252732892     


 ******************************
 **  OPTIMIZATION CONVERGED  **
 ******************************

                       Coordinates (Angstroms)
     ATOM                X               Y               Z
      1  C         1.8887750678   -0.4940965158   -0.0073249400
      2  C         0.5300125760    0.1728934066   -0.1226019227
      3  C        -0.6831470538   -0.7283921420    0.0661457842
      4  C        -2.0208433655    0.0050455239    0.0389659448
      5  O         0.4217047742    1.3588715137   -0.3465975221
      6  H         1.9385920913   -1.3925317220   -0.6293347342
      7  H         2.0556049122   -0.8110918827    1.0277307007
      8  H         2.6722669215    0.2046972822   -0.2978867409
      9  H        -0.5486528365   -1.2775405369    1.0070095096
     10  H        -0.6413022160   -1.4969738831   -0.7173597071
     11  H        -2.0797669919    0.7457396123    0.8391574604
     12  H        -2.8469331657   -0.6997815499    0.1611181948
     13  H        -2.1570155136    0.5360729937   -0.9049529276

Z-matrix Print:
$molecule
0 1
C 
O  1 1.211796
C  1 1.518025 2 121.604776
H  3 1.089311 1 109.979017 2 -8.365197 0
H  3 1.093876 1 111.005634 2 -130.365140 0
H  3 1.095289 1 109.588498 2 111.635993 0
C  1 1.523055 2 122.064196 3 179.657895 0
H  7 1.097669 1 107.738739 2 -128.030307 0
H  7 1.098340 1 107.178217 2 119.575055 0
C  7 1.525812 1 114.309628 2 -3.774040 0
H  10 1.091566 7 111.015395 1 58.593699 0
H  10 1.091974 7 111.119116 1 -60.708188 0
H  10 1.092761 7 110.532034 1 178.959327 0
$end


 --------------------------------------------------------------

                    Orbital Energies (a.u.)
 --------------------------------------------------------------

 Alpha MOs
 -- Occupied --
-19.117 -10.266 -10.186 -10.179 -10.164  -1.051  -0.792  -0.744
 -0.648  -0.531  -0.479  -0.478  -0.448  -0.430  -0.414  -0.374
 -0.371  -0.369  -0.352  -0.257
 -- Virtual --
 -0.027  -0.016   0.005   0.021   0.022   0.037   0.044   0.047
  0.061   0.071   0.073   0.089   0.102   0.106   0.108   0.113
  0.126   0.133   0.142   0.147   0.149   0.154   0.160   0.166
  0.179   0.190   0.193   0.201   0.211   0.219   0.249   0.255
  0.268   0.277   0.287   0.318   0.324   0.340   0.350   0.376
  0.420   0.431   0.453   0.468   0.497   0.518   0.532   0.559
  0.605   0.608   0.628   0.640   0.642   0.655   0.659   0.667
  0.685   0.694   0.722   0.742   0.765   0.825   0.874   0.958
  0.967   1.019   1.056   1.120   1.169   1.190   1.239   1.250
  1.320   1.392   1.423   1.439   1.466   1.480   1.510   1.543
  1.553   1.561   1.578   1.585   1.591   1.642   1.665   1.686
  1.698   1.761   1.796   1.811   1.876   1.897   1.967   2.013
  2.044   2.074   2.158   2.168   2.199   2.233   2.289   2.354
  2.435   2.450   2.483   2.493   2.516   2.522   2.555   2.590
  2.604   2.616   2.632   2.639   2.682   2.734   2.826   2.859
  2.905   2.913   2.921   2.932   3.004   3.168   3.313   3.353
  3.475   3.686   3.743   3.800   3.818   3.828   3.857   4.058
  4.165   4.323   5.059   5.227   5.717  23.805  23.869  23.946
 23.984  49.976
 --------------------------------------------------------------

          Ground-State Mulliken Net Atomic Charges

     Atom                 Charge (a.u.)
  ----------------------------------------
      1 C                    -0.567907
      2 C                     0.263431
      3 C                    -0.105568
      4 C                    -0.538708
      5 O                    -0.262465
      6 H                     0.146192
      7 H                     0.156598
      8 H                     0.175379
      9 H                     0.142408
     10 H                     0.142830
     11 H                     0.155052
     12 H                     0.133470
     13 H                     0.159290
  ----------------------------------------
  Sum of atomic charges =    -0.000000

 -----------------------------------------------------------------
                    Cartesian Multipole Moments
 -----------------------------------------------------------------
    Charge (ESU x 10^10)
                -0.0000
    Dipole Moment (Debye)
         X       0.1702      Y      -2.9250      Z       0.5726
       Tot       2.9854
    Quadrupole Moments (Debye-Ang)
        XX     -30.4370     XY      -1.2000     YY     -35.9370
        XZ       0.2954     YZ       1.1764     ZZ     -31.2707
    Octopole Moments (Debye-Ang^2)
       XXX       4.7228    XXY       0.4121    XYY      -1.4991
       YYY      -4.2278    XXZ       1.5434    XYZ       0.3880
       YYZ       2.8773    XZZ       0.8467    YZZ       0.0261
       ZZZ       5.5465
    Hexadecapole Moments (Debye-Ang^3)
      XXXX    -451.3851   XXXY       7.5399   XXYY    -102.5113
      XYYY      -0.6555   YYYY    -169.6173   XXXZ       4.9879
      XXYZ       2.7090   XYYZ       1.8518   YYYZ      14.0044
      XXZZ     -84.8211   XYZZ      -1.2373   YYZZ     -34.7065
      XZZZ       8.0376   YZZZ       9.0025   ZZZZ     -57.4291
 -----------------------------------------------------------------
Archival summary:
1\1\TWL01\OPT\ProcedureUnspecified\BasisUnspecified\148\taweetha\TueSep1211:15:222017TueSep1211:15:222017\0\\#,OPT,ProcedureUnspecified,BasisUnspecified,\\0,1\C\O,1,1.2118\C,1,1.51802,2,121.605\H,3,1.08931,1,109.979,2,-8.3652,0\H,3,1.09388,1,111.006,2,-130.365,0\H,3,1.09529,1,109.588,2,111.636,0\C,1,1.52306,2,122.064,3,179.658,0\H,7,1.09767,1,107.739,2,-128.03,0\H,7,1.09834,1,107.178,2,119.575,0\C,7,1.52581,1,114.31,2,-3.77404,0\H,10,1.09157,7,111.015,1,58.5937,0\H,10,1.09197,7,111.119,1,-60.7082,0\H,10,1.09276,7,110.532,1,178.959,0\\\@

 Total job time:  608.46s(wall), 606.22s(cpu) 
 Tue Sep 12 11:15:22 2017

        *************************************************************
        *                                                           *
        *  Thank you very much for using Q-Chem.  Have a nice day.  *
        *                                                           *
        *************************************************************


 
User input: 2 of 3 
 
TWL01 127.0.1
Q-Chem Developer Version! Running on 127.0.1.*
                  Welcome to Q-Chem
     A Quantum Leap Into The Future Of Chemistry


 Q-Chem 4.4, Q-Chem, Inc., Pleasanton, CA (2016)

 Y. Shao,  Z. Gan,  E. Epifanovsky,  A. T. B. Gilbert,  M. Wormit,  
 J. Kussmann,  A. W. Lange,  A. Behn,  J. Deng,  X. Feng,  D. Ghosh,  
 M. Goldey,  P. R. Horn,  L. D. Jacobson,  I. Kaliman,  F. Rob,  
 R. Z. Khaliullin,  T. Kus,  A. Landau,  J. Liu,  E. I. Proynov,  Y. M. Rhee,  
 R. M. Richard,  M. A. Rohrdanz,  R. P. Steele,  E. J. Sundstrom,  
 H. L. Woodcock III,  P. M. Zimmerman,  D. Zuev,  B. Albrecht,  E. Alguire,  
 B. Austin,  S. A. Baeppler,  G. J. O. Beran,  Y. A. Bernard,  E. Berquist,  
 K. Brandhorst,  K. B. Bravaya,  S. T. Brown,  D. Casanova,  C.-M. Chang,  
 Y. Chen,  S. H. Chien,  K. D. Closser,  M. P. Coons,  D. L. Crittenden,  
 S. Dasgupta,  M. Diedenhofen,  R. A. DiStasio Jr.,  H. Do,  A. D. Dutoi,  
 R. G. Edgar,  P.-T. Fang,  S. Fatehi,  Q. Feng,  L. Fusti-Molnar,  
 A. Ghysels,  A. Golubeva-Zadorozhnaya,  J. Gomes,  A. Gunina,  
 M. W. D. Hanson-Heine,  P. H. P. Harbach,  A. W. Hauser,  J. E. Herr,  
 E. G. Hohenstein,  Z. C. Holden,  K. Hui,  T.-C. Jagau,  H. Ji,  B. Kaduk,  
 K. Khistyaev,  Jaehoon Kim,  Jihan Kim,  R. A. King,  P. Klunzinger,  
 K. Koh,  D. Kosenkov,  T. Kowalczyk,  C. M. Krauter,  A. Kunitsa,  
 K. U. Lao,  A. Laurent,  K. V. Lawler,  J. Lee,  D. Lefrancois,  S. Lehtola,  
 S. V. Levchenko,  C. Y. Lin,  Y.-S. Lin,  F. Liu,  E. Livshits,  
 R. C. Lochan,  A. Luenser,  P. Manohar,  S. F. Manzer,  S.-P. Mao,  Y. Mao,  
 N. Mardirossian,  A. V. Marenich,  L. A. Martinez-Martinez,  S. A. Maurer,  
 N. J. Mayhall,  J.-M. Mewes,  A. F. Morrison,  K. Nanda,  T. S. Nguyen-Beck,  
 C. M. Oana,  R. Olivares-Amaya,  D. P. O'Neill,  J. A. Parkhill,  
 T. M. Perrine,  R. Peverati,  P. A. Pieniazek,  F. Plasser,  A. Prociuk,  
 D. R. Rehn,  E. Rosta,  N. J. Russ,  N. Sergueev,  S. M. Sharada,  
 S. Sharma,  D. W. Small,  A. Sodt,  T. Stauch,  T. Stein,  D. Stuck,  
 Y.-C. Su,  A. J. W. Thom,  T. Tsuchimochi,  L. Vogt,  O. Vydrov,  T. Wang,  
 M. A. Watson,  J. Wenzel,  A. White,  C. F. Williams,  V. Vanovschi,  
 K. Yao,  S. Yeganeh,  S. R. Yost,  Z.-Q. You,  I. Y. Zhang,  X. Zhang,  
 Y. Zhao,  B. R. Brooks,  G. K. L. Chan,  D. M. Chipman,  C. J. Cramer,  
 W. A. Goddard III,  M. S. Gordon,  W. J. Hehre,  A. Klamt,  
 H. F. Schaefer III,  M. W. Schmidt,  C. D. Sherrill,  D. G. Truhlar,  
 A. Warshel,  X. Xu,  A. Aspuru-Guzik,  R. Baer,  A. T. Bell,  N. A. Besley,  
 J.-D. Chai,  A. Dreuw,  B. D. Dunietz,  T. R. Furlani,  S. R. Gwaltney,  
 C.-P. Hsu,  Y. Jung,  J. Kong,  D. S. Lambrecht,  W. Liang,  C. Ochsenfeld,  
 V. A. Rassolov,  L. V. Slipchenko,  J. E. Subotnik,  T. Van Voorhis,  
 J. M. Herbert,  A. I. Krylov,  P. M. W. Gill,  M. Head-Gordon

 Contributors to earlier versions of Q-Chem not listed above: 
 R. D. Adamson,  J. Baker,  E. F. C. Byrd,  A. K. Chakraborty,  C.-L. Cheng,  
 H. Dachsel,  R. J. Doerksen,  G. Hawkins,  A. Heyden,  S. Hirata,  
 G. Kedziora,  F. J. Keil,  C. Kelley,  P. P. Korambath,  W. Kurlancheek,  
 A. M. Lee,  M. S. Lee,  D. Liotard,  I. Lotan,  P. E. Maslen,  N. Nair,  
 D. Neuhauser,  R. Olson,  B. Peters,  J. Ritchie,  N. E. Schultz,  
 N. Shenvi,  A. C. Simmonett,  K. S. Thanthiriwatte,  Q. Wu,  W. Zhang

 Please cite Q-Chem as follows:
 Y. Shao et al., Mol. Phys. 113, 184-215 (2015)
 DOI: 10.1080/00268976.2014.952696

 Q-Chem 4.4.2 for Intel X86 EM64T Linux

 Parts of Q-Chem use Armadillo 5.200.1 (Boston Tea Smuggler).
 http://arma.sourceforge.net/

 Q-Chem begins on Tue Sep 12 11:15:22 2017  


Host: 0

     Scratch files written to /scratch/taweetham/qchem29413//
The previous job contains 0 fragments, simply inherited here
FILE_GEOM_ORG=        593

Checking the input file for inconsistencies... 	...done.

--------------------------------------------------------------
User input:
--------------------------------------------------------------

$molecule
read
$end

$rem
   JOB_TYPE = frequency
   SCF_GUESS =read
   BASIS  =  6-311++G**
   METHOD  =  B3LYP
$end

--------------------------------------------------------------
 ----------------------------------------------------------------
             Standard Nuclear Orientation (Angstroms)
    I     Atom           X                Y                Z
 ----------------------------------------------------------------
    1      C       1.8869824995    -0.5083491126     0.0207430831
    2      C       0.5295984020     0.1704737591    -0.0125400792
    3      C      -0.6848234207    -0.7483870749    -0.0364571982
    4      C      -2.0243671196    -0.0208429821     0.0298997719
    5      O       0.4230917970     1.3775792011    -0.0137541080
    6      H       1.9615029040    -1.2743132173    -0.7566303402
    7      H       2.0211671501    -1.0140271291     0.9830022280
    8      H       2.6762852368     0.2313465643    -0.1075141263
    9      H      -0.5787553528    -1.4643935478     0.7887467157
   10      H      -0.6135732568    -1.3565111246    -0.9483005469
   11      H      -2.1131033060     0.5567853888     0.9523300090
   12      H      -2.8506742620    -0.7348272884    -0.0097190495
   13      H      -2.1319256563     0.6779392085    -0.8017554911
 ----------------------------------------------------------------
 Molecular Point Group                 C1    NOp =  1
 Largest Abelian Subgroup              C1    NOp =  1
 Nuclear Repulsion Energy =   175.7542158835 hartrees
 There are       20 alpha and       20 beta electrons
 Requested basis set is 6-311++G(d,p)
 There are 70 shells and 166 basis functions

 Total QAlloc Memory Limit   2000 MB
 Mega-Array Size        61 MB
 MEM_STATIC part        62 MB

                       Distance Matrix (Angstroms)
             C (  1)   C (  2)   C (  3)   C (  4)   O (  5)   H (  6)
   C (  2)  1.518025
   C (  3)  2.583617  1.523055
   C (  4)  3.941624  2.561473  1.525812
   O (  5)  2.387654  1.211796  2.397441  2.819139
   H (  6)  1.093876  2.165971  2.792542  4.251703  3.154538
   H (  7)  1.095289  2.149168  2.903833  4.273309  3.044199  1.760009
   H (  8)  1.089311  2.149649  3.501711  4.709418  2.529727  1.788652
   H (  9)  2.753854  2.131502  1.097669  2.179330  3.118415  2.979469
   H ( 10)  2.812686  2.124658  1.098340  2.175138  3.069740  2.583508
   H ( 11)  4.243000  2.839733  2.172823  1.091974  2.835367  4.782874
   H ( 12)  4.743165  3.499403  2.166058  1.092761  3.896129  4.899589
   H ( 13)  4.270294  2.822072  2.171219  1.091566  2.763794  4.535359
             H (  7)   H (  8)   H (  9)   H ( 10)   H ( 11)   H ( 12)
   H (  8)  1.780270
   H (  9)  2.645782  3.778109
   H ( 10)  3.284674  3.748517  1.740742
   H ( 11)  4.422735  4.916037  2.542862  3.085724
   H ( 12)  4.979788  5.611625  2.516233  2.504406  1.771387
   H ( 13)  4.826623  4.878556  3.087333  2.542805  1.758365  1.771957


 A cutoff of  1.0D-11 yielded   2379 shell pairs
 There are     13607 function pairs (     14462 Cartesian)

 -------------------------------------------------------
 OpenMP Integral Computing Module                       
 Release: version 1.0, May 2013, Q-Chem Inc. Pittsburgh 
 -------------------------------------------------------
 Integral Job Info:
 Integral job number is                      11
 Integral operator is                         1
 short-range coefficients                     0
 long-range coefficients              100000000
 Omega coefficients                           0
 if combine SR and LR in K                    0
 Integral screening is                        0
 Integral computing path is                   2
 max size of driver memory is            800000
 size of driver memory is                593474
 size of scratch memory is              2260544
 max col of scratch BK array               1296
 max len of scratch array in speh3          155
 max len of scratch index in speh4           18
 max int batch size is                      520
 min int batch size is                       52
 fixed nKL is                                52
 max L of basis functions is                  2
 order of int derivative is                   0
 number of shells is                         70
 number of basis is                         171
 number of cartesian basis is               171
 number of contracted shell pairs          2379
 number of primitive shell pairs           5573
 maxK2 (contraction) of shell pair           36
 max number of K2 of shell pair               1
 max number of CS2 of shell pair            383
 max number of PS2 of shell pair            708
 mem total for path MDJ                   22456
 -------------------------------------------------------
 Smallest overlap matrix eigenvalue = 2.56E-05
 Guess MOs from SCF MO coefficient file
 Reading MOs from coefficient file
 Reading MOs from coefficient file
 A restricted hybrid HF-DFT SCF calculation will be
 performed using Pulay DIIS extrapolation
 Exchange:     0.2000 Hartree-Fock + 0.0800 Slater + 0.7200 B88
 Correlation:  0.1900 VWN1RPA + 0.8100 LYP
 Using SG-1 standard quadrature grid
 SCF converges when DIIS error is below 1.0E-08
 Inaccurate integrated density:
   Number of electrons =    40
   Numerical integral  =    39.853726408538
   Relative error      =    -0.3656839787 %
 ---------------------------------------
  Cycle       Energy         DIIS Error
 ---------------------------------------
    1    -232.4344507785      4.73E-03
    2    -232.5391017928      9.85E-04
    3    -232.5392968364      1.07E-03
    4    -232.5429937010      1.64E-04
    5    -232.5430238928      1.25E-04
    6    -232.5430637686      1.45E-05
    7    -232.5430642369      7.37E-06
    8    -232.5430646675      1.10E-06
    9    -232.5430647130      2.33E-07
   10    -232.5430647122      1.02E-07
   11    -232.5430647172      2.51E-08
   12    -232.5430647143      4.23E-09 Convergence criterion met
 ---------------------------------------
 SCF time:  CPU 31.84 s  wall 31.94 s
 SCF   energy in the final basis set = -232.5430647143
 Total energy in the final basis set = -232.5430647143

 --------------------------------------------------------------

                    Orbital Energies (a.u.)
 --------------------------------------------------------------

 Alpha MOs
 -- Occupied --
-19.117 -10.266 -10.186 -10.179 -10.164  -1.051  -0.792  -0.744
 -0.648  -0.531  -0.479  -0.478  -0.448  -0.430  -0.414  -0.374
 -0.371  -0.369  -0.352  -0.257
 -- Virtual --
 -0.027  -0.016   0.005   0.021   0.022   0.037   0.044   0.047
  0.061   0.072   0.073   0.089   0.102   0.106   0.108   0.113
  0.126   0.133   0.143   0.147   0.150   0.154   0.160   0.166
  0.179   0.190   0.193   0.201   0.211   0.219   0.249   0.255
  0.268   0.277   0.288   0.318   0.324   0.340   0.350   0.376
  0.420   0.431   0.453   0.468   0.497   0.518   0.532   0.559
  0.606   0.608   0.628   0.640   0.642   0.655   0.659   0.667
  0.685   0.694   0.722   0.742   0.765   0.825   0.873   0.958
  0.967   1.019   1.056   1.120   1.170   1.190   1.239   1.250
  1.320   1.392   1.423   1.439   1.466   1.480   1.510   1.543
  1.553   1.561   1.578   1.585   1.591   1.642   1.665   1.686
  1.698   1.761   1.796   1.811   1.876   1.897   1.967   2.013
  2.044   2.074   2.158   2.168   2.199   2.233   2.289   2.354
  2.435   2.450   2.483   2.493   2.516   2.522   2.555   2.590
  2.604   2.616   2.632   2.639   2.682   2.734   2.826   2.859
  2.905   2.913   2.921   2.932   3.004   3.168   3.313   3.353
  3.475   3.686   3.743   3.800   3.818   3.828   3.857   4.058
  4.165   4.324   5.059   5.227   5.717  23.805  23.869  23.946
 23.984  49.976
 --------------------------------------------------------------

          Ground-State Mulliken Net Atomic Charges

     Atom                 Charge (a.u.)
  ----------------------------------------
      1 C                    -0.568135
      2 C                     0.263914
      3 C                    -0.105962
      4 C                    -0.538796
      5 O                    -0.262378
      6 H                     0.146226
      7 H                     0.156519
      8 H                     0.175374
      9 H                     0.142546
     10 H                     0.142838
     11 H                     0.155047
     12 H                     0.133455
     13 H                     0.159349
  ----------------------------------------
  Sum of atomic charges =    -0.000000

 -----------------------------------------------------------------
                    Cartesian Multipole Moments
 -----------------------------------------------------------------
    Charge (ESU x 10^10)
                -0.0000
    Dipole Moment (Debye)
         X       0.1652      Y      -2.9807      Z       0.0193
       Tot       2.9853
    Quadrupole Moments (Debye-Ang)
        XX     -30.4465     XY      -1.2434     YY     -36.0740
        XZ       0.0939     YZ       0.0199     ZZ     -30.9933
    Octopole Moments (Debye-Ang^2)
       XXX       4.8653    XXY       0.7721    XYY      -1.4575
       YYY      -3.2597    XXZ      -0.0717    XYZ      -0.1377
       YYZ      -0.2013    XZZ       0.9446    YZZ       0.5710
       ZZZ       0.2507
    Hexadecapole Moments (Debye-Ang^3)
      XXXX    -451.8076   XXXY       6.6383   XXYY    -102.9924
      XYYY      -1.5094   YYYY    -174.8308   XXXZ      -0.0066
      XXYZ      -0.3870   XYYZ      -0.1635   YYYZ       0.2032
      XXZZ     -84.4154   XYZZ      -1.9001   YYZZ     -33.4654
      XZZZ       0.6423   YZZZ      -0.0665   ZZZZ     -52.7816
 -----------------------------------------------------------------
 Calculating MO derivatives via CPSCF
   1         3          39      0.204302    0.047680
   2         3          39      0.018867    0.005606
   3         3          39      0.001118    0.000294
   4        30          12      0.000041    0.000018
   5        42           0      0.000000    0.000000    Roots Converged
 Calculating analytic Hessian of the SCF energy
 Polarizability Matrix (a.u.)
            1           2           3
    1 -58.6737422   1.3228380  -0.2319205
    2   1.3228380 -55.6205771  -0.0125947
    3  -0.2319205  -0.0125947 -42.2435569

 Direct stationary perturbation theory relativistic correction:

 rels  =       0.064971382313
 relv  =      -0.292022627415
 rel2e =       0.118877336421
 E_rel =      -0.108173908682

 Hessian of the SCF Energy
            1           2           3           4           5           6
    1   0.4887272   0.0638275  -0.0087256  -0.1755991   0.0190980  -0.0016884
    2   0.0638275   0.5596228   0.0039314   0.0168039  -0.0844137  -0.0011165
    3  -0.0087256   0.0039314   0.5157750   0.0007420  -0.0013775  -0.0865905
    4  -0.1755991   0.0168039   0.0007420   0.4873508  -0.0431595   0.0040083
    5   0.0190980  -0.0844137  -0.0013775  -0.0431595   0.9263464  -0.0009508
    6  -0.0016884  -0.0011165  -0.0865905   0.0040083  -0.0009508   0.2431997
    7  -0.0228691  -0.0157525  -0.0001876  -0.1568326  -0.0275977  -0.0014307
    8   0.0094715   0.0144158  -0.0012637  -0.0273780  -0.0895345   0.0006720
    9  -0.0008634   0.0005208   0.0167753  -0.0003437   0.0010220  -0.0888478
   10  -0.0011385  -0.0032692   0.0000730  -0.0330168   0.0072168   0.0011769
   11  -0.0034826  -0.0036966  -0.0001284  -0.0172647   0.0161101   0.0009638
   12  -0.0002352  -0.0006960   0.0012391  -0.0009508   0.0002046   0.0000724
   13   0.0012120   0.0459096   0.0001587  -0.1125456   0.0548998  -0.0004247
   14   0.0245694  -0.0434929   0.0013102   0.0529461  -0.7187877   0.0008226
   15  -0.0000120   0.0026004   0.0246355  -0.0000786   0.0006036  -0.0691062
   16  -0.0507699   0.0100762   0.0157088   0.0048744   0.0187538   0.0246383
   17   0.0093726  -0.1717406  -0.1345760  -0.0014183  -0.0125784  -0.0093556
   18   0.0140562  -0.1323584  -0.1754471  -0.0014667   0.0022918   0.0013024
   19  -0.0499862   0.0138817  -0.0316002   0.0008018   0.0121606  -0.0291625
   20   0.0121547  -0.0956958   0.1097653   0.0009550  -0.0100795   0.0136772
   21  -0.0270091   0.1065764  -0.2442711   0.0002913   0.0003208   0.0005514
   22  -0.1871936  -0.1324804   0.0242983  -0.0244268  -0.0249877   0.0037681
   23  -0.1369476  -0.1763632   0.0216210   0.0126079   0.0106491  -0.0024267
   24   0.0245157   0.0211498  -0.0511691  -0.0021392  -0.0002931  -0.0012609
   25  -0.0005438   0.0013051  -0.0027687   0.0060093  -0.0144724   0.0233319
   26   0.0006197   0.0005931  -0.0011357   0.0031211  -0.0172346   0.0175572
   27  -0.0001698  -0.0001042  -0.0002923  -0.0013150  -0.0013952   0.0004582
   28  -0.0007276   0.0012817   0.0022923   0.0047397  -0.0118301  -0.0245882
   29   0.0004446  -0.0000858   0.0018857   0.0016909  -0.0151590  -0.0198886
   30   0.0000379  -0.0005526  -0.0004393   0.0009601  -0.0002339  -0.0006243
   31  -0.0000118   0.0000323  -0.0001419   0.0009675   0.0021806   0.0009770
   32   0.0001065  -0.0000638  -0.0001429  -0.0011207  -0.0002751   0.0005023
   33   0.0001590   0.0002757  -0.0002054  -0.0004062  -0.0020646   0.0001183
   34  -0.0011388  -0.0014240   0.0000262  -0.0031561   0.0054575   0.0002627
   35   0.0006298   0.0008713  -0.0000136   0.0033426  -0.0044498  -0.0001592
   36   0.0000567   0.0000787   0.0001035   0.0003761  -0.0002104   0.0005570
   37   0.0000393  -0.0001919   0.0001247   0.0008335   0.0022803  -0.0008687
   38   0.0001358   0.0000495   0.0001242  -0.0011263  -0.0005932  -0.0002977
   39  -0.0001220  -0.0003054  -0.0001136   0.0003222   0.0020826   0.0001702
            7           8           9          10          11          12
    1  -0.0228691   0.0094715  -0.0008634  -0.0011385  -0.0034826  -0.0002352
    2  -0.0157525   0.0144158   0.0005208  -0.0032692  -0.0036966  -0.0006960
    3  -0.0001876  -0.0012637   0.0167753   0.0000730  -0.0001284   0.0012391
    4  -0.1568326  -0.0273780  -0.0003437  -0.0330168  -0.0172647  -0.0009508
    5  -0.0275977  -0.0895345   0.0010220   0.0072168   0.0161101   0.0002046
    6  -0.0014307   0.0006720  -0.0888478   0.0011769   0.0009638   0.0000724
    7   0.4610319  -0.0370339   0.0011716  -0.1631782   0.0499893   0.0046580
    8  -0.0370339   0.5130511  -0.0054959   0.0503249  -0.1096553  -0.0018849
    9   0.0011716  -0.0054959   0.5288293   0.0048820  -0.0018190  -0.0792593
   10  -0.1631782   0.0503249   0.0048820   0.4927319   0.0428681   0.0039178
   11   0.0499893  -0.1096553  -0.0018190   0.0428681   0.5486674  -0.0022866
   12   0.0046580  -0.0018849  -0.0792593   0.0039178  -0.0022866   0.5670670
   13   0.0118187  -0.0321381   0.0001512   0.0014308  -0.0005783  -0.0003698
   14  -0.0139852  -0.0550316  -0.0007937   0.0052350  -0.0003784   0.0000304
   15   0.0001516  -0.0016300   0.0256003  -0.0003356   0.0001142  -0.0022203
   16   0.0002556  -0.0014210  -0.0026358   0.0002128   0.0001148  -0.0002477
   17  -0.0006959  -0.0000507   0.0001576   0.0001746   0.0000393   0.0004791
   18  -0.0001231  -0.0001645  -0.0003929   0.0002597   0.0002175   0.0001552
   19  -0.0002694  -0.0011754   0.0028394  -0.0000290  -0.0000182   0.0005479
   20  -0.0003200  -0.0005487  -0.0010900   0.0000345   0.0000695  -0.0001729
   21  -0.0001257   0.0007199  -0.0006479  -0.0002205  -0.0002065   0.0003202
   22  -0.0038679   0.0050463  -0.0002495  -0.0008184  -0.0015720  -0.0001769
   23   0.0019556  -0.0012900   0.0003560   0.0006903   0.0005909   0.0000844
   24  -0.0004683   0.0005765   0.0008331  -0.0000843  -0.0001262   0.0005027
   25  -0.0498609   0.0139578  -0.0133820  -0.0031676   0.0195724  -0.0231507
   26   0.0155312  -0.1469635   0.1270512   0.0012776  -0.0094543   0.0108838
   27  -0.0152025   0.1245791  -0.1871607  -0.0002625  -0.0023443   0.0025013
   28  -0.0473069   0.0054981   0.0070347  -0.0027275   0.0167908   0.0256807
   29   0.0075327  -0.1164603  -0.1189367   0.0012719  -0.0084200  -0.0123798
   30   0.0101394  -0.1154152  -0.2172923   0.0006101   0.0002418   0.0001753
   31  -0.0032136   0.0154374   0.0263245  -0.0478555   0.0087585   0.0139333
   32   0.0021621  -0.0092455  -0.0131537   0.0096647  -0.1185414  -0.1174745
   33   0.0009761   0.0008350   0.0004413   0.0158297  -0.1174714  -0.2382220
   34  -0.0221228  -0.0197304  -0.0009348  -0.1930813  -0.1293349  -0.0072621
   35   0.0156477   0.0119607   0.0006148  -0.1311661  -0.1615838  -0.0064180
   36   0.0011487   0.0011878  -0.0012956  -0.0074177  -0.0065274  -0.0483166
   37  -0.0035847   0.0191410  -0.0239942  -0.0493627   0.0141569  -0.0163446
   38   0.0025667  -0.0106475   0.0115666   0.0156770  -0.1537474   0.1296303
   39  -0.0007073  -0.0027161   0.0024172  -0.0184286   0.1293726  -0.2040150
           13          14          15          16          17          18
    1   0.0012120   0.0245694  -0.0000120  -0.0507699   0.0093726   0.0140562
    2   0.0459096  -0.0434929   0.0026004   0.0100762  -0.1717406  -0.1323584
    3   0.0001587   0.0013102   0.0246355   0.0157088  -0.1345760  -0.1754471
    4  -0.1125456   0.0529461  -0.0000786   0.0048744  -0.0014183  -0.0014667
    5   0.0548998  -0.7187877   0.0006036   0.0187538  -0.0125784   0.0022918
    6  -0.0004247   0.0008226  -0.0691062   0.0246383  -0.0093556   0.0013024
    7   0.0118187  -0.0139852   0.0001516   0.0002556  -0.0006959  -0.0001231
    8  -0.0321381  -0.0550316  -0.0016300  -0.0014210  -0.0000507  -0.0001645
    9   0.0001512  -0.0007937   0.0256003  -0.0026358   0.0001576  -0.0003929
   10   0.0014308   0.0052350  -0.0003356   0.0002128   0.0001746   0.0002597
   11  -0.0005783  -0.0003784   0.0001142   0.0001148   0.0000393   0.0002175
   12  -0.0003698   0.0000304  -0.0022203  -0.0002477   0.0004791   0.0001552
   13   0.1054077  -0.0651452   0.0010174  -0.0050933   0.0047643  -0.0004134
   14  -0.0651452   0.8185168  -0.0007945   0.0040166  -0.0008696   0.0010880
   15   0.0010174  -0.0007945   0.0231471  -0.0036729   0.0013016  -0.0005535
   16  -0.0050933   0.0040166  -0.0036729   0.0490199  -0.0134585  -0.0131077
   17   0.0047643  -0.0008696   0.0013016  -0.0134585   0.1860483   0.1452875
   18  -0.0004134   0.0010880  -0.0005535  -0.0131077   0.1452875   0.1914370
   19  -0.0031558   0.0024408   0.0036811  -0.0000530  -0.0016776   0.0023113
   20   0.0034980  -0.0008508  -0.0027480  -0.0035872   0.0112637  -0.0207145
   21  -0.0003340  -0.0012121  -0.0006138  -0.0030069   0.0110893  -0.0207237
   22   0.0056950   0.0000937  -0.0005727   0.0028286   0.0033043  -0.0013961
   23  -0.0009324   0.0016841   0.0001045  -0.0141701  -0.0129099   0.0042649
   24   0.0002519  -0.0006441  -0.0009338  -0.0178699  -0.0148777   0.0037571
   25  -0.0033003  -0.0039041  -0.0036779   0.0000561  -0.0001080   0.0001920
   26  -0.0044061  -0.0020376  -0.0023222   0.0001659  -0.0000388  -0.0001052
   27   0.0002378  -0.0009983  -0.0006174   0.0002061   0.0001470  -0.0002291
   28  -0.0027781  -0.0032831   0.0034402  -0.0016109  -0.0000963  -0.0001849
   29  -0.0038241  -0.0018718   0.0029296  -0.0003903   0.0008112   0.0001310
   30  -0.0005708   0.0010332  -0.0006094  -0.0000620   0.0003898   0.0006977
   31   0.0002086  -0.0014166  -0.0003550   0.0001301  -0.0001662  -0.0001149
   32   0.0000353   0.0007763  -0.0000403  -0.0000218   0.0000311   0.0000620
   33  -0.0007729   0.0012544   0.0005627  -0.0000294   0.0000373   0.0000255
   34   0.0008152  -0.0000487  -0.0000408   0.0000622   0.0000036   0.0000461
   35  -0.0017340   0.0014344   0.0000471  -0.0000553   0.0000244  -0.0000173
   36   0.0000154   0.0000037   0.0003626   0.0000015  -0.0000121  -0.0000057
   37   0.0002851  -0.0015188   0.0004551   0.0000874   0.0000014  -0.0000585
   38  -0.0003486   0.0009089  -0.0001660  -0.0000231  -0.0000300   0.0000172
   39   0.0010533  -0.0010999   0.0003462   0.0000776  -0.0000679  -0.0000229
           19          20          21          22          23          24
    1  -0.0499862   0.0121547  -0.0270091  -0.1871936  -0.1369476   0.0245157
    2   0.0138817  -0.0956958   0.1065764  -0.1324804  -0.1763632   0.0211498
    3  -0.0316002   0.1097653  -0.2442711   0.0242983   0.0216210  -0.0511691
    4   0.0008018   0.0009550   0.0002913  -0.0244268   0.0126079  -0.0021392
    5   0.0121606  -0.0100795   0.0003208  -0.0249877   0.0106491  -0.0002931
    6  -0.0291625   0.0136772   0.0005514   0.0037681  -0.0024267  -0.0012609
    7  -0.0002694  -0.0003200  -0.0001257  -0.0038679   0.0019556  -0.0004683
    8  -0.0011754  -0.0005487   0.0007199   0.0050463  -0.0012900   0.0005765
    9   0.0028394  -0.0010900  -0.0006479  -0.0002495   0.0003560   0.0008331
   10  -0.0000290   0.0000345  -0.0002205  -0.0008184   0.0006903  -0.0000843
   11  -0.0000182   0.0000695  -0.0002065  -0.0015720   0.0005909  -0.0001262
   12   0.0005479  -0.0001729   0.0003202  -0.0001769   0.0000844   0.0005027
   13  -0.0031558   0.0034980  -0.0003340   0.0056950  -0.0009324   0.0002519
   14   0.0024408  -0.0008508  -0.0012121   0.0000937   0.0016841  -0.0006441
   15   0.0036811  -0.0027480  -0.0006138  -0.0005727   0.0001045  -0.0009338
   16  -0.0000530  -0.0035872  -0.0030069   0.0028286  -0.0141701  -0.0178699
   17  -0.0016776   0.0112637   0.0110893   0.0033043  -0.0129099  -0.0148777
   18   0.0023113  -0.0207145  -0.0207237  -0.0013961   0.0042649   0.0037571
   19   0.0498363  -0.0163185   0.0301079   0.0039835  -0.0092161   0.0213034
   20  -0.0163185   0.1041164  -0.1173188   0.0042810  -0.0089963   0.0186968
   21   0.0301079  -0.1173188   0.2669094   0.0000021   0.0003367  -0.0022561
   22   0.0039835   0.0042810   0.0000021   0.2035938   0.1456924  -0.0257239
   23  -0.0092161  -0.0089963   0.0003367   0.1456924   0.1866924  -0.0243468
   24   0.0213034   0.0186968  -0.0022561  -0.0257239  -0.0243468   0.0500524
   25  -0.0015640  -0.0001857   0.0001749   0.0005750   0.0000756  -0.0000769
   26  -0.0005737   0.0006443  -0.0003681   0.0001915  -0.0000551  -0.0004719
   27  -0.0000650  -0.0000785   0.0006823   0.0001837  -0.0001558   0.0001929
   28   0.0003213  -0.0004481   0.0000541   0.0002403   0.0001660   0.0003381
   29   0.0005420   0.0001170   0.0000914   0.0000417   0.0000150   0.0003113
   30   0.0000754  -0.0000339   0.0000969  -0.0001608   0.0001556   0.0002941
   31  -0.0000470   0.0000116  -0.0000119  -0.0000098  -0.0000838  -0.0000768
   32   0.0000073  -0.0000287   0.0000173   0.0000251   0.0000422   0.0000494
   33  -0.0000743   0.0000423  -0.0000310   0.0000861  -0.0000069   0.0000040
   34   0.0000044   0.0000113  -0.0000514  -0.0005424   0.0002379  -0.0000431
   35  -0.0000207   0.0000155   0.0000201   0.0003321  -0.0000919   0.0000139
   36   0.0000085  -0.0000081  -0.0000116   0.0000173  -0.0000074  -0.0000029
   37   0.0001572  -0.0000864   0.0001292  -0.0000573  -0.0000757   0.0000735
   38  -0.0000321  -0.0000265  -0.0000663   0.0000321   0.0000327  -0.0000378
   39   0.0000271  -0.0000170  -0.0000051  -0.0000758   0.0000206  -0.0000135
           25          26          27          28          29          30
    1  -0.0005438   0.0006197  -0.0001698  -0.0007276   0.0004446   0.0000379
    2   0.0013051   0.0005931  -0.0001042   0.0012817  -0.0000858  -0.0005526
    3  -0.0027687  -0.0011357  -0.0002923   0.0022923   0.0018857  -0.0004393
    4   0.0060093   0.0031211  -0.0013150   0.0047397   0.0016909   0.0009601
    5  -0.0144724  -0.0172346  -0.0013952  -0.0118301  -0.0151590  -0.0002339
    6   0.0233319   0.0175572   0.0004582  -0.0245882  -0.0198886  -0.0006243
    7  -0.0498609   0.0155312  -0.0152025  -0.0473069   0.0075327   0.0101394
    8   0.0139578  -0.1469635   0.1245791   0.0054981  -0.1164603  -0.1154152
    9  -0.0133820   0.1270512  -0.1871607   0.0070347  -0.1189367  -0.2172923
   10  -0.0031676   0.0012776  -0.0002625  -0.0027275   0.0012719   0.0006101
   11   0.0195724  -0.0094543  -0.0023443   0.0167908  -0.0084200   0.0002418
   12  -0.0231507   0.0108838   0.0025013   0.0256807  -0.0123798   0.0001753
   13  -0.0033003  -0.0044061   0.0002378  -0.0027781  -0.0038241  -0.0005708
   14  -0.0039041  -0.0020376  -0.0009983  -0.0032831  -0.0018718   0.0010332
   15  -0.0036779  -0.0023222  -0.0006174   0.0034402   0.0029296  -0.0006094
   16   0.0000561   0.0001659   0.0002061  -0.0016109  -0.0003903  -0.0000620
   17  -0.0001080  -0.0000388   0.0001470  -0.0000963   0.0008112   0.0003898
   18   0.0001920  -0.0001052  -0.0002291  -0.0001849   0.0001310   0.0006977
   19  -0.0015640  -0.0005737  -0.0000650   0.0003213   0.0005420   0.0000754
   20  -0.0001857   0.0006443  -0.0000785  -0.0004481   0.0001170  -0.0000339
   21   0.0001749  -0.0003681   0.0006823   0.0000541   0.0000914   0.0000969
   22   0.0005750   0.0001915   0.0001837   0.0002403   0.0000417  -0.0001608
   23   0.0000756  -0.0000551  -0.0001558   0.0001660   0.0000150   0.0001556
   24  -0.0000769  -0.0004719   0.0001929   0.0003381   0.0003113   0.0002941
   25   0.0551265  -0.0174635   0.0179485   0.0000317  -0.0001934   0.0002737
   26  -0.0174635   0.1627427  -0.1367179  -0.0006886   0.0117440  -0.0134867
   27   0.0179485  -0.1367179   0.2052339  -0.0011266   0.0177891  -0.0229273
   28   0.0000317  -0.0006886  -0.0011266   0.0530768  -0.0091892  -0.0122844
   29  -0.0001934   0.0117440   0.0177891  -0.0091892   0.1293404   0.1275097
   30   0.0002737  -0.0134867  -0.0229273  -0.0122844   0.1275097   0.2382568
   31   0.0012329  -0.0002827  -0.0002817  -0.0054051   0.0026422   0.0001293
   32  -0.0005170  -0.0000418  -0.0000473   0.0029258  -0.0007276   0.0003602
   33   0.0005160  -0.0000772   0.0007406  -0.0003050   0.0001653   0.0015110
   34   0.0008560  -0.0000995  -0.0006594   0.0009138  -0.0001963   0.0006022
   35  -0.0008036   0.0007449   0.0000756  -0.0007990   0.0007570   0.0000294
   36  -0.0002648  -0.0003280   0.0000518   0.0002246   0.0004109   0.0001115
   37  -0.0054509   0.0026072   0.0005064   0.0012325  -0.0003726   0.0002498
   38   0.0027369  -0.0006433  -0.0007495  -0.0003281  -0.0000603   0.0000024
   39   0.0008840  -0.0004793   0.0013658  -0.0005756  -0.0000190   0.0007494
           31          32          33          34          35          36
    1  -0.0000118   0.0001065   0.0001590  -0.0011388   0.0006298   0.0000567
    2   0.0000323  -0.0000638   0.0002757  -0.0014240   0.0008713   0.0000787
    3  -0.0001419  -0.0001429  -0.0002054   0.0000262  -0.0000136   0.0001035
    4   0.0009675  -0.0011207  -0.0004062  -0.0031561   0.0033426   0.0003761
    5   0.0021806  -0.0002751  -0.0020646   0.0054575  -0.0044498  -0.0002104
    6   0.0009770   0.0005023   0.0001183   0.0002627  -0.0001592   0.0005570
    7  -0.0032136   0.0021621   0.0009761  -0.0221228   0.0156477   0.0011487
    8   0.0154374  -0.0092455   0.0008350  -0.0197304   0.0119607   0.0011878
    9   0.0263245  -0.0131537   0.0004413  -0.0009348   0.0006148  -0.0012956
   10  -0.0478555   0.0096647   0.0158297  -0.1930813  -0.1311661  -0.0074177
   11   0.0087585  -0.1185414  -0.1174714  -0.1293349  -0.1615838  -0.0065274
   12   0.0139333  -0.1174745  -0.2382220  -0.0072621  -0.0064180  -0.0483166
   13   0.0002086   0.0000353  -0.0007729   0.0008152  -0.0017340   0.0000154
   14  -0.0014166   0.0007763   0.0012544  -0.0000487   0.0014344   0.0000037
   15  -0.0003550  -0.0000403   0.0005627  -0.0000408   0.0000471   0.0003626
   16   0.0001301  -0.0000218  -0.0000294   0.0000622  -0.0000553   0.0000015
   17  -0.0001662   0.0000311   0.0000373   0.0000036   0.0000244  -0.0000121
   18  -0.0001149   0.0000620   0.0000255   0.0000461  -0.0000173  -0.0000057
   19  -0.0000470   0.0000073  -0.0000743   0.0000044  -0.0000207   0.0000085
   20   0.0000116  -0.0000287   0.0000423   0.0000113   0.0000155  -0.0000081
   21  -0.0000119   0.0000173  -0.0000310  -0.0000514   0.0000201  -0.0000116
   22  -0.0000098   0.0000251   0.0000861  -0.0005424   0.0003321   0.0000173
   23  -0.0000838   0.0000422  -0.0000069   0.0002379  -0.0000919  -0.0000074
   24  -0.0000768   0.0000494   0.0000040  -0.0000431   0.0000139  -0.0000029
   25   0.0012329  -0.0005170   0.0005160   0.0008560  -0.0008036  -0.0002648
   26  -0.0002827  -0.0000418  -0.0000772  -0.0000995   0.0007449  -0.0003280
   27  -0.0002817  -0.0000473   0.0007406  -0.0006594   0.0000756   0.0000518
   28  -0.0054051   0.0029258  -0.0003050   0.0009138  -0.0007990   0.0002246
   29   0.0026422  -0.0007276   0.0001653  -0.0001963   0.0007570   0.0004109
   30   0.0001293   0.0003602   0.0015110   0.0006022   0.0000294   0.0001115
   31   0.0523458  -0.0136525  -0.0165289   0.0021524  -0.0116569  -0.0218071
   32  -0.0136525   0.1274132   0.1297202   0.0020726  -0.0111383  -0.0177958
   33  -0.0165289   0.1297202   0.2560148  -0.0007825   0.0007324   0.0000507
   34   0.0021524   0.0020726  -0.0007825   0.2125403   0.1407615   0.0077686
   35  -0.0116569  -0.0111383   0.0007324   0.1407615   0.1745129   0.0074120
   36  -0.0218071  -0.0177958   0.0000507   0.0077686   0.0074120   0.0465629
   37  -0.0004944  -0.0016874   0.0013324   0.0026970  -0.0144780   0.0198721
   38  -0.0018037   0.0117995  -0.0134425   0.0022895  -0.0130575   0.0157961
   39  -0.0020459   0.0179432  -0.0210105   0.0010682  -0.0023371   0.0018324
           37          38          39
    1   0.0000393   0.0001358  -0.0001220
    2  -0.0001919   0.0000495  -0.0003054
    3   0.0001247   0.0001242  -0.0001136
    4   0.0008335  -0.0011263   0.0003222
    5   0.0022803  -0.0005932   0.0020826
    6  -0.0008687  -0.0002977   0.0001702
    7  -0.0035847   0.0025667  -0.0007073
    8   0.0191410  -0.0106475  -0.0027161
    9  -0.0239942   0.0115666   0.0024172
   10  -0.0493627   0.0156770  -0.0184286
   11   0.0141569  -0.1537474   0.1293726
   12  -0.0163446   0.1296303  -0.2040150
   13   0.0002851  -0.0003486   0.0010533
   14  -0.0015188   0.0009089  -0.0010999
   15   0.0004551  -0.0001660   0.0003462
   16   0.0000874  -0.0000231   0.0000776
   17   0.0000014  -0.0000300  -0.0000679
   18  -0.0000585   0.0000172  -0.0000229
   19   0.0001572  -0.0000321   0.0000271
   20  -0.0000864  -0.0000265  -0.0000170
   21   0.0001292  -0.0000663  -0.0000051
   22  -0.0000573   0.0000321  -0.0000758
   23  -0.0000757   0.0000327   0.0000206
   24   0.0000735  -0.0000378  -0.0000135
   25  -0.0054509   0.0027369   0.0008840
   26   0.0026072  -0.0006433  -0.0004793
   27   0.0005064  -0.0007495   0.0013658
   28   0.0012325  -0.0003281  -0.0005756
   29  -0.0003726  -0.0000603  -0.0000190
   30   0.0002498   0.0000024   0.0007494
   31  -0.0004944  -0.0018037  -0.0020459
   32  -0.0016874   0.0117995   0.0179432
   33   0.0013324  -0.0134425  -0.0210105
   34   0.0026970   0.0022895   0.0010682
   35  -0.0144780  -0.0130575  -0.0023371
   36   0.0198721   0.0157961   0.0018324
   37   0.0536180  -0.0197760   0.0185228
   38  -0.0197760   0.1660152  -0.1423772
   39   0.0185228  -0.1423772   0.2182995
 Gradient time:  CPU 498.12 s  wall 498.18 s
 **********************************************************************
 **                                                                  **
 **                       VIBRATIONAL ANALYSIS                       **
 **                       --------------------                       **
 **                                                                  **
 **        VIBRATIONAL FREQUENCIES (CM**-1) AND NORMAL MODES         **
 **     FORCE CONSTANTS (mDYN/ANGSTROM) AND REDUCED MASSES (AMU)     **
 **                  INFRARED INTENSITIES (KM/MOL)                   **
 **                                                                  **
 **********************************************************************


 Mode:                 1                      2                      3
 Frequency:        52.29                 106.11                 209.12
 Force Cnst:      0.0024                 0.0085                 0.0287
 Red. Mass:       1.4669                 1.2789                 1.1127
 IR Active:          YES                    YES                    YES
 IR Intens:        0.082                  0.144                  0.157
 Raman Active:       YES                    YES                    YES
               X      Y      Z        X      Y      Z        X      Y      Z
 C          0.006  0.003 -0.094   -0.002  0.001  0.074   -0.003 -0.003  0.033
 C          0.001 -0.002  0.033    0.002  0.002 -0.008   -0.000  0.001 -0.025
 C          0.001 -0.006  0.133    0.001  0.000 -0.038    0.001  0.003 -0.078
 C         -0.003  0.008 -0.104    0.004 -0.002  0.074    0.003 -0.002  0.027
 O         -0.004 -0.002  0.047   -0.002  0.001 -0.094    0.000  0.001  0.027
 H          0.053  0.289 -0.374    0.181  0.362 -0.268    0.039  0.005  0.029
 H         -0.040 -0.356 -0.278   -0.237 -0.458 -0.137   -0.063 -0.014  0.036
 H          0.005  0.054  0.199    0.027  0.056  0.579    0.007 -0.004  0.090
 H         -0.050  0.183  0.305    0.019 -0.081 -0.114    0.027 -0.041 -0.119
 H          0.056 -0.216  0.280   -0.030  0.093 -0.103   -0.031  0.052 -0.113
 H         -0.049  0.227 -0.246    0.021 -0.123  0.153    0.298  0.401 -0.199
 H          0.000 -0.002  0.023    0.001  0.007 -0.003    0.008 -0.040  0.606
 H          0.034 -0.188 -0.275   -0.005  0.107  0.168   -0.294 -0.369 -0.245
 TransDip   0.002 -0.002 -0.009   -0.001 -0.002  0.012   -0.003 -0.002 -0.012

 Mode:                 4                      5                      6
 Frequency:       248.39                 401.42                 473.28
 Force Cnst:      0.1141                 0.2694                 0.2515
 Red. Mass:       3.1381                 2.8380                 1.9055
 IR Active:          YES                    YES                    YES
 IR Intens:        5.364                  3.569                  0.199
 Raman Active:       YES                    YES                    YES
               X      Y      Z        X      Y      Z        X      Y      Z
 C         -0.087 -0.111 -0.006   -0.171 -0.121 -0.003    0.005 -0.014 -0.021
 C          0.023  0.126  0.005   -0.022  0.098 -0.017    0.002  0.003  0.257
 C          0.023  0.114  0.015    0.145 -0.032  0.004    0.012  0.011  0.025
 C         -0.150 -0.210 -0.003    0.217 -0.009 -0.003    0.008  0.002 -0.027
 O          0.192  0.140 -0.007   -0.152  0.091  0.009   -0.024  0.000 -0.096
 H         -0.243 -0.117 -0.014   -0.429 -0.171  0.021   -0.305  0.084 -0.152
 H         -0.185 -0.152 -0.015   -0.378 -0.169  0.002    0.355 -0.145 -0.143
 H          0.064 -0.272 -0.001    0.099 -0.410  0.005   -0.025 -0.024 -0.263
 H          0.122  0.124  0.011    0.216  0.028  0.045   -0.133 -0.373 -0.296
 H          0.118  0.105  0.028    0.188 -0.059  0.028    0.154  0.435 -0.255
 H         -0.340 -0.243  0.000    0.276  0.001 -0.004   -0.013  0.101 -0.090
 H          0.055 -0.449 -0.017    0.145  0.079 -0.013    0.016 -0.011  0.030
 H         -0.346 -0.250 -0.014    0.298  0.018  0.010    0.016 -0.090 -0.104
 TransDip  -0.065 -0.035  0.002    0.056 -0.023  0.000    0.010 -0.001  0.010

 Mode:                 7                      8                      9
 Frequency:       589.41                 755.28                 762.02
 Force Cnst:      0.7940                 0.4908                 0.7491
 Red. Mass:       3.8789                 1.4602                 2.1895
 IR Active:          YES                    YES                    YES
 IR Intens:        7.688                  3.020                  3.328
 Raman Active:       YES                    YES                    YES
               X      Y      Z        X      Y      Z        X      Y      Z
 C         -0.255  0.169 -0.008   -0.057  0.017 -0.042   -0.121  0.022  0.022
 C         -0.141 -0.016  0.034   -0.009 -0.047 -0.074   -0.039 -0.102  0.045
 C         -0.050 -0.192 -0.000    0.046  0.080  0.117    0.094  0.198 -0.068
 C          0.108 -0.051 -0.005    0.031  0.007  0.021    0.073  0.017 -0.016
 O          0.259  0.025 -0.006   -0.001 -0.055  0.018   -0.004 -0.118 -0.012
 H         -0.130  0.206 -0.031    0.227 -0.073  0.080   -0.058  0.119 -0.067
 H         -0.106  0.186 -0.020   -0.290  0.157  0.069    0.177  0.010 -0.031
 H         -0.438  0.358 -0.026   -0.096  0.089  0.148   -0.346  0.241 -0.087
 H          0.014 -0.194 -0.014    0.140 -0.296 -0.233   -0.004  0.416  0.145
 H          0.038 -0.121 -0.038   -0.092  0.470 -0.167    0.183 -0.108  0.147
 H          0.315  0.017 -0.027   -0.347  0.168 -0.121    0.042 -0.190  0.111
 H         -0.127  0.227  0.016    0.154 -0.127 -0.161    0.337 -0.297  0.087
 H          0.336 -0.013 -0.005    0.181 -0.189 -0.166   -0.348  0.079  0.097
 TransDip  -0.088 -0.012  0.000   -0.019 -0.024 -0.047   -0.038 -0.037  0.025

 Mode:                10                     11                     12
 Frequency:       939.02                 953.59                1000.87
 Force Cnst:      0.8987                 0.6877                 1.0756
 Red. Mass:       1.7298                 1.2836                 1.8224
 IR Active:          YES                    YES                    YES
 IR Intens:       13.704                  4.014                  2.771
 Raman Active:       YES                    YES                    YES
               X      Y      Z        X      Y      Z        X      Y      Z
 C          0.047 -0.154  0.048    0.021 -0.056 -0.096    0.050  0.000 -0.003
 C         -0.145  0.027 -0.037   -0.048  0.011  0.061   -0.035  0.019  0.003
 C         -0.030  0.049 -0.008   -0.011  0.014  0.039   -0.173  0.013  0.006
 C          0.040 -0.050  0.024    0.007 -0.017 -0.054    0.191 -0.025 -0.007
 O         -0.008  0.068  0.005   -0.004  0.026 -0.013    0.009  0.043 -0.000
 H          0.390  0.032 -0.106    0.494 -0.204  0.110    0.013 -0.028  0.018
 H          0.570 -0.076  0.007   -0.259  0.210  0.095    0.001 -0.019 -0.003
 H         -0.343  0.253 -0.077   -0.050  0.076  0.215    0.113 -0.063  0.008
 H          0.331  0.091 -0.018   -0.275 -0.056  0.008   -0.512 -0.015  0.022
 H         -0.022  0.051 -0.009    0.417  0.103  0.007   -0.479 -0.005 -0.003
 H          0.032  0.088 -0.066    0.326 -0.168  0.078   -0.060 -0.151  0.043
 H         -0.076  0.098 -0.076   -0.056  0.047  0.161    0.478 -0.365 -0.022
 H          0.296 -0.090 -0.048   -0.165  0.158  0.121   -0.081 -0.127 -0.050
 TransDip  -0.113  0.018 -0.032   -0.037 -0.003  0.053   -0.043 -0.031  0.001

 Mode:                13                     14                     15
 Frequency:      1106.08                1129.86                1184.74
 Force Cnst:      1.4724                 1.4476                 1.9090
 Red. Mass:       2.0427                 1.9247                 2.3084
 IR Active:          YES                    YES                    YES
 IR Intens:        1.713                  0.172                 71.012
 Raman Active:       YES                    YES                    YES
               X      Y      Z        X      Y      Z        X      Y      Z
 C          0.041  0.075  0.005    0.007  0.000 -0.103   -0.114 -0.079 -0.002
 C          0.001 -0.028 -0.008   -0.006 -0.001  0.190    0.294  0.029  0.007
 C         -0.112  0.187  0.011   -0.004  0.011 -0.155   -0.018  0.025 -0.003
 C          0.026 -0.173 -0.010    0.004 -0.007  0.104   -0.008 -0.074 -0.001
 O          0.001 -0.075  0.002   -0.000 -0.004 -0.035   -0.053  0.031 -0.001
 H         -0.239  0.008  0.039    0.225 -0.190  0.119    0.132  0.076 -0.111
 H         -0.152 -0.059 -0.038   -0.298  0.186  0.052    0.071  0.172  0.093
 H          0.259 -0.169 -0.020    0.060 -0.001  0.227   -0.526  0.369  0.018
 H          0.033  0.192 -0.006    0.205  0.313  0.093   -0.382 -0.036 -0.005
 H          0.020  0.185  0.023   -0.184 -0.304  0.056   -0.382 -0.058  0.023
 H          0.462  0.016 -0.083   -0.305  0.241 -0.090    0.129  0.021 -0.044
 H         -0.350  0.283  0.018   -0.001  0.016 -0.215   -0.186  0.131  0.003
 H          0.473 -0.005  0.068    0.293 -0.222 -0.126    0.148 -0.000  0.036
 TransDip   0.013  0.040 -0.000    0.005  0.001  0.012    0.270  0.010  0.008

 Mode:                16                     17                     18
 Frequency:      1280.55                1366.05                1387.70
 Force Cnst:      1.1522                 1.7846                 1.5696
 Red. Mass:       1.1926                 1.6232                 1.3834
 IR Active:          YES                    YES                    YES
 IR Intens:        0.034                 16.444                 45.036
 Raman Active:       YES                    YES                    YES
               X      Y      Z        X      Y      Z        X      Y      Z
 C         -0.001  0.001  0.027   -0.020  0.028 -0.003   -0.142  0.064 -0.011
 C          0.003  0.000 -0.062   -0.102 -0.017 -0.002    0.073  0.006 -0.002
 C         -0.008  0.003 -0.045    0.195  0.043 -0.002   -0.061 -0.013  0.001
 C          0.004 -0.005  0.100   -0.035 -0.048  0.001    0.009  0.008 -0.000
 O         -0.000  0.002  0.009    0.014  0.017  0.001   -0.009 -0.007  0.000
 H         -0.022  0.055 -0.032    0.180 -0.106  0.136    0.488 -0.154  0.250
 H          0.037 -0.052 -0.011    0.182 -0.140 -0.110    0.532 -0.181 -0.217
 H         -0.012 -0.008 -0.096    0.160 -0.157  0.019    0.289 -0.362  0.113
 H         -0.598  0.011  0.035   -0.584 -0.138 -0.059    0.139  0.053  0.031
 H          0.646 -0.038  0.026   -0.530 -0.147  0.071    0.132  0.062 -0.033
 H         -0.205  0.193 -0.047    0.034  0.133 -0.099   -0.002 -0.040  0.028
 H          0.002  0.013 -0.179   -0.169  0.114 -0.000    0.031 -0.020 -0.000
 H          0.181 -0.184 -0.077    0.046  0.105  0.111   -0.006 -0.034 -0.032
 TransDip   0.001 -0.001  0.006   -0.087 -0.097 -0.002    0.208 -0.052  0.021

 Mode:                19                     20                     21
 Frequency:      1419.23                1454.00                1467.92
 Force Cnst:      1.4529                 1.3497                 1.3508
 Red. Mass:       1.2243                 1.0836                 1.0640
 IR Active:          YES                    YES                    YES
 IR Intens:        6.915                  4.001                 24.505
 Raman Active:       YES                    YES                    YES
               X      Y      Z        X      Y      Z        X      Y      Z
 C         -0.002 -0.000 -0.001    0.018  0.010 -0.003   -0.032 -0.038 -0.002
 C          0.000 -0.010  0.000   -0.004  0.003 -0.005   -0.020  0.014 -0.001
 C          0.014  0.007 -0.001    0.036 -0.068 -0.005    0.023 -0.023 -0.002
 C         -0.126  0.057  0.007   -0.021  0.003  0.002   -0.011 -0.002  0.002
 O          0.000  0.012  0.000   -0.001 -0.001  0.001    0.006 -0.024 -0.000
 H          0.003 -0.006  0.006   -0.061 -0.169  0.160    0.022  0.383 -0.393
 H          0.005 -0.006 -0.004   -0.038 -0.197 -0.099    0.184  0.541  0.264
 H         -0.003  0.002  0.002   -0.118  0.147  0.001    0.253 -0.293  0.155
 H         -0.028 -0.085 -0.068   -0.128  0.458  0.445   -0.084  0.168  0.165
 H         -0.017 -0.097  0.059   -0.105  0.509 -0.376   -0.065  0.187 -0.139
 H          0.516 -0.092  0.145    0.061 -0.038  0.034    0.033  0.010 -0.002
 H          0.352 -0.467 -0.039    0.002 -0.027 -0.005    0.005 -0.020 -0.008
 H          0.528 -0.078 -0.174    0.066 -0.039 -0.042    0.034  0.002 -0.000
 TransDip   0.042 -0.073 -0.002    0.017  0.061  0.010    0.017  0.157  0.008

 Mode:                22                     23                     24
 Frequency:      1478.11                1494.16                1501.37
 Force Cnst:      1.3530                 1.3641                 1.3936
 Red. Mass:       1.0511                 1.0370                 1.0493
 IR Active:          YES                    YES                    YES
 IR Intens:       11.452                  8.347                  8.330
 Raman Active:       YES                    YES                    YES
               X      Y      Z        X      Y      Z        X      Y      Z
 C          0.015 -0.006 -0.054    0.000 -0.000 -0.001   -0.001  0.001  0.000
 C         -0.006 -0.003 -0.025    0.001 -0.001 -0.002    0.010 -0.002  0.001
 C         -0.003  0.007  0.006   -0.004 -0.002 -0.019   -0.027 -0.024  0.002
 C          0.002 -0.001  0.005   -0.003 -0.005 -0.047   -0.013 -0.046  0.004
 O          0.000  0.003  0.002   -0.000  0.001  0.001   -0.001  0.005 -0.000
 H         -0.481 -0.234  0.143   -0.014 -0.006  0.004    0.005 -0.008  0.009
 H          0.386  0.132 -0.014    0.014  0.004 -0.001   -0.007 -0.015 -0.007
 H         -0.029  0.169  0.693   -0.002  0.005  0.020   -0.012  0.010 -0.010
 H         -0.029 -0.056 -0.044   -0.042  0.024  0.005    0.073  0.023  0.032
 H          0.062 -0.034  0.033    0.062 -0.015 -0.009    0.053  0.033 -0.031
 H          0.001  0.017 -0.007   -0.454 -0.082 -0.019    0.097  0.563 -0.355
 H         -0.001  0.005 -0.027    0.042 -0.094  0.691    0.223 -0.283 -0.138
 H         -0.020 -0.005  0.003    0.461  0.247  0.122   -0.052  0.458  0.412
 TransDip  -0.016 -0.010  0.107    0.015  0.004  0.091    0.065  0.065 -0.010

 Mode:                25                     26                     27
 Frequency:      1781.33                3008.30                3030.32
 Force Cnst:     18.8161                 5.6549                 5.6872
 Red. Mass:      10.0644                 1.0606                 1.0512
 IR Active:          YES                    YES                    YES
 IR Intens:      174.318                 17.210                  5.293
 Raman Active:       YES                    YES                    YES
               X      Y      Z        X      Y      Z        X      Y      Z
 C          0.009 -0.040 -0.001   -0.006  0.007 -0.001   -0.030  0.032 -0.015
 C         -0.061  0.718 -0.002    0.001 -0.002 -0.000    0.001  0.001  0.000
 C          0.009 -0.032  0.001    0.008 -0.066 -0.016    0.000  0.004  0.042
 C         -0.006  0.011  0.000    0.003  0.005  0.002    0.000 -0.001 -0.005
 O          0.041 -0.468  0.001   -0.000  0.001  0.000   -0.000 -0.001  0.000
 H          0.118 -0.132  0.115    0.007 -0.081 -0.085    0.027 -0.330 -0.351
 H          0.062 -0.142 -0.074    0.014 -0.053  0.107    0.073 -0.294  0.576
 H         -0.181  0.193 -0.018    0.044  0.046 -0.008    0.247  0.244 -0.046
 H         -0.138 -0.147 -0.098   -0.054  0.370 -0.459   -0.022  0.171 -0.187
 H         -0.108 -0.142  0.082   -0.042  0.417  0.657    0.022 -0.217 -0.319
 H          0.042  0.035  0.003    0.003 -0.013 -0.024   -0.002  0.029  0.046
 H          0.089 -0.092 -0.004   -0.047 -0.046 -0.002   -0.001  0.001 -0.002
 H          0.045  0.037  0.001    0.002 -0.003  0.007    0.002 -0.020  0.022
 TransDip  -0.036  0.421 -0.004    0.087 -0.099 -0.020   -0.037  0.053  0.036

 Mode:                28                     29                     30
 Frequency:      3032.25                3042.20                3087.41
 Force Cnst:      5.8728                 5.6483                 6.1670
 Red. Mass:       1.0841                 1.0358                 1.0981
 IR Active:          YES                    YES                    YES
 IR Intens:       12.652                 23.834                 10.921
 Raman Active:       YES                    YES                    YES
               X      Y      Z        X      Y      Z        X      Y      Z
 C         -0.016  0.017  0.000   -0.000 -0.001 -0.000    0.005 -0.011 -0.089
 C          0.000  0.001 -0.001    0.001  0.001  0.000   -0.000  0.000 -0.001
 C         -0.004  0.019 -0.077    0.001 -0.003  0.004   -0.000  0.000 -0.007
 C         -0.003 -0.001  0.010   -0.048  0.015  0.004    0.001  0.000  0.003
 O          0.000 -0.000 -0.000    0.000 -0.000  0.000    0.000 -0.000 -0.000
 H          0.018 -0.215 -0.226   -0.000  0.006  0.006   -0.048  0.524  0.515
 H          0.031 -0.124  0.249    0.000  0.000 -0.001    0.081 -0.313  0.569
 H          0.134  0.132 -0.021   -0.001  0.000 -0.000   -0.085 -0.082 -0.005
 H          0.068 -0.490  0.558   -0.007  0.038 -0.042    0.005 -0.033  0.037
 H         -0.024  0.265  0.373   -0.001 -0.006 -0.010   -0.003  0.031  0.045
 H          0.004 -0.055 -0.086    0.031 -0.288 -0.467    0.001 -0.013 -0.021
 H          0.032  0.030  0.006    0.486  0.435  0.025   -0.005 -0.005  0.000
 H         -0.004  0.040 -0.046    0.039 -0.327  0.397   -0.001  0.014 -0.017
 TransDip  -0.043  0.061 -0.087   -0.155  0.013  0.016    0.016 -0.022 -0.102

 Mode:                31                     32                     33
 Frequency:      3105.48                3114.12                3139.68
 Force Cnst:      6.2612                 6.2967                 6.4012
 Red. Mass:       1.1019                 1.1020                 1.1022
 IR Active:          YES                    YES                    YES
 IR Intens:       23.210                 23.488                 10.576
 Raman Active:       YES                    YES                    YES
               X      Y      Z        X      Y      Z        X      Y      Z
 C          0.001  0.001 -0.001   -0.000 -0.000 -0.002   -0.050 -0.078  0.005
 C          0.000 -0.001 -0.000   -0.000  0.000 -0.000   -0.000 -0.003  0.000
 C          0.000 -0.005 -0.004   -0.000  0.002 -0.012    0.000 -0.000 -0.000
 C         -0.039 -0.079 -0.029    0.008  0.028 -0.087   -0.000 -0.001 -0.000
 O         -0.000  0.001  0.000    0.000 -0.000  0.000    0.000  0.001 -0.000
 H         -0.001  0.006  0.005   -0.001  0.011  0.011   -0.028  0.227  0.247
 H          0.001 -0.003  0.007    0.002 -0.007  0.012   -0.035  0.088 -0.198
 H         -0.011 -0.010  0.002    0.000  0.000 -0.000    0.659  0.620 -0.110
 H         -0.002  0.014 -0.017    0.013 -0.068  0.078    0.001  0.004 -0.004
 H         -0.006  0.041  0.062   -0.007  0.042  0.061   -0.000  0.005  0.008
 H         -0.054  0.317  0.536   -0.037  0.295  0.445   -0.001  0.004  0.007
 H          0.547  0.474  0.021   -0.132 -0.113 -0.024    0.005  0.005  0.000
 H         -0.033  0.152 -0.212    0.077 -0.522  0.615   -0.001  0.004 -0.005
 TransDip  -0.064 -0.130 -0.053    0.010  0.042 -0.149   -0.076 -0.072 -0.000

 STANDARD THERMODYNAMIC QUANTITIES AT   298.15 K  AND     1.00 ATM

   This Molecule has  0 Imaginary Frequencies
   Zero point vibrational energy:       70.194 kcal/mol

   Atom    1 Element C  Has Mass   12.00000
   Atom    2 Element C  Has Mass   12.00000
   Atom    3 Element C  Has Mass   12.00000
   Atom    4 Element C  Has Mass   12.00000
   Atom    5 Element O  Has Mass   15.99491
   Atom    6 Element H  Has Mass    1.00783
   Atom    7 Element H  Has Mass    1.00783
   Atom    8 Element H  Has Mass    1.00783
   Atom    9 Element H  Has Mass    1.00783
   Atom   10 Element H  Has Mass    1.00783
   Atom   11 Element H  Has Mass    1.00783
   Atom   12 Element H  Has Mass    1.00783
   Atom   13 Element H  Has Mass    1.00783
   Molecular Mass:    72.057550 amu
   Principal axes and moments of inertia in amu*Bohr^2:
                             1           2           3
    Eigenvalues --      189.07424   506.02227   661.56943
          X               0.99955    -0.02993     0.00044
          Y               0.02993     0.99955     0.00137
          Z              -0.00048    -0.00136     1.00000
   Rotational Symmetry Number is   1
   The Molecule is an Asymmetric Top
   Translational Enthalpy:        0.889 kcal/mol
   Rotational Enthalpy:           0.889 kcal/mol
   Vibrational Enthalpy:         72.544 kcal/mol
   gas constant (RT):             0.592 kcal/mol
   Translational Entropy:        38.741  cal/mol.K
   Rotational Entropy:           25.651  cal/mol.K
   Vibrational Entropy:          15.142  cal/mol.K

   Total Enthalpy:               74.914 kcal/mol
   Total Entropy:                79.534  cal/mol.K

 ======================================================================

 STANDARD THERMODYNAMIC QUANTITIES FOR ANHARMONIC VIBRATION -- TOSH

   Zero point vibrational energy: ************ kcal/mol

   Vibrational Enthalpy:       Infinity kcal/mol
   Vibrational Entropy:             NaN  cal/mol.K

   Total Enthalpy:             Infinity kcal/mol
   Total Entropy:                   NaN  cal/mol.K

 ======================================================================

 STANDARD THERMODYNAMIC QUANTITIES FOR ANHARMONIC VIBRATION -- VPT2

   Zero point vibrational energy: ************ kcal/mol

   Vibrational Enthalpy:       Infinity kcal/mol
   Vibrational Entropy:             NaN  cal/mol.K

   Total Enthalpy:             Infinity kcal/mol
   Total Entropy:                   NaN  cal/mol.K

 ======================================================================

Archival summary:
1\1\TWL01\FREQ\ProcedureUnspecified\BasisUnspecified\148\taweetha\TueSep1211:24:122017TueSep1211:24:122017\0\\#,FREQ,ProcedureUnspecified,BasisUnspecified,\\0,1\C\O,1,1.2118\C,1,1.51802,2,121.605\H,3,1.08931,1,109.979,2,-8.3652,0\H,3,1.09388,1,111.006,2,-130.365,0\H,3,1.09529,1,109.588,2,111.636,0\C,1,1.52306,2,122.064,3,179.658,0\H,7,1.09767,1,107.739,2,-128.03,0\H,7,1.09834,1,107.178,2,119.575,0\C,7,1.52581,1,114.31,2,-3.77404,0\H,10,1.09157,7,111.015,1,58.5937,0\H,10,1.09197,7,111.119,1,-60.7082,0\H,10,1.09276,7,110.532,1,178.959,0\\\@

 Total job time:  530.22s(wall), 530.06s(cpu) 
 Tue Sep 12 11:24:12 2017

        *************************************************************
        *                                                           *
        *  Thank you very much for using Q-Chem.  Have a nice day.  *
        *                                                           *
        *************************************************************


 
User input: 3 of 3 
 
TWL01 127.0.1
Q-Chem Developer Version! Running on 127.0.1.*
                  Welcome to Q-Chem
     A Quantum Leap Into The Future Of Chemistry


 Q-Chem 4.4, Q-Chem, Inc., Pleasanton, CA (2016)

 Y. Shao,  Z. Gan,  E. Epifanovsky,  A. T. B. Gilbert,  M. Wormit,  
 J. Kussmann,  A. W. Lange,  A. Behn,  J. Deng,  X. Feng,  D. Ghosh,  
 M. Goldey,  P. R. Horn,  L. D. Jacobson,  I. Kaliman,  F. Rob,  
 R. Z. Khaliullin,  T. Kus,  A. Landau,  J. Liu,  E. I. Proynov,  Y. M. Rhee,  
 R. M. Richard,  M. A. Rohrdanz,  R. P. Steele,  E. J. Sundstrom,  
 H. L. Woodcock III,  P. M. Zimmerman,  D. Zuev,  B. Albrecht,  E. Alguire,  
 B. Austin,  S. A. Baeppler,  G. J. O. Beran,  Y. A. Bernard,  E. Berquist,  
 K. Brandhorst,  K. B. Bravaya,  S. T. Brown,  D. Casanova,  C.-M. Chang,  
 Y. Chen,  S. H. Chien,  K. D. Closser,  M. P. Coons,  D. L. Crittenden,  
 S. Dasgupta,  M. Diedenhofen,  R. A. DiStasio Jr.,  H. Do,  A. D. Dutoi,  
 R. G. Edgar,  P.-T. Fang,  S. Fatehi,  Q. Feng,  L. Fusti-Molnar,  
 A. Ghysels,  A. Golubeva-Zadorozhnaya,  J. Gomes,  A. Gunina,  
 M. W. D. Hanson-Heine,  P. H. P. Harbach,  A. W. Hauser,  J. E. Herr,  
 E. G. Hohenstein,  Z. C. Holden,  K. Hui,  T.-C. Jagau,  H. Ji,  B. Kaduk,  
 K. Khistyaev,  Jaehoon Kim,  Jihan Kim,  R. A. King,  P. Klunzinger,  
 K. Koh,  D. Kosenkov,  T. Kowalczyk,  C. M. Krauter,  A. Kunitsa,  
 K. U. Lao,  A. Laurent,  K. V. Lawler,  J. Lee,  D. Lefrancois,  S. Lehtola,  
 S. V. Levchenko,  C. Y. Lin,  Y.-S. Lin,  F. Liu,  E. Livshits,  
 R. C. Lochan,  A. Luenser,  P. Manohar,  S. F. Manzer,  S.-P. Mao,  Y. Mao,  
 N. Mardirossian,  A. V. Marenich,  L. A. Martinez-Martinez,  S. A. Maurer,  
 N. J. Mayhall,  J.-M. Mewes,  A. F. Morrison,  K. Nanda,  T. S. Nguyen-Beck,  
 C. M. Oana,  R. Olivares-Amaya,  D. P. O'Neill,  J. A. Parkhill,  
 T. M. Perrine,  R. Peverati,  P. A. Pieniazek,  F. Plasser,  A. Prociuk,  
 D. R. Rehn,  E. Rosta,  N. J. Russ,  N. Sergueev,  S. M. Sharada,  
 S. Sharma,  D. W. Small,  A. Sodt,  T. Stauch,  T. Stein,  D. Stuck,  
 Y.-C. Su,  A. J. W. Thom,  T. Tsuchimochi,  L. Vogt,  O. Vydrov,  T. Wang,  
 M. A. Watson,  J. Wenzel,  A. White,  C. F. Williams,  V. Vanovschi,  
 K. Yao,  S. Yeganeh,  S. R. Yost,  Z.-Q. You,  I. Y. Zhang,  X. Zhang,  
 Y. Zhao,  B. R. Brooks,  G. K. L. Chan,  D. M. Chipman,  C. J. Cramer,  
 W. A. Goddard III,  M. S. Gordon,  W. J. Hehre,  A. Klamt,  
 H. F. Schaefer III,  M. W. Schmidt,  C. D. Sherrill,  D. G. Truhlar,  
 A. Warshel,  X. Xu,  A. Aspuru-Guzik,  R. Baer,  A. T. Bell,  N. A. Besley,  
 J.-D. Chai,  A. Dreuw,  B. D. Dunietz,  T. R. Furlani,  S. R. Gwaltney,  
 C.-P. Hsu,  Y. Jung,  J. Kong,  D. S. Lambrecht,  W. Liang,  C. Ochsenfeld,  
 V. A. Rassolov,  L. V. Slipchenko,  J. E. Subotnik,  T. Van Voorhis,  
 J. M. Herbert,  A. I. Krylov,  P. M. W. Gill,  M. Head-Gordon

 Contributors to earlier versions of Q-Chem not listed above: 
 R. D. Adamson,  J. Baker,  E. F. C. Byrd,  A. K. Chakraborty,  C.-L. Cheng,  
 H. Dachsel,  R. J. Doerksen,  G. Hawkins,  A. Heyden,  S. Hirata,  
 G. Kedziora,  F. J. Keil,  C. Kelley,  P. P. Korambath,  W. Kurlancheek,  
 A. M. Lee,  M. S. Lee,  D. Liotard,  I. Lotan,  P. E. Maslen,  N. Nair,  
 D. Neuhauser,  R. Olson,  B. Peters,  J. Ritchie,  N. E. Schultz,  
 N. Shenvi,  A. C. Simmonett,  K. S. Thanthiriwatte,  Q. Wu,  W. Zhang

 Please cite Q-Chem as follows:
 Y. Shao et al., Mol. Phys. 113, 184-215 (2015)
 DOI: 10.1080/00268976.2014.952696

 Q-Chem 4.4.2 for Intel X86 EM64T Linux

 Parts of Q-Chem use Armadillo 5.200.1 (Boston Tea Smuggler).
 http://arma.sourceforge.net/

 Q-Chem begins on Tue Sep 12 11:24:12 2017  


Host: 0

     Scratch files written to /scratch/taweetham/qchem29413//
The previous job contains 0 fragments, simply inherited here
FILE_GEOM_ORG=        593

Checking the input file for inconsistencies... 	...done.

--------------------------------------------------------------
User input:
--------------------------------------------------------------

$molecule
read
$end

$rem
   SOLVENT_METHOD  = SMD
   SCF_GUESS =read
   BASIS  =  6-311++G**
   METHOD  =  B3LYP
$end


--------------------------------------------------------------
 ----------------------------------------------------------------
             Standard Nuclear Orientation (Angstroms)
    I     Atom           X                Y                Z
 ----------------------------------------------------------------
    1      C       1.8887750678    -0.4940965158    -0.0073249400
    2      C       0.5300125760     0.1728934066    -0.1226019227
    3      C      -0.6831470538    -0.7283921420     0.0661457842
    4      C      -2.0208433655     0.0050455239     0.0389659448
    5      O       0.4217047742     1.3588715137    -0.3465975221
    6      H       1.9385920913    -1.3925317220    -0.6293347342
    7      H       2.0556049122    -0.8110918827     1.0277307007
    8      H       2.6722669215     0.2046972822    -0.2978867409
    9      H      -0.5486528365    -1.2775405369     1.0070095096
   10      H      -0.6413022160    -1.4969738831    -0.7173597071
   11      H      -2.0797669919     0.7457396123     0.8391574604
   12      H      -2.8469331657    -0.6997815499     0.1611181948
   13      H      -2.1570155136     0.5360729937    -0.9049529276
 ----------------------------------------------------------------
 Nuclear Repulsion Energy =   175.7542158835 hartrees
 There are       20 alpha and       20 beta electrons
 Requested basis set is 6-311++G(d,p)
 There are 70 shells and 166 basis functions

 Total QAlloc Memory Limit   2000 MB
 Mega-Array Size        61 MB
 MEM_STATIC part        62 MB

                       Distance Matrix (Angstroms)
             C (  1)   C (  2)   C (  3)   C (  4)   O (  5)   H (  6)
   C (  2)  1.518025
   C (  3)  2.583617  1.523055
   C (  4)  3.941624  2.561473  1.525812
   O (  5)  2.387654  1.211796  2.397441  2.819139
   H (  6)  1.093876  2.165971  2.792542  4.251703  3.154538
   H (  7)  1.095289  2.149168  2.903833  4.273309  3.044199  1.760009
   H (  8)  1.089311  2.149649  3.501711  4.709418  2.529727  1.788652
   H (  9)  2.753854  2.131502  1.097669  2.179330  3.118415  2.979469
   H ( 10)  2.812686  2.124658  1.098340  2.175138  3.069740  2.583508
   H ( 11)  4.243000  2.839733  2.172823  1.091974  2.835367  4.782874
   H ( 12)  4.743165  3.499403  2.166058  1.092761  3.896129  4.899589
   H ( 13)  4.270294  2.822072  2.171219  1.091566  2.763794  4.535359
             H (  7)   H (  8)   H (  9)   H ( 10)   H ( 11)   H ( 12)
   H (  8)  1.780270
   H (  9)  2.645782  3.778109
   H ( 10)  3.284674  3.748517  1.740742
   H ( 11)  4.422735  4.916037  2.542862  3.085724
   H ( 12)  4.979788  5.611625  2.516233  2.504406  1.771387
   H ( 13)  4.826623  4.878556  3.087333  2.542805  1.758365  1.771957


 A cutoff of  1.0D-08 yielded   2267 shell pairs
 There are     13055 function pairs (     13878 Cartesian)

 -------------------------------------------------------
 OpenMP Integral Computing Module                       
 Release: version 1.0, May 2013, Q-Chem Inc. Pittsburgh 
 -------------------------------------------------------
 Integral Job Info:
 Integral job number is                      11
 Integral operator is                         1
 short-range coefficients                     0
 long-range coefficients              100000000
 Omega coefficients                           0
 if combine SR and LR in K                    0
 Integral screening is                        0
 Integral computing path is                   2
 max size of driver memory is            800000
 size of driver memory is                593474
 size of scratch memory is              2260544
 max col of scratch BK array               1296
 max len of scratch array in speh3          155
 max len of scratch index in speh4           18
 max int batch size is                      520
 min int batch size is                       52
 fixed nKL is                                52
 max L of basis functions is                  2
 order of int derivative is                   0
 number of shells is                         70
 number of basis is                         171
 number of cartesian basis is               171
 number of contracted shell pairs          2267
 number of primitive shell pairs           5171
 maxK2 (contraction) of shell pair           36
 max number of K2 of shell pair               1
 max number of CS2 of shell pair            379
 max number of PS2 of shell pair            684
 mem total for path MDJ                   22456
 -------------------------------------------------------
 Smallest overlap matrix eigenvalue = 2.56E-05

 Q-Chem warning in module /home/taweetham/qchem/stvman/mkSTV.C, line 257:

 Overlap eigenvalue is smaller than square root of threshold


 Scale SEOQF with 1.000000e-01/1.000000e-01/1.000000e-01

 Standard Electronic Orientation quadrupole field applied
 Nucleus-field energy     =     0.0000000044 hartrees
 Guess MOs from SCF MO coefficient file
 Reading MOs from coefficient file
 Reading MOs from coefficient file
 A restricted hybrid HF-DFT SCF calculation will be
 performed using Pulay DIIS extrapolation
 Exchange:     0.2000 Hartree-Fock + 0.0800 Slater + 0.7200 B88
 Correlation:  0.1900 VWN1RPA + 0.8100 LYP
 Using SG-1 standard quadrature grid
 SCF converges when DIIS error is below 1.0E-05
 Inaccurate integrated density:
   Number of electrons =    40
   Numerical integral  =    39.841479229291
   Relative error      =    -0.3963019268 %
 ---------------------------------------
  Cycle       Energy         DIIS Error
 ---------------------------------------
    1    -232.4286072294      4.73E-03
    2    -232.5387404047      1.02E-03
    3    -232.5391147972      1.11E-03
    4    -232.5429907843      1.62E-04
    5    -232.5430084022      1.28E-04
    6    -232.5430555915      1.34E-05
    7    -232.5430558358      6.85E-06 Convergence criterion met
 ---------------------------------------
 SCF time:  CPU 16.15 s  wall 16.16 s

 Citation of the SMD model:
 Marenich, A.V.; Cramer, C.J.; Truhlar, D.G.
 J. Phys. Chem. B 2009, 113, 6378-6396.
 iSolventCode=           1
 Solvent: water                                                           

 vradii
            1           2           3           4           5           6
    1   1.8500000   1.8500000   1.8500000   1.8500000   1.5200000   1.2000000
            7           8           9          10          11          12
    1   1.2000000   1.2000000   1.2000000   1.2000000   1.2000000   1.2000000
           13
    1   1.2000000
Changing PCM_TESSEL_METHOD to VTN
Changing PCM_VDW_RADII to SMD_RADIUS
 Discretize the solute cavity surface with Lebedev spheres
	Using 302 Lebedev grid points for each H atom
	Using 302 Lebedev grid points for other atoms
	Atomic van der Waals radii will be scaled by 1.20
 Removing interior tesserae...
 Keep 1359 surface tesserae and discard 2567 interior tesserae
 Molecular Surface Area = 115.852 Angst**2
 A restricted hybrid HF-DFT SCF calculation will be
 performed using Pulay DIIS extrapolation
 Polarizable Continuum solvation model will be applied
 Exchange:     0.2000 Hartree-Fock + 0.0800 Slater + 0.7200 B88
 Correlation:  0.1900 VWN1RPA + 0.8100 LYP
 Using SG-1 standard quadrature grid
 SCF converges when DIIS error is below 1.0E-05

 Citation of the SMD model:
 Marenich, A.V.; Cramer, C.J.; Truhlar, D.G.
 J. Phys. Chem. B 2009, 113, 6378-6396.
 iSolventCode=           1
 Solvent: water                                                           

 vradii
            1           2           3           4           5           6
    1   1.8500000   1.8500000   1.8500000   1.8500000   1.5200000   1.2000000
            7           8           9          10          11          12
    1   1.2000000   1.2000000   1.2000000   1.2000000   1.2000000   1.2000000
           13
    1   1.2000000
 ---------------------------------------
  Cycle       Energy         DIIS Error
 ---------------------------------------
    1    -232.5430823382      1.19E-06
 Time req'd to invert C: 1.44 s (CPU) 1.44 s (wall)
    2    -232.5531797794      5.61E-04
    3    -232.5531855812      5.60E-04
    4    -232.5531819326      5.61E-04
    5    -232.5531803087      5.61E-04
    6    -232.5531778509      5.61E-04
    7    -232.5531778713      5.61E-04
    8    -232.5531801579      5.61E-04
    9    -232.5531789827      5.61E-04
   10    -232.5531795635      5.61E-04
   11    -232.5531813352      5.61E-04
   12    -232.5531830459      5.61E-04
   13    -232.5531827068      5.61E-04
   14    -232.5531820165      5.61E-04
   15    -232.5531804631      5.61E-04
   16    -232.5531796372      5.61E-04
   17    -232.5547220071      7.96E-04
   18    -232.5562689406      1.38E-04
   19    -232.5563268013      2.77E-05
   20    -232.5563279758      1.64E-05
   21    -232.5563298422      3.83E-06 Convergence criterion met
 ---------------------------------------
 SCF time:  CPU 41.59 s  wall 41.72 s
(0)  E-EN(g) gas-phase elect-nuc energy                 -232.543082338 a.u.
(3)  G-ENP(liq) elect-nuc-pol free energy of system     -232.556329842 a.u.
(4)  G-CDS(liq) cavity-dispersion-solvent structure 
     free energy                                                3.7257 kcal/mol
(6)  G-S(liq) free energy of system                     -232.550392559 a.u.
(9)  DeltaG-S(liq) free energy of  solvation
     (9) = (6) - (0)                                           -4.5872 kcal/mol
 SCF   energy in the final basis set = -232.5503925595
 Total energy in the final basis set = -232.5503925595

 --------------------------------------------------------------

                    Orbital Energies (a.u.)
 --------------------------------------------------------------

 Alpha MOs
 -- Occupied --
-19.125 -10.269 -10.172 -10.164 -10.155  -1.061  -0.782  -0.733
 -0.638  -0.529  -0.475  -0.468  -0.450  -0.417  -0.406  -0.368
 -0.364  -0.362  -0.345  -0.265
 -- Virtual --
 -0.026  -0.003   0.015   0.028   0.032   0.046   0.051   0.057
  0.069   0.079   0.082   0.091   0.107   0.116   0.116   0.125
  0.132   0.143   0.150   0.156   0.158   0.163   0.168   0.175
  0.190   0.198   0.204   0.209   0.218   0.230   0.254   0.261
  0.269   0.277   0.284   0.319   0.326   0.347   0.353   0.361
  0.433   0.443   0.463   0.471   0.502   0.527   0.544   0.570
  0.613   0.618   0.643   0.654   0.654   0.667   0.671   0.674
  0.692   0.702   0.734   0.758   0.772   0.831   0.876   0.968
  0.977   1.032   1.063   1.121   1.154   1.175   1.230   1.254
  1.324   1.404   1.433   1.456   1.473   1.489   1.514   1.555
  1.563   1.571   1.592   1.600   1.601   1.653   1.672   1.700
  1.710   1.773   1.805   1.818   1.888   1.908   1.980   2.022
  2.058   2.085   2.170   2.181   2.213   2.247   2.301   2.367
  2.446   2.467   2.496   2.507   2.530   2.536   2.566   2.601
  2.615   2.631   2.641   2.651   2.698   2.743   2.831   2.867
  2.901   2.916   2.919   2.943   3.015   3.176   3.321   3.342
  3.466   3.682   3.760   3.809   3.831   3.840   3.869   4.058
  4.170   4.332   5.046   5.213   5.704  23.803  23.882  23.960
 23.995  49.968
 --------------------------------------------------------------

          Ground-State Mulliken Net Atomic Charges

     Atom                 Charge (a.u.)
  ----------------------------------------
      1 C                    -0.650232
      2 C                     0.445605
      3 C                    -0.179573
      4 C                    -0.594068
      5 O                    -0.414893
      6 H                     0.184620
      7 H                     0.194079
      8 H                     0.173085
      9 H                     0.181273
     10 H                     0.183073
     11 H                     0.162085
     12 H                     0.154939
     13 H                     0.160007
  ----------------------------------------
  Sum of atomic charges =    -0.000000

 -----------------------------------------------------------------
                    Cartesian Multipole Moments
 -----------------------------------------------------------------
    Charge (ESU x 10^10)
                -0.0000
    Dipole Moment (Debye)
         X       0.3046      Y      -4.4438      Z       0.8711
       Tot       4.5386
    Quadrupole Moments (Debye-Ang)
        XX     -29.8156     XY      -1.5631     YY     -36.4657
        XZ       0.4025     YZ       1.4710     ZZ     -30.9819
    Octopole Moments (Debye-Ang^2)
       XXX       5.7816    XXY      -2.5418    XYY      -1.6038
       YYY      -9.8172    XXZ       2.1574    XYZ       0.5096
       YYZ       3.4879    XZZ       1.1167    YZZ      -1.3239
       ZZZ       6.2370
    Hexadecapole Moments (Debye-Ang^3)
      XXXX    -445.1825   XXXY       6.5985   XXYY    -101.3434
      XYYY      -2.2903   YYYY    -172.6852   XXXZ       5.3018
      XXYZ       2.8395   XYYZ       1.9913   YYYZ      15.4013
      XXZZ     -83.7997   XYZZ      -1.6523   YYZZ     -34.4842
      XZZZ       8.3754   YZZZ       9.2782   ZZZZ     -56.4713
 -----------------------------------------------------------------
Archival summary:
1\1\TWL01\SP\ProcedureUnspecified\BasisUnspecified\148\taweetha\TueSep1211:25:102017TueSep1211:25:102017\0\\#,ProcedureUnspecified,BasisUnspecified,\\0,1\C\O,1,1.2118\C,1,1.51802,2,121.605\H,3,1.08931,1,109.979,2,-8.3652,0\H,3,1.09388,1,111.006,2,-130.365,0\H,3,1.09529,1,109.588,2,111.636,0\C,1,1.52306,2,122.064,3,179.658,0\H,7,1.09767,1,107.739,2,-128.03,0\H,7,1.09834,1,107.178,2,119.575,0\C,7,1.52581,1,114.31,2,-3.77404,0\H,10,1.09157,7,111.015,1,58.5937,0\H,10,1.09197,7,111.119,1,-60.7082,0\H,10,1.09276,7,110.532,1,178.959,0\\\@

 Total job time:  57.94s(wall), 57.80s(cpu) 
 Tue Sep 12 11:25:10 2017

        *************************************************************
        *                                                           *
        *  Thank you very much for using Q-Chem.  Have a nice day.  *
        *                                                           *
        *************************************************************
