# Supplementary material for: Correction to ‘A DFT investigation of the blue bottle experiment: E○half-cell analysis of autoxidation catalysed by redox indicators’
Source: R Soc Open Sci. 2017 Nov 8;4(11):171563. doi: 10.1098/rsos.171563 (PMC5717704; doi:10.1098/rsos.171563)
Supplement: All Q-Chem output files and optimised geometries [file rsos171563supp2.zip › B3LYP_6-311++Gdp_reducing_agents/C5H4N4O2.out]

TWL02 127.0.1
Q-Chem Developer Version! Running on 127.0.1.*
                  Welcome to Q-Chem
     A Quantum Leap Into The Future Of Chemistry


 Q-Chem 4.4, Q-Chem, Inc., Pleasanton, CA (2016)

 Y. Shao,  Z. Gan,  E. Epifanovsky,  A. T. B. Gilbert,  M. Wormit,  
 J. Kussmann,  A. W. Lange,  A. Behn,  J. Deng,  X. Feng,  D. Ghosh,  
 M. Goldey,  P. R. Horn,  L. D. Jacobson,  I. Kaliman,  F. Rob,  
 R. Z. Khaliullin,  T. Kus,  A. Landau,  J. Liu,  E. I. Proynov,  Y. M. Rhee,  
 R. M. Richard,  M. A. Rohrdanz,  R. P. Steele,  E. J. Sundstrom,  
 H. L. Woodcock III,  P. M. Zimmerman,  D. Zuev,  B. Albrecht,  E. Alguire,  
 B. Austin,  S. A. Baeppler,  G. J. O. Beran,  Y. A. Bernard,  E. Berquist,  
 K. Brandhorst,  K. B. Bravaya,  S. T. Brown,  D. Casanova,  C.-M. Chang,  
 Y. Chen,  S. H. Chien,  K. D. Closser,  M. P. Coons,  D. L. Crittenden,  
 S. Dasgupta,  M. Diedenhofen,  R. A. DiStasio Jr.,  H. Do,  A. D. Dutoi,  
 R. G. Edgar,  P.-T. Fang,  S. Fatehi,  Q. Feng,  L. Fusti-Molnar,  
 A. Ghysels,  A. Golubeva-Zadorozhnaya,  J. Gomes,  A. Gunina,  
 M. W. D. Hanson-Heine,  P. H. P. Harbach,  A. W. Hauser,  J. E. Herr,  
 E. G. Hohenstein,  Z. C. Holden,  K. Hui,  T.-C. Jagau,  H. Ji,  B. Kaduk,  
 K. Khistyaev,  Jaehoon Kim,  Jihan Kim,  R. A. King,  P. Klunzinger,  
 K. Koh,  D. Kosenkov,  T. Kowalczyk,  C. M. Krauter,  A. Kunitsa,  
 K. U. Lao,  A. Laurent,  K. V. Lawler,  J. Lee,  D. Lefrancois,  S. Lehtola,  
 S. V. Levchenko,  C. Y. Lin,  Y.-S. Lin,  F. Liu,  E. Livshits,  
 R. C. Lochan,  A. Luenser,  P. Manohar,  S. F. Manzer,  S.-P. Mao,  Y. Mao,  
 N. Mardirossian,  A. V. Marenich,  L. A. Martinez-Martinez,  S. A. Maurer,  
 N. J. Mayhall,  J.-M. Mewes,  A. F. Morrison,  K. Nanda,  T. S. Nguyen-Beck,  
 C. M. Oana,  R. Olivares-Amaya,  D. P. O'Neill,  J. A. Parkhill,  
 T. M. Perrine,  R. Peverati,  P. A. Pieniazek,  F. Plasser,  A. Prociuk,  
 D. R. Rehn,  E. Rosta,  N. J. Russ,  N. Sergueev,  S. M. Sharada,  
 S. Sharma,  D. W. Small,  A. Sodt,  T. Stauch,  T. Stein,  D. Stuck,  
 Y.-C. Su,  A. J. W. Thom,  T. Tsuchimochi,  L. Vogt,  O. Vydrov,  T. Wang,  
 M. A. Watson,  J. Wenzel,  A. White,  C. F. Williams,  V. Vanovschi,  
 K. Yao,  S. Yeganeh,  S. R. Yost,  Z.-Q. You,  I. Y. Zhang,  X. Zhang,  
 Y. Zhao,  B. R. Brooks,  G. K. L. Chan,  D. M. Chipman,  C. J. Cramer,  
 W. A. Goddard III,  M. S. Gordon,  W. J. Hehre,  A. Klamt,  
 H. F. Schaefer III,  M. W. Schmidt,  C. D. Sherrill,  D. G. Truhlar,  
 A. Warshel,  X. Xu,  A. Aspuru-Guzik,  R. Baer,  A. T. Bell,  N. A. Besley,  
 J.-D. Chai,  A. Dreuw,  B. D. Dunietz,  T. R. Furlani,  S. R. Gwaltney,  
 C.-P. Hsu,  Y. Jung,  J. Kong,  D. S. Lambrecht,  W. Liang,  C. Ochsenfeld,  
 V. A. Rassolov,  L. V. Slipchenko,  J. E. Subotnik,  T. Van Voorhis,  
 J. M. Herbert,  A. I. Krylov,  P. M. W. Gill,  M. Head-Gordon

 Contributors to earlier versions of Q-Chem not listed above: 
 R. D. Adamson,  J. Baker,  E. F. C. Byrd,  A. K. Chakraborty,  C.-L. Cheng,  
 H. Dachsel,  R. J. Doerksen,  G. Hawkins,  A. Heyden,  S. Hirata,  
 G. Kedziora,  F. J. Keil,  C. Kelley,  P. P. Korambath,  W. Kurlancheek,  
 A. M. Lee,  M. S. Lee,  D. Liotard,  I. Lotan,  P. E. Maslen,  N. Nair,  
 D. Neuhauser,  R. Olson,  B. Peters,  J. Ritchie,  N. E. Schultz,  
 N. Shenvi,  A. C. Simmonett,  K. S. Thanthiriwatte,  Q. Wu,  W. Zhang

 Please cite Q-Chem as follows:
 Y. Shao et al., Mol. Phys. 113, 184-215 (2015)
 DOI: 10.1080/00268976.2014.952696

 Q-Chem 4.4.2 for Intel X86 EM64T Linux

 Parts of Q-Chem use Armadillo 5.200.1 (Boston Tea Smuggler).
 http://arma.sourceforge.net/

 Q-Chem begins on Thu Sep 21 20:57:28 2017  


Host: 0

     Scratch files written to /scratch/taweetham/qchem40278//
FILE_GEOM_ORG=        593

Checking the input file for inconsistencies... 	...done.

--------------------------------------------------------------
User input:
--------------------------------------------------------------
$molecule
0 1
  C   -5.2061417    2.0408101    0.0506423
  C   -4.0581482    1.2697856    0.1380737
  C   -4.1336467   -0.0779227    0.1355870
  N   -5.3106754   -0.7415720    0.0493868
  C   -6.4739063    0.0005729   -0.0387917
  N   -6.4184925    1.3877411   -0.0379504
  N   -2.7740241    1.6370009    0.2333020
  C   -2.0850580    0.4695496    0.2877290
  N   -2.9049000   -0.6143498    0.2288158
  O   -5.1506903    3.2582457    0.0519023
  O   -7.5507659   -0.5648405   -0.1173334
  H   -5.3351087   -1.7863945    0.0500465
  H   -7.3024374    1.9425344   -0.1048441
  H   -2.3847791    2.6055323    0.2603129
  H   -1.0080023    0.4068658    0.3688573
$end

$rem
   BASIS  =  6-311++G**
   JOB_TYPE  =  Optimization
   METHOD  =  B3LYP
$end

--------------------------------------------------------------
 ----------------------------------------------------------------
             Standard Nuclear Orientation (Angstroms)
    I     Atom           X                Y                Z
 ----------------------------------------------------------------
    1      C       0.2565862381    -1.3406764365    -0.0001730472
    2      C      -0.7708600165    -0.4109634182    -0.0002255854
    3      C      -0.5009015809     0.9115895293    -0.0003411134
    4      N       0.7629850509     1.3972313829    -0.0003619816
    5      C       1.8097058379     0.4938842273     0.0000091427
    6      N       1.5539684947    -0.8706323242     0.0000728106
    7      N      -2.0981298253    -0.5877258191     0.0001181130
    8      C      -2.6127804423     0.6675485803     0.0003364636
    9      N      -1.6424467941     1.6209121204    -0.0000524325
   10      O       0.0253749497    -2.5372411948    -0.0001040606
   11      O       2.9599573424     0.8968842563     0.0004124546
   12      H       0.9384379807     2.4275069506    -0.0004071807
   13      H       2.3506966357    -1.5480192808     0.0004459815
   14      H      -2.6245264516    -1.4895022989     0.0004404011
   15      H      -3.6724052042     0.8860777245     0.0009829180
 ----------------------------------------------------------------
 Molecular Point Group                 C1    NOp =  1
 Largest Abelian Subgroup              C1    NOp =  1
 Nuclear Repulsion Energy =   604.1423567791 hartrees
 There are       39 alpha and       39 beta electrons
 Requested basis set is 6-311++G(d,p)
 There are 86 shells and 270 basis functions

 Total QAlloc Memory Limit   2000 MB
 Mega-Array Size        61 MB
 MEM_STATIC part        62 MB
 A cutoff of  1.0D-11 yielded   3301 shell pairs
 There are     33550 function pairs (     36281 Cartesian)

 -------------------------------------------------------
 OpenMP Integral Computing Module                       
 Release: version 1.0, May 2013, Q-Chem Inc. Pittsburgh 
 -------------------------------------------------------
 Integral Job Info:
 Integral job number is                      11
 Integral operator is                         1
 short-range coefficients                     0
 long-range coefficients              100000000
 Omega coefficients                           0
 if combine SR and LR in K                    0
 Integral screening is                        0
 Integral computing path is                   2
 max size of driver memory is            800000
 size of driver memory is                593474
 size of scratch memory is              2260544
 max col of scratch BK array               1296
 max len of scratch array in speh3          155
 max len of scratch index in speh4           18
 max int batch size is                      520
 min int batch size is                       52
 fixed nKL is                                52
 max L of basis functions is                  2
 order of int derivative is                   0
 number of shells is                         86
 number of basis is                         281
 number of cartesian basis is               281
 number of contracted shell pairs          3301
 number of primitive shell pairs           8789
 maxK2 (contraction) of shell pair           36
 max number of K2 of shell pair               1
 max number of CS2 of shell pair            578
 max number of PS2 of shell pair           1962
 mem total for path MDJ                   80562
 -------------------------------------------------------
 Smallest overlap matrix eigenvalue = 2.54E-06

 Q-Chem warning in module /home/taweetham/qchem/stvman/mkSTV.C, line 257:

 Overlap eigenvalue is smaller than square root of threshold


 Scale SEOQF with 1.000000e-01/1.000000e-01/1.000000e-01

 Standard Electronic Orientation quadrupole field applied
 Nucleus-field energy     =     0.0000000176 hartrees
 Guess from superposition of atomic densities
 Warning:  Energy on first SCF cycle will be non-variational
 A restricted hybrid HF-DFT SCF calculation will be
 performed using Pulay DIIS extrapolation
 Exchange:     0.2000 Hartree-Fock + 0.0800 Slater + 0.7200 B88
 Correlation:  0.1900 VWN1RPA + 0.8100 LYP
 Using SG-1 standard quadrature grid
 SCF converges when DIIS error is below 1.0E-08
 ---------------------------------------
  Cycle       Energy         DIIS Error
 ---------------------------------------
    1    -565.7440995095      4.47E-02
    2    -562.3393852225      5.84E-03
    3    -561.5377182726      1.22E-02
    4    -562.5523943642      2.08E-03
    5    -562.5835925513      6.55E-04
    6    -562.5859604662      3.28E-04
    7    -562.5867790222      7.72E-05
    8    -562.5868210669      2.90E-05
    9    -562.5868273409      7.66E-06
   10    -562.5868278094      1.97E-06
   11    -562.5868279917      9.07E-07
   12    -562.5868279061      2.45E-07
   13    -562.5868278935      1.32E-07
   14    -562.5868279040      2.41E-08
   15    -562.5868279050      9.43E-09 Convergence criterion met
 ---------------------------------------
 SCF time:  CPU 132.91 s  wall 133.53 s
 SCF   energy in the final basis set = -562.5868279050
 Total energy in the final basis set = -562.5868279050

 --------------------------------------------------------------

                    Orbital Energies (a.u.)
 --------------------------------------------------------------

 Alpha MOs
 -- Occupied --
-19.105 -19.105 -14.417 -14.393 -14.388 -14.337 -10.334 -10.298
-10.277 -10.266 -10.225  -1.099  -1.072  -1.059  -0.991  -0.950
 -0.913  -0.806  -0.704  -0.681  -0.659  -0.647  -0.601  -0.560
 -0.530  -0.518  -0.501  -0.478  -0.466  -0.447  -0.433  -0.429
 -0.369  -0.328  -0.314  -0.302  -0.299  -0.276  -0.248
 -- Virtual --
 -0.058  -0.025  -0.010  -0.001   0.006   0.006   0.013   0.026
  0.035   0.050   0.064   0.066   0.067   0.082   0.085   0.090
  0.100   0.109   0.115   0.116   0.117   0.122   0.125   0.135
  0.135   0.152   0.165   0.168   0.169   0.172   0.176   0.187
  0.196   0.196   0.207   0.212   0.220   0.225   0.230   0.236
  0.244   0.253   0.260   0.269   0.275   0.280   0.285   0.296
  0.298   0.310   0.313   0.321   0.327   0.336   0.339   0.352
  0.358   0.366   0.386   0.400   0.414   0.419   0.441   0.460
  0.482   0.491   0.519   0.520   0.550   0.570   0.573   0.578
  0.592   0.632   0.639   0.645   0.653   0.675   0.690   0.732
  0.734   0.746   0.773   0.786   0.793   0.801   0.817   0.820
  0.843   0.848   0.868   0.888   0.893   0.907   0.930   0.946
  0.968   0.973   0.984   1.029   1.037   1.058   1.075   1.110
  1.121   1.126   1.128   1.149   1.150   1.180   1.192   1.200
  1.220   1.222   1.247   1.269   1.276   1.282   1.297   1.362
  1.404   1.482   1.517   1.547   1.568   1.606   1.609   1.626
  1.629   1.663   1.678   1.706   1.726   1.752   1.758   1.776
  1.785   1.834   1.846   1.852   1.887   1.916   1.949   1.976
  2.043   2.050   2.158   2.180   2.194   2.213   2.222   2.253
  2.281   2.312   2.315   2.374   2.451   2.453   2.489   2.556
  2.560   2.591   2.635   2.656   2.698   2.718   2.757   2.764
  2.775   2.782   2.794   2.827   2.843   2.890   2.895   2.918
  2.934   2.938   2.939   2.964   2.992   3.012   3.074   3.119
  3.237   3.350   3.358   3.370   3.390   3.420   3.472   3.520
  3.529   3.609   3.621   3.675   3.709   3.731   3.805   3.825
  3.833   3.866   3.903   3.961   4.014   4.205   4.496   4.648
  4.679   4.802   4.854   5.022   5.039   5.067   5.178   5.224
  5.265   5.340   5.782   5.824  23.748  23.844  23.868  24.017
 24.195  35.534  35.594  35.635  35.713  50.015  50.075
 --------------------------------------------------------------

          Ground-State Mulliken Net Atomic Charges

     Atom                 Charge (a.u.)
  ----------------------------------------
      1 C                    -0.020739
      2 C                     0.216412
      3 C                    -0.081205
      4 N                    -0.395797
      5 C                     0.333538
      6 N                    -0.426616
      7 N                    -0.229848
      8 C                     0.237096
      9 N                    -0.182194
     10 O                    -0.379365
     11 O                    -0.368130
     12 H                     0.352709
     13 H                     0.388357
     14 H                     0.333285
     15 H                     0.222496
  ----------------------------------------
  Sum of atomic charges =    -0.000000

 -----------------------------------------------------------------
                    Cartesian Multipole Moments
 -----------------------------------------------------------------
    Charge (ESU x 10^10)
                -0.0000
    Dipole Moment (Debye)
         X      -4.1432      Y       0.0998      Z       0.0007
       Tot       4.1444
    Quadrupole Moments (Debye-Ang)
        XX     -58.9207     XY       0.2693     YY     -70.2055
        XZ      -0.0067     YZ      -0.0036     ZZ     -62.7537
    Octopole Moments (Debye-Ang^2)
       XXX     -80.8048    XXY     -40.8478    XYY      12.9595
       YYY      27.3619    XXZ       0.0128    XYZ      -0.0063
       YYZ       0.0019    XZZ       4.8075    YZZ      -2.5610
       ZZZ       0.0019
    Hexadecapole Moments (Debye-Ang^3)
      XXXX   -1099.7278   XXXY     -53.3438   XXYY    -281.4052
      XYYY      51.8614   YYYY    -732.7689   XXXZ      -0.0814
      XXYZ      -0.0126   XYYZ      -0.0090   YYYZ      -0.0198
      XXZZ    -207.6051   XYZZ       4.7916   YYZZ    -122.8448
      XZZZ       0.0016   YZZZ       0.0001   ZZZZ     -62.5260
 -----------------------------------------------------------------
 Calculating analytic gradient of the SCF energy
 Gradient of SCF Energy
            1           2           3           4           5           6
    1  -0.0062007  -0.0333096   0.0245440  -0.0028002  -0.0509160   0.0065316
    2   0.0566287   0.0011213  -0.0207464  -0.0120529  -0.0187063  -0.0125366
    3  -0.0000188   0.0000261  -0.0000112   0.0000179  -0.0000292   0.0000123
            7           8           9          10          11          12
    1   0.0441488  -0.0089025   0.0327195  -0.0011476  -0.0037094  -0.0015209
    2   0.0096646  -0.0239328   0.0084469   0.0245838  -0.0011419   0.0298708
    3  -0.0000277   0.0000101  -0.0000215   0.0000019   0.0000089  -0.0000060
           13          14          15
    1   0.0203009  -0.0173087  -0.0024293
    2  -0.0205484  -0.0223886   0.0017378
    3   0.0000131   0.0000091   0.0000150
 Max gradient component =       5.663E-02
 RMS gradient           =       1.867E-02
 Gradient time:  CPU 46.46 s  wall 47.74 s
 Geometry Optimization Parameters
   NAtoms,    NIC,     NZ,  NCons,   NDum,   NFix, NCnnct, MaxDiis
       15     107       0       0       0       0       0       0


** GEOMETRY OPTIMIZATION IN DELOCALIZED INTERNAL COORDINATES **
   Searching for a Minimum

   Optimization Cycle:   1

                       Coordinates (Angstroms)
     ATOM                X               Y               Z
      1  C         0.2565862381   -1.3406764365   -0.0001730472
      2  C        -0.7708600165   -0.4109634182   -0.0002255854
      3  C        -0.5009015809    0.9115895293   -0.0003411134
      4  N         0.7629850509    1.3972313829   -0.0003619816
      5  C         1.8097058379    0.4938842273    0.0000091427
      6  N         1.5539684947   -0.8706323242    0.0000728106
      7  N        -2.0981298253   -0.5877258191    0.0001181130
      8  C        -2.6127804423    0.6675485803    0.0003364636
      9  N        -1.6424467941    1.6209121204   -0.0000524325
     10  O         0.0253749497   -2.5372411948   -0.0001040606
     11  O         2.9599573424    0.8968842563    0.0004124546
     12  H         0.9384379807    2.4275069506   -0.0004071807
     13  H         2.3506966357   -1.5480192808    0.0004459815
     14  H        -2.6245264516   -1.4895022989    0.0004404011
     15  H        -3.6724052042    0.8860777245    0.0009829180
   Point Group: c1    Number of degrees of freedom:    39


   Energy is   -562.586827905


 Attempting to Generate Delocalized Internal Coordinates

 39 Hessian modes will be used to form the next step
  Hessian Eigenvalues:
     0.017530    0.017834    0.018014    0.019903    0.020695    0.021213
     0.021367    0.021944    0.022612    0.024053    0.024814    0.025548
     0.160000    0.160000    0.160000    0.160000    0.227272    0.234907
     0.235597    0.247722    0.250000    0.250000    0.250000    0.357628
     0.404687    0.405619    0.406950    0.422364    0.446812    0.468314
     0.482877    0.485830    0.491191    0.527289    0.538592    0.545843
     0.567337    0.959143    0.959623

 Minimum Search - Taking Simple RFO Step
 Searching for Lamda that Minimizes Along All modes
 Value Taken    Lamda =  -0.03586796
 Calculated Step too Large.  Step scaled by  0.925851
 Step Taken.  Stepsize is  0.300000

                             Maximum     Tolerance    Cnvgd?
         Gradient           0.069256      0.000300      NO
         Displacement       0.197268      0.001200      NO
         Energy change     *********      0.000001      NO


 New Cartesian Coordinates Obtained by Inverse Iteration

 Displacement from previous Coordinates is:  0.410242
 ----------------------------------------------------------------
             Standard Nuclear Orientation (Angstroms)
    I     Atom           X                Y                Z
 ----------------------------------------------------------------
    1      C       0.2673147440    -1.4232567194    -0.0000859674
    2      C      -0.7681963971    -0.4456074352    -0.0001325615
    3      C      -0.5231140787     0.9040192866    -0.0002116845
    4      N       0.7637065269     1.3811771072    -0.0002698887
    5      C       1.8502838947     0.5185680429     0.0000150776
    6      N       1.5409950857    -0.8453664579     0.0000361069
    7      N      -2.1271786139    -0.5633895442     0.0001846602
    8      C      -2.6363398006     0.6984014421     0.0002766037
    9      N      -1.6741318351     1.6268056198     0.0000415391
   10      O       0.0948265729    -2.6415759790    -0.0000660514
   11      O       3.0018745988     0.9235204807     0.0002425749
   12      H       0.9494008980     2.3767237286    -0.0003153250
   13      H       2.3340046492    -1.4769124477     0.0002831325
   14      H      -2.6454474637    -1.4339247911     0.0004453045
   15      H      -3.6923365655     0.9176916657     0.0007093626
 ----------------------------------------------------------------
 Molecular Point Group                 C1    NOp =  1
 Largest Abelian Subgroup              C1    NOp =  1
 Nuclear Repulsion Energy =   597.4717441559 hartrees
 There are       39 alpha and       39 beta electrons
 Applying Cartesian multipole field
    Component          Value
    ---------          -----
     (2,0,0)        1.00000E-11
     (0,2,0)        2.00000E-11
     (0,0,2)       -3.00000E-11
 Nucleus-field energy     =     0.0000000182 hartrees
 Requested basis set is 6-311++G(d,p)
 There are 86 shells and 270 basis functions
 A cutoff of  1.0D-11 yielded   3281 shell pairs
 There are     33396 function pairs (     36104 Cartesian)
 Smallest overlap matrix eigenvalue = 3.09E-06

 Q-Chem warning in module /home/taweetham/qchem/stvman/mkSTV.C, line 257:

 Overlap eigenvalue is smaller than square root of threshold

 Guess MOs from SCF MO coefficient file
 Reading MOs from coefficient file
 Reading MOs from coefficient file
 A restricted hybrid HF-DFT SCF calculation will be
 performed using Pulay DIIS extrapolation
 Exchange:     0.2000 Hartree-Fock + 0.0800 Slater + 0.7200 B88
 Correlation:  0.1900 VWN1RPA + 0.8100 LYP
 Using SG-1 standard quadrature grid
 SCF converges when DIIS error is below 1.0E-08
 Geometry optimization detected.  Setting ReadMinima to 0
 Setting SaveMinima to 0
 ---------------------------------------
  Cycle       Energy         DIIS Error
 ---------------------------------------
    1    -562.5971156446      2.08E-03
    2    -562.6041365169      4.87E-04
    3    -562.6003235135      8.94E-04
    4    -562.6059152718      1.22E-04
    5    -562.6060166307      4.60E-05
    6    -562.6060290792      1.78E-05
    7    -562.6060313557      5.32E-06
    8    -562.6060315218      1.60E-06
    9    -562.6060317965      4.74E-07
   10    -562.6060318076      1.77E-07
   11    -562.6060317908      6.35E-08
   12    -562.6060317867      2.03E-08
   13    -562.6060317884      6.32E-09 Convergence criterion met
 ---------------------------------------
 SCF time:  CPU 115.64 s  wall 115.92 s
 SCF   energy in the final basis set = -562.6060317884
 Total energy in the final basis set = -562.6060317884

 --------------------------------------------------------------

                    Orbital Energies (a.u.)
 --------------------------------------------------------------

 Alpha MOs
 -- Occupied --
-19.117 -19.113 -14.414 -14.391 -14.385 -14.341 -10.339 -10.312
-10.278 -10.275 -10.235  -1.095  -1.070  -1.058  -0.990  -0.949
 -0.915  -0.806  -0.704  -0.690  -0.661  -0.646  -0.597  -0.557
 -0.522  -0.512  -0.500  -0.481  -0.465  -0.454  -0.441  -0.427
 -0.368  -0.331  -0.316  -0.311  -0.304  -0.284  -0.251
 -- Virtual --
 -0.062  -0.024  -0.006  -0.005   0.002   0.007   0.015   0.029
  0.035   0.050   0.063   0.067   0.068   0.083   0.085   0.091
  0.104   0.110   0.112   0.117   0.120   0.120   0.127   0.131
  0.137   0.151   0.163   0.167   0.168   0.171   0.175   0.185
  0.191   0.196   0.207   0.209   0.218   0.220   0.228   0.229
  0.235   0.243   0.260   0.261   0.270   0.278   0.282   0.292
  0.295   0.308   0.313   0.318   0.319   0.328   0.337   0.350
  0.351   0.367   0.378   0.402   0.407   0.410   0.437   0.455
  0.466   0.484   0.519   0.525   0.553   0.555   0.567   0.572
  0.582   0.645   0.649   0.649   0.661   0.676   0.693   0.726
  0.730   0.743   0.771   0.773   0.794   0.804   0.816   0.816
  0.841   0.846   0.863   0.888   0.889   0.906   0.922   0.941
  0.966   0.967   0.982   1.016   1.033   1.058   1.088   1.103
  1.110   1.122   1.135   1.135   1.164   1.175   1.183   1.199
  1.210   1.214   1.241   1.262   1.263   1.275   1.278   1.338
  1.382   1.475   1.513   1.551   1.559   1.595   1.611   1.613
  1.647   1.663   1.683   1.703   1.727   1.751   1.760   1.774
  1.808   1.819   1.838   1.848   1.883   1.897   1.937   1.995
  2.028   2.043   2.154   2.175   2.177   2.196   2.210   2.260
  2.287   2.299   2.317   2.367   2.453   2.459   2.462   2.539
  2.554   2.581   2.617   2.652   2.689   2.702   2.749   2.759
  2.771   2.780   2.810   2.818   2.844   2.887   2.887   2.899
  2.920   2.925   2.925   2.949   2.965   3.017   3.047   3.133
  3.175   3.336   3.345   3.358   3.372   3.398   3.440   3.487
  3.506   3.594   3.608   3.625   3.669   3.716   3.789   3.818
  3.829   3.866   3.898   3.944   4.030   4.186   4.491   4.656
  4.683   4.799   4.866   5.002   5.036   5.056   5.144   5.203
  5.272   5.362   5.769   5.802  23.698  23.820  23.881  23.930
 24.089  35.519  35.586  35.638  35.698  50.008  50.045
 --------------------------------------------------------------

          Ground-State Mulliken Net Atomic Charges

     Atom                 Charge (a.u.)
  ----------------------------------------
      1 C                     0.004123
      2 C                     0.159421
      3 C                    -0.072181
      4 N                    -0.422576
      5 C                     0.347490
      6 N                    -0.451066
      7 N                    -0.231609
      8 C                     0.250504
      9 N                    -0.176534
     10 O                    -0.355182
     11 O                    -0.343806
     12 H                     0.349635
     13 H                     0.388868
     14 H                     0.330490
     15 H                     0.222421
  ----------------------------------------
  Sum of atomic charges =     0.000000

 -----------------------------------------------------------------
                    Cartesian Multipole Moments
 -----------------------------------------------------------------
    Charge (ESU x 10^10)
                 0.0000
    Dipole Moment (Debye)
         X      -4.3233      Y       0.2835      Z       0.0007
       Tot       4.3325
    Quadrupole Moments (Debye-Ang)
        XX     -58.8695     XY       0.4218     YY     -71.3960
        XZ      -0.0046     YZ      -0.0027     ZZ     -62.9026
    Octopole Moments (Debye-Ang^2)
       XXX     -83.3733    XXY     -37.1434    XYY      10.3016
       YYY      30.8493    XXZ       0.0092    XYZ      -0.0030
       YYZ      -0.0004    XZZ       4.5369    YZZ      -1.9122
       ZZZ      -0.0027
    Hexadecapole Moments (Debye-Ang^3)
      XXXX   -1120.7548   XXXY     -52.7768   XXYY    -294.0852
      XYYY      56.5109   YYYY    -774.3072   XXXZ      -0.0470
      XXYZ      -0.0096   XYYZ      -0.0033   YYYZ      -0.0150
      XXZZ    -211.1310   XYZZ       5.7104   YYZZ    -126.5105
      XZZZ       0.0130   YZZZ      -0.0005   ZZZZ     -62.8329
 -----------------------------------------------------------------
 Calculating analytic gradient of the SCF energy
 Gradient of SCF Energy
            1           2           3           4           5           6
    1   0.0048247  -0.0092093   0.0036137   0.0009285  -0.0178039   0.0044767
    2   0.0273609  -0.0037418  -0.0056332  -0.0001897  -0.0082395  -0.0066724
    3  -0.0000041   0.0000043  -0.0000111   0.0000051  -0.0000048   0.0000032
            7           8           9          10          11          12
    1   0.0182881  -0.0112571   0.0047065  -0.0048837   0.0087036  -0.0014236
    2   0.0024200  -0.0050526   0.0055296  -0.0106824   0.0043171   0.0030226
    3  -0.0000033  -0.0000064   0.0000028  -0.0000020   0.0000048  -0.0000028
           13          14          15
    1   0.0009674  -0.0021539   0.0002223
    2  -0.0016308  -0.0023810   0.0015733
    3   0.0000033   0.0000030   0.0000078
 Max gradient component =       2.736E-02
 RMS gradient           =       6.946E-03
 Gradient time:  CPU 45.65 s  wall 45.66 s
 Geometry Optimization Parameters
   NAtoms,    NIC,     NZ,  NCons,   NDum,   NFix, NCnnct, MaxDiis
       15     107       0       0       0       0       0       0

 Cartesian Hessian Update
 Hessian Updated using BFGS Update


** GEOMETRY OPTIMIZATION IN DELOCALIZED INTERNAL COORDINATES **
   Searching for a Minimum

   Optimization Cycle:   2

                       Coordinates (Angstroms)
     ATOM                X               Y               Z
      1  C         0.2673147440   -1.4232567194   -0.0000859674
      2  C        -0.7681963971   -0.4456074352   -0.0001325615
      3  C        -0.5231140787    0.9040192866   -0.0002116845
      4  N         0.7637065269    1.3811771072   -0.0002698887
      5  C         1.8502838947    0.5185680429    0.0000150776
      6  N         1.5409950857   -0.8453664579    0.0000361069
      7  N        -2.1271786139   -0.5633895442    0.0001846602
      8  C        -2.6363398006    0.6984014421    0.0002766037
      9  N        -1.6741318351    1.6268056198    0.0000415391
     10  O         0.0948265729   -2.6415759790   -0.0000660514
     11  O         3.0018745988    0.9235204807    0.0002425749
     12  H         0.9494008980    2.3767237286   -0.0003153250
     13  H         2.3340046492   -1.4769124477    0.0002831325
     14  H        -2.6454474637   -1.4339247911    0.0004453045
     15  H        -3.6923365655    0.9176916657    0.0007093626
   Point Group: c1    Number of degrees of freedom:    39


   Energy is   -562.606031788

 Hessian Updated using BFGS Update

 36 Hessian modes will be used to form the next step
  Hessian Eigenvalues:
     0.017530    0.017834    0.018014    0.019903    0.020695    0.021213
     0.021367    0.021944    0.022612    0.024053    0.024814    0.025548
     0.158957    0.160328    0.216800    0.232273    0.240795    0.247879
     0.249435    0.260118    0.357676    0.404198    0.405970    0.407137
     0.418864    0.443178    0.462113    0.481603    0.485068    0.490520
     0.526973    0.538452    0.552963    0.564904    0.958376    1.000544

 Minimum Search - Taking Simple RFO Step
 Searching for Lamda that Minimizes Along All modes
 Value Taken    Lamda =  -0.00244214
 Step Taken.  Stepsize is  0.095724

                             Maximum     Tolerance    Cnvgd?
         Gradient           0.012592      0.000300      NO
         Displacement       0.043784      0.001200      NO
         Energy change     -0.019204      0.000001      NO


 New Cartesian Coordinates Obtained by Inverse Iteration

 Displacement from previous Coordinates is:  0.127256
 ----------------------------------------------------------------
             Standard Nuclear Orientation (Angstroms)
    I     Atom           X                Y                Z
 ----------------------------------------------------------------
    1      C       0.2645893024    -1.4457415691     0.0000489459
    2      C      -0.7727639256    -0.4557118222    -0.0000033854
    3      C      -0.5238944874     0.9007883352    -0.0000461137
    4      N       0.7653333238     1.3816422475    -0.0001596603
    5      C       1.8578273901     0.5288195220    -0.0000282902
    6      N       1.5284509234    -0.8320604591     0.0000124104
    7      N      -2.1456436970    -0.5637293024     0.0002022901
    8      C      -2.6296776908     0.7044169621     0.0002818845
    9      N      -1.6723233029     1.6240021764     0.0001113893
   10      O       0.1278346195    -2.6613654480     0.0000746420
   11      O       3.0072799698     0.9207171465     0.0000066896
   12      H       0.9581449478     2.3713327910    -0.0002043146
   13      H       2.3256034311    -1.4535402547     0.0001022430
   14      H      -2.6693481292    -1.4250776249     0.0003214861
   15      H      -3.6857504594     0.9223812988     0.0004326669
 ----------------------------------------------------------------
 Molecular Point Group                 C1    NOp =  1
 Largest Abelian Subgroup              C1    NOp =  1
 Nuclear Repulsion Energy =   596.6743834359 hartrees
 There are       39 alpha and       39 beta electrons
 Applying Cartesian multipole field
    Component          Value
    ---------          -----
     (2,0,0)        1.00000E-11
     (0,2,0)        2.00000E-11
     (0,0,2)       -3.00000E-11
 Nucleus-field energy     =     0.0000000183 hartrees
 Requested basis set is 6-311++G(d,p)
 There are 86 shells and 270 basis functions
 A cutoff of  1.0D-11 yielded   3276 shell pairs
 There are     33319 function pairs (     36018 Cartesian)
 Smallest overlap matrix eigenvalue = 3.26E-06
 Guess MOs from SCF MO coefficient file
 Reading MOs from coefficient file
 Reading MOs from coefficient file
 A restricted hybrid HF-DFT SCF calculation will be
 performed using Pulay DIIS extrapolation
 Exchange:     0.2000 Hartree-Fock + 0.0800 Slater + 0.7200 B88
 Correlation:  0.1900 VWN1RPA + 0.8100 LYP
 Using SG-1 standard quadrature grid
 SCF converges when DIIS error is below 1.0E-08
 Geometry optimization detected.  Setting ReadMinima to 0
 Setting SaveMinima to 0
 ---------------------------------------
  Cycle       Energy         DIIS Error
 ---------------------------------------
    1    -562.6151800668      7.19E-04
    2    -562.6069525191      2.30E-04
    3    -562.6060444859      4.31E-04
    4    -562.6073569241      4.58E-05
    5    -562.6073695491      1.99E-05
    6    -562.6073717239      7.57E-06
    7    -562.6073721055      1.94E-06
    8    -562.6073719134      6.76E-07
    9    -562.6073720457      2.26E-07
   10    -562.6073720680      6.00E-08
   11    -562.6073720616      2.06E-08
   12    -562.6073720595      6.89E-09 Convergence criterion met
 ---------------------------------------
 SCF time:  CPU 105.81 s  wall 105.89 s
 SCF   energy in the final basis set = -562.6073720595
 Total energy in the final basis set = -562.6073720595

 --------------------------------------------------------------

                    Orbital Energies (a.u.)
 --------------------------------------------------------------

 Alpha MOs
 -- Occupied --
-19.119 -19.114 -14.414 -14.390 -14.381 -14.341 -10.338 -10.314
-10.277 -10.277 -10.237  -1.096  -1.071  -1.061  -0.991  -0.947
 -0.916  -0.805  -0.704  -0.690  -0.661  -0.646  -0.595  -0.555
 -0.520  -0.511  -0.498  -0.479  -0.465  -0.456  -0.444  -0.428
 -0.369  -0.332  -0.316  -0.314  -0.305  -0.286  -0.251
 -- Virtual --
 -0.061  -0.024  -0.006  -0.004   0.003   0.007   0.016   0.029
  0.035   0.050   0.063   0.067   0.069   0.083   0.085   0.091
  0.105   0.110   0.112   0.116   0.120   0.121   0.128   0.130
  0.137   0.152   0.163   0.168   0.168   0.172   0.176   0.183
  0.190   0.197   0.207   0.209   0.218   0.220   0.227   0.227
  0.233   0.243   0.260   0.261   0.271   0.279   0.282   0.291
  0.295   0.307   0.314   0.316   0.318   0.326   0.336   0.350
  0.353   0.368   0.376   0.401   0.409   0.411   0.437   0.454
  0.466   0.490   0.520   0.525   0.551   0.554   0.567   0.573
  0.584   0.645   0.650   0.652   0.663   0.678   0.694   0.726
  0.732   0.745   0.768   0.774   0.797   0.804   0.816   0.817
  0.840   0.846   0.864   0.888   0.889   0.908   0.921   0.940
  0.965   0.966   0.983   1.013   1.033   1.058   1.086   1.105
  1.112   1.122   1.134   1.143   1.171   1.175   1.184   1.198
  1.207   1.211   1.240   1.261   1.263   1.271   1.277   1.333
  1.380   1.471   1.511   1.556   1.557   1.587   1.609   1.617
  1.651   1.665   1.685   1.701   1.724   1.749   1.765   1.776
  1.802   1.814   1.843   1.860   1.882   1.893   1.939   1.998
  2.024   2.045   2.155   2.168   2.176   2.195   2.207   2.260
  2.286   2.299   2.318   2.368   2.453   2.462   2.468   2.539
  2.555   2.581   2.610   2.648   2.687   2.704   2.743   2.764
  2.774   2.787   2.810   2.816   2.846   2.883   2.886   2.900
  2.918   2.926   2.929   2.945   2.959   3.022   3.044   3.138
  3.166   3.342   3.352   3.356   3.372   3.402   3.435   3.482
  3.511   3.597   3.607   3.626   3.662   3.717   3.780   3.818
  3.828   3.867   3.899   3.938   4.035   4.181   4.489   4.657
  4.692   4.798   4.872   5.001   5.037   5.056   5.138   5.201
  5.271   5.368   5.770   5.801  23.697  23.828  23.891  23.926
 24.058  35.519  35.585  35.637  35.702  50.014  50.046
 --------------------------------------------------------------

          Ground-State Mulliken Net Atomic Charges

     Atom                 Charge (a.u.)
  ----------------------------------------
      1 C                     0.011804
      2 C                     0.145053
      3 C                    -0.075893
      4 N                    -0.428349
      5 C                     0.355394
      6 N                    -0.458739
      7 N                    -0.231349
      8 C                     0.255321
      9 N                    -0.173617
     10 O                    -0.347154
     11 O                    -0.338592
     12 H                     0.348055
     13 H                     0.386873
     14 H                     0.331242
     15 H                     0.219952
  ----------------------------------------
  Sum of atomic charges =     0.000000

 -----------------------------------------------------------------
                    Cartesian Multipole Moments
 -----------------------------------------------------------------
    Charge (ESU x 10^10)
                -0.0000
    Dipole Moment (Debye)
         X      -4.3972      Y       0.3268      Z       0.0004
       Tot       4.4093
    Quadrupole Moments (Debye-Ang)
        XX     -58.8553     XY       0.8404     YY     -71.3294
        XZ      -0.0019     YZ      -0.0010     ZZ     -62.8966
    Octopole Moments (Debye-Ang^2)
       XXX     -83.3823    XXY     -36.2970    XYY       9.3492
       YYY      31.4985    XXZ       0.0045    XYZ       0.0000
       YYZ      -0.0051    XZZ       4.4495    YZZ      -1.7273
       ZZZ      -0.0096
    Hexadecapole Moments (Debye-Ang^3)
      XXXX   -1123.7296   XXXY     -49.3212   XXYY    -295.3181
      XYYY      58.5342   YYYY    -779.5788   XXXZ       0.0018
      XXYZ      -0.0014   XYYZ       0.0057   YYYZ       0.0015
      XXZZ    -211.2177   XYZZ       5.7583   YYZZ    -126.9283
      XZZZ       0.0292   YZZZ       0.0058   ZZZZ     -62.8227
 -----------------------------------------------------------------
 Calculating analytic gradient of the SCF energy
 Gradient of SCF Energy
            1           2           3           4           5           6
    1   0.0030321  -0.0032649  -0.0010295   0.0016190  -0.0031089  -0.0009171
    2   0.0084761  -0.0012670   0.0014860   0.0003562  -0.0003584  -0.0017142
    3   0.0000087  -0.0000031  -0.0000021  -0.0000014   0.0000043  -0.0000029
            7           8           9          10          11          12
    1   0.0015458   0.0006987   0.0003007  -0.0014932   0.0023122   0.0001869
    2  -0.0024391  -0.0012230   0.0012112  -0.0057893   0.0007776  -0.0014918
    3  -0.0000026   0.0000055  -0.0000011  -0.0000044  -0.0000002  -0.0000015
           13          14          15
    1  -0.0009903   0.0005126   0.0005958
    2   0.0009987   0.0007923   0.0001847
    3   0.0000009  -0.0000001  -0.0000001
 Max gradient component =       8.476E-03
 RMS gradient           =       1.955E-03
 Gradient time:  CPU 45.79 s  wall 45.79 s
 Geometry Optimization Parameters
   NAtoms,    NIC,     NZ,  NCons,   NDum,   NFix, NCnnct, MaxDiis
       15     107       0       0       0       0       0       0

 Cartesian Hessian Update
 Hessian Updated using BFGS Update


** GEOMETRY OPTIMIZATION IN DELOCALIZED INTERNAL COORDINATES **
   Searching for a Minimum

   Optimization Cycle:   3

                       Coordinates (Angstroms)
     ATOM                X               Y               Z
      1  C         0.2645893024   -1.4457415691    0.0000489459
      2  C        -0.7727639256   -0.4557118222   -0.0000033854
      3  C        -0.5238944874    0.9007883352   -0.0000461137
      4  N         0.7653333238    1.3816422475   -0.0001596603
      5  C         1.8578273901    0.5288195220   -0.0000282902
      6  N         1.5284509234   -0.8320604591    0.0000124104
      7  N        -2.1456436970   -0.5637293024    0.0002022901
      8  C        -2.6296776908    0.7044169621    0.0002818845
      9  N        -1.6723233029    1.6240021764    0.0001113893
     10  O         0.1278346195   -2.6613654480    0.0000746420
     11  O         3.0072799698    0.9207171465    0.0000066896
     12  H         0.9581449478    2.3713327910   -0.0002043146
     13  H         2.3256034311   -1.4535402547    0.0001022430
     14  H        -2.6693481292   -1.4250776249    0.0003214861
     15  H        -3.6857504594    0.9223812988    0.0004326669
   Point Group: c1    Number of degrees of freedom:    39


   Energy is   -562.607372060

 Hessian Updated using BFGS Update

 38 Hessian modes will be used to form the next step
  Hessian Eigenvalues:
     0.017530    0.017834    0.018014    0.019903    0.020695    0.021213
     0.021367    0.021944    0.022612    0.024053    0.024814    0.025548
     0.157486    0.160083    0.161598    0.200247    0.239663    0.241606
     0.247781    0.249711    0.252986    0.259953    0.357735    0.399942
     0.405355    0.407909    0.420534    0.441408    0.457214    0.478789
     0.486115    0.492046    0.529686    0.538281    0.551618    0.563237
     0.954136    0.964973

 Minimum Search - Taking Simple RFO Step
 Searching for Lamda that Minimizes Along All modes
 Value Taken    Lamda =  -0.00018430
 Step Taken.  Stepsize is  0.024662

                             Maximum     Tolerance    Cnvgd?
         Gradient           0.003560      0.000300      NO
         Displacement       0.010839      0.001200      NO
         Energy change     -0.001340      0.000001      NO


 New Cartesian Coordinates Obtained by Inverse Iteration

 Displacement from previous Coordinates is:  0.038629
 ----------------------------------------------------------------
             Standard Nuclear Orientation (Angstroms)
    I     Atom           X                Y                Z
 ----------------------------------------------------------------
    1      C       0.2658152469    -1.4529482506     0.0000500409
    2      C      -0.7714815340    -0.4591578205     0.0000292198
    3      C      -0.5227570258     0.8968643156     0.0000087232
    4      N       0.7643388664     1.3811052211    -0.0001050273
    5      C       1.8594399369     0.5296003501    -0.0000797174
    6      N       1.5300607403    -0.8321839924    -0.0000194040
    7      N      -2.1491707105    -0.5595674247     0.0002292295
    8      C      -2.6320252283     0.7086753804     0.0002295094
    9      N      -1.6708800921     1.6215815570     0.0001425428
   10      O       0.1379476817    -2.6654202899     0.0001686445
   11      O       3.0068022310     0.9215981862    -0.0000699467
   12      H       0.9530266275     2.3732319280    -0.0001059520
   13      H       2.3294517645    -1.4535127081     0.0000315576
   14      H      -2.6760006023    -1.4200216554     0.0003277745
   15      H      -3.6889056866     0.9270292022     0.0003156888
 ----------------------------------------------------------------
 Molecular Point Group                 C1    NOp =  1
 Largest Abelian Subgroup              C1    NOp =  1
 Nuclear Repulsion Energy =   596.4269127453 hartrees
 There are       39 alpha and       39 beta electrons
 Applying Cartesian multipole field
    Component          Value
    ---------          -----
     (2,0,0)        1.00000E-11
     (0,2,0)        2.00000E-11
     (0,0,2)       -3.00000E-11
 Nucleus-field energy     =     0.0000000183 hartrees
 Requested basis set is 6-311++G(d,p)
 There are 86 shells and 270 basis functions
 A cutoff of  1.0D-11 yielded   3277 shell pairs
 There are     33311 function pairs (     36010 Cartesian)
 Smallest overlap matrix eigenvalue = 3.29E-06
 Guess MOs from SCF MO coefficient file
 Reading MOs from coefficient file
 Reading MOs from coefficient file
 A restricted hybrid HF-DFT SCF calculation will be
 performed using Pulay DIIS extrapolation
 Exchange:     0.2000 Hartree-Fock + 0.0800 Slater + 0.7200 B88
 Correlation:  0.1900 VWN1RPA + 0.8100 LYP
 Using SG-1 standard quadrature grid
 SCF converges when DIIS error is below 1.0E-08
 Geometry optimization detected.  Setting ReadMinima to 0
 Setting SaveMinima to 0
 ---------------------------------------
  Cycle       Energy         DIIS Error
 ---------------------------------------
    1    -562.6052290553      2.21E-04
    2    -562.6074215433      7.61E-05
    3    -562.6073346696      1.39E-04
    4    -562.6074648989      1.82E-05
    5    -562.6074668523      7.35E-06
    6    -562.6074671186      1.64E-06
    7    -562.6074671915      6.32E-07
    8    -562.6074671468      2.03E-07
    9    -562.6074671827      5.65E-08
   10    -562.6074671903      1.86E-08
   11    -562.6074671895      5.45E-09 Convergence criterion met
 ---------------------------------------
 SCF time:  CPU 95.88 s  wall 96.14 s
 SCF   energy in the final basis set = -562.6074671895
 Total energy in the final basis set = -562.6074671895

 --------------------------------------------------------------

                    Orbital Energies (a.u.)
 --------------------------------------------------------------

 Alpha MOs
 -- Occupied --
-19.120 -19.114 -14.413 -14.390 -14.381 -14.340 -10.337 -10.314
-10.277 -10.276 -10.237  -1.096  -1.071  -1.062  -0.991  -0.946
 -0.915  -0.805  -0.703  -0.690  -0.660  -0.644  -0.594  -0.554
 -0.519  -0.510  -0.498  -0.479  -0.464  -0.456  -0.445  -0.429
 -0.369  -0.332  -0.315  -0.314  -0.305  -0.287  -0.251
 -- Virtual --
 -0.061  -0.024  -0.006  -0.003   0.003   0.007   0.016   0.029
  0.035   0.050   0.063   0.067   0.069   0.083   0.085   0.091
  0.104   0.110   0.112   0.116   0.120   0.121   0.128   0.130
  0.137   0.152   0.163   0.167   0.168   0.172   0.176   0.183
  0.190   0.197   0.207   0.209   0.219   0.219   0.226   0.227
  0.233   0.243   0.260   0.261   0.271   0.279   0.282   0.291
  0.294   0.307   0.314   0.316   0.318   0.325   0.336   0.350
  0.353   0.368   0.376   0.401   0.409   0.411   0.436   0.454
  0.467   0.491   0.520   0.525   0.551   0.554   0.567   0.574
  0.585   0.646   0.650   0.652   0.663   0.677   0.694   0.725
  0.732   0.745   0.769   0.774   0.798   0.804   0.817   0.817
  0.841   0.846   0.864   0.888   0.889   0.909   0.921   0.940
  0.966   0.967   0.983   1.013   1.034   1.058   1.087   1.104
  1.112   1.122   1.134   1.143   1.171   1.175   1.183   1.198
  1.207   1.209   1.240   1.262   1.263   1.270   1.277   1.333
  1.381   1.471   1.513   1.555   1.557   1.585   1.610   1.617
  1.651   1.665   1.685   1.701   1.723   1.749   1.764   1.774
  1.801   1.814   1.842   1.861   1.883   1.892   1.938   1.998
  2.023   2.044   2.156   2.165   2.176   2.195   2.206   2.260
  2.286   2.299   2.317   2.367   2.453   2.461   2.469   2.537
  2.555   2.581   2.609   2.647   2.687   2.704   2.742   2.765
  2.774   2.788   2.809   2.816   2.847   2.882   2.886   2.899
  2.917   2.926   2.929   2.945   2.958   3.022   3.043   3.137
  3.164   3.346   3.354   3.355   3.373   3.403   3.435   3.479
  3.513   3.598   3.606   3.626   3.661   3.717   3.779   3.818
  3.828   3.867   3.900   3.935   4.034   4.180   4.489   4.658
  4.690   4.794   4.869   4.996   5.037   5.056   5.138   5.201
  5.274   5.367   5.771   5.802  23.695  23.830  23.893  23.928
 24.058  35.518  35.582  35.636  35.702  50.016  50.048
 --------------------------------------------------------------

          Ground-State Mulliken Net Atomic Charges

     Atom                 Charge (a.u.)
  ----------------------------------------
      1 C                     0.015330
      2 C                     0.143345
      3 C                    -0.076813
      4 N                    -0.428875
      5 C                     0.357752
      6 N                    -0.461092
      7 N                    -0.233570
      8 C                     0.256232
      9 N                    -0.175351
     10 O                    -0.343836
     11 O                    -0.337507
     12 H                     0.347776
     13 H                     0.386111
     14 H                     0.330548
     15 H                     0.219948
  ----------------------------------------
  Sum of atomic charges =     0.000000

 -----------------------------------------------------------------
                    Cartesian Multipole Moments
 -----------------------------------------------------------------
    Charge (ESU x 10^10)
                 0.0000
    Dipole Moment (Debye)
         X      -4.4098      Y       0.3080      Z       0.0002
       Tot       4.4205
    Quadrupole Moments (Debye-Ang)
        XX     -58.7637     XY       0.8380     YY     -71.2536
        XZ      -0.0011     YZ      -0.0000     ZZ     -62.9070
    Octopole Moments (Debye-Ang^2)
       XXX     -83.6496    XXY     -36.0157    XYY       9.1474
       YYY      31.4823    XXZ       0.0034    XYZ       0.0016
       YYZ      -0.0064    XZZ       4.4154    YZZ      -1.6980
       ZZZ      -0.0109
    Hexadecapole Moments (Debye-Ang^3)
      XXXX   -1122.6209   XXXY     -49.1750   XXYY    -295.5924
      XYYY      59.3121   YYYY    -780.0753   XXXZ       0.0174
      XXYZ       0.0006   XYYZ       0.0087   YYYZ       0.0113
      XXZZ    -211.4160   XYZZ       5.9930   YYZZ    -127.0121
      XZZZ       0.0345   YZZZ       0.0090   ZZZZ     -62.8471
 -----------------------------------------------------------------
 Calculating analytic gradient of the SCF energy
 Gradient of SCF Energy
            1           2           3           4           5           6
    1   0.0013902   0.0003749  -0.0005130   0.0005413   0.0000841  -0.0013956
    2   0.0016469  -0.0007966   0.0007546  -0.0005918   0.0006846  -0.0005734
    3  -0.0000055  -0.0000050   0.0000003   0.0000005  -0.0000056   0.0000031
            7           8           9          10          11          12
    1   0.0003671  -0.0004393  -0.0006223  -0.0001775  -0.0000829   0.0002928
    2   0.0007027   0.0005249  -0.0011032  -0.0013383  -0.0001535  -0.0000196
    3   0.0000069  -0.0000072   0.0000068   0.0000022   0.0000030  -0.0000002
           13          14          15
    1   0.0001206   0.0001483  -0.0000886
    2   0.0000674   0.0001452   0.0000501
    3   0.0000005   0.0000014  -0.0000011
 Max gradient component =       1.647E-03
 RMS gradient           =       5.649E-04
 Gradient time:  CPU 47.38 s  wall 47.39 s
 Geometry Optimization Parameters
   NAtoms,    NIC,     NZ,  NCons,   NDum,   NFix, NCnnct, MaxDiis
       15     107       0       0       0       0       0       0

 Cartesian Hessian Update
 Hessian Updated using BFGS Update


** GEOMETRY OPTIMIZATION IN DELOCALIZED INTERNAL COORDINATES **
   Searching for a Minimum

   Optimization Cycle:   4

                       Coordinates (Angstroms)
     ATOM                X               Y               Z
      1  C         0.2658152469   -1.4529482506    0.0000500409
      2  C        -0.7714815340   -0.4591578205    0.0000292198
      3  C        -0.5227570258    0.8968643156    0.0000087232
      4  N         0.7643388664    1.3811052211   -0.0001050273
      5  C         1.8594399369    0.5296003501   -0.0000797174
      6  N         1.5300607403   -0.8321839924   -0.0000194040
      7  N        -2.1491707105   -0.5595674247    0.0002292295
      8  C        -2.6320252283    0.7086753804    0.0002295094
      9  N        -1.6708800921    1.6215815570    0.0001425428
     10  O         0.1379476817   -2.6654202899    0.0001686445
     11  O         3.0068022310    0.9215981862   -0.0000699467
     12  H         0.9530266275    2.3732319280   -0.0001059520
     13  H         2.3294517645   -1.4535127081    0.0000315576
     14  H        -2.6760006023   -1.4200216554    0.0003277745
     15  H        -3.6889056866    0.9270292022    0.0003156888
   Point Group: c1    Number of degrees of freedom:    39


   Energy is   -562.607467190

 Hessian Updated using BFGS Update

 39 Hessian modes will be used to form the next step
  Hessian Eigenvalues:
     0.017530    0.017834    0.018014    0.019903    0.020695    0.021213
     0.021367    0.021944    0.022612    0.024053    0.024814    0.025548
     0.152941    0.160003    0.160099    0.160607    0.193438    0.239542
     0.243951    0.249646    0.250098    0.254550    0.290548    0.358727
     0.390268    0.405205    0.406945    0.420798    0.425913    0.459933
     0.474409    0.487634    0.494416    0.529397    0.540768    0.549480
     0.575629    0.898526    0.963594

 Minimum Search - Taking Simple RFO Step
 Searching for Lamda that Minimizes Along All modes
 Value Taken    Lamda =  -0.00001844
 Step Taken.  Stepsize is  0.007908

                             Maximum     Tolerance    Cnvgd?
         Gradient           0.001016      0.000300      NO
         Displacement       0.003063      0.001200      NO
         Energy change     -0.000095      0.000001      NO


 New Cartesian Coordinates Obtained by Inverse Iteration

 Displacement from previous Coordinates is:  0.011215
 ----------------------------------------------------------------
             Standard Nuclear Orientation (Angstroms)
    I     Atom           X                Y                Z
 ----------------------------------------------------------------
    1      C       0.2651437554    -1.4539553881     0.0001213792
    2      C      -0.7720235977    -0.4597744916     0.0000700418
    3      C      -0.5221080404     0.8957165637     0.0000262281
    4      N       0.7638333242     1.3811572773    -0.0000766820
    5      C       1.8597586844     0.5297694947    -0.0000447626
    6      N       1.5307871577    -0.8321129235     0.0000056262
    7      N      -2.1500655873    -0.5602352220     0.0001797566
    8      C      -2.6303120918     0.7090290311     0.0002577849
    9      N      -1.6688468457     1.6222878774     0.0000963866
   10      O       0.1382758746    -2.6654242309     0.0001846573
   11      O       3.0066779235     0.9228130838    -0.0001496728
   12      H       0.9498236920     2.3738242624    -0.0001077782
   13      H       2.3298402379    -1.4538815177    -0.0000001644
   14      H      -2.6781153105    -1.4202716444     0.0002336865
   15      H      -3.6870069610     0.9279318268     0.0003563964
 ----------------------------------------------------------------
 Molecular Point Group                 C1    NOp =  1
 Largest Abelian Subgroup              C1    NOp =  1
 Nuclear Repulsion Energy =   596.4110952723 hartrees
 There are       39 alpha and       39 beta electrons
 Applying Cartesian multipole field
    Component          Value
    ---------          -----
     (2,0,0)        1.00000E-11
     (0,2,0)        2.00000E-11
     (0,0,2)       -3.00000E-11
 Nucleus-field energy     =     0.0000000183 hartrees
 Requested basis set is 6-311++G(d,p)
 There are 86 shells and 270 basis functions
 A cutoff of  1.0D-11 yielded   3278 shell pairs
 There are     33327 function pairs (     36026 Cartesian)
 Smallest overlap matrix eigenvalue = 3.28E-06
 Guess MOs from SCF MO coefficient file
 Reading MOs from coefficient file
 Reading MOs from coefficient file
 A restricted hybrid HF-DFT SCF calculation will be
 performed using Pulay DIIS extrapolation
 Exchange:     0.2000 Hartree-Fock + 0.0800 Slater + 0.7200 B88
 Correlation:  0.1900 VWN1RPA + 0.8100 LYP
 Using SG-1 standard quadrature grid
 SCF converges when DIIS error is below 1.0E-08
 Geometry optimization detected.  Setting ReadMinima to 0
 Setting SaveMinima to 0
 ---------------------------------------
  Cycle       Energy         DIIS Error
 ---------------------------------------
    1    -562.6066688990      5.99E-05
    2    -562.6074744046      1.94E-05
    3    -562.6074675422      3.79E-05
    4    -562.6074772508      3.68E-06
    5    -562.6074774449      1.82E-06
    6    -562.6074773335      4.50E-07
    7    -562.6074773912      1.58E-07
    8    -562.6074773990      7.30E-08
    9    -562.6074773843      1.65E-08
   10    -562.6074773829      4.05E-09 Convergence criterion met
 ---------------------------------------
 SCF time:  CPU 88.45 s  wall 88.75 s
 SCF   energy in the final basis set = -562.6074773829
 Total energy in the final basis set = -562.6074773829

 --------------------------------------------------------------

                    Orbital Energies (a.u.)
 --------------------------------------------------------------

 Alpha MOs
 -- Occupied --
-19.120 -19.114 -14.413 -14.390 -14.380 -14.340 -10.337 -10.314
-10.277 -10.276 -10.237  -1.096  -1.071  -1.063  -0.991  -0.946
 -0.915  -0.805  -0.703  -0.689  -0.660  -0.644  -0.593  -0.554
 -0.519  -0.510  -0.498  -0.479  -0.464  -0.456  -0.445  -0.429
 -0.369  -0.332  -0.315  -0.314  -0.305  -0.287  -0.251
 -- Virtual --
 -0.061  -0.024  -0.006  -0.003   0.003   0.007   0.016   0.029
  0.035   0.050   0.063   0.067   0.069   0.083   0.085   0.091
  0.104   0.110   0.112   0.116   0.120   0.121   0.128   0.130
  0.137   0.152   0.163   0.168   0.168   0.172   0.176   0.183
  0.190   0.197   0.207   0.209   0.219   0.220   0.226   0.227
  0.233   0.243   0.260   0.261   0.271   0.280   0.282   0.291
  0.294   0.307   0.314   0.316   0.318   0.325   0.336   0.350
  0.353   0.368   0.376   0.401   0.409   0.411   0.436   0.454
  0.467   0.491   0.520   0.525   0.551   0.554   0.567   0.574
  0.585   0.646   0.650   0.652   0.663   0.677   0.694   0.725
  0.733   0.745   0.769   0.774   0.798   0.804   0.816   0.817
  0.841   0.846   0.864   0.888   0.889   0.909   0.921   0.940
  0.966   0.967   0.982   1.012   1.034   1.058   1.087   1.105
  1.113   1.122   1.134   1.143   1.171   1.175   1.183   1.198
  1.207   1.209   1.241   1.262   1.263   1.270   1.277   1.333
  1.381   1.472   1.512   1.555   1.557   1.585   1.610   1.616
  1.650   1.666   1.686   1.701   1.723   1.749   1.764   1.775
  1.800   1.814   1.842   1.861   1.883   1.892   1.938   1.998
  2.023   2.044   2.156   2.166   2.176   2.194   2.206   2.260
  2.286   2.299   2.317   2.367   2.452   2.462   2.469   2.538
  2.555   2.580   2.608   2.647   2.687   2.704   2.742   2.765
  2.774   2.788   2.809   2.816   2.847   2.882   2.886   2.898
  2.917   2.926   2.929   2.945   2.958   3.022   3.043   3.136
  3.164   3.347   3.355   3.355   3.372   3.404   3.435   3.480
  3.513   3.599   3.606   3.626   3.662   3.716   3.779   3.818
  3.828   3.867   3.900   3.934   4.033   4.180   4.489   4.658
  4.690   4.794   4.869   4.995   5.037   5.056   5.137   5.201
  5.272   5.367   5.771   5.802  23.696  23.829  23.892  23.928
 24.059  35.518  35.582  35.636  35.702  50.016  50.048
 --------------------------------------------------------------

          Ground-State Mulliken Net Atomic Charges

     Atom                 Charge (a.u.)
  ----------------------------------------
      1 C                     0.015140
      2 C                     0.143885
      3 C                    -0.077184
      4 N                    -0.428984
      5 C                     0.358147
      6 N                    -0.461870
      7 N                    -0.233488
      8 C                     0.255889
      9 N                    -0.175184
     10 O                    -0.343011
     11 O                    -0.337534
     12 H                     0.347798
     13 H                     0.385983
     14 H                     0.330624
     15 H                     0.219790
  ----------------------------------------
  Sum of atomic charges =     0.000000

 -----------------------------------------------------------------
                    Cartesian Multipole Moments
 -----------------------------------------------------------------
    Charge (ESU x 10^10)
                -0.0000
    Dipole Moment (Debye)
         X      -4.4191      Y       0.2947      Z       0.0004
       Tot       4.4289
    Quadrupole Moments (Debye-Ang)
        XX     -58.7770     XY       0.8344     YY     -71.2186
        XZ      -0.0007     YZ       0.0005     ZZ     -62.9090
    Octopole Moments (Debye-Ang^2)
       XXX     -83.6636    XXY     -36.0856    XYY       9.0648
       YYY      31.3887    XXZ       0.0044    XYZ       0.0013
       YYZ      -0.0071    XZZ       4.3964    YZZ      -1.7010
       ZZZ      -0.0120
    Hexadecapole Moments (Debye-Ang^3)
      XXXX   -1122.5945   XXXY     -49.2034   XXYY    -295.5344
      XYYY      59.0907   YYYY    -779.9575   XXXZ       0.0218
      XXYZ       0.0069   XYYZ       0.0092   YYYZ       0.0165
      XXZZ    -211.3719   XYZZ       5.9520   YYZZ    -127.0274
      XZZZ       0.0348   YZZZ       0.0122   ZZZZ     -62.8513
 -----------------------------------------------------------------
 Calculating analytic gradient of the SCF energy
 Gradient of SCF Energy
            1           2           3           4           5           6
    1   0.0006232   0.0000240  -0.0004643   0.0000649   0.0002481  -0.0006340
    2  -0.0000750  -0.0000758   0.0003185  -0.0001160   0.0004526  -0.0004049
    3   0.0000095  -0.0000013   0.0000023  -0.0000037   0.0000127  -0.0000054
            7           8           9          10          11          12
    1  -0.0001610   0.0002469   0.0000863  -0.0000186  -0.0001850   0.0000966
    2   0.0000571   0.0001419  -0.0000980  -0.0000178  -0.0001008   0.0000737
    3  -0.0000085   0.0000136  -0.0000095  -0.0000029  -0.0000048  -0.0000003
           13          14          15
    1   0.0000921  -0.0000040  -0.0000153
    2  -0.0000079  -0.0001127  -0.0000349
    3  -0.0000004  -0.0000018   0.0000004
 Max gradient component =       6.340E-04
 RMS gradient           =       1.988E-04
 Gradient time:  CPU 47.02 s  wall 47.02 s
 Geometry Optimization Parameters
   NAtoms,    NIC,     NZ,  NCons,   NDum,   NFix, NCnnct, MaxDiis
       15     107       0       0       0       0       0       0

 Cartesian Hessian Update
 Hessian Updated using BFGS Update


** GEOMETRY OPTIMIZATION IN DELOCALIZED INTERNAL COORDINATES **
   Searching for a Minimum

   Optimization Cycle:   5

                       Coordinates (Angstroms)
     ATOM                X               Y               Z
      1  C         0.2651437554   -1.4539553881    0.0001213792
      2  C        -0.7720235977   -0.4597744916    0.0000700418
      3  C        -0.5221080404    0.8957165637    0.0000262281
      4  N         0.7638333242    1.3811572773   -0.0000766820
      5  C         1.8597586844    0.5297694947   -0.0000447626
      6  N         1.5307871577   -0.8321129235    0.0000056262
      7  N        -2.1500655873   -0.5602352220    0.0001797566
      8  C        -2.6303120918    0.7090290311    0.0002577849
      9  N        -1.6688468457    1.6222878774    0.0000963866
     10  O         0.1382758746   -2.6654242309    0.0001846573
     11  O         3.0066779235    0.9228130838   -0.0001496728
     12  H         0.9498236920    2.3738242624   -0.0001077782
     13  H         2.3298402379   -1.4538815177   -0.0000001644
     14  H        -2.6781153105   -1.4202716444    0.0002336865
     15  H        -3.6870069610    0.9279318268    0.0003563964
   Point Group: c1    Number of degrees of freedom:    39


   Energy is   -562.607477383

 Hessian Updated using BFGS Update

 39 Hessian modes will be used to form the next step
  Hessian Eigenvalues:
     0.017531    0.017835    0.018015    0.019903    0.020695    0.021213
     0.021369    0.021951    0.022612    0.024053    0.024814    0.025548
     0.145886    0.158417    0.160014    0.160263    0.195937    0.237277
     0.242543    0.247794    0.249961    0.256512    0.302652    0.358401
     0.365358    0.404613    0.406112    0.409384    0.426012    0.458780
     0.464397    0.481512    0.491300    0.529389    0.544760    0.550099
     0.591240    0.917663    0.959180

 Minimum Search - Taking Simple RFO Step
 Searching for Lamda that Minimizes Along All modes
 Value Taken    Lamda =  -0.00000205
 Step Taken.  Stepsize is  0.002806

                             Maximum     Tolerance    Cnvgd?
         Gradient           0.000305      0.000300      NO
         Displacement       0.000968      0.001200     YES
         Energy change     -0.000010      0.000001      NO


 New Cartesian Coordinates Obtained by Inverse Iteration

 Displacement from previous Coordinates is:  0.003019
 ----------------------------------------------------------------
             Standard Nuclear Orientation (Angstroms)
    I     Atom           X                Y                Z
 ----------------------------------------------------------------
    1      C       0.2648110330    -1.4537416388     0.0000560243
    2      C      -0.7721413632    -0.4597923695     0.0000658554
    3      C      -0.5216845097     0.8952807497     0.0000370446
    4      N       0.7639345108     1.3809652897    -0.0000733876
    5      C       1.8600981666     0.5296523125    -0.0001374222
    6      N       1.5312703178    -0.8318966272    -0.0000423282
    7      N      -2.1501385814    -0.5603088071     0.0002577389
    8      C      -2.6304013967     0.7089001546     0.0001730487
    9      N      -1.6685665263     1.6220423579     0.0001722439
   10      O       0.1380271362    -2.6650906002     0.0002003832
   11      O       3.0069927775     0.9231282667    -0.0000968620
   12      H       0.9489714589     2.3736826881    -0.0000440491
   13      H       2.3299220946    -1.4540002206    -0.0000051303
   14      H      -2.6784222845    -1.4200701623     0.0003555555
   15      H      -3.6870106181     0.9281226055     0.0002341684
 ----------------------------------------------------------------
 Molecular Point Group                 C1    NOp =  1
 Largest Abelian Subgroup              C1    NOp =  1
 Nuclear Repulsion Energy =   596.4164767953 hartrees
 There are       39 alpha and       39 beta electrons
 Applying Cartesian multipole field
    Component          Value
    ---------          -----
     (2,0,0)        1.00000E-11
     (0,2,0)        2.00000E-11
     (0,0,2)       -3.00000E-11
 Nucleus-field energy     =     0.0000000183 hartrees
 Requested basis set is 6-311++G(d,p)
 There are 86 shells and 270 basis functions
 A cutoff of  1.0D-11 yielded   3278 shell pairs
 There are     33327 function pairs (     36026 Cartesian)
 Smallest overlap matrix eigenvalue = 3.28E-06
 Guess MOs from SCF MO coefficient file
 Reading MOs from coefficient file
 Reading MOs from coefficient file
 A restricted hybrid HF-DFT SCF calculation will be
 performed using Pulay DIIS extrapolation
 Exchange:     0.2000 Hartree-Fock + 0.0800 Slater + 0.7200 B88
 Correlation:  0.1900 VWN1RPA + 0.8100 LYP
 Using SG-1 standard quadrature grid
 SCF converges when DIIS error is below 1.0E-08
 Geometry optimization detected.  Setting ReadMinima to 0
 Setting SaveMinima to 0
 ---------------------------------------
  Cycle       Energy         DIIS Error
 ---------------------------------------
    1    -562.6074832817      2.29E-05
    2    -562.6074780928      6.38E-06
    3    -562.6074774980      1.15E-05
    4    -562.6074785582      1.07E-06
    5    -562.6074785749      6.14E-07
    6    -562.6074785513      1.35E-07
    7    -562.6074785706      7.75E-08
    8    -562.6074785688      2.61E-08
    9    -562.6074785650      5.67E-09 Convergence criterion met
 ---------------------------------------
 SCF time:  CPU 79.17 s  wall 79.41 s
 SCF   energy in the final basis set = -562.6074785650
 Total energy in the final basis set = -562.6074785650

 --------------------------------------------------------------

                    Orbital Energies (a.u.)
 --------------------------------------------------------------

 Alpha MOs
 -- Occupied --
-19.120 -19.114 -14.413 -14.390 -14.380 -14.340 -10.337 -10.314
-10.277 -10.276 -10.237  -1.096  -1.071  -1.063  -0.991  -0.946
 -0.915  -0.805  -0.703  -0.689  -0.660  -0.644  -0.593  -0.554
 -0.519  -0.510  -0.498  -0.479  -0.464  -0.456  -0.445  -0.429
 -0.369  -0.332  -0.315  -0.314  -0.305  -0.287  -0.251
 -- Virtual --
 -0.061  -0.024  -0.006  -0.003   0.003   0.007   0.016   0.029
  0.035   0.050   0.063   0.067   0.068   0.084   0.085   0.091
  0.104   0.110   0.112   0.116   0.120   0.121   0.128   0.130
  0.137   0.152   0.163   0.167   0.168   0.172   0.176   0.183
  0.190   0.197   0.207   0.209   0.219   0.220   0.226   0.227
  0.233   0.243   0.260   0.261   0.271   0.280   0.282   0.291
  0.294   0.307   0.314   0.316   0.318   0.325   0.336   0.350
  0.352   0.368   0.376   0.401   0.409   0.411   0.436   0.454
  0.467   0.491   0.520   0.525   0.551   0.554   0.567   0.574
  0.585   0.646   0.650   0.652   0.663   0.677   0.694   0.725
  0.733   0.745   0.769   0.774   0.798   0.804   0.816   0.817
  0.841   0.846   0.864   0.888   0.889   0.909   0.921   0.940
  0.966   0.967   0.982   1.012   1.034   1.058   1.087   1.105
  1.113   1.122   1.134   1.143   1.171   1.175   1.183   1.198
  1.207   1.209   1.241   1.262   1.263   1.270   1.277   1.333
  1.381   1.472   1.512   1.555   1.557   1.585   1.610   1.616
  1.650   1.666   1.686   1.701   1.723   1.749   1.764   1.775
  1.800   1.814   1.842   1.861   1.883   1.892   1.938   1.998
  2.023   2.044   2.156   2.166   2.176   2.194   2.206   2.260
  2.286   2.299   2.317   2.367   2.452   2.462   2.469   2.538
  2.555   2.580   2.608   2.647   2.687   2.704   2.742   2.765
  2.774   2.788   2.809   2.816   2.846   2.882   2.886   2.898
  2.917   2.926   2.929   2.945   2.958   3.022   3.043   3.136
  3.165   3.347   3.355   3.355   3.372   3.403   3.435   3.480
  3.513   3.599   3.606   3.626   3.662   3.716   3.779   3.818
  3.828   3.867   3.900   3.934   4.033   4.180   4.489   4.658
  4.690   4.795   4.869   4.995   5.037   5.056   5.137   5.201
  5.272   5.367   5.771   5.802  23.695  23.829  23.892  23.928
 24.060  35.518  35.582  35.636  35.702  50.016  50.048
 --------------------------------------------------------------

          Ground-State Mulliken Net Atomic Charges

     Atom                 Charge (a.u.)
  ----------------------------------------
      1 C                     0.014455
      2 C                     0.144968
      3 C                    -0.077184
      4 N                    -0.429073
      5 C                     0.358264
      6 N                    -0.462082
      7 N                    -0.233645
      8 C                     0.255764
      9 N                    -0.175289
     10 O                    -0.342794
     11 O                    -0.337687
     12 H                     0.347857
     13 H                     0.385997
     14 H                     0.330618
     15 H                     0.219832
  ----------------------------------------
  Sum of atomic charges =     0.000000

 -----------------------------------------------------------------
                    Cartesian Multipole Moments
 -----------------------------------------------------------------
    Charge (ESU x 10^10)
                -0.0000
    Dipole Moment (Debye)
         X      -4.4239      Y       0.2900      Z       0.0000
       Tot       4.4334
    Quadrupole Moments (Debye-Ang)
        XX     -58.7807     XY       0.8261     YY     -71.2140
        XZ      -0.0008     YZ       0.0002     ZZ     -62.9086
    Octopole Moments (Debye-Ang^2)
       XXX     -83.7519    XXY     -36.1036    XYY       9.0513
       YYY      31.3451    XXZ       0.0026    XYZ       0.0026
       YYZ      -0.0064    XZZ       4.3882    YZZ      -1.7038
       ZZZ      -0.0114
    Hexadecapole Moments (Debye-Ang^3)
      XXXX   -1122.7450   XXXY     -49.3491   XXYY    -295.5530
      XYYY      58.9695   YYYY    -779.7149   XXXZ       0.0255
      XXYZ       0.0004   XYYZ       0.0104   YYYZ       0.0152
      XXZZ    -211.3996   XYZZ       5.9324   YYZZ    -127.0001
      XZZZ       0.0374   YZZZ       0.0102   ZZZZ     -62.8505
 -----------------------------------------------------------------
 Calculating analytic gradient of the SCF energy
 Gradient of SCF Energy
            1           2           3           4           5           6
    1   0.0002182  -0.0000433  -0.0000776   0.0000369   0.0000708  -0.0001352
    2  -0.0001179   0.0001088   0.0000113   0.0000154   0.0002097  -0.0002064
    3  -0.0000092  -0.0000056  -0.0000033   0.0000053  -0.0000246   0.0000086
            7           8           9          10          11          12
    1  -0.0001073  -0.0000527   0.0001597  -0.0000310  -0.0000476  -0.0000037
    2  -0.0000198  -0.0000312  -0.0000301   0.0001192  -0.0000436  -0.0000148
    3   0.0000161  -0.0000238   0.0000190   0.0000036   0.0000102   0.0000007
           13          14          15
    1   0.0000121   0.0000064  -0.0000056
    2   0.0000278  -0.0000047  -0.0000235
    3   0.0000007   0.0000031  -0.0000010
 Max gradient component =       2.182E-04
 RMS gradient           =       7.574E-05
 Gradient time:  CPU 48.16 s  wall 48.17 s
 Geometry Optimization Parameters
   NAtoms,    NIC,     NZ,  NCons,   NDum,   NFix, NCnnct, MaxDiis
       15     107       0       0       0       0       0       0

 Cartesian Hessian Update
 Hessian Updated using BFGS Update


** GEOMETRY OPTIMIZATION IN DELOCALIZED INTERNAL COORDINATES **
   Searching for a Minimum

   Optimization Cycle:   6

                       Coordinates (Angstroms)
     ATOM                X               Y               Z
      1  C         0.2648110330   -1.4537416388    0.0000560243
      2  C        -0.7721413632   -0.4597923695    0.0000658554
      3  C        -0.5216845097    0.8952807497    0.0000370446
      4  N         0.7639345108    1.3809652897   -0.0000733876
      5  C         1.8600981666    0.5296523125   -0.0001374222
      6  N         1.5312703178   -0.8318966272   -0.0000423282
      7  N        -2.1501385814   -0.5603088071    0.0002577389
      8  C        -2.6304013967    0.7089001546    0.0001730487
      9  N        -1.6685665263    1.6220423579    0.0001722439
     10  O         0.1380271362   -2.6650906002    0.0002003832
     11  O         3.0069927775    0.9231282667   -0.0000968620
     12  H         0.9489714589    2.3736826881   -0.0000440491
     13  H         2.3299220946   -1.4540002206   -0.0000051303
     14  H        -2.6784222845   -1.4200701623    0.0003555555
     15  H        -3.6870106181    0.9281226055    0.0002341684
   Point Group: c1    Number of degrees of freedom:    39


   Energy is   -562.607478565

 Hessian Updated using BFGS Update

 39 Hessian modes will be used to form the next step
  Hessian Eigenvalues:
     0.017558    0.017862    0.018046    0.019907    0.020695    0.021214
     0.021400    0.022177    0.022613    0.024054    0.024812    0.025554
     0.135057    0.156085    0.160196    0.160705    0.195181    0.227188
     0.239956    0.249535    0.251135    0.272820    0.301105    0.348675
     0.360700    0.398748    0.405513    0.408617    0.428733    0.440242
     0.462420    0.477310    0.493150    0.530705    0.543280    0.564163
     0.588679    0.916429    0.955598

 Minimum Search - Taking Simple RFO Step
 Searching for Lamda that Minimizes Along All modes
 Value Taken    Lamda =   0.00000000
 Step Taken.  Stepsize is  0.001671

                             Maximum     Tolerance    Cnvgd?
         Gradient           0.000181      0.000300     YES
         Displacement       0.000901      0.001200     YES
         Energy change     -0.000001      0.000001      NO


                       Distance Matrix (Angstroms)
             C (  1)   C (  2)   C (  3)   N (  4)   C (  5)   N (  6)
   C (  2)  1.436386
   C (  3)  2.477192  1.378025
   N (  4)  2.878313  2.397482  1.374302
   C (  5)  2.545347  2.812061  2.409683  1.387915
   N (  6)  1.410890  2.333274  2.682865  2.342128  1.400694
   N (  7)  2.574918  1.381658  2.184171  3.501481  4.155721  3.691413
   C (  8)  3.613762  2.195216  2.116938  3.460229  4.494076  4.437743
   N (  9)  3.632960  2.266631  1.357763  2.444418  3.693886  4.032465
   O ( 10)  1.217966  2.385738  3.620976  4.094182  3.629313  2.302548
   O ( 11)  3.628922  4.024217  3.528787  2.289307  1.212514  2.293004
   H ( 12)  3.888091  3.315239  2.085306  1.009815  2.056842  3.258038
   H ( 13)  2.065111  3.257491  3.694696  3.238726  2.038532  1.012352
   H ( 14)  2.943426  2.134488  3.164233  4.437975  4.939594  4.250583
   H ( 15)  4.614127  3.228432  3.165496  4.473922  5.561402  5.507098
             N (  7)   C (  8)   N (  9)   O ( 10)   O ( 11)   H ( 12)
   C (  8)  1.357035
   N (  9)  2.234853  1.326256
   O ( 10)  3.108988  4.364403  4.652235
   O ( 11)  5.366245  5.641463  4.727508  4.594157
   H ( 12)  4.267644  3.947583  2.723319  5.103613  2.517848
   H ( 13)  4.568329  5.411372  5.044794  2.504225  2.471672  4.069174
   H ( 14)  1.009095  2.129512  3.205348  3.079361  6.149351  5.248861
   H ( 15)  2.139487  1.079111  2.134395  5.248056  6.694005  4.856127
             H ( 13)   H ( 14)
   H ( 14)  5.008459
   H ( 15)  6.471320  2.555633

 Final energy is   -562.60747856503542     


 ******************************
 **  OPTIMIZATION CONVERGED  **
 ******************************

                       Coordinates (Angstroms)
     ATOM                X               Y               Z
      1  C         0.2648110330   -1.4537416388    0.0000560243
      2  C        -0.7721413632   -0.4597923695    0.0000658554
      3  C        -0.5216845097    0.8952807497    0.0000370446
      4  N         0.7639345108    1.3809652897   -0.0000733876
      5  C         1.8600981666    0.5296523125   -0.0001374222
      6  N         1.5312703178   -0.8318966272   -0.0000423282
      7  N        -2.1501385814   -0.5603088071    0.0002577389
      8  C        -2.6304013967    0.7089001546    0.0001730487
      9  N        -1.6685665263    1.6220423579    0.0001722439
     10  O         0.1380271362   -2.6650906002    0.0002003832
     11  O         3.0069927775    0.9231282667   -0.0000968620
     12  H         0.9489714589    2.3736826881   -0.0000440491
     13  H         2.3299220946   -1.4540002206   -0.0000051303
     14  H        -2.6784222845   -1.4200701623    0.0003555555
     15  H        -3.6870106181    0.9281226055    0.0002341684

Z-matrix Print:
$molecule
0 1
N 
H  1 1.009815
C  1 1.374302 2 121.254141
N  3 1.357763 1 126.942496 2 0.001065 0
C  4 1.326256 3 104.125812 1 179.997130 0
H  5 1.079111 4 124.766347 3 -179.998052 0
N  5 1.357035 4 112.785967 3 0.009738 0
H  7 1.009095 5 127.704782 4 179.994280 0
C  3 1.378025 1 121.167441 2 -179.996643 0
C  1 1.387915 2 117.275519 3 -179.995720 0
O  10 1.212514 1 123.229994 2 0.003513 0
N  10 1.400694 1 114.256449 2 179.994032 0
H  12 1.012352 10 114.339014 1 -179.994797 0
C  12 1.410890 10 129.729047 1 0.002692 0
O  14 1.217966 12 122.126547 10 -179.996228 0
$end


 --------------------------------------------------------------

                    Orbital Energies (a.u.)
 --------------------------------------------------------------

 Alpha MOs
 -- Occupied --
-19.120 -19.114 -14.413 -14.390 -14.380 -14.340 -10.337 -10.314
-10.277 -10.276 -10.237  -1.096  -1.071  -1.063  -0.991  -0.946
 -0.915  -0.805  -0.703  -0.689  -0.660  -0.644  -0.593  -0.554
 -0.519  -0.510  -0.498  -0.479  -0.464  -0.456  -0.445  -0.429
 -0.369  -0.332  -0.315  -0.314  -0.305  -0.287  -0.251
 -- Virtual --
 -0.061  -0.024  -0.006  -0.003   0.003   0.007   0.016   0.029
  0.035   0.050   0.063   0.067   0.068   0.084   0.085   0.091
  0.104   0.110   0.112   0.116   0.120   0.121   0.128   0.130
  0.137   0.152   0.163   0.167   0.168   0.172   0.176   0.183
  0.190   0.197   0.207   0.209   0.219   0.220   0.226   0.227
  0.233   0.243   0.260   0.261   0.271   0.280   0.282   0.291
  0.294   0.307   0.314   0.316   0.318   0.325   0.336   0.350
  0.352   0.368   0.376   0.401   0.409   0.411   0.436   0.454
  0.467   0.491   0.520   0.525   0.551   0.554   0.567   0.574
  0.585   0.646   0.650   0.652   0.663   0.677   0.694   0.725
  0.733   0.745   0.769   0.774   0.798   0.804   0.816   0.817
  0.841   0.846   0.864   0.888   0.889   0.909   0.921   0.940
  0.966   0.967   0.982   1.012   1.034   1.058   1.087   1.105
  1.113   1.122   1.134   1.143   1.171   1.175   1.183   1.198
  1.207   1.209   1.241   1.262   1.263   1.270   1.277   1.333
  1.381   1.472   1.512   1.555   1.557   1.585   1.610   1.616
  1.650   1.666   1.686   1.701   1.723   1.749   1.764   1.775
  1.800   1.814   1.842   1.861   1.883   1.892   1.938   1.998
  2.023   2.044   2.156   2.166   2.176   2.194   2.206   2.260
  2.286   2.299   2.317   2.367   2.452   2.462   2.469   2.538
  2.555   2.580   2.608   2.647   2.687   2.704   2.742   2.765
  2.774   2.788   2.809   2.816   2.846   2.882   2.886   2.898
  2.917   2.926   2.929   2.945   2.958   3.022   3.043   3.136
  3.165   3.347   3.355   3.355   3.372   3.403   3.435   3.480
  3.513   3.599   3.606   3.626   3.662   3.716   3.779   3.818
  3.828   3.867   3.900   3.934   4.033   4.180   4.489   4.658
  4.690   4.795   4.869   4.995   5.037   5.056   5.137   5.201
  5.272   5.367   5.771   5.802  23.695  23.829  23.892  23.928
 24.060  35.518  35.582  35.636  35.702  50.016  50.048
 --------------------------------------------------------------

          Ground-State Mulliken Net Atomic Charges

     Atom                 Charge (a.u.)
  ----------------------------------------
      1 C                     0.014455
      2 C                     0.144968
      3 C                    -0.077184
      4 N                    -0.429073
      5 C                     0.358264
      6 N                    -0.462082
      7 N                    -0.233645
      8 C                     0.255764
      9 N                    -0.175289
     10 O                    -0.342794
     11 O                    -0.337687
     12 H                     0.347857
     13 H                     0.385997
     14 H                     0.330618
     15 H                     0.219832
  ----------------------------------------
  Sum of atomic charges =     0.000000

 -----------------------------------------------------------------
                    Cartesian Multipole Moments
 -----------------------------------------------------------------
    Charge (ESU x 10^10)
                -0.0000
    Dipole Moment (Debye)
         X      -4.4239      Y       0.2900      Z       0.0000
       Tot       4.4334
    Quadrupole Moments (Debye-Ang)
        XX     -58.7807     XY       0.8261     YY     -71.2140
        XZ      -0.0008     YZ       0.0002     ZZ     -62.9086
    Octopole Moments (Debye-Ang^2)
       XXX     -83.7519    XXY     -36.1036    XYY       9.0513
       YYY      31.3451    XXZ       0.0026    XYZ       0.0026
       YYZ      -0.0064    XZZ       4.3882    YZZ      -1.7038
       ZZZ      -0.0114
    Hexadecapole Moments (Debye-Ang^3)
      XXXX   -1122.7450   XXXY     -49.3491   XXYY    -295.5530
      XYYY      58.9695   YYYY    -779.7149   XXXZ       0.0255
      XXYZ       0.0004   XYYZ       0.0104   YYYZ       0.0152
      XXZZ    -211.3996   XYZZ       5.9324   YYZZ    -127.0001
      XZZZ       0.0374   YZZZ       0.0102   ZZZZ     -62.8505
 -----------------------------------------------------------------
Archival summary:
1\1\TWL02\OPT\ProcedureUnspecified\BasisUnspecified\2454\taweetha\ThuSep2121:12:312017ThuSep2121:12:312017\0\\#,OPT,ProcedureUnspecified,BasisUnspecified,\\0,1\N\H,1,1.00982\C,1,1.3743,2,121.254\N,3,1.35776,1,126.942,2,0.00106527,0\C,4,1.32626,3,104.126,1,179.997,0\H,5,1.07911,4,124.766,3,-179.998,0\N,5,1.35703,4,112.786,3,0.00973818,0\H,7,1.0091,5,127.705,4,179.994,0\C,3,1.37802,1,121.167,2,-179.997,0\C,1,1.38792,2,117.276,3,-179.996,0\O,10,1.21251,1,123.23,2,0.00351321,0\N,10,1.40069,1,114.256,2,179.994,0\H,12,1.01235,10,114.339,1,-179.995,0\C,12,1.41089,10,129.729,1,0.00269164,0\O,14,1.21797,12,122.127,10,-179.996,0\\\@

 Total job time:  902.96s(wall), 899.58s(cpu) 
 Thu Sep 21 21:12:31 2017

        *************************************************************
        *                                                           *
        *  Thank you very much for using Q-Chem.  Have a nice day.  *
        *                                                           *
        *************************************************************


 
User input: 2 of 3 
 
TWL02 127.0.1
Q-Chem Developer Version! Running on 127.0.1.*
                  Welcome to Q-Chem
     A Quantum Leap Into The Future Of Chemistry


 Q-Chem 4.4, Q-Chem, Inc., Pleasanton, CA (2016)

 Y. Shao,  Z. Gan,  E. Epifanovsky,  A. T. B. Gilbert,  M. Wormit,  
 J. Kussmann,  A. W. Lange,  A. Behn,  J. Deng,  X. Feng,  D. Ghosh,  
 M. Goldey,  P. R. Horn,  L. D. Jacobson,  I. Kaliman,  F. Rob,  
 R. Z. Khaliullin,  T. Kus,  A. Landau,  J. Liu,  E. I. Proynov,  Y. M. Rhee,  
 R. M. Richard,  M. A. Rohrdanz,  R. P. Steele,  E. J. Sundstrom,  
 H. L. Woodcock III,  P. M. Zimmerman,  D. Zuev,  B. Albrecht,  E. Alguire,  
 B. Austin,  S. A. Baeppler,  G. J. O. Beran,  Y. A. Bernard,  E. Berquist,  
 K. Brandhorst,  K. B. Bravaya,  S. T. Brown,  D. Casanova,  C.-M. Chang,  
 Y. Chen,  S. H. Chien,  K. D. Closser,  M. P. Coons,  D. L. Crittenden,  
 S. Dasgupta,  M. Diedenhofen,  R. A. DiStasio Jr.,  H. Do,  A. D. Dutoi,  
 R. G. Edgar,  P.-T. Fang,  S. Fatehi,  Q. Feng,  L. Fusti-Molnar,  
 A. Ghysels,  A. Golubeva-Zadorozhnaya,  J. Gomes,  A. Gunina,  
 M. W. D. Hanson-Heine,  P. H. P. Harbach,  A. W. Hauser,  J. E. Herr,  
 E. G. Hohenstein,  Z. C. Holden,  K. Hui,  T.-C. Jagau,  H. Ji,  B. Kaduk,  
 K. Khistyaev,  Jaehoon Kim,  Jihan Kim,  R. A. King,  P. Klunzinger,  
 K. Koh,  D. Kosenkov,  T. Kowalczyk,  C. M. Krauter,  A. Kunitsa,  
 K. U. Lao,  A. Laurent,  K. V. Lawler,  J. Lee,  D. Lefrancois,  S. Lehtola,  
 S. V. Levchenko,  C. Y. Lin,  Y.-S. Lin,  F. Liu,  E. Livshits,  
 R. C. Lochan,  A. Luenser,  P. Manohar,  S. F. Manzer,  S.-P. Mao,  Y. Mao,  
 N. Mardirossian,  A. V. Marenich,  L. A. Martinez-Martinez,  S. A. Maurer,  
 N. J. Mayhall,  J.-M. Mewes,  A. F. Morrison,  K. Nanda,  T. S. Nguyen-Beck,  
 C. M. Oana,  R. Olivares-Amaya,  D. P. O'Neill,  J. A. Parkhill,  
 T. M. Perrine,  R. Peverati,  P. A. Pieniazek,  F. Plasser,  A. Prociuk,  
 D. R. Rehn,  E. Rosta,  N. J. Russ,  N. Sergueev,  S. M. Sharada,  
 S. Sharma,  D. W. Small,  A. Sodt,  T. Stauch,  T. Stein,  D. Stuck,  
 Y.-C. Su,  A. J. W. Thom,  T. Tsuchimochi,  L. Vogt,  O. Vydrov,  T. Wang,  
 M. A. Watson,  J. Wenzel,  A. White,  C. F. Williams,  V. Vanovschi,  
 K. Yao,  S. Yeganeh,  S. R. Yost,  Z.-Q. You,  I. Y. Zhang,  X. Zhang,  
 Y. Zhao,  B. R. Brooks,  G. K. L. Chan,  D. M. Chipman,  C. J. Cramer,  
 W. A. Goddard III,  M. S. Gordon,  W. J. Hehre,  A. Klamt,  
 H. F. Schaefer III,  M. W. Schmidt,  C. D. Sherrill,  D. G. Truhlar,  
 A. Warshel,  X. Xu,  A. Aspuru-Guzik,  R. Baer,  A. T. Bell,  N. A. Besley,  
 J.-D. Chai,  A. Dreuw,  B. D. Dunietz,  T. R. Furlani,  S. R. Gwaltney,  
 C.-P. Hsu,  Y. Jung,  J. Kong,  D. S. Lambrecht,  W. Liang,  C. Ochsenfeld,  
 V. A. Rassolov,  L. V. Slipchenko,  J. E. Subotnik,  T. Van Voorhis,  
 J. M. Herbert,  A. I. Krylov,  P. M. W. Gill,  M. Head-Gordon

 Contributors to earlier versions of Q-Chem not listed above: 
 R. D. Adamson,  J. Baker,  E. F. C. Byrd,  A. K. Chakraborty,  C.-L. Cheng,  
 H. Dachsel,  R. J. Doerksen,  G. Hawkins,  A. Heyden,  S. Hirata,  
 G. Kedziora,  F. J. Keil,  C. Kelley,  P. P. Korambath,  W. Kurlancheek,  
 A. M. Lee,  M. S. Lee,  D. Liotard,  I. Lotan,  P. E. Maslen,  N. Nair,  
 D. Neuhauser,  R. Olson,  B. Peters,  J. Ritchie,  N. E. Schultz,  
 N. Shenvi,  A. C. Simmonett,  K. S. Thanthiriwatte,  Q. Wu,  W. Zhang

 Please cite Q-Chem as follows:
 Y. Shao et al., Mol. Phys. 113, 184-215 (2015)
 DOI: 10.1080/00268976.2014.952696

 Q-Chem 4.4.2 for Intel X86 EM64T Linux

 Parts of Q-Chem use Armadillo 5.200.1 (Boston Tea Smuggler).
 http://arma.sourceforge.net/

 Q-Chem begins on Thu Sep 21 21:12:31 2017  


Host: 0

     Scratch files written to /scratch/taweetham/qchem40278//
The previous job contains 0 fragments, simply inherited here
FILE_GEOM_ORG=        593

Checking the input file for inconsistencies... 	...done.

--------------------------------------------------------------
User input:
--------------------------------------------------------------

$molecule
read
$end

$rem
   BASIS  =  6-311++G**
   JOB_TYPE  =  frequency
   METHOD  =  B3LYP
   SCF_GUESS = read
$end

--------------------------------------------------------------
 ----------------------------------------------------------------
             Standard Nuclear Orientation (Angstroms)
    I     Atom           X                Y                Z
 ----------------------------------------------------------------
    1      C       0.2818274922    -1.4374129606    -0.0000422793
    2      C      -0.7721438569    -0.4615288400    -0.0000618123
    3      C      -0.5451377475     0.8976694604    -0.0000236838
    4      N       0.7318975569     1.4054948061    -0.0000332543
    5      C       1.8426068175     0.5732487562    -0.0000587672
    6      N       1.5373532991    -0.7937785177    -0.0000358932
    7      N      -2.1481986228    -0.5858397226     0.0000377221
    8      C      -2.6503195081     0.6748816500    -0.0000302210
    9      N      -1.7044057662     1.6045064049     0.0000650606
   10      O       0.1759925610    -2.6507717051     0.0000484823
   11      O       2.9825316192     0.9864823539     0.0000702780
   12      H       0.8997544134     2.4012611319     0.0000452233
   13      H       2.3466347396    -1.4019899026     0.0000293020
   14      H      -2.6615482557    -1.4546005770     0.0000693239
   15      H      -3.7105587905     0.8758149663    -0.0000287953
 ----------------------------------------------------------------
 Molecular Point Group                 C1    NOp =  1
 Largest Abelian Subgroup              C1    NOp =  1
 Nuclear Repulsion Energy =   596.4164767953 hartrees
 There are       39 alpha and       39 beta electrons
 Requested basis set is 6-311++G(d,p)
 There are 86 shells and 270 basis functions

 Total QAlloc Memory Limit   2000 MB
 Mega-Array Size        61 MB
 MEM_STATIC part        62 MB

                       Distance Matrix (Angstroms)
             C (  1)   C (  2)   C (  3)   N (  4)   C (  5)   N (  6)
   C (  2)  1.436386
   C (  3)  2.477192  1.378025
   N (  4)  2.878313  2.397482  1.374302
   C (  5)  2.545347  2.812061  2.409683  1.387915
   N (  6)  1.410890  2.333274  2.682865  2.342128  1.400694
   N (  7)  2.574918  1.381658  2.184171  3.501481  4.155721  3.691413
   C (  8)  3.613762  2.195216  2.116938  3.460229  4.494076  4.437743
   N (  9)  3.632960  2.266631  1.357763  2.444418  3.693886  4.032465
   O ( 10)  1.217966  2.385738  3.620976  4.094182  3.629313  2.302548
   O ( 11)  3.628922  4.024217  3.528787  2.289307  1.212514  2.293004
   H ( 12)  3.888091  3.315239  2.085306  1.009815  2.056842  3.258038
   H ( 13)  2.065111  3.257491  3.694696  3.238726  2.038532  1.012352
   H ( 14)  2.943426  2.134488  3.164233  4.437975  4.939594  4.250583
   H ( 15)  4.614127  3.228432  3.165496  4.473922  5.561402  5.507098
             N (  7)   C (  8)   N (  9)   O ( 10)   O ( 11)   H ( 12)
   C (  8)  1.357035
   N (  9)  2.234853  1.326256
   O ( 10)  3.108988  4.364403  4.652235
   O ( 11)  5.366245  5.641463  4.727508  4.594157
   H ( 12)  4.267644  3.947583  2.723319  5.103613  2.517848
   H ( 13)  4.568329  5.411372  5.044794  2.504225  2.471672  4.069174
   H ( 14)  1.009095  2.129512  3.205348  3.079361  6.149351  5.248861
   H ( 15)  2.139487  1.079111  2.134395  5.248056  6.694005  4.856127
             H ( 13)   H ( 14)
   H ( 14)  5.008459
   H ( 15)  6.471320  2.555633

 A cutoff of  1.0D-11 yielded   3278 shell pairs
 There are     33327 function pairs (     36026 Cartesian)

 -------------------------------------------------------
 OpenMP Integral Computing Module                       
 Release: version 1.0, May 2013, Q-Chem Inc. Pittsburgh 
 -------------------------------------------------------
 Integral Job Info:
 Integral job number is                      11
 Integral operator is                         1
 short-range coefficients                     0
 long-range coefficients              100000000
 Omega coefficients                           0
 if combine SR and LR in K                    0
 Integral screening is                        0
 Integral computing path is                   2
 max size of driver memory is            800000
 size of driver memory is                593474
 size of scratch memory is              2260544
 max col of scratch BK array               1296
 max len of scratch array in speh3          155
 max len of scratch index in speh4           18
 max int batch size is                      520
 min int batch size is                       52
 fixed nKL is                                52
 max L of basis functions is                  2
 order of int derivative is                   0
 number of shells is                         86
 number of basis is                         281
 number of cartesian basis is               281
 number of contracted shell pairs          3278
 number of primitive shell pairs           8729
 maxK2 (contraction) of shell pair           36
 max number of K2 of shell pair               1
 max number of CS2 of shell pair            578
 max number of PS2 of shell pair           1956
 mem total for path MDJ                   80696
 -------------------------------------------------------
 Smallest overlap matrix eigenvalue = 3.28E-06
 Guess MOs from SCF MO coefficient file
 Reading MOs from coefficient file
 Reading MOs from coefficient file
 A restricted hybrid HF-DFT SCF calculation will be
 performed using Pulay DIIS extrapolation
 Exchange:     0.2000 Hartree-Fock + 0.0800 Slater + 0.7200 B88
 Correlation:  0.1900 VWN1RPA + 0.8100 LYP
 Using SG-1 standard quadrature grid
 SCF converges when DIIS error is below 1.0E-08
 ---------------------------------------
  Cycle       Energy         DIIS Error
 ---------------------------------------
    1    -562.5981788581      7.15E-04
    2    -562.6074022127      9.23E-05
    3    -562.6072714457      1.56E-04
    4    -562.6074719862      2.80E-05
    5    -562.6074773550      7.11E-06
    6    -562.6074781384      2.67E-06
    7    -562.6074781285      1.12E-06
    8    -562.6074781017      4.57E-07
    9    -562.6074780398      9.80E-08
   10    -562.6074780448      3.24E-08
   11    -562.6074780511      6.42E-09 Convergence criterion met
 ---------------------------------------
 SCF time:  CPU 105.08 s  wall 105.69 s
 SCF   energy in the final basis set = -562.6074780511
 Total energy in the final basis set = -562.6074780511

 --------------------------------------------------------------

                    Orbital Energies (a.u.)
 --------------------------------------------------------------

 Alpha MOs
 -- Occupied --
-19.120 -19.114 -14.413 -14.390 -14.380 -14.340 -10.337 -10.314
-10.277 -10.276 -10.237  -1.096  -1.071  -1.063  -0.991  -0.946
 -0.915  -0.805  -0.703  -0.689  -0.660  -0.644  -0.593  -0.554
 -0.519  -0.510  -0.498  -0.479  -0.464  -0.456  -0.445  -0.429
 -0.369  -0.332  -0.315  -0.314  -0.305  -0.287  -0.251
 -- Virtual --
 -0.061  -0.024  -0.006  -0.003   0.003   0.007   0.016   0.029
  0.035   0.050   0.063   0.067   0.068   0.083   0.085   0.091
  0.104   0.110   0.112   0.116   0.120   0.121   0.128   0.130
  0.137   0.152   0.163   0.167   0.168   0.172   0.176   0.183
  0.190   0.197   0.207   0.209   0.219   0.220   0.226   0.227
  0.233   0.243   0.260   0.261   0.271   0.280   0.282   0.291
  0.294   0.307   0.314   0.316   0.318   0.325   0.336   0.350
  0.352   0.368   0.376   0.401   0.409   0.411   0.436   0.454
  0.467   0.491   0.520   0.525   0.551   0.554   0.567   0.574
  0.585   0.646   0.650   0.652   0.663   0.677   0.694   0.725
  0.733   0.745   0.769   0.774   0.798   0.804   0.816   0.817
  0.841   0.846   0.864   0.888   0.889   0.909   0.921   0.940
  0.966   0.967   0.982   1.012   1.034   1.058   1.087   1.105
  1.113   1.122   1.134   1.143   1.171   1.175   1.183   1.198
  1.207   1.209   1.241   1.262   1.263   1.270   1.277   1.333
  1.381   1.472   1.512   1.555   1.557   1.585   1.610   1.616
  1.650   1.666   1.686   1.701   1.723   1.749   1.764   1.775
  1.800   1.814   1.842   1.861   1.883   1.892   1.938   1.998
  2.023   2.044   2.156   2.166   2.176   2.194   2.206   2.260
  2.286   2.299   2.317   2.367   2.452   2.462   2.469   2.538
  2.555   2.580   2.608   2.647   2.687   2.704   2.742   2.765
  2.774   2.788   2.809   2.816   2.846   2.882   2.886   2.898
  2.917   2.926   2.929   2.945   2.958   3.022   3.043   3.136
  3.165   3.347   3.355   3.355   3.372   3.403   3.435   3.480
  3.513   3.599   3.606   3.626   3.662   3.716   3.779   3.818
  3.828   3.867   3.900   3.934   4.033   4.180   4.489   4.658
  4.690   4.795   4.869   4.995   5.037   5.056   5.137   5.201
  5.272   5.367   5.771   5.802  23.695  23.829  23.892  23.928
 24.060  35.518  35.582  35.636  35.702  50.016  50.048
 --------------------------------------------------------------

          Ground-State Mulliken Net Atomic Charges

     Atom                 Charge (a.u.)
  ----------------------------------------
      1 C                     0.014071
      2 C                     0.145412
      3 C                    -0.077203
      4 N                    -0.429242
      5 C                     0.358271
      6 N                    -0.461850
      7 N                    -0.233703
      8 C                     0.255569
      9 N                    -0.175092
     10 O                    -0.342751
     11 O                    -0.337729
     12 H                     0.347872
     13 H                     0.385949
     14 H                     0.330628
     15 H                     0.219798
  ----------------------------------------
  Sum of atomic charges =     0.000000

 -----------------------------------------------------------------
                    Cartesian Multipole Moments
 -----------------------------------------------------------------
    Charge (ESU x 10^10)
                -0.0000
    Dipole Moment (Debye)
         X      -4.4281      Y       0.2136      Z      -0.0002
       Tot       4.4333
    Quadrupole Moments (Debye-Ang)
        XX     -58.7420     XY       0.9878     YY     -71.1767
        XZ      -0.0003     YZ      -0.0001     ZZ     -62.9084
    Octopole Moments (Debye-Ang^2)
       XXX     -80.4133    XXY     -38.5104    XYY       7.8265
       YYY      29.3040    XXZ      -0.0012    XYZ       0.0005
       YYZ      -0.0002    XZZ       4.9244    YZZ      -2.3534
       ZZZ       0.0008
    Hexadecapole Moments (Debye-Ang^3)
      XXXX   -1116.5857   XXXY     -53.3119   XXYY    -300.3336
      XYYY      57.0053   YYYY    -774.2940   XXXZ      -0.0024
      XXYZ      -0.0046   XYYZ       0.0006   YYYZ       0.0022
      XXZZ    -211.6547   XYZZ       4.5404   YYZZ    -126.8659
      XZZZ       0.0006   YZZZ      -0.0003   ZZZZ     -62.8495
 -----------------------------------------------------------------
 Calculating MO derivatives via CPSCF
   1         3          45      0.248623    0.040917
   2         3          45      0.032146    0.004525
   3         3          45      0.002620    0.000459
   4         9          39      0.000197    0.000036
   5        46           2      0.000004    0.000002
   6        48           0      0.000000    0.000000    Roots Converged
 Calculating analytic Hessian of the SCF energy
 Polarizability Matrix (a.u.)
            1           2           3
    1-119.5865018   0.9638633  -0.0004716
    2   0.9638633-104.6205248   0.0000460
    3  -0.0004716   0.0000460 -47.4641957

 Direct stationary perturbation theory relativistic correction:

 rels  =       0.172302403925
 relv  =      -0.853588371903
 rel2e =       0.394900530982
 E_rel =      -0.286385436997

 Hessian of the SCF Energy
            1           2           3           4           5           6
    1   0.5270461  -0.0322806   0.0000014  -0.1889541   0.0652705   0.0000011
    2  -0.0322806   0.9494101  -0.0000448   0.0750879  -0.1591449   0.0000013
    3   0.0000014  -0.0000448   0.1895194  -0.0000019   0.0000051  -0.0569799
    4  -0.1889541   0.0750879  -0.0000019   0.7326384  -0.0694109  -0.0000127
    5   0.0652705  -0.1591449   0.0000051  -0.0694109   0.7531173   0.0000007
    6   0.0000011   0.0000013  -0.0569799  -0.0000127   0.0000007   0.0950907
    7   0.0434654   0.0192982   0.0000016  -0.1241223  -0.0425161   0.0000016
    8   0.0372600  -0.0374706  -0.0000016  -0.0550588  -0.3309792  -0.0000057
    9   0.0000006   0.0000004  -0.0062485  -0.0000026  -0.0000104  -0.0691813
   10  -0.0418069   0.0146545  -0.0000006   0.0142975  -0.0375566  -0.0000034
   11   0.0118023   0.0053828  -0.0000001  -0.0422898  -0.0152250   0.0000008
   12   0.0000004  -0.0000005   0.0012584  -0.0000018   0.0000011   0.0060719
   13   0.0228987  -0.0316051   0.0000020  -0.0107120   0.0101144   0.0000010
   14  -0.0870958  -0.0047205  -0.0000001   0.0193010  -0.0252679  -0.0000021
   15   0.0000007  -0.0000008  -0.0153580  -0.0000000  -0.0000005   0.0041309
   16  -0.2134303  -0.0209551  -0.0000024  -0.0573130   0.0040592   0.0000003
   17   0.0217870  -0.1334971   0.0000047   0.0074963   0.0325078  -0.0000005
   18  -0.0000069   0.0000029  -0.0478841  -0.0000005  -0.0000015   0.0078114
   19  -0.0356800  -0.0037157   0.0000020  -0.2876073  -0.0313531   0.0000130
   20   0.0238248   0.0120838  -0.0000035  -0.0215565  -0.1155031   0.0000034
   21   0.0000002  -0.0000006  -0.0083014   0.0000125   0.0000044  -0.0420546
   22   0.0012790  -0.0124821   0.0000000  -0.0764290   0.0260479  -0.0000005
   23  -0.0160066   0.0051610   0.0000024   0.0703058  -0.0347730  -0.0000037
   24   0.0000001   0.0000002   0.0016526   0.0000026  -0.0000053   0.0168566
   25   0.0082042  -0.0037841  -0.0000013  -0.0093251   0.0728046   0.0000031
   26  -0.0059946  -0.0084427  -0.0000011   0.0097779  -0.0405054  -0.0000016
   27   0.0000003  -0.0000011   0.0073298   0.0000005  -0.0000007   0.0177031
   28  -0.1039965  -0.0291921   0.0000017   0.0148797   0.0332306  -0.0000018
   29  -0.0318787  -0.6518707   0.0000414   0.0157082  -0.0720172   0.0000061
   30   0.0000020   0.0000421  -0.0739198  -0.0000003   0.0000048   0.0205779
   31   0.0061572   0.0055063  -0.0000008   0.0021860  -0.0004925  -0.0000005
   32   0.0233466  -0.0004036  -0.0000008  -0.0045122   0.0057194   0.0000004
   33   0.0000013   0.0000005   0.0066429  -0.0000000   0.0000003  -0.0014964
   34  -0.0020065  -0.0000892   0.0000000  -0.0042870   0.0005696   0.0000001
   35   0.0007588  -0.0015222   0.0000001  -0.0008612   0.0024527  -0.0000000
   36   0.0000001  -0.0000003  -0.0005459   0.0000000   0.0000001   0.0018542
   37  -0.0221711   0.0221803  -0.0000016  -0.0037792  -0.0040348   0.0000000
   38  -0.0118990   0.0202060  -0.0000016  -0.0033144  -0.0017664   0.0000003
   39  -0.0000005   0.0000000   0.0006070   0.0000003  -0.0000002   0.0026198
   40  -0.0005385  -0.0026946   0.0000001  -0.0037259  -0.0272354  -0.0000012
   41   0.0002218   0.0039496  -0.0000001   0.0006173   0.0070834  -0.0000002
   42   0.0000000  -0.0000004  -0.0001732   0.0000012   0.0000020  -0.0059110
   43  -0.0004666   0.0000710  -0.0000002   0.0022527   0.0005027  -0.0000002
   44   0.0008836   0.0008788   0.0000000  -0.0012908  -0.0056985   0.0000009
   45  -0.0000007   0.0000009   0.0024008   0.0000027   0.0000001   0.0029068
            7           8           9          10          11          12
    1   0.0434654   0.0372600   0.0000006  -0.0418069   0.0118023   0.0000004
    2   0.0192982  -0.0374706   0.0000004   0.0146545   0.0053828  -0.0000005
    3   0.0000016  -0.0000016  -0.0062485  -0.0000006  -0.0000001   0.0012584
    4  -0.1241223  -0.0550588  -0.0000026   0.0142975  -0.0422898  -0.0000018
    5  -0.0425161  -0.3309792  -0.0000104  -0.0375566  -0.0152250   0.0000011
    6   0.0000016  -0.0000057  -0.0691813  -0.0000034   0.0000008   0.0060719
    7   0.7948594   0.0827066  -0.0000158  -0.2778119  -0.0885721   0.0000008
    8   0.0827066   0.7227051   0.0000226  -0.0659495  -0.1851698  -0.0000090
    9  -0.0000158   0.0000226   0.1511604   0.0000064  -0.0000072  -0.0320096
   10  -0.2778119  -0.0659495   0.0000064   0.6977697   0.0673675   0.0000040
   11  -0.0885721  -0.1851698  -0.0000072   0.0673675   0.8499058   0.0000467
   12   0.0000008  -0.0000090  -0.0320096   0.0000040   0.0000467   0.0479465
   13  -0.0590131   0.0009115   0.0000014  -0.1894377   0.0601810   0.0000032
   14   0.0344458   0.0508836   0.0000021   0.0350435  -0.2017668  -0.0000079
   15   0.0000014   0.0000012  -0.0059804  -0.0000025  -0.0000046  -0.0544976
   16  -0.0099492  -0.0094298  -0.0000005   0.0237843   0.0294890   0.0000016
   17  -0.0234631  -0.0200286  -0.0000005   0.0343689  -0.0482387   0.0000011
   18   0.0000000   0.0000006   0.0018469   0.0000010  -0.0000002   0.0070331
   19  -0.0246564  -0.0601046   0.0000023  -0.0188307   0.0012638   0.0000003
   20  -0.0172083  -0.0513531   0.0000011  -0.0006817  -0.0031447  -0.0000007
   21  -0.0000027   0.0000039   0.0096193   0.0000020  -0.0000004   0.0020729
   22  -0.1112775   0.0148192  -0.0000009   0.0007853   0.0025822   0.0000003
   23  -0.0326891   0.0375270   0.0000010  -0.0032246  -0.0071108  -0.0000005
   24   0.0000023   0.0000025   0.0074972   0.0000002  -0.0000008   0.0045009
   25  -0.2183131   0.0889732   0.0000131  -0.0440237   0.0229872   0.0000028
   26   0.0772706  -0.1846016  -0.0000088  -0.0065129   0.0260211   0.0000021
   27   0.0000108  -0.0000133  -0.0694955   0.0000016   0.0000015  -0.0018324
   28  -0.0116531  -0.0038109  -0.0000004   0.0077680  -0.0043250  -0.0000001
   29   0.0067878   0.0155290   0.0000005  -0.0073766  -0.0062899   0.0000002
   30  -0.0000009  -0.0000006   0.0055961   0.0000004   0.0000003  -0.0007292
   31   0.0055002   0.0088708  -0.0000008  -0.0898645   0.0056824  -0.0000074
   32  -0.0066071  -0.0096427  -0.0000001   0.0316446   0.0301134   0.0000011
   33  -0.0000002   0.0000001   0.0052372  -0.0000036   0.0000004   0.0197979
   34   0.0025999  -0.0357443  -0.0000029  -0.0828552  -0.0616970  -0.0000037
   35  -0.0048871  -0.0048443   0.0000003  -0.0591953  -0.4408675  -0.0000340
   36   0.0000003   0.0000014  -0.0042431  -0.0000050  -0.0000364  -0.0050996
   37  -0.0007358  -0.0006726   0.0000001   0.0001100  -0.0038576  -0.0000004
   38  -0.0014111  -0.0004576   0.0000000  -0.0031678  -0.0055456   0.0000000
   39  -0.0000000   0.0000001  -0.0010601   0.0000002  -0.0000003   0.0031037
   40  -0.0077991   0.0004585   0.0000005   0.0007238  -0.0015333   0.0000000
   41   0.0013944   0.0004225  -0.0000002   0.0014402   0.0003427   0.0000001
   42   0.0000006  -0.0000006   0.0012226  -0.0000003   0.0000002   0.0013048
   43  -0.0010929  -0.0032294  -0.0000005  -0.0006080   0.0009194  -0.0000001
   44  -0.0045494  -0.0025196  -0.0000008  -0.0008541   0.0015930   0.0000001
   45   0.0000003  -0.0000015   0.0060389  -0.0000003   0.0000001   0.0010783
           13          14          15          16          17          18
    1   0.0228987  -0.0870958   0.0000007  -0.2134303   0.0217870  -0.0000069
    2  -0.0316051  -0.0047205  -0.0000008  -0.0209551  -0.1334971   0.0000029
    3   0.0000020  -0.0000001  -0.0153580  -0.0000024   0.0000047  -0.0478841
    4  -0.0107120   0.0193010  -0.0000000  -0.0573130   0.0074963  -0.0000005
    5   0.0101144  -0.0252679  -0.0000005   0.0040592   0.0325078  -0.0000015
    6   0.0000010  -0.0000021   0.0041309   0.0000003  -0.0000005   0.0078114
    7  -0.0590131   0.0344458   0.0000014  -0.0099492  -0.0234631   0.0000000
    8   0.0009115   0.0508836   0.0000012  -0.0094298  -0.0200286   0.0000006
    9   0.0000014   0.0000021  -0.0059804  -0.0000005  -0.0000005   0.0018469
   10  -0.1894377   0.0350435  -0.0000025   0.0237843   0.0343689   0.0000010
   11   0.0601810  -0.2017668  -0.0000046   0.0294890  -0.0482387  -0.0000002
   12   0.0000032  -0.0000079  -0.0544976   0.0000016   0.0000011   0.0070331
   13   0.9420263   0.1203893   0.0000519  -0.1454083  -0.0145127  -0.0000022
   14   0.1203893   0.5997262   0.0000209   0.0309438  -0.2171556   0.0000057
   15   0.0000519   0.0000209   0.1994894  -0.0000045   0.0000008  -0.0532187
   16  -0.1454083   0.0309438  -0.0000045   0.7464924  -0.0971412   0.0000306
   17  -0.0145127  -0.2171556   0.0000008  -0.0971412   0.6925301  -0.0000235
   18  -0.0000022   0.0000057  -0.0532187   0.0000306  -0.0000235   0.0547927
   19   0.0098120  -0.0138544   0.0000002   0.0064904   0.0095793  -0.0000003
   20   0.0033358  -0.0059320  -0.0000004   0.0055379  -0.0010076   0.0000006
   21  -0.0000009   0.0000017  -0.0017110  -0.0000013  -0.0000006   0.0039212
   22  -0.0011644   0.0047313   0.0000006  -0.0031518  -0.0019742   0.0000001
   23   0.0030339  -0.0028872   0.0000005   0.0037321   0.0012308  -0.0000004
   24   0.0000004  -0.0000003   0.0019979   0.0000003   0.0000001  -0.0003079
   25   0.0058267  -0.0103817  -0.0000006  -0.0028387   0.0037766   0.0000001
   26  -0.0033205  -0.0030638   0.0000003   0.0002818   0.0008254   0.0000000
   27  -0.0000010   0.0000012   0.0000271  -0.0000008  -0.0000004  -0.0003380
   28  -0.0074505   0.0187325   0.0000002  -0.0043764  -0.0745997   0.0000043
   29   0.0028187   0.0107720   0.0000003  -0.0471871  -0.0588228   0.0000044
   30  -0.0000005  -0.0000009   0.0067229   0.0000023   0.0000036   0.0171888
   31  -0.6001936  -0.1788829  -0.0000511  -0.0266196  -0.0499684  -0.0000047
   32  -0.1803317  -0.1667181  -0.0000186  -0.0782105  -0.0416675  -0.0000055
   33  -0.0000549  -0.0000200  -0.0791339  -0.0000037  -0.0000031   0.0200191
   34   0.0172244   0.0308236   0.0000026  -0.0056428   0.0033979  -0.0000002
   35  -0.0028875  -0.0169910  -0.0000008   0.0027850   0.0005092  -0.0000003
   36  -0.0000000  -0.0000004  -0.0014840  -0.0000003   0.0000004   0.0031229
   37   0.0154497  -0.0028532   0.0000013  -0.3090327   0.1802369  -0.0000213
   38   0.0331910  -0.0172232   0.0000018   0.1759552  -0.2056535   0.0000173
   39  -0.0000005   0.0000008  -0.0010812  -0.0000221   0.0000177  -0.0133241
   40  -0.0000482  -0.0006320  -0.0000000   0.0007698   0.0006400  -0.0000000
   41  -0.0014014   0.0010997  -0.0000001  -0.0003417  -0.0012223   0.0000000
   42   0.0000002  -0.0000002  -0.0002943   0.0000000   0.0000001  -0.0001390
   43   0.0001900  -0.0007108  -0.0000000   0.0002260   0.0003763   0.0000000
   44   0.0000832  -0.0007554   0.0000000   0.0004813  -0.0003097   0.0000000
   45  -0.0000001  -0.0000005   0.0003909   0.0000004   0.0000003  -0.0005241
           19          20          21          22          23          24
    1  -0.0356800   0.0238248   0.0000002   0.0012790  -0.0160066   0.0000001
    2  -0.0037157   0.0120838  -0.0000006  -0.0124821   0.0051610   0.0000002
    3   0.0000020  -0.0000035  -0.0083014   0.0000000   0.0000024   0.0016526
    4  -0.2876073  -0.0215565   0.0000125  -0.0764290   0.0703058   0.0000026
    5  -0.0313531  -0.1155031   0.0000044   0.0260479  -0.0347730  -0.0000053
    6   0.0000130   0.0000034  -0.0420546  -0.0000005  -0.0000037   0.0168566
    7  -0.0246564  -0.0172083  -0.0000027  -0.1112775  -0.0326891   0.0000023
    8  -0.0601046  -0.0513531   0.0000039   0.0148192   0.0375270   0.0000025
    9   0.0000023   0.0000011   0.0096193  -0.0000009   0.0000010   0.0074972
   10  -0.0188307  -0.0006817   0.0000020   0.0007853  -0.0032246   0.0000002
   11   0.0012638  -0.0031447  -0.0000004   0.0025822  -0.0071108  -0.0000008
   12   0.0000003  -0.0000007   0.0020729   0.0000003  -0.0000005   0.0045009
   13   0.0098120   0.0033358  -0.0000009  -0.0011644   0.0030339   0.0000004
   14  -0.0138544  -0.0059320   0.0000017   0.0047313  -0.0028872  -0.0000003
   15   0.0000002  -0.0000004  -0.0017110   0.0000006   0.0000005   0.0019979
   16   0.0064904   0.0055379  -0.0000013  -0.0031518   0.0037321   0.0000003
   17   0.0095793  -0.0010076  -0.0000006  -0.0019742   0.0012308   0.0000001
   18  -0.0000003   0.0000006   0.0039212   0.0000001  -0.0000004  -0.0003079
   19   0.6969524   0.1581964  -0.0000188  -0.1527391   0.0845044  -0.0000017
   20   0.1581964   0.8893024  -0.0000232   0.0813111  -0.2839085   0.0000093
   21  -0.0000188  -0.0000232   0.0768570  -0.0000025   0.0000090  -0.0595371
   22  -0.1527391   0.0813111  -0.0000025   0.9104017  -0.0252944   0.0000094
   23   0.0845044  -0.2839085   0.0000090  -0.0252944   0.6063254   0.0000065
   24  -0.0000017   0.0000093  -0.0595371   0.0000094   0.0000065   0.1395515
   25  -0.0158359  -0.0628644   0.0000027  -0.2400157  -0.1472005  -0.0000121
   26  -0.0053766  -0.0902806  -0.0000046  -0.1264856  -0.2350805  -0.0000108
   27   0.0000011   0.0000020   0.0216823  -0.0000118  -0.0000152  -0.0732917
   28   0.0063462  -0.0019370  -0.0000002   0.0011388   0.0014374  -0.0000001
   29  -0.0035896   0.0042721  -0.0000007   0.0030157  -0.0062113  -0.0000001
   30  -0.0000001  -0.0000001  -0.0010080  -0.0000001   0.0000000  -0.0001306
   31  -0.0055909  -0.0000736   0.0000004  -0.0020381  -0.0026108  -0.0000001
   32   0.0014978   0.0020258  -0.0000003  -0.0018055  -0.0007149  -0.0000000
   33  -0.0000004   0.0000002   0.0001463  -0.0000003  -0.0000003  -0.0005298
   34  -0.0007949  -0.0006515   0.0000001  -0.0008436  -0.0013103  -0.0000001
   35   0.0012910  -0.0000590  -0.0000003   0.0002573   0.0003334   0.0000001
   36   0.0000003   0.0000000   0.0013464  -0.0000000   0.0000001  -0.0009023
   37  -0.0004186   0.0013921  -0.0000002  -0.0003752  -0.0007159   0.0000001
   38  -0.0005291   0.0009739   0.0000000  -0.0004351  -0.0000771  -0.0000000
   39  -0.0000001   0.0000002   0.0010793   0.0000000  -0.0000002  -0.0001467
   40  -0.1740288  -0.1682335   0.0000078   0.0163766   0.0074573   0.0000001
   41  -0.1705433  -0.3554313   0.0000130  -0.0188922  -0.0112671  -0.0000015
   42   0.0000058   0.0000102  -0.0042882   0.0000013   0.0000017  -0.0081662
   43  -0.0034181  -0.0003915   0.0000010  -0.3419470   0.0585812  -0.0000012
   44   0.0327337  -0.0020379  -0.0000013   0.0546042  -0.0685474   0.0000001
   45  -0.0000037   0.0000008   0.0001758   0.0000044  -0.0000009  -0.0290443
           25          26          27          28          29          30
    1   0.0082042  -0.0059946   0.0000003  -0.1039965  -0.0318787   0.0000020
    2  -0.0037841  -0.0084427  -0.0000011  -0.0291921  -0.6518707   0.0000421
    3  -0.0000013  -0.0000011   0.0073298   0.0000017   0.0000414  -0.0739198
    4  -0.0093251   0.0097779   0.0000005   0.0148797   0.0157082  -0.0000003
    5   0.0728046  -0.0405054  -0.0000007   0.0332306  -0.0720172   0.0000048
    6   0.0000031  -0.0000016   0.0177031  -0.0000018   0.0000061   0.0205779
    7  -0.2183131   0.0772706   0.0000108  -0.0116531   0.0067878  -0.0000009
    8   0.0889732  -0.1846016  -0.0000133  -0.0038109   0.0155290  -0.0000006
    9   0.0000131  -0.0000088  -0.0694955  -0.0000004   0.0000005   0.0055961
   10  -0.0440237  -0.0065129   0.0000016   0.0077680  -0.0073766   0.0000004
   11   0.0229872   0.0260211   0.0000015  -0.0043250  -0.0062899   0.0000003
   12   0.0000028   0.0000021  -0.0018324  -0.0000001   0.0000002  -0.0007292
   13   0.0058267  -0.0033205  -0.0000010  -0.0074505   0.0028187  -0.0000005
   14  -0.0103817  -0.0030638   0.0000012   0.0187325   0.0107720  -0.0000009
   15  -0.0000006   0.0000003   0.0000271   0.0000002   0.0000003   0.0067229
   16  -0.0028387   0.0002818  -0.0000008  -0.0043764  -0.0471871   0.0000023
   17   0.0037766   0.0008254  -0.0000004  -0.0745997  -0.0588228   0.0000036
   18   0.0000001   0.0000000  -0.0003380   0.0000043   0.0000044   0.0171888
   19  -0.0158359  -0.0053766   0.0000011   0.0063462  -0.0035896  -0.0000001
   20  -0.0628644  -0.0902806   0.0000020  -0.0019370   0.0042721  -0.0000001
   21   0.0000027  -0.0000046   0.0216823  -0.0000002  -0.0000007  -0.0010080
   22  -0.2400157  -0.1264856  -0.0000118   0.0011388   0.0030157  -0.0000001
   23  -0.1472005  -0.2350805  -0.0000152   0.0014374  -0.0062113   0.0000000
   24  -0.0000121  -0.0000108  -0.0732917  -0.0000001  -0.0000001  -0.0001306
   25   0.5295841   0.0465713  -0.0000029  -0.0009233   0.0055754  -0.0000001
   26   0.0465713   0.5296026   0.0000250   0.0039963  -0.0004448   0.0000006
   27  -0.0000029   0.0000250   0.0968770   0.0000003  -0.0000001  -0.0025445
   28  -0.0009233   0.0039963   0.0000003   0.0928808   0.0611018  -0.0000035
   29   0.0055754  -0.0004448  -0.0000001   0.0611018   0.7743040  -0.0000506
   30  -0.0000001   0.0000006  -0.0025445  -0.0000035  -0.0000506   0.0346941
   31  -0.0021695  -0.0008348   0.0000003  -0.0020940  -0.0061095   0.0000007
   32   0.0026806   0.0009020  -0.0000001  -0.0064106  -0.0056569   0.0000006
   33   0.0000000  -0.0000002   0.0008260  -0.0000005  -0.0000008  -0.0013773
   34   0.0035379   0.0022929   0.0000002   0.0005335  -0.0000396  -0.0000000
   35   0.0002650   0.0003851   0.0000001  -0.0000417   0.0012243  -0.0000000
   36  -0.0000003   0.0000002  -0.0015129  -0.0000000   0.0000001  -0.0003176
   37   0.0005841   0.0001579  -0.0000000   0.0053186  -0.0006266   0.0000003
   38   0.0000793   0.0001175  -0.0000000   0.0030793  -0.0025611   0.0000001
   39   0.0000001  -0.0000000   0.0003487   0.0000001  -0.0000004  -0.0039264
   40   0.0012563   0.0064060   0.0000003   0.0015558   0.0018159  -0.0000002
   41   0.0037554  -0.0034846   0.0000005  -0.0012353  -0.0023999   0.0000002
   42  -0.0000013  -0.0000014   0.0071785   0.0000000   0.0000002  -0.0008692
   43  -0.0155483   0.0017703   0.0000010   0.0000724  -0.0000157   0.0000000
   44  -0.0232381   0.0080502   0.0000007  -0.0000254   0.0001732  -0.0000000
   45  -0.0000033   0.0000004  -0.0029574   0.0000000  -0.0000004   0.0000428
           31          32          33          34          35          36
    1   0.0061572   0.0233466   0.0000013  -0.0020065   0.0007588   0.0000001
    2   0.0055063  -0.0004036   0.0000005  -0.0000892  -0.0015222  -0.0000003
    3  -0.0000008  -0.0000008   0.0066429   0.0000000   0.0000001  -0.0005459
    4   0.0021860  -0.0045122  -0.0000000  -0.0042870  -0.0008612   0.0000000
    5  -0.0004925   0.0057194   0.0000003   0.0005696   0.0024527   0.0000001
    6  -0.0000005   0.0000004  -0.0014964   0.0000001  -0.0000000   0.0018542
    7   0.0055002  -0.0066071  -0.0000002   0.0025999  -0.0048871   0.0000003
    8   0.0088708  -0.0096427   0.0000001  -0.0357443  -0.0048443   0.0000014
    9  -0.0000008  -0.0000001   0.0052372  -0.0000029   0.0000003  -0.0042431
   10  -0.0898645   0.0316446  -0.0000036  -0.0828552  -0.0591953  -0.0000050
   11   0.0056824   0.0301134   0.0000004  -0.0616970  -0.4408675  -0.0000364
   12  -0.0000074   0.0000011   0.0197979  -0.0000037  -0.0000340  -0.0050996
   13  -0.6001936  -0.1803317  -0.0000549   0.0172244  -0.0028875  -0.0000000
   14  -0.1788829  -0.1667181  -0.0000200   0.0308236  -0.0169910  -0.0000004
   15  -0.0000511  -0.0000186  -0.0791339   0.0000026  -0.0000008  -0.0014840
   16  -0.0266196  -0.0782105  -0.0000037  -0.0056428   0.0027850  -0.0000003
   17  -0.0499684  -0.0416675  -0.0000031   0.0033979   0.0005092   0.0000004
   18  -0.0000047  -0.0000055   0.0200191  -0.0000002  -0.0000003   0.0031229
   19  -0.0055909   0.0014978  -0.0000004  -0.0007949   0.0012910   0.0000003
   20  -0.0000736   0.0020258   0.0000002  -0.0006515  -0.0000590   0.0000000
   21   0.0000004  -0.0000003   0.0001463   0.0000001  -0.0000003   0.0013464
   22  -0.0020381  -0.0018055  -0.0000003  -0.0008436   0.0002573  -0.0000000
   23  -0.0026108  -0.0007149  -0.0000003  -0.0013103   0.0003334   0.0000001
   24  -0.0000001  -0.0000000  -0.0005298  -0.0000001   0.0000001  -0.0009023
   25  -0.0021695   0.0026806   0.0000000   0.0035379   0.0002650  -0.0000003
   26  -0.0008348   0.0009020  -0.0000002   0.0022929   0.0003851   0.0000002
   27   0.0000003  -0.0000001   0.0008260   0.0000002   0.0000001  -0.0015129
   28  -0.0020940  -0.0064106  -0.0000005   0.0005335  -0.0000417  -0.0000000
   29  -0.0061095  -0.0056569  -0.0000008  -0.0000396   0.0012243   0.0000001
   30   0.0000007   0.0000006  -0.0013773  -0.0000000  -0.0000000  -0.0003176
   31   0.7186342   0.2233463   0.0000630  -0.0009741  -0.0028037   0.0000006
   32   0.2233463   0.1794453   0.0000229  -0.0047367   0.0021009   0.0000002
   33   0.0000630   0.0000229   0.0373012  -0.0000005   0.0000002  -0.0036969
   34  -0.0009741  -0.0047367  -0.0000005   0.0732242   0.0655517   0.0000043
   35  -0.0028037   0.0021009   0.0000002   0.0655517   0.4576886   0.0000346
   36   0.0000006   0.0000002  -0.0036969   0.0000043   0.0000346   0.0097746
   37  -0.0029663  -0.0003014  -0.0000002   0.0007121  -0.0002748  -0.0000001
   38  -0.0020662   0.0044346  -0.0000003   0.0012967  -0.0004416   0.0000001
   39   0.0000005   0.0000001  -0.0035269  -0.0000000  -0.0000001   0.0011021
   40   0.0002090   0.0002588   0.0000000  -0.0004720   0.0000303   0.0000001
   41   0.0007378  -0.0000950   0.0000001   0.0002551  -0.0000002   0.0000000
   42  -0.0000001  -0.0000000  -0.0000152   0.0000000  -0.0000000   0.0006566
   43  -0.0001759   0.0001410   0.0000000   0.0000440   0.0000123   0.0000000
   44  -0.0003012   0.0001572  -0.0000000   0.0000811   0.0000316  -0.0000000
   45   0.0000001   0.0000001  -0.0001943   0.0000000   0.0000000  -0.0000545
           37          38          39          40          41          42
    1  -0.0221711  -0.0118990  -0.0000005  -0.0005385   0.0002218   0.0000000
    2   0.0221803   0.0202060   0.0000000  -0.0026946   0.0039496  -0.0000004
    3  -0.0000016  -0.0000016   0.0006070   0.0000001  -0.0000001  -0.0001732
    4  -0.0037792  -0.0033144   0.0000003  -0.0037259   0.0006173   0.0000012
    5  -0.0040348  -0.0017664  -0.0000002  -0.0272354   0.0070834   0.0000020
    6   0.0000000   0.0000003   0.0026198  -0.0000012  -0.0000002  -0.0059110
    7  -0.0007358  -0.0014111  -0.0000000  -0.0077991   0.0013944   0.0000006
    8  -0.0006726  -0.0004576   0.0000001   0.0004585   0.0004225  -0.0000006
    9   0.0000001   0.0000000  -0.0010601   0.0000005  -0.0000002   0.0012226
   10   0.0001100  -0.0031678   0.0000002   0.0007238   0.0014402  -0.0000003
   11  -0.0038576  -0.0055456  -0.0000003  -0.0015333   0.0003427   0.0000002
   12  -0.0000004   0.0000000   0.0031037   0.0000000   0.0000001   0.0013048
   13   0.0154497   0.0331910  -0.0000005  -0.0000482  -0.0014014   0.0000002
   14  -0.0028532  -0.0172232   0.0000008  -0.0006320   0.0010997  -0.0000002
   15   0.0000013   0.0000018  -0.0010812  -0.0000000  -0.0000001  -0.0002943
   16  -0.3090327   0.1759552  -0.0000221   0.0007698  -0.0003417   0.0000000
   17   0.1802369  -0.2056535   0.0000177   0.0006400  -0.0012223   0.0000001
   18  -0.0000213   0.0000173  -0.0133241  -0.0000000   0.0000000  -0.0001390
   19  -0.0004186  -0.0005291  -0.0000001  -0.1740288  -0.1705433   0.0000058
   20   0.0013921   0.0009739   0.0000002  -0.1682335  -0.3554313   0.0000102
   21  -0.0000002   0.0000000   0.0010793   0.0000078   0.0000130  -0.0042882
   22  -0.0003752  -0.0004351   0.0000000   0.0163766  -0.0188922   0.0000013
   23  -0.0007159  -0.0000771  -0.0000002   0.0074573  -0.0112671   0.0000017
   24   0.0000001  -0.0000000  -0.0001467   0.0000001  -0.0000015  -0.0081662
   25   0.0005841   0.0000793   0.0000001   0.0012563   0.0037554  -0.0000013
   26   0.0001579   0.0001175  -0.0000000   0.0064060  -0.0034846  -0.0000014
   27  -0.0000000  -0.0000000   0.0003487   0.0000003   0.0000005   0.0071785
   28   0.0053186   0.0030793   0.0000001   0.0015558  -0.0012353   0.0000000
   29  -0.0006266  -0.0025611  -0.0000004   0.0018159  -0.0023999   0.0000002
   30   0.0000003   0.0000001  -0.0039264  -0.0000002   0.0000002  -0.0008692
   31  -0.0029663  -0.0020662   0.0000005   0.0002090   0.0007378  -0.0000001
   32  -0.0003014   0.0044346   0.0000001   0.0002588  -0.0000950  -0.0000000
   33  -0.0000002  -0.0000003  -0.0035269   0.0000000   0.0000001  -0.0000152
   34   0.0007121   0.0012967  -0.0000000  -0.0004720   0.0002551   0.0000000
   35  -0.0002748  -0.0004416  -0.0000001   0.0000303  -0.0000002  -0.0000000
   36  -0.0000001   0.0000001   0.0011021   0.0000001   0.0000000   0.0006566
   37   0.3173688  -0.1908112   0.0000220  -0.0000736   0.0000611  -0.0000000
   38  -0.1908112   0.2078025  -0.0000177   0.0000415   0.0001019   0.0000000
   39   0.0000220  -0.0000177   0.0143324   0.0000000  -0.0000000   0.0001396
   40  -0.0000736   0.0000415   0.0000000   0.1661649   0.1833353  -0.0000075
   41   0.0000611   0.0001019  -0.0000000   0.1833353   0.3606229  -0.0000117
   42  -0.0000000   0.0000000   0.0001396  -0.0000075  -0.0000117   0.0110950
   43   0.0000092  -0.0000091   0.0000000  -0.0003701   0.0005956  -0.0000000
   44   0.0001198   0.0000898  -0.0000000  -0.0001147   0.0002776  -0.0000001
   45   0.0000000   0.0000000  -0.0002672   0.0000000  -0.0000000  -0.0017407
           43          44          45
    1  -0.0004666   0.0008836  -0.0000007
    2   0.0000710   0.0008788   0.0000009
    3  -0.0000002   0.0000000   0.0024008
    4   0.0022527  -0.0012908   0.0000027
    5   0.0005027  -0.0056985   0.0000001
    6  -0.0000002   0.0000009   0.0029068
    7  -0.0010929  -0.0045494   0.0000003
    8  -0.0032294  -0.0025196  -0.0000015
    9  -0.0000005  -0.0000008   0.0060389
   10  -0.0006080  -0.0008541  -0.0000003
   11   0.0009194   0.0015930   0.0000001
   12  -0.0000001   0.0000001   0.0010783
   13   0.0001900   0.0000832  -0.0000001
   14  -0.0007108  -0.0007554  -0.0000005
   15  -0.0000000   0.0000000   0.0003909
   16   0.0002260   0.0004813   0.0000004
   17   0.0003763  -0.0003097   0.0000003
   18   0.0000000   0.0000000  -0.0005241
   19  -0.0034181   0.0327337  -0.0000037
   20  -0.0003915  -0.0020379   0.0000008
   21   0.0000010  -0.0000013   0.0001758
   22  -0.3419470   0.0546042   0.0000044
   23   0.0585812  -0.0685474  -0.0000009
   24  -0.0000012   0.0000001  -0.0290443
   25  -0.0155483  -0.0232381  -0.0000033
   26   0.0017703   0.0080502   0.0000004
   27   0.0000010   0.0000007  -0.0029574
   28   0.0000724  -0.0000254   0.0000000
   29  -0.0000157   0.0001732  -0.0000004
   30   0.0000000  -0.0000000   0.0000428
   31  -0.0001759  -0.0003012   0.0000001
   32   0.0001410   0.0001572   0.0000001
   33   0.0000000  -0.0000000  -0.0001943
   34   0.0000440   0.0000811   0.0000000
   35   0.0000123   0.0000316   0.0000000
   36   0.0000000  -0.0000000  -0.0000545
   37   0.0000092   0.0001198   0.0000000
   38  -0.0000091   0.0000898   0.0000000
   39   0.0000000  -0.0000000  -0.0002672
   40  -0.0003701  -0.0001147   0.0000000
   41   0.0005956   0.0002776  -0.0000000
   42  -0.0000000  -0.0000001  -0.0017407
   43   0.3608328  -0.0586134   0.0000002
   44  -0.0586134   0.0686171   0.0000004
   45   0.0000002   0.0000004   0.0217482
 Gradient time:  CPU 2240.36 s  wall 2243.21 s
 **********************************************************************
 **                                                                  **
 **                       VIBRATIONAL ANALYSIS                       **
 **                       --------------------                       **
 **                                                                  **
 **        VIBRATIONAL FREQUENCIES (CM**-1) AND NORMAL MODES         **
 **     FORCE CONSTANTS (mDYN/ANGSTROM) AND REDUCED MASSES (AMU)     **
 **                  INFRARED INTENSITIES (KM/MOL)                   **
 **                                                                  **
 **********************************************************************


 Mode:                 1                      2                      3
 Frequency:       104.56                 145.01                 179.91
 Force Cnst:      0.0590                 0.1104                 0.1260
 Red. Mass:       9.1603                 8.9065                 6.6062
 IR Active:          YES                    YES                    YES
 IR Intens:        0.366                  4.587                  0.407
 Raman Active:       YES                    YES                    YES
               X      Y      Z        X      Y      Z        X      Y      Z
 C          0.000  0.000 -0.107   -0.000  0.000 -0.037   -0.000 -0.000 -0.021
 C         -0.000 -0.000 -0.167   -0.000  0.000 -0.398    0.000  0.000 -0.280
 C          0.000  0.000 -0.240   -0.000 -0.000 -0.013    0.000 -0.000 -0.118
 N          0.000  0.000 -0.407    0.000 -0.000  0.150    0.000  0.000 -0.154
 C         -0.000 -0.000  0.003    0.000 -0.000 -0.046    0.000 -0.000  0.043
 N          0.000 -0.000 -0.200    0.000 -0.000 -0.217   -0.000  0.000  0.483
 N          0.000 -0.000  0.182    0.000 -0.000 -0.309    0.000 -0.000 -0.095
 C          0.000 -0.000  0.260    0.000 -0.000  0.073    0.000 -0.000  0.180
 N          0.000  0.000 -0.000    0.000 -0.000  0.284    0.000 -0.000  0.160
 O          0.000  0.000  0.047   -0.000  0.000  0.436   -0.000 -0.000 -0.110
 O         -0.000 -0.000  0.462    0.000 -0.000 -0.038    0.000  0.000 -0.123
 H          0.000 -0.000 -0.081    0.000 -0.000  0.372   -0.000  0.000 -0.319
 H         -0.000  0.000  0.049   -0.000  0.000 -0.061   -0.000  0.000  0.554
 H          0.000  0.000  0.344    0.000 -0.000 -0.480    0.000 -0.000 -0.064
 H          0.000 -0.000  0.503    0.000 -0.000  0.154    0.000 -0.000  0.375
 TransDip   0.000 -0.000  0.019    0.000 -0.000 -0.069    0.000 -0.000  0.020

 Mode:                 4                      5                      6
 Frequency:       296.24                 320.77                 378.32
 Force Cnst:      0.3656                 0.5331                 1.0825
 Red. Mass:       7.0707                 8.7938                12.8366
 IR Active:          YES                    YES                    YES
 IR Intens:       24.019                  1.118                  5.363
 Raman Active:       YES                    YES                    YES
               X      Y      Z        X      Y      Z        X      Y      Z
 C         -0.005 -0.109  0.000   -0.000 -0.000 -0.095   -0.024 -0.151 -0.000
 C         -0.151 -0.145  0.000   -0.000 -0.000 -0.303    0.045 -0.118 -0.000
 C         -0.001 -0.141  0.000   -0.000 -0.000 -0.327    0.108 -0.158 -0.000
 N         -0.057 -0.092 -0.000   -0.000 -0.000  0.457   -0.005 -0.166  0.000
 C         -0.032 -0.002 -0.000    0.000  0.000  0.113    0.028  0.006  0.000
 N         -0.047  0.029  0.000   -0.000  0.000  0.005    0.142 -0.137 -0.000
 N         -0.233  0.151 -0.000   -0.000  0.000  0.282    0.018  0.031  0.000
 C         -0.006  0.257 -0.000   -0.000  0.000  0.145    0.161  0.094 -0.000
 N          0.148  0.072  0.000    0.000  0.000 -0.316    0.246 -0.013 -0.000
 O          0.411 -0.143  0.000    0.000 -0.000  0.002   -0.412 -0.120  0.000
 O         -0.056  0.066  0.000    0.000  0.000 -0.075   -0.191  0.613  0.000
 H         -0.166 -0.074 -0.000   -0.000 -0.000  0.076   -0.043 -0.161  0.000
 H         -0.062  0.010  0.000   -0.000 -0.000 -0.116    0.155 -0.122 -0.000
 H         -0.468  0.291 -0.000   -0.000  0.000  0.460   -0.096  0.099 -0.000
 H          0.028  0.447 -0.000   -0.000  0.000  0.366    0.184  0.211 -0.000
 TransDip  -0.154  0.031 -0.000   -0.000  0.000  0.034    0.046 -0.059 -0.000

 Mode:                 7                      8                      9
 Frequency:       476.30                 510.45                 519.58
 Force Cnst:      1.3156                 0.1935                 1.2779
 Red. Mass:       9.8424                 1.2606                 8.0341
 IR Active:          YES                    YES                    YES
 IR Intens:       13.374                  0.167                 26.073
 Raman Active:       YES                    YES                    YES
               X      Y      Z        X      Y      Z        X      Y      Z
 C          0.007  0.223 -0.000   -0.000  0.000  0.010   -0.147 -0.027 -0.000
 C         -0.214 -0.031  0.000   -0.000 -0.000 -0.040   -0.100 -0.163 -0.000
 C         -0.093 -0.115  0.000    0.000 -0.000 -0.011    0.134 -0.202  0.000
 N          0.079 -0.281 -0.000    0.000  0.000 -0.050    0.026  0.189  0.000
 C          0.343 -0.070  0.000    0.000 -0.000 -0.009    0.080  0.294  0.000
 N          0.212 -0.001 -0.000   -0.000  0.000  0.035   -0.215  0.281 -0.000
 N         -0.280 -0.056  0.000   -0.000 -0.000  0.114   -0.099 -0.107  0.000
 C         -0.204 -0.002 -0.000    0.000 -0.000 -0.032    0.082 -0.036 -0.000
 N         -0.139 -0.065  0.000   -0.000 -0.000  0.000    0.207 -0.194  0.000
 O         -0.043  0.257 -0.000    0.000  0.000 -0.005   -0.153 -0.027  0.000
 O          0.307  0.124  0.000    0.000 -0.000 -0.017    0.227 -0.061  0.000
 H          0.015 -0.270 -0.000    0.000 -0.000  0.773   -0.398  0.263 -0.001
 H          0.005 -0.278  0.000   -0.000 -0.000 -0.073   -0.185  0.324  0.000
 H         -0.329 -0.029 -0.000   -0.000 -0.000 -0.596   -0.169 -0.067 -0.001
 H         -0.192  0.085 -0.000    0.000  0.000 -0.147    0.120  0.153 -0.000
 TransDip  -0.046 -0.108 -0.000    0.000 -0.000 -0.013   -0.114  0.117 -0.000

 Mode:                10                     11                     12
 Frequency:       522.19                 619.90                 623.03
 Force Cnst:      0.2047                 0.3306                 2.6314
 Red. Mass:       1.2739                 1.4603                11.5058
 IR Active:          YES                    YES                    YES
 IR Intens:      170.092                 82.469                  1.483
 Raman Active:       YES                    YES                    YES
               X      Y      Z        X      Y      Z        X      Y      Z
 C         -0.000  0.000  0.029    0.000  0.000 -0.120    0.042  0.382  0.001
 C         -0.000 -0.000  0.034   -0.000 -0.000 -0.055   -0.018 -0.045  0.000
 C          0.000 -0.000 -0.003    0.000 -0.000  0.108    0.071 -0.202 -0.001
 N          0.000  0.000 -0.027   -0.000 -0.000 -0.001   -0.111 -0.216  0.000
 C          0.000  0.000 -0.005   -0.000 -0.000 -0.040   -0.229 -0.138  0.000
 N         -0.000  0.000  0.022   -0.000  0.000 -0.019   -0.057  0.069  0.000
 N         -0.000 -0.000 -0.112    0.000 -0.000  0.063    0.056 -0.095 -0.000
 C          0.000 -0.000  0.051    0.000 -0.000 -0.068    0.237 -0.009  0.000
 N          0.000 -0.000 -0.050    0.000 -0.000  0.002    0.303 -0.103  0.000
 O         -0.000 -0.000 -0.008    0.000  0.000  0.020    0.039  0.454 -0.000
 O          0.000 -0.000 -0.015   -0.000 -0.000 -0.006   -0.283 -0.134  0.000
 H         -0.000 -0.000  0.731   -0.000 -0.000  0.180   -0.164 -0.215 -0.001
 H         -0.000  0.000 -0.133   -0.000  0.000  0.868   -0.129 -0.014 -0.005
 H         -0.000  0.000  0.620    0.000 -0.000  0.376    0.015 -0.069 -0.002
 H          0.000  0.000  0.204    0.000  0.000 -0.182    0.273  0.141  0.001
 TransDip  -0.000 -0.000  0.418   -0.000  0.000  0.291   -0.036  0.016 -0.001

 Mode:                13                     14                     15
 Frequency:       642.22                 690.84                 713.60
 Force Cnst:      0.3958                 1.3936                 1.3853
 Red. Mass:       1.6286                 4.9562                 4.6173
 IR Active:          YES                    YES                    YES
 IR Intens:       14.077                 13.362                 18.590
 Raman Active:       YES                    YES                    YES
               X      Y      Z        X      Y      Z        X      Y      Z
 C          0.000  0.000  0.035    0.290 -0.044  0.000    0.000 -0.000 -0.259
 C         -0.000 -0.000  0.110    0.055 -0.095 -0.000    0.000 -0.000 -0.066
 C          0.000 -0.000 -0.036   -0.100 -0.103 -0.000    0.000 -0.000  0.375
 N         -0.000 -0.000  0.035   -0.176  0.040 -0.000   -0.000  0.000 -0.052
 C         -0.000 -0.000 -0.043   -0.085  0.129  0.000   -0.000  0.000 -0.003
 N          0.000  0.000 -0.049    0.276  0.025 -0.000    0.000 -0.000  0.101
 N         -0.000 -0.000 -0.083   -0.054  0.056  0.000   -0.000  0.000 -0.019
 C          0.000  0.000  0.128   -0.029  0.102 -0.000   -0.000  0.000  0.130
 N          0.000 -0.000 -0.095   -0.004  0.039  0.000   -0.000  0.000 -0.247
 O         -0.000  0.000 -0.017   -0.140 -0.006 -0.000   -0.000  0.000  0.091
 O         -0.000 -0.000  0.001    0.010 -0.171 -0.000   -0.000 -0.000  0.015
 H         -0.000 -0.000  0.060   -0.412  0.080  0.000   -0.000  0.000 -0.182
 H         -0.000  0.000  0.685    0.538  0.368 -0.000    0.000 -0.000 -0.613
 H         -0.000 -0.000 -0.555   -0.201  0.143  0.000   -0.000  0.000 -0.350
 H          0.000  0.000  0.408   -0.026  0.134 -0.000   -0.000  0.000  0.395
 TransDip  -0.000  0.000  0.120    0.099  0.063  0.000    0.000 -0.000 -0.138

 Mode:                16                     17                     18
 Frequency:       741.63                 755.29                 844.56
 Force Cnst:      3.4670                 3.7114                 0.6017
 Red. Mass:      10.6988                11.0424                 1.4318
 IR Active:          YES                    YES                    YES
 IR Intens:       53.683                  0.364                 12.092
 Raman Active:       YES                    YES                    YES
               X      Y      Z        X      Y      Z        X      Y      Z
 C         -0.000  0.000  0.289   -0.000  0.000  0.594    0.000  0.000  0.028
 C         -0.000  0.000 -0.212   -0.000  0.000 -0.397   -0.000  0.000 -0.021
 C          0.000 -0.000  0.209    0.000 -0.000  0.310    0.000  0.000  0.022
 N         -0.000  0.000 -0.203    0.000 -0.000  0.069    0.000  0.000 -0.001
 C         -0.000 -0.000  0.697    0.000  0.000 -0.452   -0.000 -0.000 -0.004
 N         -0.000 -0.000 -0.274   -0.000  0.000 -0.029    0.000 -0.000 -0.005
 N          0.000 -0.000  0.002   -0.000 -0.000  0.034   -0.000  0.000  0.042
 C          0.000 -0.000  0.062   -0.000 -0.000  0.074   -0.000  0.000 -0.182
 N          0.000  0.000 -0.103   -0.000  0.000 -0.129    0.000 -0.000  0.035
 O          0.000  0.000 -0.085    0.000 -0.000 -0.174    0.000  0.000 -0.006
 O          0.000  0.000 -0.211   -0.000  0.000  0.142   -0.000 -0.000  0.001
 H         -0.000  0.000 -0.086    0.000  0.000 -0.193    0.000  0.000 -0.003
 H         -0.000 -0.000  0.391   -0.000  0.000  0.015    0.000 -0.000 -0.013
 H          0.000 -0.000 -0.014   -0.000 -0.000  0.149   -0.000 -0.000 -0.000
 H          0.000 -0.000 -0.003   -0.000 -0.000 -0.224   -0.000  0.000  0.981
 TransDip  -0.000  0.000  0.235    0.000  0.000  0.019    0.000 -0.000  0.111

 Mode:                19                     20                     21
 Frequency:       848.74                 963.93                 989.73
 Force Cnst:      2.5532                 3.8072                 1.7559
 Red. Mass:       6.0156                 6.9545                 3.0424
 IR Active:          YES                    YES                    YES
 IR Intens:        5.288                  0.542                 18.209
 Raman Active:       YES                    YES                    YES
               X      Y      Z        X      Y      Z        X      Y      Z
 C          0.063  0.020 -0.000    0.041 -0.012  0.000    0.070 -0.043 -0.000
 C         -0.048  0.030  0.000    0.117  0.069  0.000   -0.009 -0.021 -0.000
 C          0.169  0.056 -0.000    0.075 -0.130  0.000    0.028  0.038 -0.000
 N          0.212  0.303  0.000    0.040 -0.146 -0.000    0.186 -0.153 -0.000
 C         -0.080 -0.067  0.000   -0.023  0.024  0.000   -0.069 -0.013  0.000
 N          0.140 -0.134  0.000   -0.078  0.091 -0.000   -0.015  0.242 -0.000
 N         -0.242 -0.041 -0.000    0.176  0.359 -0.000   -0.053 -0.062  0.000
 C         -0.133 -0.005  0.000   -0.329  0.090  0.000   -0.006 -0.014 -0.000
 N          0.058 -0.241 -0.000   -0.018 -0.353 -0.000   -0.049  0.079  0.000
 O          0.005  0.050 -0.000   -0.011  0.000  0.000   -0.045 -0.050  0.000
 O         -0.158 -0.008 -0.000   -0.015 -0.001 -0.000   -0.072 -0.021 -0.000
 H          0.556  0.253 -0.000   -0.013 -0.145 -0.000    0.610 -0.230 -0.000
 H          0.206 -0.053 -0.000   -0.025  0.168  0.000    0.237  0.588 -0.000
 H         -0.253 -0.042  0.000    0.567  0.143 -0.000   -0.115 -0.031  0.000
 H         -0.073  0.344 -0.001   -0.349  0.061 -0.000   -0.013 -0.037  0.000
 TransDip   0.072  0.015 -0.000    0.007 -0.023 -0.000   -0.102 -0.091 -0.000

 Mode:                22                     23                     24
 Frequency:      1107.06                1123.60                1203.72
 Force Cnst:      1.1105                 3.8521                 1.9538
 Red. Mass:       1.5379                 5.1787                 2.2886
 IR Active:          YES                    YES                    YES
 IR Intens:        3.251                 97.581                 61.926
 Raman Active:       YES                    YES                    YES
               X      Y      Z        X      Y      Z        X      Y      Z
 C         -0.041 -0.010 -0.000    0.315  0.028  0.000    0.116 -0.001 -0.000
 C         -0.036  0.087 -0.000    0.037 -0.148 -0.000    0.134  0.114 -0.000
 C         -0.004  0.038  0.000   -0.020 -0.149 -0.000   -0.059  0.109  0.000
 N         -0.038 -0.033 -0.000    0.151  0.033 -0.000   -0.055 -0.070 -0.000
 C         -0.004  0.007 -0.000   -0.026  0.140  0.000    0.005  0.024 -0.000
 N          0.044  0.013  0.000   -0.243 -0.150 -0.000   -0.099 -0.006 -0.000
 N         -0.000 -0.113  0.000    0.036 -0.113  0.000   -0.065 -0.021  0.000
 C         -0.060  0.079 -0.000   -0.111  0.150 -0.000    0.086 -0.041  0.000
 N          0.054  0.003 -0.000   -0.072  0.141  0.000   -0.030 -0.116 -0.000
 O          0.009 -0.036  0.000   -0.029  0.061 -0.000   -0.012 -0.028  0.000
 O          0.007 -0.008  0.000    0.001  0.031  0.000    0.039  0.013  0.000
 H         -0.093 -0.026  0.000    0.176  0.034 -0.000    0.045 -0.090  0.000
 H          0.104  0.091 -0.000   -0.452 -0.422  0.000   -0.165 -0.090  0.000
 H          0.614 -0.491  0.000    0.308 -0.287 -0.000   -0.443  0.204  0.000
 H          0.028  0.555 -0.000   -0.114  0.211 -0.000    0.244  0.741  0.000
 TransDip   0.049  0.031 -0.000    0.280  0.147 -0.000    0.103  0.230  0.000

 Mode:                25                     26                     27
 Frequency:      1266.44                1297.05                1327.58
 Force Cnst:      4.3115                 2.1916                 5.4123
 Red. Mass:       4.5625                 2.2110                 5.2121
 IR Active:          YES                    YES                    YES
 IR Intens:       10.586                 41.290                 26.171
 Raman Active:       YES                    YES                    YES
               X      Y      Z        X      Y      Z        X      Y      Z
 C          0.104  0.009 -0.000   -0.018  0.006 -0.000    0.160  0.010 -0.000
 C         -0.135  0.219 -0.000   -0.125 -0.105  0.000    0.135 -0.064 -0.000
 C         -0.036  0.096  0.000   -0.209  0.036  0.000   -0.079  0.150  0.000
 N          0.052 -0.144 -0.000   -0.032  0.035  0.000   -0.167  0.071  0.000
 C         -0.094  0.286  0.000   -0.037  0.050 -0.000    0.095 -0.259 -0.000
 N         -0.025 -0.143  0.000    0.034 -0.012  0.000   -0.073  0.151 -0.000
 N         -0.113  0.040  0.000    0.097  0.040 -0.000   -0.090 -0.041  0.000
 C         -0.018 -0.134 -0.000    0.052  0.017  0.000   -0.206 -0.015 -0.000
 N          0.211 -0.004 -0.000    0.055 -0.075 -0.000    0.282  0.038 -0.000
 O          0.010 -0.048  0.000    0.001  0.005  0.000   -0.041 -0.037  0.000
 O          0.019 -0.022  0.000    0.048  0.003  0.000    0.032  0.035  0.000
 H         -0.077 -0.128  0.000    0.912 -0.117 -0.000    0.219  0.009 -0.000
 H          0.044 -0.056  0.000   -0.021 -0.088  0.000   -0.352 -0.210  0.000
 H          0.106 -0.097 -0.000    0.111  0.040 -0.000    0.030 -0.134 -0.000
 H         -0.136 -0.794 -0.000    0.090  0.141 -0.000   -0.333 -0.549 -0.000
 TransDip  -0.043  0.095  0.000   -0.204 -0.024 -0.000    0.081 -0.143 -0.000

 Mode:                28                     29                     30
 Frequency:      1405.21                1419.76                1456.86
 Force Cnst:      1.9264                 4.0695                 3.2413
 Red. Mass:       1.6558                 3.4265                 2.5919
 IR Active:          YES                    YES                    YES
 IR Intens:        3.133                162.393                 33.720
 Raman Active:       YES                    YES                    YES
               X      Y      Z        X      Y      Z        X      Y      Z
 C         -0.010 -0.031  0.000    0.196  0.008 -0.000   -0.056 -0.010  0.000
 C          0.015 -0.002  0.000   -0.180  0.027  0.000    0.162  0.076 -0.000
 C         -0.042  0.011  0.000   -0.025 -0.012  0.000    0.099 -0.112 -0.000
 N         -0.007  0.014 -0.000    0.002  0.060  0.000   -0.141 -0.000  0.000
 C         -0.013 -0.059 -0.000    0.062 -0.171 -0.000   -0.045  0.039 -0.000
 N         -0.108 -0.116  0.000   -0.083  0.026 -0.000   -0.007 -0.025  0.000
 N          0.027 -0.035  0.000   -0.099  0.143 -0.000   -0.141 -0.013  0.000
 C         -0.035  0.027 -0.000    0.218 -0.033  0.000    0.090  0.116  0.000
 N          0.038 -0.005 -0.000   -0.085 -0.063 -0.000   -0.078 -0.020 -0.000
 O          0.018  0.070 -0.000   -0.025 -0.034  0.000    0.011  0.016 -0.000
 O          0.069  0.043  0.000    0.004  0.032  0.000    0.062  0.006  0.000
 H         -0.030  0.019  0.000   -0.233  0.102  0.000    0.721 -0.146 -0.000
 H          0.564  0.776 -0.000    0.078  0.243 -0.000    0.026  0.017  0.000
 H         -0.146  0.065  0.000    0.695 -0.316 -0.000    0.227 -0.242  0.000
 H         -0.053 -0.038 -0.000    0.235 -0.153  0.000   -0.019 -0.463  0.000
 TransDip  -0.050 -0.027 -0.000    0.375 -0.162  0.000    0.175  0.062 -0.000

 Mode:                31                     32                     33
 Frequency:      1467.17                1592.08                1623.03
 Force Cnst:      4.9803                 8.2671                13.2536
 Red. Mass:       3.9269                 5.5357                 8.5395
 IR Active:          YES                    YES                    YES
 IR Intens:       28.749                124.833                 64.138
 Raman Active:       YES                    YES                    YES
               X      Y      Z        X      Y      Z        X      Y      Z
 C          0.066  0.023 -0.000    0.147  0.041 -0.000   -0.010 -0.088  0.000
 C         -0.132  0.125  0.000   -0.291  0.067  0.000   -0.006 -0.448 -0.000
 C         -0.018  0.054  0.000    0.388 -0.018 -0.000    0.263  0.528  0.000
 N          0.014 -0.005 -0.000   -0.244  0.002  0.000   -0.077 -0.149 -0.000
 C          0.026 -0.039  0.000   -0.043 -0.038 -0.000   -0.055  0.125 -0.000
 N          0.007  0.041 -0.000   -0.032 -0.017 -0.000   -0.009 -0.058  0.000
 N          0.127 -0.183  0.000    0.146 -0.016 -0.000   -0.063  0.031  0.000
 C          0.060  0.340  0.000   -0.105 -0.119 -0.000    0.050  0.121  0.000
 N         -0.045 -0.166 -0.000   -0.032  0.085  0.000   -0.089 -0.119 -0.000
 O         -0.012 -0.067  0.000   -0.019 -0.050  0.000   -0.001  0.130 -0.000
 O         -0.021 -0.002 -0.000    0.077  0.020  0.000    0.026 -0.013  0.000
 H         -0.217  0.031  0.000    0.538 -0.133 -0.000   -0.325 -0.118  0.000
 H         -0.102 -0.105 -0.000    0.012  0.038 -0.000   -0.001 -0.050  0.000
 H         -0.479  0.174  0.000   -0.325  0.283 -0.000    0.343 -0.219 -0.000
 H         -0.132 -0.636 -0.000   -0.034  0.335 -0.000   -0.004 -0.212 -0.000
 TransDip   0.110  0.131 -0.000    0.357 -0.025 -0.000    0.091  0.240  0.000

 Mode:                34                     35                     36
 Frequency:      1763.01                1789.64                3255.48
 Force Cnst:     15.7903                15.9468                 6.8563
 Red. Mass:       8.6224                 8.4507                 1.0980
 IR Active:          YES                    YES                    YES
 IR Intens:      857.807                827.606                  2.451
 Raman Active:       YES                    YES                    YES
               X      Y      Z        X      Y      Z        X      Y      Z
 C         -0.053  0.655 -0.000    0.014 -0.139  0.000   -0.000  0.000 -0.000
 C          0.099 -0.173 -0.000   -0.032  0.030  0.000    0.002 -0.000 -0.000
 C          0.019  0.041  0.000    0.012  0.005 -0.000    0.002 -0.001 -0.000
 N         -0.010 -0.013 -0.000   -0.130 -0.005  0.000   -0.000  0.000 -0.000
 C          0.107  0.064  0.000    0.623  0.200  0.000    0.000 -0.000 -0.000
 N         -0.036 -0.108  0.000   -0.078 -0.043 -0.000    0.000  0.000  0.000
 N         -0.023  0.020  0.000    0.012 -0.006 -0.000    0.002 -0.001  0.000
 C         -0.010  0.021  0.000   -0.001 -0.003  0.000   -0.089  0.017 -0.000
 N         -0.018 -0.009 -0.000    0.010  0.000  0.000    0.001  0.002  0.000
 O         -0.016 -0.364  0.000    0.008  0.086 -0.000    0.000 -0.000  0.000
 O         -0.059 -0.021 -0.000   -0.348 -0.126 -0.000    0.000  0.000  0.000
 H          0.066 -0.019 -0.000    0.466 -0.107 -0.000    0.000 -0.000  0.000
 H          0.386  0.452 -0.000    0.203  0.331 -0.000   -0.000  0.000  0.000
 H          0.030 -0.020 -0.000   -0.011  0.014  0.000   -0.014 -0.009  0.000
 H         -0.020 -0.000  0.000    0.001  0.003 -0.000    0.978 -0.189 -0.000
 TransDip   0.144  0.927 -0.000    0.911  0.135  0.000    0.015 -0.048 -0.000

 Mode:                37                     38                     39
 Frequency:      3597.43                3627.49                3640.73
 Force Cnst:      8.2151                 8.3615                 8.4511
 Red. Mass:       1.0774                 1.0785                 1.0822
 IR Active:          YES                    YES                    YES
 IR Intens:       86.243                107.428                113.912
 Raman Active:       YES                    YES                    YES
               X      Y      Z        X      Y      Z        X      Y      Z
 C          0.001  0.000  0.000    0.000 -0.000  0.000   -0.000  0.000 -0.000
 C          0.001 -0.000 -0.000    0.000  0.001  0.000    0.002  0.000 -0.000
 C         -0.000 -0.000 -0.000    0.001  0.001  0.000   -0.000  0.001  0.000
 N          0.001  0.001  0.000   -0.012 -0.073 -0.000    0.000  0.000  0.000
 C          0.000 -0.001  0.000   -0.000  0.000  0.000   -0.000  0.000 -0.000
 N         -0.058  0.044 -0.000   -0.001  0.002 -0.000    0.000 -0.001  0.000
 N         -0.000 -0.000  0.000   -0.000 -0.000 -0.000   -0.039 -0.065  0.000
 C         -0.000 -0.000  0.000   -0.000  0.000  0.000   -0.002  0.002 -0.000
 N          0.000  0.000  0.000   -0.000 -0.000 -0.000    0.001  0.001  0.000
 O         -0.000  0.000 -0.000    0.000  0.000 -0.000   -0.000 -0.000 -0.000
 O         -0.000 -0.000 -0.000   -0.000 -0.000 -0.000    0.000 -0.000  0.000
 H         -0.003 -0.021 -0.000    0.163  0.984  0.000   -0.001 -0.006 -0.000
 H          0.797 -0.600  0.000    0.017 -0.012  0.000   -0.006  0.005 -0.000
 H          0.004  0.007 -0.000    0.003  0.005 -0.000    0.514  0.855 -0.000
 H          0.000 -0.000 -0.000   -0.000 -0.000 -0.000    0.011 -0.004  0.000
 TransDip   0.239 -0.177  0.000    0.037  0.330  0.000    0.185  0.287 -0.000

 STANDARD THERMODYNAMIC QUANTITIES AT   298.15 K  AND     1.00 ATM

   This Molecule has  0 Imaginary Frequencies
   Zero point vibrational energy:       65.546 kcal/mol

   Atom    1 Element C  Has Mass   12.00000
   Atom    2 Element C  Has Mass   12.00000
   Atom    3 Element C  Has Mass   12.00000
   Atom    4 Element N  Has Mass   14.00307
   Atom    5 Element C  Has Mass   12.00000
   Atom    6 Element N  Has Mass   14.00307
   Atom    7 Element N  Has Mass   14.00307
   Atom    8 Element C  Has Mass   12.00000
   Atom    9 Element N  Has Mass   14.00307
   Atom   10 Element O  Has Mass   15.99491
   Atom   11 Element O  Has Mass   15.99491
   Atom   12 Element H  Has Mass    1.00783
   Atom   13 Element H  Has Mass    1.00783
   Atom   14 Element H  Has Mass    1.00783
   Atom   15 Element H  Has Mass    1.00783
   Molecular Mass:   152.033420 amu
   Principal axes and moments of inertia in amu*Bohr^2:
                             1           2           3
    Eigenvalues --      937.11916  1616.62390  2553.74305
          X               1.00000    -0.00260     0.00000
          Y               0.00260     1.00000    -0.00000
          Z              -0.00000     0.00000     1.00000
   Rotational Symmetry Number is   1
   The Molecule is an Asymmetric Top
   Translational Enthalpy:        0.889 kcal/mol
   Rotational Enthalpy:           0.889 kcal/mol
   Vibrational Enthalpy:         68.804 kcal/mol
   gas constant (RT):             0.592 kcal/mol
   Translational Entropy:        40.967  cal/mol.K
   Rotational Entropy:           29.738  cal/mol.K
   Vibrational Entropy:          17.993  cal/mol.K

   Total Enthalpy:               71.174 kcal/mol
   Total Entropy:                88.697  cal/mol.K

 ======================================================================

 STANDARD THERMODYNAMIC QUANTITIES FOR ANHARMONIC VIBRATION -- TOSH

   Zero point vibrational energy: ************ kcal/mol

   Vibrational Enthalpy:       Infinity kcal/mol
   Vibrational Entropy:             NaN  cal/mol.K

   Total Enthalpy:             Infinity kcal/mol
   Total Entropy:                   NaN  cal/mol.K

 ======================================================================

 STANDARD THERMODYNAMIC QUANTITIES FOR ANHARMONIC VIBRATION -- VPT2

   Zero point vibrational energy: ************ kcal/mol

   Vibrational Enthalpy:       Infinity kcal/mol
   Vibrational Entropy:             NaN  cal/mol.K

   Total Enthalpy:             Infinity kcal/mol
   Total Entropy:                   NaN  cal/mol.K

 ======================================================================

Archival summary:
1\1\TWL02\FREQ\ProcedureUnspecified\BasisUnspecified\2454\taweetha\ThuSep2121:51:402017ThuSep2121:51:402017\0\\#,FREQ,ProcedureUnspecified,BasisUnspecified,\\0,1\N\H,1,1.00982\C,1,1.3743,2,121.254\N,3,1.35776,1,126.942,2,0.00106527,0\C,4,1.32626,3,104.126,1,179.997,0\H,5,1.07911,4,124.766,3,-179.998,0\N,5,1.35703,4,112.786,3,0.00973818,0\H,7,1.0091,5,127.705,4,179.994,0\C,3,1.37802,1,121.167,2,-179.997,0\C,1,1.38792,2,117.276,3,-179.996,0\O,10,1.21251,1,123.23,2,0.00351321,0\N,10,1.40069,1,114.256,2,179.994,0\H,12,1.01235,10,114.339,1,-179.995,0\C,12,1.41089,10,129.729,1,0.00269164,0\O,14,1.21797,12,122.127,10,-179.996,0\\\@

 Total job time:  2349.14s(wall), 2345.69s(cpu) 
 Thu Sep 21 21:51:40 2017

        *************************************************************
        *                                                           *
        *  Thank you very much for using Q-Chem.  Have a nice day.  *
        *                                                           *
        *************************************************************


 
User input: 3 of 3 
 
TWL02 127.0.1
Q-Chem Developer Version! Running on 127.0.1.*
                  Welcome to Q-Chem
     A Quantum Leap Into The Future Of Chemistry


 Q-Chem 4.4, Q-Chem, Inc., Pleasanton, CA (2016)

 Y. Shao,  Z. Gan,  E. Epifanovsky,  A. T. B. Gilbert,  M. Wormit,  
 J. Kussmann,  A. W. Lange,  A. Behn,  J. Deng,  X. Feng,  D. Ghosh,  
 M. Goldey,  P. R. Horn,  L. D. Jacobson,  I. Kaliman,  F. Rob,  
 R. Z. Khaliullin,  T. Kus,  A. Landau,  J. Liu,  E. I. Proynov,  Y. M. Rhee,  
 R. M. Richard,  M. A. Rohrdanz,  R. P. Steele,  E. J. Sundstrom,  
 H. L. Woodcock III,  P. M. Zimmerman,  D. Zuev,  B. Albrecht,  E. Alguire,  
 B. Austin,  S. A. Baeppler,  G. J. O. Beran,  Y. A. Bernard,  E. Berquist,  
 K. Brandhorst,  K. B. Bravaya,  S. T. Brown,  D. Casanova,  C.-M. Chang,  
 Y. Chen,  S. H. Chien,  K. D. Closser,  M. P. Coons,  D. L. Crittenden,  
 S. Dasgupta,  M. Diedenhofen,  R. A. DiStasio Jr.,  H. Do,  A. D. Dutoi,  
 R. G. Edgar,  P.-T. Fang,  S. Fatehi,  Q. Feng,  L. Fusti-Molnar,  
 A. Ghysels,  A. Golubeva-Zadorozhnaya,  J. Gomes,  A. Gunina,  
 M. W. D. Hanson-Heine,  P. H. P. Harbach,  A. W. Hauser,  J. E. Herr,  
 E. G. Hohenstein,  Z. C. Holden,  K. Hui,  T.-C. Jagau,  H. Ji,  B. Kaduk,  
 K. Khistyaev,  Jaehoon Kim,  Jihan Kim,  R. A. King,  P. Klunzinger,  
 K. Koh,  D. Kosenkov,  T. Kowalczyk,  C. M. Krauter,  A. Kunitsa,  
 K. U. Lao,  A. Laurent,  K. V. Lawler,  J. Lee,  D. Lefrancois,  S. Lehtola,  
 S. V. Levchenko,  C. Y. Lin,  Y.-S. Lin,  F. Liu,  E. Livshits,  
 R. C. Lochan,  A. Luenser,  P. Manohar,  S. F. Manzer,  S.-P. Mao,  Y. Mao,  
 N. Mardirossian,  A. V. Marenich,  L. A. Martinez-Martinez,  S. A. Maurer,  
 N. J. Mayhall,  J.-M. Mewes,  A. F. Morrison,  K. Nanda,  T. S. Nguyen-Beck,  
 C. M. Oana,  R. Olivares-Amaya,  D. P. O'Neill,  J. A. Parkhill,  
 T. M. Perrine,  R. Peverati,  P. A. Pieniazek,  F. Plasser,  A. Prociuk,  
 D. R. Rehn,  E. Rosta,  N. J. Russ,  N. Sergueev,  S. M. Sharada,  
 S. Sharma,  D. W. Small,  A. Sodt,  T. Stauch,  T. Stein,  D. Stuck,  
 Y.-C. Su,  A. J. W. Thom,  T. Tsuchimochi,  L. Vogt,  O. Vydrov,  T. Wang,  
 M. A. Watson,  J. Wenzel,  A. White,  C. F. Williams,  V. Vanovschi,  
 K. Yao,  S. Yeganeh,  S. R. Yost,  Z.-Q. You,  I. Y. Zhang,  X. Zhang,  
 Y. Zhao,  B. R. Brooks,  G. K. L. Chan,  D. M. Chipman,  C. J. Cramer,  
 W. A. Goddard III,  M. S. Gordon,  W. J. Hehre,  A. Klamt,  
 H. F. Schaefer III,  M. W. Schmidt,  C. D. Sherrill,  D. G. Truhlar,  
 A. Warshel,  X. Xu,  A. Aspuru-Guzik,  R. Baer,  A. T. Bell,  N. A. Besley,  
 J.-D. Chai,  A. Dreuw,  B. D. Dunietz,  T. R. Furlani,  S. R. Gwaltney,  
 C.-P. Hsu,  Y. Jung,  J. Kong,  D. S. Lambrecht,  W. Liang,  C. Ochsenfeld,  
 V. A. Rassolov,  L. V. Slipchenko,  J. E. Subotnik,  T. Van Voorhis,  
 J. M. Herbert,  A. I. Krylov,  P. M. W. Gill,  M. Head-Gordon

 Contributors to earlier versions of Q-Chem not listed above: 
 R. D. Adamson,  J. Baker,  E. F. C. Byrd,  A. K. Chakraborty,  C.-L. Cheng,  
 H. Dachsel,  R. J. Doerksen,  G. Hawkins,  A. Heyden,  S. Hirata,  
 G. Kedziora,  F. J. Keil,  C. Kelley,  P. P. Korambath,  W. Kurlancheek,  
 A. M. Lee,  M. S. Lee,  D. Liotard,  I. Lotan,  P. E. Maslen,  N. Nair,  
 D. Neuhauser,  R. Olson,  B. Peters,  J. Ritchie,  N. E. Schultz,  
 N. Shenvi,  A. C. Simmonett,  K. S. Thanthiriwatte,  Q. Wu,  W. Zhang

 Please cite Q-Chem as follows:
 Y. Shao et al., Mol. Phys. 113, 184-215 (2015)
 DOI: 10.1080/00268976.2014.952696

 Q-Chem 4.4.2 for Intel X86 EM64T Linux

 Parts of Q-Chem use Armadillo 5.200.1 (Boston Tea Smuggler).
 http://arma.sourceforge.net/

 Q-Chem begins on Thu Sep 21 21:51:40 2017  


Host: 0

     Scratch files written to /scratch/taweetham/qchem40278//
The previous job contains 0 fragments, simply inherited here
FILE_GEOM_ORG=        593

Checking the input file for inconsistencies... 	...done.

--------------------------------------------------------------
User input:
--------------------------------------------------------------

$molecule
read
$end

$rem
   BASIS  =  6-311++G**
   METHOD  =  B3LYP
   SCF_GUESS = read
   SOLVENT_METHOD = SMD
$end


--------------------------------------------------------------
 ----------------------------------------------------------------
             Standard Nuclear Orientation (Angstroms)
    I     Atom           X                Y                Z
 ----------------------------------------------------------------
    1      C       0.2648110330    -1.4537416388     0.0000560243
    2      C      -0.7721413632    -0.4597923695     0.0000658554
    3      C      -0.5216845097     0.8952807497     0.0000370446
    4      N       0.7639345108     1.3809652897    -0.0000733876
    5      C       1.8600981666     0.5296523125    -0.0001374222
    6      N       1.5312703178    -0.8318966272    -0.0000423282
    7      N      -2.1501385814    -0.5603088071     0.0002577389
    8      C      -2.6304013967     0.7089001546     0.0001730487
    9      N      -1.6685665263     1.6220423579     0.0001722439
   10      O       0.1380271362    -2.6650906002     0.0002003832
   11      O       3.0069927775     0.9231282667    -0.0000968620
   12      H       0.9489714589     2.3736826881    -0.0000440491
   13      H       2.3299220946    -1.4540002206    -0.0000051303
   14      H      -2.6784222845    -1.4200701623     0.0003555555
   15      H      -3.6870106181     0.9281226055     0.0002341684
 ----------------------------------------------------------------
 Nuclear Repulsion Energy =   596.4164767953 hartrees
 There are       39 alpha and       39 beta electrons
 Requested basis set is 6-311++G(d,p)
 There are 86 shells and 270 basis functions

 Total QAlloc Memory Limit   2000 MB
 Mega-Array Size        61 MB
 MEM_STATIC part        62 MB

                       Distance Matrix (Angstroms)
             C (  1)   C (  2)   C (  3)   N (  4)   C (  5)   N (  6)
   C (  2)  1.436386
   C (  3)  2.477192  1.378025
   N (  4)  2.878313  2.397482  1.374302
   C (  5)  2.545347  2.812061  2.409683  1.387915
   N (  6)  1.410890  2.333274  2.682865  2.342128  1.400694
   N (  7)  2.574918  1.381658  2.184171  3.501481  4.155721  3.691413
   C (  8)  3.613762  2.195216  2.116938  3.460229  4.494076  4.437743
   N (  9)  3.632960  2.266631  1.357763  2.444418  3.693886  4.032465
   O ( 10)  1.217966  2.385738  3.620976  4.094182  3.629313  2.302548
   O ( 11)  3.628922  4.024217  3.528787  2.289307  1.212514  2.293004
   H ( 12)  3.888091  3.315239  2.085306  1.009815  2.056842  3.258038
   H ( 13)  2.065111  3.257491  3.694696  3.238726  2.038532  1.012352
   H ( 14)  2.943426  2.134488  3.164233  4.437975  4.939594  4.250583
   H ( 15)  4.614127  3.228432  3.165496  4.473922  5.561402  5.507098
             N (  7)   C (  8)   N (  9)   O ( 10)   O ( 11)   H ( 12)
   C (  8)  1.357035
   N (  9)  2.234853  1.326256
   O ( 10)  3.108988  4.364403  4.652235
   O ( 11)  5.366245  5.641463  4.727508  4.594157
   H ( 12)  4.267644  3.947583  2.723319  5.103613  2.517848
   H ( 13)  4.568329  5.411372  5.044794  2.504225  2.471672  4.069174
   H ( 14)  1.009095  2.129512  3.205348  3.079361  6.149351  5.248861
   H ( 15)  2.139487  1.079111  2.134395  5.248056  6.694005  4.856127
             H ( 13)   H ( 14)
   H ( 14)  5.008459
   H ( 15)  6.471320  2.555633

 A cutoff of  1.0D-08 yielded   3063 shell pairs
 There are     31353 function pairs (     33827 Cartesian)

 -------------------------------------------------------
 OpenMP Integral Computing Module                       
 Release: version 1.0, May 2013, Q-Chem Inc. Pittsburgh 
 -------------------------------------------------------
 Integral Job Info:
 Integral job number is                      11
 Integral operator is                         1
 short-range coefficients                     0
 long-range coefficients              100000000
 Omega coefficients                           0
 if combine SR and LR in K                    0
 Integral screening is                        0
 Integral computing path is                   2
 max size of driver memory is            800000
 size of driver memory is                593474
 size of scratch memory is              2260544
 max col of scratch BK array               1296
 max len of scratch array in speh3          155
 max len of scratch index in speh4           18
 max int batch size is                      520
 min int batch size is                       52
 fixed nKL is                                52
 max L of basis functions is                  2
 order of int derivative is                   0
 number of shells is                         86
 number of basis is                         281
 number of cartesian basis is               281
 number of contracted shell pairs          3063
 number of primitive shell pairs           8066
 maxK2 (contraction) of shell pair           36
 max number of K2 of shell pair               1
 max number of CS2 of shell pair            564
 max number of PS2 of shell pair           1836
 mem total for path MDJ                   76328
 -------------------------------------------------------
 Smallest overlap matrix eigenvalue = 3.28E-06

 Q-Chem warning in module /home/taweetham/qchem/stvman/mkSTV.C, line 257:

 Overlap eigenvalue is smaller than square root of threshold


 Scale SEOQF with 1.000000e-01/1.000000e-01/1.000000e-01

 Standard Electronic Orientation quadrupole field applied
 Nucleus-field energy     =     0.0000000183 hartrees
 Guess MOs from SCF MO coefficient file
 Reading MOs from coefficient file
 Reading MOs from coefficient file
 A restricted hybrid HF-DFT SCF calculation will be
 performed using Pulay DIIS extrapolation
 Exchange:     0.2000 Hartree-Fock + 0.0800 Slater + 0.7200 B88
 Correlation:  0.1900 VWN1RPA + 0.8100 LYP
 Using SG-1 standard quadrature grid
 SCF converges when DIIS error is below 1.0E-05
 ---------------------------------------
  Cycle       Energy         DIIS Error
 ---------------------------------------
    1    -562.6126834385      7.15E-04
    2    -562.6074144960      9.14E-05
    3    -562.6072735854      1.58E-04
    4    -562.6074799986      2.62E-05
    5    -562.6074847230      7.82E-06 Convergence criterion met
 ---------------------------------------
 SCF time:  CPU 41.71 s  wall 41.76 s

 Citation of the SMD model:
 Marenich, A.V.; Cramer, C.J.; Truhlar, D.G.
 J. Phys. Chem. B 2009, 113, 6378-6396.
 iSolventCode=           1
 Solvent: water                                                           

 vradii
            1           2           3           4           5           6
    1   1.8500000   1.8500000   1.8500000   1.8900000   1.8500000   1.8900000
            7           8           9          10          11          12
    1   1.8900000   1.8500000   1.8900000   1.5200000   1.5200000   1.2000000
           13          14          15
    1   1.2000000   1.2000000   1.2000000
Changing PCM_TESSEL_METHOD to VTN
Changing PCM_VDW_RADII to SMD_RADIUS
 Discretize the solute cavity surface with Lebedev spheres
	Using 302 Lebedev grid points for each H atom
	Using 302 Lebedev grid points for other atoms
	Atomic van der Waals radii will be scaled by 1.20
 Removing interior tesserae...
 Keep 1383 surface tesserae and discard 3147 interior tesserae
 Molecular Surface Area = 151.785 Angst**2
 A restricted hybrid HF-DFT SCF calculation will be
 performed using Pulay DIIS extrapolation
 Polarizable Continuum solvation model will be applied
 Exchange:     0.2000 Hartree-Fock + 0.0800 Slater + 0.7200 B88
 Correlation:  0.1900 VWN1RPA + 0.8100 LYP
 Using SG-1 standard quadrature grid
 SCF converges when DIIS error is below 1.0E-05

 Citation of the SMD model:
 Marenich, A.V.; Cramer, C.J.; Truhlar, D.G.
 J. Phys. Chem. B 2009, 113, 6378-6396.
 iSolventCode=           1
 Solvent: water                                                           

 vradii
            1           2           3           4           5           6
    1   1.8500000   1.8500000   1.8500000   1.8900000   1.8500000   1.8900000
            7           8           9          10          11          12
    1   1.8900000   1.8500000   1.8900000   1.5200000   1.5200000   1.2000000
           13          14          15
    1   1.2000000   1.2000000   1.2000000
 ---------------------------------------
  Cycle       Energy         DIIS Error
 ---------------------------------------
    1    -562.6074784402      2.93E-06
 Time req'd to invert C: 1.91 s (CPU) 1.91 s (wall)
    2    -562.6386630913      4.85E-04
    3    -562.6386390766      4.86E-04
    4    -562.6386788666      4.85E-04
    5    -562.6386001036      4.88E-04
    6    -562.6387228982      4.83E-04
    7    -562.6386573860      4.86E-04
    8    -562.6387505578      4.82E-04
    9    -562.6387029577      4.84E-04
   10    -562.6387126741      4.83E-04
   11    -562.6387058474      4.84E-04
   12    -562.6387019160      4.84E-04
   13    -562.6387007345      4.84E-04
   14    -562.6386986064      4.84E-04
   15    -562.6387014783      4.84E-04
   16    -562.6387073107      4.84E-04
   17    -562.6417583110      6.62E-04
   18    -562.6445903871      1.51E-04
   19    -562.6447364366      5.11E-05
   20    -562.6447512853      3.54E-05
   21    -562.6447613612      7.14E-06 Convergence criterion met
 ---------------------------------------
 SCF time:  CPU 155.01 s  wall 155.11 s
(0)  E-EN(g) gas-phase elect-nuc energy                 -562.607478440 a.u.
(3)  G-ENP(liq) elect-nuc-pol free energy of system     -562.644761361 a.u.
(4)  G-CDS(liq) cavity-dispersion-solvent structure 
     free energy                                                3.7793 kcal/mol
(6)  G-S(liq) free energy of system                     -562.638738617 a.u.
(9)  DeltaG-S(liq) free energy of  solvation
     (9) = (6) - (0)                                          -19.6161 kcal/mol
 SCF   energy in the final basis set = -562.6387386168
 Total energy in the final basis set = -562.6387386168

 --------------------------------------------------------------

                    Orbital Energies (a.u.)
 --------------------------------------------------------------

 Alpha MOs
 -- Occupied --
-19.123 -19.121 -14.388 -14.380 -14.375 -14.327 -10.339 -10.314
-10.264 -10.257 -10.223  -1.096  -1.073  -1.050  -0.983  -0.938
 -0.898  -0.790  -0.691  -0.681  -0.641  -0.625  -0.581  -0.540
 -0.507  -0.500  -0.495  -0.468  -0.454  -0.454  -0.451  -0.428
 -0.360  -0.330  -0.319  -0.309  -0.301  -0.294  -0.241
 -- Virtual --
 -0.050  -0.002  -0.002   0.011   0.017   0.019   0.032   0.044
  0.045   0.049   0.072   0.074   0.076   0.090   0.093   0.108
  0.114   0.120   0.122   0.126   0.127   0.132   0.137   0.138
  0.146   0.161   0.173   0.180   0.181   0.182   0.186   0.191
  0.202   0.211   0.214   0.216   0.222   0.229   0.234   0.239
  0.243   0.251   0.265   0.271   0.272   0.278   0.282   0.293
  0.305   0.307   0.313   0.318   0.324   0.327   0.342   0.353
  0.353   0.366   0.381   0.398   0.410   0.423   0.443   0.455
  0.477   0.494   0.539   0.548   0.564   0.565   0.582   0.584
  0.590   0.653   0.664   0.672   0.677   0.695   0.710   0.739
  0.747   0.759   0.779   0.791   0.808   0.816   0.833   0.839
  0.850   0.857   0.874   0.899   0.899   0.921   0.933   0.955
  0.973   0.982   1.000   1.027   1.047   1.072   1.101   1.106
  1.119   1.128   1.129   1.155   1.171   1.181   1.182   1.189
  1.198   1.214   1.242   1.254   1.270   1.277   1.292   1.333
  1.391   1.491   1.527   1.565   1.577   1.595   1.624   1.630
  1.664   1.686   1.699   1.710   1.733   1.768   1.778   1.804
  1.808   1.823   1.848   1.875   1.901   1.904   1.955   2.021
  2.035   2.061   2.169   2.181   2.193   2.206   2.223   2.274
  2.305   2.320   2.328   2.378   2.474   2.478   2.484   2.550
  2.570   2.592   2.622   2.659   2.703   2.720   2.755   2.781
  2.791   2.799   2.821   2.827   2.860   2.887   2.903   2.909
  2.918   2.918   2.947   2.954   2.968   3.037   3.057   3.151
  3.177   3.337   3.345   3.366   3.384   3.407   3.436   3.486
  3.517   3.597   3.621   3.640   3.669   3.727   3.790   3.827
  3.849   3.878   3.911   3.933   4.026   4.187   4.500   4.668
  4.701   4.807   4.890   5.011   5.027   5.046   5.134   5.194
  5.282   5.374   5.763   5.792  23.704  23.830  23.907  23.936
 24.072  35.532  35.590  35.651  35.717  50.010  50.044
 --------------------------------------------------------------

          Ground-State Mulliken Net Atomic Charges

     Atom                 Charge (a.u.)
  ----------------------------------------
      1 C                     0.069681
      2 C                     0.189073
      3 C                    -0.075227
      4 N                    -0.444585
      5 C                     0.443699
      6 N                    -0.487313
      7 N                    -0.250409
      8 C                     0.257402
      9 N                    -0.279116
     10 O                    -0.474104
     11 O                    -0.472959
     12 H                     0.404059
     13 H                     0.433888
     14 H                     0.395773
     15 H                     0.290135
  ----------------------------------------
  Sum of atomic charges =    -0.000000

 -----------------------------------------------------------------
                    Cartesian Multipole Moments
 -----------------------------------------------------------------
    Charge (ESU x 10^10)
                 0.0000
    Dipole Moment (Debye)
         X      -6.1313      Y       0.5545      Z      -0.0000
       Tot       6.1563
    Quadrupole Moments (Debye-Ang)
        XX     -58.4562     XY       0.7310     YY     -74.4866
        XZ      -0.0011     YZ       0.0003     ZZ     -62.8686
    Octopole Moments (Debye-Ang^2)
       XXX    -111.7233    XXY     -43.0842    XYY       8.6170
       YYY      40.5776    XXZ       0.0039    XYZ       0.0031
       YYZ      -0.0073    XZZ       3.5428    YZZ      -1.6547
       ZZZ      -0.0114
    Hexadecapole Moments (Debye-Ang^3)
      XXXX   -1123.4767   XXXY     -65.4065   XXYY    -299.2988
      XYYY      66.3262   YYYY    -821.6074   XXXZ       0.0232
      XXYZ       0.0003   XYYZ       0.0101   YYYZ       0.0171
      XXZZ    -211.3171   XYZZ       5.9886   YYZZ    -129.0277
      XZZZ       0.0371   YZZZ       0.0104   ZZZZ     -62.5735
 -----------------------------------------------------------------
Archival summary:
1\1\TWL02\SP\ProcedureUnspecified\BasisUnspecified\2454\taweetha\ThuSep2121:54:572017ThuSep2121:54:572017\0\\#,ProcedureUnspecified,BasisUnspecified,\\0,1\N\H,1,1.00982\C,1,1.3743,2,121.254\N,3,1.35776,1,126.942,2,0.00106527,0\C,4,1.32626,3,104.126,1,179.997,0\H,5,1.07911,4,124.766,3,-179.998,0\N,5,1.35703,4,112.786,3,0.00973818,0\H,7,1.0091,5,127.705,4,179.994,0\C,3,1.37802,1,121.167,2,-179.997,0\C,1,1.38792,2,117.276,3,-179.996,0\O,10,1.21251,1,123.23,2,0.00351321,0\N,10,1.40069,1,114.256,2,179.994,0\H,12,1.01235,10,114.339,1,-179.995,0\C,12,1.41089,10,129.729,1,0.00269164,0\O,14,1.21797,12,122.127,10,-179.996,0\\\@

 Total job time:  197.03s(wall), 196.88s(cpu) 
 Thu Sep 21 21:54:57 2017

        *************************************************************
        *                                                           *
        *  Thank you very much for using Q-Chem.  Have a nice day.  *
        *                                                           *
        *************************************************************
