# Supplementary material for: Correction to ‘A DFT investigation of the blue bottle experiment: E○half-cell analysis of autoxidation catalysed by redox indicators’
Source: R Soc Open Sci. 2017 Nov 8;4(11):171563. doi: 10.1098/rsos.171563 (PMC5717704; doi:10.1098/rsos.171563)
Supplement: All Q-Chem output files and optimised geometries [file rsos171563supp2.zip › B3LYP_6-311++Gdp_reducing_agents/C5H4N4O3.out]

TWL02 127.0.1
Q-Chem Developer Version! Running on 127.0.1.*
                  Welcome to Q-Chem
     A Quantum Leap Into The Future Of Chemistry


 Q-Chem 4.4, Q-Chem, Inc., Pleasanton, CA (2016)

 Y. Shao,  Z. Gan,  E. Epifanovsky,  A. T. B. Gilbert,  M. Wormit,  
 J. Kussmann,  A. W. Lange,  A. Behn,  J. Deng,  X. Feng,  D. Ghosh,  
 M. Goldey,  P. R. Horn,  L. D. Jacobson,  I. Kaliman,  F. Rob,  
 R. Z. Khaliullin,  T. Kus,  A. Landau,  J. Liu,  E. I. Proynov,  Y. M. Rhee,  
 R. M. Richard,  M. A. Rohrdanz,  R. P. Steele,  E. J. Sundstrom,  
 H. L. Woodcock III,  P. M. Zimmerman,  D. Zuev,  B. Albrecht,  E. Alguire,  
 B. Austin,  S. A. Baeppler,  G. J. O. Beran,  Y. A. Bernard,  E. Berquist,  
 K. Brandhorst,  K. B. Bravaya,  S. T. Brown,  D. Casanova,  C.-M. Chang,  
 Y. Chen,  S. H. Chien,  K. D. Closser,  M. P. Coons,  D. L. Crittenden,  
 S. Dasgupta,  M. Diedenhofen,  R. A. DiStasio Jr.,  H. Do,  A. D. Dutoi,  
 R. G. Edgar,  P.-T. Fang,  S. Fatehi,  Q. Feng,  L. Fusti-Molnar,  
 A. Ghysels,  A. Golubeva-Zadorozhnaya,  J. Gomes,  A. Gunina,  
 M. W. D. Hanson-Heine,  P. H. P. Harbach,  A. W. Hauser,  J. E. Herr,  
 E. G. Hohenstein,  Z. C. Holden,  K. Hui,  T.-C. Jagau,  H. Ji,  B. Kaduk,  
 K. Khistyaev,  Jaehoon Kim,  Jihan Kim,  R. A. King,  P. Klunzinger,  
 K. Koh,  D. Kosenkov,  T. Kowalczyk,  C. M. Krauter,  A. Kunitsa,  
 K. U. Lao,  A. Laurent,  K. V. Lawler,  J. Lee,  D. Lefrancois,  S. Lehtola,  
 S. V. Levchenko,  C. Y. Lin,  Y.-S. Lin,  F. Liu,  E. Livshits,  
 R. C. Lochan,  A. Luenser,  P. Manohar,  S. F. Manzer,  S.-P. Mao,  Y. Mao,  
 N. Mardirossian,  A. V. Marenich,  L. A. Martinez-Martinez,  S. A. Maurer,  
 N. J. Mayhall,  J.-M. Mewes,  A. F. Morrison,  K. Nanda,  T. S. Nguyen-Beck,  
 C. M. Oana,  R. Olivares-Amaya,  D. P. O'Neill,  J. A. Parkhill,  
 T. M. Perrine,  R. Peverati,  P. A. Pieniazek,  F. Plasser,  A. Prociuk,  
 D. R. Rehn,  E. Rosta,  N. J. Russ,  N. Sergueev,  S. M. Sharada,  
 S. Sharma,  D. W. Small,  A. Sodt,  T. Stauch,  T. Stein,  D. Stuck,  
 Y.-C. Su,  A. J. W. Thom,  T. Tsuchimochi,  L. Vogt,  O. Vydrov,  T. Wang,  
 M. A. Watson,  J. Wenzel,  A. White,  C. F. Williams,  V. Vanovschi,  
 K. Yao,  S. Yeganeh,  S. R. Yost,  Z.-Q. You,  I. Y. Zhang,  X. Zhang,  
 Y. Zhao,  B. R. Brooks,  G. K. L. Chan,  D. M. Chipman,  C. J. Cramer,  
 W. A. Goddard III,  M. S. Gordon,  W. J. Hehre,  A. Klamt,  
 H. F. Schaefer III,  M. W. Schmidt,  C. D. Sherrill,  D. G. Truhlar,  
 A. Warshel,  X. Xu,  A. Aspuru-Guzik,  R. Baer,  A. T. Bell,  N. A. Besley,  
 J.-D. Chai,  A. Dreuw,  B. D. Dunietz,  T. R. Furlani,  S. R. Gwaltney,  
 C.-P. Hsu,  Y. Jung,  J. Kong,  D. S. Lambrecht,  W. Liang,  C. Ochsenfeld,  
 V. A. Rassolov,  L. V. Slipchenko,  J. E. Subotnik,  T. Van Voorhis,  
 J. M. Herbert,  A. I. Krylov,  P. M. W. Gill,  M. Head-Gordon

 Contributors to earlier versions of Q-Chem not listed above: 
 R. D. Adamson,  J. Baker,  E. F. C. Byrd,  A. K. Chakraborty,  C.-L. Cheng,  
 H. Dachsel,  R. J. Doerksen,  G. Hawkins,  A. Heyden,  S. Hirata,  
 G. Kedziora,  F. J. Keil,  C. Kelley,  P. P. Korambath,  W. Kurlancheek,  
 A. M. Lee,  M. S. Lee,  D. Liotard,  I. Lotan,  P. E. Maslen,  N. Nair,  
 D. Neuhauser,  R. Olson,  B. Peters,  J. Ritchie,  N. E. Schultz,  
 N. Shenvi,  A. C. Simmonett,  K. S. Thanthiriwatte,  Q. Wu,  W. Zhang

 Please cite Q-Chem as follows:
 Y. Shao et al., Mol. Phys. 113, 184-215 (2015)
 DOI: 10.1080/00268976.2014.952696

 Q-Chem 4.4.2 for Intel X86 EM64T Linux

 Parts of Q-Chem use Armadillo 5.200.1 (Boston Tea Smuggler).
 http://arma.sourceforge.net/

 Q-Chem begins on Thu Sep 21 21:00:15 2017  


Host: 0

     Scratch files written to /scratch/taweetham/qchem40326//
FILE_GEOM_ORG=        593

Checking the input file for inconsistencies... 	...done.

--------------------------------------------------------------
User input:
--------------------------------------------------------------
$molecule
0 1
  C   -5.2166146    2.0452474    0.0501718
  C   -4.0670839    1.2771650    0.1377431
  C   -4.1449873   -0.0789782    0.1349722
  N   -5.3225069   -0.7411512    0.0484828
  C   -6.4843804    0.0027695   -0.0399655
  N   -6.4280585    1.3901798   -0.0388377
  N   -2.7793451    1.6540410    0.2331158
  C   -2.0914110    0.4748637    0.2872202
  N   -2.9157236   -0.6120928    0.2280573
  O   -5.1634598    3.2627804    0.0514549
  O   -7.5618082   -0.5614715   -0.1191805
  H   -5.3484519   -1.7859370    0.0488907
  H   -7.3121944    1.9446303   -0.1060742
  H   -2.3943552    2.6246273    0.2597020
  O   -0.8789788    0.4014310    0.3780665
  H   -2.6541047   -1.6228927    0.2499263
$end

$rem
   BASIS  =  6-311++G**
   JOB_TYPE  =  Optimization
   METHOD  =  B3LYP
$end

--------------------------------------------------------------
 ----------------------------------------------------------------
             Standard Nuclear Orientation (Angstroms)
    I     Atom           X                Y                Z
 ----------------------------------------------------------------
    1      C       0.7783331386    -1.3540798444    -0.0000131126
    2      C      -0.3664486594    -0.5740062780    -0.0000568943
    3      C      -0.2744069458     0.7812535935    -0.0000451759
    4      N       0.9131298994     1.4310706045    -0.0000324746
    5      C       2.0705370093     0.6750283303     0.0000024676
    6      N       1.9998117525    -0.7117228032     0.0000301880
    7      N      -1.6615768518    -0.9373871438    -0.0000612298
    8      C      -2.3392865803     0.2489303674    -0.0000021762
    9      N      -1.5015586995     1.3272058155    -0.0000066984
   10      O       0.7125272669    -2.5709953185     0.0000259223
   11      O       3.1567017191     1.2279657671     0.0000299584
   12      H       0.9498743144     2.4755324397    -0.0000267506
   13      H       2.8806652788    -1.2753977573     0.0000994394
   14      H      -2.0575854983    -1.9038957918    -0.0000673694
   15      O      -3.5542849487     0.3350477781     0.0000849355
   16      H      -1.7535168712     2.3406929720     0.0000490026
 ----------------------------------------------------------------
 Molecular Point Group                 C1    NOp =  1
 Largest Abelian Subgroup              C1    NOp =  1
 Nuclear Repulsion Energy =   704.5096637874 hartrees
 There are       43 alpha and       43 beta electrons
 Requested basis set is 6-311++G(d,p)
 There are 92 shells and 292 basis functions

 Total QAlloc Memory Limit   2000 MB
 Mega-Array Size        61 MB
 MEM_STATIC part        62 MB
 A cutoff of  1.0D-11 yielded   3709 shell pairs
 There are     38334 function pairs (     41420 Cartesian)

 -------------------------------------------------------
 OpenMP Integral Computing Module                       
 Release: version 1.0, May 2013, Q-Chem Inc. Pittsburgh 
 -------------------------------------------------------
 Integral Job Info:
 Integral job number is                      11
 Integral operator is                         1
 short-range coefficients                     0
 long-range coefficients              100000000
 Omega coefficients                           0
 if combine SR and LR in K                    0
 Integral screening is                        0
 Integral computing path is                   2
 max size of driver memory is            800000
 size of driver memory is                593474
 size of scratch memory is              2260544
 max col of scratch BK array               1296
 max len of scratch array in speh3          155
 max len of scratch index in speh4           18
 max int batch size is                      520
 min int batch size is                       52
 fixed nKL is                                52
 max L of basis functions is                  2
 order of int derivative is                   0
 number of shells is                         92
 number of basis is                         304
 number of cartesian basis is               304
 number of contracted shell pairs          3709
 number of primitive shell pairs           9824
 maxK2 (contraction) of shell pair           36
 max number of K2 of shell pair               1
 max number of CS2 of shell pair            680
 max number of PS2 of shell pair           2256
 mem total for path MDJ                   92190
 -------------------------------------------------------
 Smallest overlap matrix eigenvalue = 1.76E-06

 Q-Chem warning in module /home/taweetham/qchem/stvman/mkSTV.C, line 257:

 Overlap eigenvalue is smaller than square root of threshold


 Scale SEOQF with 1.000000e-01/1.000000e-01/1.000000e-01

 Standard Electronic Orientation quadrupole field applied
 Nucleus-field energy     =     0.0000000218 hartrees
 Guess from superposition of atomic densities
 Warning:  Energy on first SCF cycle will be non-variational
 A restricted hybrid HF-DFT SCF calculation will be
 performed using Pulay DIIS extrapolation
 Exchange:     0.2000 Hartree-Fock + 0.0800 Slater + 0.7200 B88
 Correlation:  0.1900 VWN1RPA + 0.8100 LYP
 Using SG-1 standard quadrature grid
 SCF converges when DIIS error is below 1.0E-08
 ---------------------------------------
  Cycle       Energy         DIIS Error
 ---------------------------------------
    1    -641.3733338459      4.35E-02
    2    -637.4984096666      6.33E-03
    3    -636.0537368715      1.45E-02
    4    -637.7844801929      2.31E-03
    5    -637.8304325490      7.47E-04
    6    -637.8341442482      3.60E-04
    7    -637.8351384707      9.83E-05
    8    -637.8352175857      2.76E-05
    9    -637.8352238230      7.42E-06
   10    -637.8352239565      3.51E-06
   11    -637.8352239126      1.17E-06
   12    -637.8352238729      2.05E-07
   13    -637.8352239133      1.55E-07
   14    -637.8352239254      3.04E-08
   15    -637.8352239084      1.23E-08
   16    -637.8352239076      2.81E-09 Convergence criterion met
 ---------------------------------------
 SCF time:  CPU 176.92 s  wall 177.19 s
 SCF   energy in the final basis set = -637.8352239076
 Total energy in the final basis set = -637.8352239076

 --------------------------------------------------------------

                    Orbital Energies (a.u.)
 --------------------------------------------------------------

 Alpha MOs
 -- Occupied --
-19.117 -19.106 -19.098 -14.419 -14.417 -14.394 -14.390 -10.347
-10.327 -10.303 -10.299 -10.233  -1.123  -1.100  -1.066  -1.034
 -0.998  -0.967  -0.953  -0.802  -0.724  -0.714  -0.679  -0.640
 -0.609  -0.587  -0.571  -0.540  -0.534  -0.512  -0.489  -0.459
 -0.441  -0.439  -0.434  -0.399  -0.364  -0.325  -0.315  -0.306
 -0.291  -0.283  -0.226
 -- Virtual --
 -0.048  -0.048  -0.013  -0.011  -0.007   0.010   0.017   0.018
  0.029   0.045   0.051   0.063   0.066   0.074   0.081   0.087
  0.096   0.098   0.106   0.108   0.114   0.115   0.122   0.124
  0.130   0.146   0.147   0.153   0.161   0.164   0.168   0.178
  0.188   0.188   0.189   0.199   0.203   0.214   0.218   0.222
  0.227   0.239   0.253   0.258   0.267   0.271   0.271   0.281
  0.286   0.290   0.296   0.299   0.313   0.322   0.322   0.329
  0.345   0.352   0.359   0.360   0.366   0.376   0.396   0.403
  0.416   0.431   0.440   0.457   0.459   0.490   0.502   0.520
  0.546   0.558   0.560   0.575   0.584   0.615   0.630   0.636
  0.638   0.646   0.676   0.685   0.716   0.723   0.757   0.777
  0.783   0.783   0.807   0.810   0.824   0.828   0.845   0.855
  0.868   0.895   0.922   0.924   0.941   0.984   0.993   1.010
  1.016   1.027   1.031   1.067   1.103   1.104   1.113   1.120
  1.137   1.144   1.159   1.163   1.190   1.197   1.208   1.230
  1.235   1.247   1.273   1.276   1.301   1.303   1.320   1.343
  1.419   1.479   1.520   1.537   1.561   1.580   1.595   1.604
  1.618   1.635   1.643   1.679   1.706   1.738   1.774   1.775
  1.780   1.809   1.833   1.848   1.868   1.891   1.898   1.953
  2.018   2.050   2.057   2.086   2.131   2.162   2.171   2.211
  2.240   2.253   2.269   2.306   2.344   2.377   2.410   2.440
  2.501   2.556   2.577   2.630   2.660   2.673   2.694   2.746
  2.747   2.760   2.762   2.815   2.831   2.845   2.882   2.884
  2.905   2.915   2.918   2.927   2.935   2.947   2.964   2.984
  2.999   3.085   3.191   3.276   3.338   3.355   3.361   3.377
  3.391   3.430   3.458   3.482   3.492   3.537   3.589   3.640
  3.681   3.700   3.719   3.796   3.813   3.822   3.842   3.868
  3.948   3.969   4.019   4.200   4.634   4.657   4.729   4.801
  4.918   5.029   5.043   5.056   5.063   5.158   5.196   5.234
  5.290   5.362   5.773   5.814   5.822  23.753  23.833  23.888
 24.005  24.158  35.538  35.590  35.633  35.705  50.002  50.062
 50.079
 --------------------------------------------------------------

          Ground-State Mulliken Net Atomic Charges

     Atom                 Charge (a.u.)
  ----------------------------------------
      1 C                     0.162175
      2 C                     0.383623
      3 C                    -0.026212
      4 N                    -0.400070
      5 C                     0.336763
      6 N                    -0.426140
      7 N                    -0.364389
      8 C                     0.345152
      9 N                    -0.291108
     10 O                    -0.372392
     11 O                    -0.362568
     12 H                     0.328433
     13 H                     0.397610
     14 H                     0.368932
     15 O                    -0.424333
     16 H                     0.344524
  ----------------------------------------
  Sum of atomic charges =     0.000000

 -----------------------------------------------------------------
                    Cartesian Multipole Moments
 -----------------------------------------------------------------
    Charge (ESU x 10^10)
                 0.0000
    Dipole Moment (Debye)
         X       0.2449      Y       3.5890      Z      -0.0002
       Tot       3.5973
    Quadrupole Moments (Debye-Ang)
        XX     -92.8992     XY      -3.9644     YY     -63.4055
        XZ       0.0008     YZ       0.0002     ZZ     -67.6405
    Octopole Moments (Debye-Ang^2)
       XXX      48.7898    XXY     -45.7641    XYY     -29.5294
       YYY      62.3179    XXZ      -0.0022    XYZ      -0.0011
       YYZ      -0.0002    XZZ       0.7036    YZZ      -0.2455
       ZZZ       0.0006
    Hexadecapole Moments (Debye-Ang^3)
      XXXX   -2055.3508   XXXY     -83.4514   XXYY    -354.6257
      XYYY      15.0991   YYYY    -664.9991   XXXZ       0.0118
      XXYZ      -0.0023   XYYZ      -0.0002   YYYZ       0.0026
      XXZZ    -275.3624   XYZZ       0.1945   YYZZ    -126.9615
      XZZZ      -0.0002   YZZZ       0.0000   ZZZZ     -65.4361
 -----------------------------------------------------------------
 Calculating analytic gradient of the SCF energy
 Gradient of SCF Energy
            1           2           3           4           5           6
    1  -0.0101049  -0.0389977  -0.0214546   0.0063276  -0.0561016   0.0045813
    2   0.0473885  -0.0266407  -0.0004336  -0.0167954  -0.0137610  -0.0182560
    3  -0.0000036   0.0000052  -0.0000013   0.0000003  -0.0000040   0.0000015
            7           8           9          10          11          12
    1   0.0162347   0.1049693  -0.0151204  -0.0033280  -0.0017157  -0.0096172
    2   0.0103602   0.0171786  -0.0264394   0.0231811  -0.0045634   0.0303035
    3   0.0000007  -0.0000075   0.0000025   0.0000006   0.0000008   0.0000000
           13          14          15          16
    1   0.0225007  -0.0084489   0.0090516   0.0012240
    2  -0.0178285  -0.0303859  -0.0055031   0.0321951
    3   0.0000025  -0.0000014   0.0000022   0.0000014
 Max gradient component =       1.050E-01
 RMS gradient           =       2.337E-02
 Gradient time:  CPU 58.40 s  wall 58.40 s
 Geometry Optimization Parameters
   NAtoms,    NIC,     NZ,  NCons,   NDum,   NFix, NCnnct, MaxDiis
       16     116       0       0       0       0       0       0


** GEOMETRY OPTIMIZATION IN DELOCALIZED INTERNAL COORDINATES **
   Searching for a Minimum

   Optimization Cycle:   1

                       Coordinates (Angstroms)
     ATOM                X               Y               Z
      1  C         0.7783331386   -1.3540798444   -0.0000131126
      2  C        -0.3664486594   -0.5740062780   -0.0000568943
      3  C        -0.2744069458    0.7812535935   -0.0000451759
      4  N         0.9131298994    1.4310706045   -0.0000324746
      5  C         2.0705370093    0.6750283303    0.0000024676
      6  N         1.9998117525   -0.7117228032    0.0000301880
      7  N        -1.6615768518   -0.9373871438   -0.0000612298
      8  C        -2.3392865803    0.2489303674   -0.0000021762
      9  N        -1.5015586995    1.3272058155   -0.0000066984
     10  O         0.7125272669   -2.5709953185    0.0000259223
     11  O         3.1567017191    1.2279657671    0.0000299584
     12  H         0.9498743144    2.4755324397   -0.0000267506
     13  H         2.8806652788   -1.2753977573    0.0000994394
     14  H        -2.0575854983   -1.9038957918   -0.0000673694
     15  O        -3.5542849487    0.3350477781    0.0000849355
     16  H        -1.7535168712    2.3406929720    0.0000490026
   Point Group: c1    Number of degrees of freedom:    42


   Energy is   -637.835223908


 Attempting to Generate Delocalized Internal Coordinates

 42 Hessian modes will be used to form the next step
  Hessian Eigenvalues:
     0.017515    0.017814    0.017997    0.019927    0.020162    0.020674
     0.021083    0.021383    0.021536    0.021822    0.023588    0.024295
     0.024913    0.160000    0.160000    0.160000    0.160000    0.233937
     0.234904    0.235963    0.242598    0.250000    0.250000    0.250000
     0.250000    0.404685    0.405620    0.406495    0.406715    0.418274
     0.446581    0.464001    0.474115    0.483139    0.485581    0.518348
     0.532965    0.534939    0.560291    0.959132    0.959645    0.962541

 Minimum Search - Taking Simple RFO Step
 Searching for Lamda that Minimizes Along All modes
 Value Taken    Lamda =  -0.06287819
 Calculated Step too Large.  Step scaled by  0.714627
 Step Taken.  Stepsize is  0.300000

                             Maximum     Tolerance    Cnvgd?
         Gradient           0.078581      0.000300      NO
         Displacement       0.169991      0.001200      NO
         Energy change     *********      0.000001      NO


 New Cartesian Coordinates Obtained by Inverse Iteration

 Displacement from previous Coordinates is:  0.435326
 ----------------------------------------------------------------
             Standard Nuclear Orientation (Angstroms)
    I     Atom           X                Y                Z
 ----------------------------------------------------------------
    1      C       0.7980597604    -1.3909049959    -0.0000105322
    2      C      -0.3564433229    -0.5792278618    -0.0000516499
    3      C      -0.2580714997     0.7732388664    -0.0000384455
    4      N       0.9460362476     1.4231875798    -0.0000248350
    5      C       2.1286423868     0.6956901199     0.0000063333
    6      N       2.0070095142    -0.6897631473     0.0000255769
    7      N      -1.6949918615    -0.9083923628    -0.0000521215
    8      C      -2.4372578452     0.2519508826    -0.0000005254
    9      N      -1.5209039511     1.2985362676    -0.0000083616
   10      O       0.7629591557    -2.6175909191     0.0000212270
   11      O       3.2138246391     1.2534722044     0.0000271677
   12      H       1.0054960334     2.4423892815    -0.0000195909
   13      H       2.8747099655    -1.2310082824     0.0000847292
   14      H      -2.0841648893    -1.8504255848    -0.0000565689
   15      O      -3.6540716628     0.3590705931     0.0000685378
   16      H      -1.7779173462     2.2850200900     0.0000390912
 ----------------------------------------------------------------
 Molecular Point Group                 C1    NOp =  1
 Largest Abelian Subgroup              C1    NOp =  1
 Nuclear Repulsion Energy =   695.9967424637 hartrees
 There are       43 alpha and       43 beta electrons
 Applying Cartesian multipole field
    Component          Value
    ---------          -----
     (2,0,0)        1.00000E-11
     (0,2,0)        2.00000E-11
     (0,0,2)       -3.00000E-11
 Nucleus-field energy     =     0.0000000225 hartrees
 Requested basis set is 6-311++G(d,p)
 There are 92 shells and 292 basis functions
 A cutoff of  1.0D-11 yielded   3687 shell pairs
 There are     38178 function pairs (     41253 Cartesian)
 Smallest overlap matrix eigenvalue = 2.01E-06

 Q-Chem warning in module /home/taweetham/qchem/stvman/mkSTV.C, line 257:

 Overlap eigenvalue is smaller than square root of threshold

 Guess MOs from SCF MO coefficient file
 Reading MOs from coefficient file
 Reading MOs from coefficient file
 A restricted hybrid HF-DFT SCF calculation will be
 performed using Pulay DIIS extrapolation
 Exchange:     0.2000 Hartree-Fock + 0.0800 Slater + 0.7200 B88
 Correlation:  0.1900 VWN1RPA + 0.8100 LYP
 Using SG-1 standard quadrature grid
 SCF converges when DIIS error is below 1.0E-08
 Geometry optimization detected.  Setting ReadMinima to 0
 Setting SaveMinima to 0
 Inaccurate integrated density:
   Number of electrons =    86
   Numerical integral  =    86.101055510644
   Relative error      =     0.1175064077 %
 ---------------------------------------
  Cycle       Energy         DIIS Error
 ---------------------------------------
    1    -637.8445298726      1.75E-03
    2    -637.8627100010      4.56E-04
    3    -637.8599066881      7.70E-04
    4    -637.8644791985      1.31E-04
    5    -637.8646179637      4.06E-05
    6    -637.8646292565      1.63E-05
    7    -637.8646312405      5.99E-06
    8    -637.8646314027      1.61E-06
    9    -637.8646316729      4.20E-07
   10    -637.8646316790      1.92E-07
   11    -637.8646316673      5.61E-08
   12    -637.8646316678      1.99E-08
   13    -637.8646316680      3.93E-09 Convergence criterion met
 ---------------------------------------
 SCF time:  CPU 141.34 s  wall 141.85 s
 SCF   energy in the final basis set = -637.8646316680
 Total energy in the final basis set = -637.8646316680

 --------------------------------------------------------------

                    Orbital Energies (a.u.)
 --------------------------------------------------------------

 Alpha MOs
 -- Occupied --
-19.125 -19.116 -19.111 -14.419 -14.414 -14.395 -14.391 -10.352
-10.334 -10.311 -10.309 -10.241  -1.114  -1.098  -1.066  -1.035
 -0.999  -0.962  -0.947  -0.810  -0.722  -0.711  -0.685  -0.646
 -0.612  -0.582  -0.554  -0.533  -0.531  -0.511  -0.487  -0.466
 -0.450  -0.442  -0.438  -0.402  -0.358  -0.330  -0.322  -0.311
 -0.301  -0.290  -0.234
 -- Virtual --
 -0.054  -0.042  -0.018  -0.007  -0.005   0.012   0.017   0.021
  0.028   0.045   0.054   0.063   0.064   0.074   0.082   0.089
  0.098   0.101   0.103   0.110   0.112   0.117   0.122   0.125
  0.127   0.141   0.145   0.153   0.158   0.162   0.162   0.172
  0.182   0.189   0.191   0.197   0.198   0.210   0.216   0.217
  0.225   0.234   0.242   0.252   0.261   0.265   0.268   0.279
  0.283   0.290   0.295   0.296   0.308   0.319   0.319   0.325
  0.343   0.345   0.353   0.357   0.361   0.369   0.383   0.394
  0.405   0.424   0.432   0.450   0.460   0.481   0.494   0.523
  0.544   0.550   0.559   0.563   0.578   0.625   0.635   0.637
  0.644   0.656   0.680   0.688   0.705   0.721   0.748   0.764
  0.778   0.782   0.798   0.810   0.810   0.827   0.850   0.854
  0.863   0.889   0.917   0.926   0.944   0.985   0.989   1.006
  1.016   1.031   1.031   1.072   1.105   1.112   1.118   1.124
  1.126   1.139   1.147   1.161   1.188   1.192   1.199   1.221
  1.224   1.242   1.255   1.262   1.272   1.291   1.308   1.332
  1.390   1.495   1.520   1.530   1.556   1.589   1.590   1.613
  1.625   1.631   1.644   1.675   1.716   1.738   1.769   1.793
  1.800   1.810   1.824   1.829   1.851   1.882   1.891   1.934
  2.012   2.023   2.054   2.072   2.135   2.163   2.164   2.211
  2.231   2.249   2.272   2.306   2.322   2.383   2.399   2.417
  2.468   2.545   2.569   2.610   2.637   2.647   2.660   2.735
  2.753   2.760   2.761   2.799   2.824   2.844   2.875   2.876
  2.899   2.904   2.905   2.916   2.921   2.932   2.954   2.968
  2.988   3.112   3.150   3.252   3.332   3.340   3.347   3.349
  3.374   3.423   3.434   3.460   3.464   3.527   3.548   3.612
  3.635   3.679   3.685   3.772   3.806   3.824   3.839   3.858
  3.928   3.964   4.023   4.191   4.618   4.654   4.744   4.801
  4.878   5.000   5.025   5.046   5.054   5.134   5.173   5.211
  5.322   5.374   5.759   5.792   5.802  23.677  23.812  23.850
 23.945  24.117  35.520  35.582  35.625  35.679  49.994  50.038
 50.053
 --------------------------------------------------------------

          Ground-State Mulliken Net Atomic Charges

     Atom                 Charge (a.u.)
  ----------------------------------------
      1 C                     0.150496
      2 C                     0.355908
      3 C                     0.039307
      4 N                    -0.420742
      5 C                     0.350936
      6 N                    -0.447037
      7 N                    -0.391363
      8 C                     0.354367
      9 N                    -0.338261
     10 O                    -0.350104
     11 O                    -0.343915
     12 H                     0.331079
     13 H                     0.397912
     14 H                     0.365173
     15 O                    -0.394519
     16 H                     0.340764
  ----------------------------------------
  Sum of atomic charges =    -0.000000

 -----------------------------------------------------------------
                    Cartesian Multipole Moments
 -----------------------------------------------------------------
    Charge (ESU x 10^10)
                -0.0000
    Dipole Moment (Debye)
         X       0.2540      Y       3.3992      Z      -0.0001
       Tot       3.4087
    Quadrupole Moments (Debye-Ang)
        XX     -92.9438     XY      -3.2033     YY     -64.9260
        XZ       0.0006     YZ       0.0001     ZZ     -67.8416
    Octopole Moments (Debye-Ang^2)
       XXX      48.0077    XXY     -44.7368    XYY     -28.5531
       YYY      60.5211    XXZ      -0.0017    XYZ      -0.0009
       YYZ      -0.0002    XZZ       0.9132    YZZ      -0.2798
       ZZZ       0.0006
    Hexadecapole Moments (Debye-Ang^3)
      XXXX   -2146.9763   XXXY     -78.2744   XXYY    -374.3167
      XYYY      20.1837   YYYY    -687.0406   XXXZ       0.0089
      XXYZ      -0.0020   XYYZ      -0.0004   YYYZ       0.0019
      XXZZ    -286.8170   XYZZ       0.5148   YYZZ    -127.8399
      XZZZ      -0.0007   YZZZ      -0.0001   ZZZZ     -65.8130
 -----------------------------------------------------------------
 Calculating analytic gradient of the SCF energy
 Gradient of SCF Energy
            1           2           3           4           5           6
    1   0.0010056  -0.0113805  -0.0026879   0.0098922  -0.0310642   0.0048913
    2   0.0356513  -0.0104651  -0.0029036  -0.0065040  -0.0064931  -0.0124758
    3  -0.0000024   0.0000029  -0.0000014   0.0000000  -0.0000019   0.0000011
            7           8           9          10          11          12
    1   0.0055392   0.0443128  -0.0135366  -0.0049914   0.0069764  -0.0047350
    2   0.0046375   0.0110246  -0.0165106  -0.0023681   0.0023256   0.0109016
    3  -0.0000003  -0.0000043   0.0000014   0.0000008   0.0000004   0.0000001
           13          14          15          16
    1   0.0077828  -0.0027633  -0.0108184   0.0015771
    2  -0.0058360  -0.0104713  -0.0017478   0.0112350
    3   0.0000012  -0.0000008   0.0000027   0.0000005
 Max gradient component =       4.431E-02
 RMS gradient           =       1.130E-02
 Gradient time:  CPU 58.75 s  wall 58.75 s
 Geometry Optimization Parameters
   NAtoms,    NIC,     NZ,  NCons,   NDum,   NFix, NCnnct, MaxDiis
       16     116       0       0       0       0       0       0

 Cartesian Hessian Update
 Hessian Updated using BFGS Update


** GEOMETRY OPTIMIZATION IN DELOCALIZED INTERNAL COORDINATES **
   Searching for a Minimum

   Optimization Cycle:   2

                       Coordinates (Angstroms)
     ATOM                X               Y               Z
      1  C         0.7980597604   -1.3909049959   -0.0000105322
      2  C        -0.3564433229   -0.5792278618   -0.0000516499
      3  C        -0.2580714997    0.7732388664   -0.0000384455
      4  N         0.9460362476    1.4231875798   -0.0000248350
      5  C         2.1286423868    0.6956901199    0.0000063333
      6  N         2.0070095142   -0.6897631473    0.0000255769
      7  N        -1.6949918615   -0.9083923628   -0.0000521215
      8  C        -2.4372578452    0.2519508826   -0.0000005254
      9  N        -1.5209039511    1.2985362676   -0.0000083616
     10  O         0.7629591557   -2.6175909191    0.0000212270
     11  O         3.2138246391    1.2534722044    0.0000271677
     12  H         1.0054960334    2.4423892815   -0.0000195909
     13  H         2.8747099655   -1.2310082824    0.0000847292
     14  H        -2.0841648893   -1.8504255848   -0.0000565689
     15  O        -3.6540716628    0.3590705931    0.0000685378
     16  H        -1.7779173462    2.2850200900    0.0000390912
   Point Group: c1    Number of degrees of freedom:    42


   Energy is   -637.864631668

 Hessian Updated using BFGS Update

 38 Hessian modes will be used to form the next step
  Hessian Eigenvalues:
     0.017515    0.017814    0.017997    0.019927    0.020162    0.020674
     0.021083    0.021383    0.021536    0.021822    0.023588    0.024295
     0.024913    0.159159    0.160105    0.222291    0.234787    0.241562
     0.247822    0.249886    0.282102    0.403131    0.405016    0.406251
     0.406664    0.418890    0.443175    0.463464    0.473145    0.480445
     0.484476    0.512951    0.532031    0.535482    0.583062    0.958477
     0.960755    0.998003

 Minimum Search - Taking Simple RFO Step
 Searching for Lamda that Minimizes Along All modes
 Value Taken    Lamda =  -0.00917834
 Step Taken.  Stepsize is  0.181467

                             Maximum     Tolerance    Cnvgd?
         Gradient           0.022875      0.000300      NO
         Displacement       0.083105      0.001200      NO
         Energy change     -0.029408      0.000001      NO


 New Cartesian Coordinates Obtained by Inverse Iteration

 Displacement from previous Coordinates is:  0.231433
 ----------------------------------------------------------------
             Standard Nuclear Orientation (Angstroms)
    I     Atom           X                Y                Z
 ----------------------------------------------------------------
    1      C       0.8025315344    -1.4292102885    -0.0000030381
    2      C      -0.3544771806    -0.5896472745    -0.0000360251
    3      C      -0.2531806210     0.7680078969    -0.0000205778
    4      N       0.9524197409     1.4209331429    -0.0000061792
    5      C       2.1512691768     0.7092744777     0.0000143194
    6      N       1.9918657969    -0.6712545023     0.0000155498
    7      N      -1.7122607511    -0.9001777631    -0.0000283532
    8      C      -2.4731453780     0.2535423022     0.0000002580
    9      N      -1.5203345792     1.2952944128    -0.0000104125
   10      O       0.8190822442    -2.6529652177     0.0000079774
   11      O       3.2316286709     1.2634111190     0.0000228349
   12      H       1.0351194820     2.4239673252    -0.0000041852
   13      H       2.8542987193    -1.1961299234     0.0000461872
   14      H      -2.1042636475    -1.8253433006    -0.0000280574
   15      O      -3.6789948603     0.3813499302     0.0000229737
   16      H      -1.7886430238     2.2641903941     0.0000167603
 ----------------------------------------------------------------
 Molecular Point Group                 C1    NOp =  1
 Largest Abelian Subgroup              C1    NOp =  1
 Nuclear Repulsion Energy =   692.7708677835 hartrees
 There are       43 alpha and       43 beta electrons
 Applying Cartesian multipole field
    Component          Value
    ---------          -----
     (2,0,0)        1.00000E-11
     (0,2,0)        2.00000E-11
     (0,0,2)       -3.00000E-11
 Nucleus-field energy     =     0.0000000228 hartrees
 Requested basis set is 6-311++G(d,p)
 There are 92 shells and 292 basis functions
 A cutoff of  1.0D-11 yielded   3679 shell pairs
 There are     38100 function pairs (     41165 Cartesian)
 Smallest overlap matrix eigenvalue = 2.14E-06

 Q-Chem warning in module /home/taweetham/qchem/stvman/mkSTV.C, line 257:

 Overlap eigenvalue is smaller than square root of threshold

 Guess MOs from SCF MO coefficient file
 Reading MOs from coefficient file
 Reading MOs from coefficient file
 A restricted hybrid HF-DFT SCF calculation will be
 performed using Pulay DIIS extrapolation
 Exchange:     0.2000 Hartree-Fock + 0.0800 Slater + 0.7200 B88
 Correlation:  0.1900 VWN1RPA + 0.8100 LYP
 Using SG-1 standard quadrature grid
 SCF converges when DIIS error is below 1.0E-08
 Geometry optimization detected.  Setting ReadMinima to 0
 Setting SaveMinima to 0
 ---------------------------------------
  Cycle       Energy         DIIS Error
 ---------------------------------------
    1    -637.8761523728      1.16E-03
    2    -637.8686865595      3.38E-04
    3    -637.8664374482      6.40E-04
    4    -637.8696467368      6.93E-05
    5    -637.8696804049      3.19E-05
    6    -637.8696885300      1.04E-05
    7    -637.8696888986      4.09E-06
    8    -637.8696891826      1.08E-06
    9    -637.8696892629      3.49E-07
   10    -637.8696892763      1.36E-07
   11    -637.8696892669      3.76E-08
   12    -637.8696892646      1.09E-08
   13    -637.8696892639      3.77E-09 Convergence criterion met
 ---------------------------------------
 SCF time:  CPU 143.68 s  wall 143.84 s
 SCF   energy in the final basis set = -637.8696892639
 Total energy in the final basis set = -637.8696892639

 --------------------------------------------------------------

                    Orbital Energies (a.u.)
 --------------------------------------------------------------

 Alpha MOs
 -- Occupied --
-19.128 -19.121 -19.117 -14.416 -14.410 -14.391 -14.390 -10.352
-10.336 -10.317 -10.312 -10.245  -1.112  -1.098  -1.069  -1.039
 -1.000  -0.961  -0.942  -0.811  -0.719  -0.711  -0.686  -0.648
 -0.609  -0.578  -0.547  -0.529  -0.525  -0.510  -0.486  -0.469
 -0.456  -0.447  -0.438  -0.405  -0.356  -0.332  -0.328  -0.313
 -0.307  -0.295  -0.236
 -- Virtual --
 -0.055  -0.039  -0.017  -0.007  -0.004   0.014   0.017   0.023
  0.028   0.045   0.055   0.063   0.064   0.075   0.082   0.089
  0.098   0.101   0.103   0.112   0.112   0.118   0.123   0.124
  0.126   0.141   0.144   0.153   0.156   0.162   0.162   0.169
  0.179   0.190   0.191   0.198   0.198   0.210   0.212   0.217
  0.223   0.233   0.239   0.246   0.263   0.265   0.267   0.280
  0.280   0.291   0.294   0.297   0.306   0.317   0.318   0.320
  0.338   0.341   0.350   0.356   0.361   0.369   0.377   0.389
  0.400   0.425   0.435   0.449   0.462   0.479   0.495   0.524
  0.541   0.551   0.556   0.561   0.581   0.629   0.640   0.641
  0.647   0.665   0.684   0.693   0.701   0.726   0.746   0.759
  0.777   0.784   0.793   0.807   0.808   0.828   0.851   0.854
  0.862   0.886   0.915   0.930   0.946   0.986   0.990   1.002
  1.014   1.032   1.036   1.070   1.104   1.117   1.122   1.123
  1.127   1.142   1.147   1.167   1.189   1.191   1.195   1.212
  1.218   1.243   1.248   1.254   1.261   1.286   1.306   1.324
  1.379   1.489   1.524   1.534   1.549   1.589   1.589   1.617
  1.622   1.640   1.643   1.677   1.709   1.746   1.764   1.784
  1.785   1.813   1.828   1.851   1.857   1.876   1.900   1.931
  2.002   2.021   2.049   2.080   2.144   2.159   2.164   2.203
  2.217   2.255   2.290   2.304   2.319   2.381   2.397   2.427
  2.453   2.541   2.570   2.595   2.628   2.641   2.651   2.729
  2.748   2.761   2.769   2.792   2.818   2.848   2.865   2.873
  2.893   2.899   2.910   2.915   2.918   2.930   2.950   2.958
  2.986   3.123   3.136   3.255   3.335   3.335   3.343   3.354
  3.376   3.419   3.423   3.456   3.458   3.520   3.539   3.605
  3.616   3.664   3.681   3.758   3.805   3.824   3.841   3.858
  3.916   3.961   4.028   4.185   4.607   4.670   4.752   4.804
  4.874   5.000   5.025   5.043   5.050   5.122   5.167   5.205
  5.334   5.372   5.757   5.785   5.795  23.657  23.815  23.845
 23.919  24.085  35.514  35.582  35.629  35.678  49.999  50.034
 50.046
 --------------------------------------------------------------

          Ground-State Mulliken Net Atomic Charges

     Atom                 Charge (a.u.)
  ----------------------------------------
      1 C                     0.144891
      2 C                     0.348634
      3 C                     0.056559
      4 N                    -0.438341
      5 C                     0.360335
      6 N                    -0.457969
      7 N                    -0.398669
      8 C                     0.364873
      9 N                    -0.360680
     10 O                    -0.336363
     11 O                    -0.333037
     12 H                     0.330752
     13 H                     0.395921
     14 H                     0.362366
     15 O                    -0.378878
     16 H                     0.339605
  ----------------------------------------
  Sum of atomic charges =    -0.000000

 -----------------------------------------------------------------
                    Cartesian Multipole Moments
 -----------------------------------------------------------------
    Charge (ESU x 10^10)
                -0.0000
    Dipole Moment (Debye)
         X       0.0471      Y       3.2869      Z      -0.0000
       Tot       3.2873
    Quadrupole Moments (Debye-Ang)
        XX     -92.3870     XY      -2.4600     YY     -65.5056
        XZ       0.0002     YZ       0.0000     ZZ     -67.8957
    Octopole Moments (Debye-Ang^2)
       XXX      44.1037    XXY     -43.0731    XYY     -28.8450
       YYY      59.8589    XXZ      -0.0006    XYZ      -0.0005
       YYZ      -0.0001    XZZ       0.8148    YZZ      -0.2176
       ZZZ       0.0003
    Hexadecapole Moments (Debye-Ang^3)
      XXXX   -2162.9353   XXXY     -69.8768   XXYY    -382.4229
      XYYY      25.9378   YYYY    -702.4712   XXXZ       0.0005
      XXYZ      -0.0013   XYYZ      -0.0010   YYYZ       0.0004
      XXZZ    -289.5582   XYZZ       1.3169   YYZZ    -128.9876
      XZZZ      -0.0025   YZZZ      -0.0005   ZZZZ     -65.9461
 -----------------------------------------------------------------
 Calculating analytic gradient of the SCF energy
 Gradient of SCF Energy
            1           2           3           4           5           6
    1   0.0040869  -0.0025729  -0.0005652   0.0049304  -0.0066333  -0.0005380
    2   0.0122173  -0.0015101  -0.0014192   0.0010234   0.0011272  -0.0055822
    3   0.0000006  -0.0000006   0.0000001  -0.0000003   0.0000010  -0.0000003
            7           8           9          10          11          12
    1   0.0012650   0.0096594  -0.0077198  -0.0013080   0.0029339  -0.0003835
    2  -0.0032628   0.0054992  -0.0010012  -0.0072494   0.0012070  -0.0024763
    3  -0.0000005   0.0000009  -0.0000004  -0.0000002  -0.0000005   0.0000001
           13          14          15          16
    1  -0.0019376   0.0011461  -0.0036224   0.0012590
    2   0.0017070   0.0019710  -0.0004111  -0.0018396
    3   0.0000003  -0.0000001   0.0000001  -0.0000000
 Max gradient component =       1.222E-02
 RMS gradient           =       3.465E-03
 Gradient time:  CPU 58.83 s  wall 58.86 s
 Geometry Optimization Parameters
   NAtoms,    NIC,     NZ,  NCons,   NDum,   NFix, NCnnct, MaxDiis
       16     116       0       0       0       0       0       0

 Cartesian Hessian Update
 Hessian Updated using BFGS Update


** GEOMETRY OPTIMIZATION IN DELOCALIZED INTERNAL COORDINATES **
   Searching for a Minimum

   Optimization Cycle:   3

                       Coordinates (Angstroms)
     ATOM                X               Y               Z
      1  C         0.8025315344   -1.4292102885   -0.0000030381
      2  C        -0.3544771806   -0.5896472745   -0.0000360251
      3  C        -0.2531806210    0.7680078969   -0.0000205778
      4  N         0.9524197409    1.4209331429   -0.0000061792
      5  C         2.1512691768    0.7092744777    0.0000143194
      6  N         1.9918657969   -0.6712545023    0.0000155498
      7  N        -1.7122607511   -0.9001777631   -0.0000283532
      8  C        -2.4731453780    0.2535423022    0.0000002580
      9  N        -1.5203345792    1.2952944128   -0.0000104125
     10  O         0.8190822442   -2.6529652177    0.0000079774
     11  O         3.2316286709    1.2634111190    0.0000228349
     12  H         1.0351194820    2.4239673252   -0.0000041852
     13  H         2.8542987193   -1.1961299234    0.0000461872
     14  H        -2.1042636475   -1.8253433006   -0.0000280574
     15  O        -3.6789948603    0.3813499302    0.0000229737
     16  H        -1.7886430238    2.2641903941    0.0000167603
   Point Group: c1    Number of degrees of freedom:    42


   Energy is   -637.869689264

 Hessian Updated using BFGS Update

 39 Hessian modes will be used to form the next step
  Hessian Eigenvalues:
     0.017515    0.017814    0.017997    0.019927    0.020162    0.020674
     0.021083    0.021383    0.021822    0.023588    0.024295    0.024913
     0.157268    0.160042    0.160710    0.208298    0.235459    0.240976
     0.246348    0.249891    0.250499    0.277287    0.404932    0.406001
     0.406618    0.412620    0.425731    0.438411    0.462055    0.469812
     0.476672    0.487403    0.507086    0.530430    0.536195    0.588241
     0.959027    0.964551    0.998191

 Minimum Search - Taking Simple RFO Step
 Searching for Lamda that Minimizes Along All modes
 Value Taken    Lamda =  -0.00048597
 Step Taken.  Stepsize is  0.039884

                             Maximum     Tolerance    Cnvgd?
         Gradient           0.005889      0.000300      NO
         Displacement       0.017843      0.001200      NO
         Energy change     -0.005058      0.000001      NO


 New Cartesian Coordinates Obtained by Inverse Iteration

 Displacement from previous Coordinates is:  0.044357
 ----------------------------------------------------------------
             Standard Nuclear Orientation (Angstroms)
    I     Atom           X                Y                Z
 ----------------------------------------------------------------
    1      C       0.8024871547    -1.4366885393    -0.0000027857
    2      C      -0.3547134276    -0.5922655155    -0.0000294129
    3      C      -0.2510653316     0.7663027718    -0.0000157524
    4      N       0.9515540056     1.4216168402    -0.0000017564
    5      C       2.1557040361     0.7105837628     0.0000082691
    6      N       1.9924869933    -0.6684899096     0.0000090034
    7      N      -1.7179063137    -0.8993943519    -0.0000189796
    8      C      -2.4811011283     0.2522094282    -0.0000093182
    9      N      -1.5164382484     1.2939883168    -0.0000069560
   10      O       0.8317701357    -2.6555597652     0.0000119513
   11      O       3.2332403874     1.2651665942     0.0000281602
   12      H       1.0347284814     2.4274310611     0.0000020254
   13      H       2.8567615893    -1.1960312295     0.0000299280
   14      H      -2.1133599148    -1.8257666142    -0.0000153010
   15      O      -3.6833621868     0.3877874624     0.0000038322
   16      H      -1.7878709085     2.2643524189     0.0000171247
 ----------------------------------------------------------------
 Molecular Point Group                 C1    NOp =  1
 Largest Abelian Subgroup              C1    NOp =  1
 Nuclear Repulsion Energy =   692.1097743505 hartrees
 There are       43 alpha and       43 beta electrons
 Applying Cartesian multipole field
    Component          Value
    ---------          -----
     (2,0,0)        1.00000E-11
     (0,2,0)        2.00000E-11
     (0,0,2)       -3.00000E-11
 Nucleus-field energy     =     0.0000000229 hartrees
 Requested basis set is 6-311++G(d,p)
 There are 92 shells and 292 basis functions
 A cutoff of  1.0D-11 yielded   3676 shell pairs
 There are     38055 function pairs (     41111 Cartesian)
 Smallest overlap matrix eigenvalue = 2.17E-06

 Q-Chem warning in module /home/taweetham/qchem/stvman/mkSTV.C, line 257:

 Overlap eigenvalue is smaller than square root of threshold

 Guess MOs from SCF MO coefficient file
 Reading MOs from coefficient file
 Reading MOs from coefficient file
 A restricted hybrid HF-DFT SCF calculation will be
 performed using Pulay DIIS extrapolation
 Exchange:     0.2000 Hartree-Fock + 0.0800 Slater + 0.7200 B88
 Correlation:  0.1900 VWN1RPA + 0.8100 LYP
 Using SG-1 standard quadrature grid
 SCF converges when DIIS error is below 1.0E-08
 Geometry optimization detected.  Setting ReadMinima to 0
 Setting SaveMinima to 0
 ---------------------------------------
  Cycle       Energy         DIIS Error
 ---------------------------------------
    1    -637.8630459502      3.11E-04
    2    -637.8698485043      1.20E-04
    3    -637.8695851992      2.22E-04
    4    -637.8699763761      2.29E-05
    5    -637.8699797515      1.07E-05
    6    -637.8699805376      2.98E-06
    7    -637.8699805904      9.63E-07
    8    -637.8699805532      3.67E-07
    9    -637.8699805899      1.12E-07
   10    -637.8699806111      2.95E-08
   11    -637.8699806097      1.38E-08
   12    -637.8699806072      6.40E-09 Convergence criterion met
 ---------------------------------------
 SCF time:  CPU 132.95 s  wall 133.10 s
 SCF   energy in the final basis set = -637.8699806072
 Total energy in the final basis set = -637.8699806072

 --------------------------------------------------------------

                    Orbital Energies (a.u.)
 --------------------------------------------------------------

 Alpha MOs
 -- Occupied --
-19.128 -19.122 -19.118 -14.415 -14.409 -14.390 -14.389 -10.351
-10.336 -10.317 -10.311 -10.244  -1.112  -1.098  -1.071  -1.040
 -0.999  -0.959  -0.940  -0.811  -0.717  -0.710  -0.684  -0.647
 -0.607  -0.577  -0.544  -0.528  -0.524  -0.509  -0.485  -0.469
 -0.457  -0.449  -0.438  -0.406  -0.355  -0.332  -0.328  -0.313
 -0.308  -0.295  -0.236
 -- Virtual --
 -0.054  -0.039  -0.017  -0.007  -0.003   0.014   0.017   0.023
  0.029   0.045   0.055   0.063   0.064   0.075   0.082   0.089
  0.098   0.101   0.103   0.112   0.112   0.117   0.123   0.124
  0.127   0.141   0.144   0.152   0.156   0.161   0.162   0.169
  0.179   0.190   0.192   0.198   0.198   0.210   0.212   0.217
  0.223   0.234   0.238   0.246   0.264   0.265   0.267   0.280
  0.281   0.291   0.293   0.297   0.306   0.317   0.318   0.320
  0.336   0.340   0.350   0.356   0.360   0.369   0.376   0.389
  0.399   0.425   0.436   0.449   0.462   0.479   0.495   0.524
  0.541   0.552   0.556   0.561   0.582   0.629   0.640   0.641
  0.647   0.665   0.684   0.692   0.700   0.726   0.746   0.759
  0.778   0.785   0.793   0.808   0.809   0.828   0.851   0.854
  0.862   0.886   0.916   0.930   0.947   0.987   0.991   1.002
  1.014   1.033   1.037   1.070   1.104   1.118   1.122   1.124
  1.128   1.142   1.149   1.168   1.188   1.191   1.194   1.212
  1.216   1.244   1.247   1.253   1.260   1.287   1.306   1.323
  1.380   1.488   1.524   1.535   1.548   1.588   1.589   1.616
  1.622   1.640   1.641   1.677   1.707   1.744   1.762   1.781
  1.783   1.812   1.827   1.851   1.858   1.875   1.900   1.930
  2.000   2.020   2.048   2.079   2.146   2.157   2.163   2.202
  2.214   2.253   2.290   2.303   2.317   2.379   2.394   2.429
  2.450   2.539   2.570   2.589   2.628   2.640   2.650   2.728
  2.745   2.759   2.770   2.791   2.816   2.846   2.864   2.873
  2.892   2.898   2.910   2.916   2.918   2.930   2.951   2.957
  2.985   3.120   3.133   3.253   3.333   3.337   3.348   3.356
  3.376   3.417   3.423   3.456   3.459   3.514   3.537   3.605
  3.614   3.661   3.680   3.754   3.805   3.824   3.841   3.858
  3.912   3.960   4.027   4.184   4.604   4.667   4.745   4.796
  4.863   4.995   5.026   5.042   5.050   5.119   5.166   5.205
  5.332   5.370   5.756   5.784   5.795  23.656  23.817  23.845
 23.920  24.081  35.510  35.578  35.626  35.676  50.001  50.035
 50.048
 --------------------------------------------------------------

          Ground-State Mulliken Net Atomic Charges

     Atom                 Charge (a.u.)
  ----------------------------------------
      1 C                     0.144545
      2 C                     0.350580
      3 C                     0.057938
      4 N                    -0.442531
      5 C                     0.363508
      6 N                    -0.460908
      7 N                    -0.400496
      8 C                     0.368677
      9 N                    -0.367604
     10 O                    -0.332709
     11 O                    -0.331319
     12 H                     0.330294
     13 H                     0.394778
     14 H                     0.361686
     15 O                    -0.375290
     16 H                     0.338851
  ----------------------------------------
  Sum of atomic charges =    -0.000000

 -----------------------------------------------------------------
                    Cartesian Multipole Moments
 -----------------------------------------------------------------
    Charge (ESU x 10^10)
                -0.0000
    Dipole Moment (Debye)
         X      -0.0065      Y       3.2237      Z      -0.0000
       Tot       3.2237
    Quadrupole Moments (Debye-Ang)
        XX     -92.1598     XY      -2.3101     YY     -65.4463
        XZ      -0.0001     YZ       0.0001     ZZ     -67.9306
    Octopole Moments (Debye-Ang^2)
       XXX      43.2545    XXY     -43.1082    XYY     -28.8685
       YYY      59.4500    XXZ      -0.0003    XYZ      -0.0005
       YYZ      -0.0000    XZZ       0.7803    YZZ      -0.2452
       ZZZ       0.0004
    Hexadecapole Moments (Debye-Ang^3)
      XXXX   -2163.6658   XXXY     -68.1327   XXYY    -383.4535
      XYYY      27.0566   YYYY    -703.1321   XXXZ      -0.0039
      XXYZ      -0.0010   XYYZ      -0.0017   YYYZ       0.0008
      XXZZ    -290.1507   XYZZ       1.5108   YYZZ    -129.1757
      XZZZ      -0.0035   YZZZ      -0.0004   ZZZZ     -66.0199
 -----------------------------------------------------------------
 Calculating analytic gradient of the SCF energy
 Gradient of SCF Energy
            1           2           3           4           5           6
    1   0.0030254  -0.0011438   0.0007790   0.0017459  -0.0011748  -0.0023655
    2   0.0031974   0.0005580  -0.0007623  -0.0006469   0.0018508  -0.0021479
    3   0.0000002  -0.0000009   0.0000000   0.0000005  -0.0000018   0.0000005
            7           8           9          10          11          12
    1   0.0011906   0.0007867  -0.0025125  -0.0002884   0.0005339   0.0002407
    2  -0.0005798   0.0027973  -0.0018896  -0.0023388  -0.0000860  -0.0000014
    3   0.0000006  -0.0000013   0.0000004   0.0000001   0.0000007   0.0000000
           13          14          15          16
    1   0.0001604  -0.0000650  -0.0009428   0.0000301
    2   0.0002938   0.0001086  -0.0002029  -0.0001504
    3   0.0000001   0.0000002   0.0000005   0.0000002
 Max gradient component =       3.197E-03
 RMS gradient           =       1.188E-03
 Gradient time:  CPU 60.84 s  wall 60.86 s
 Geometry Optimization Parameters
   NAtoms,    NIC,     NZ,  NCons,   NDum,   NFix, NCnnct, MaxDiis
       16     116       0       0       0       0       0       0

 Cartesian Hessian Update
 Hessian Updated using BFGS Update


** GEOMETRY OPTIMIZATION IN DELOCALIZED INTERNAL COORDINATES **
   Searching for a Minimum

   Optimization Cycle:   4

                       Coordinates (Angstroms)
     ATOM                X               Y               Z
      1  C         0.8024871547   -1.4366885393   -0.0000027857
      2  C        -0.3547134276   -0.5922655155   -0.0000294129
      3  C        -0.2510653316    0.7663027718   -0.0000157524
      4  N         0.9515540056    1.4216168402   -0.0000017564
      5  C         2.1557040361    0.7105837628    0.0000082691
      6  N         1.9924869933   -0.6684899096    0.0000090034
      7  N        -1.7179063137   -0.8993943519   -0.0000189796
      8  C        -2.4811011283    0.2522094282   -0.0000093182
      9  N        -1.5164382484    1.2939883168   -0.0000069560
     10  O         0.8317701357   -2.6555597652    0.0000119513
     11  O         3.2332403874    1.2651665942    0.0000281602
     12  H         1.0347284814    2.4274310611    0.0000020254
     13  H         2.8567615893   -1.1960312295    0.0000299280
     14  H        -2.1133599148   -1.8257666142   -0.0000153010
     15  O        -3.6833621868    0.3877874624    0.0000038322
     16  H        -1.7878709085    2.2643524189    0.0000171247
   Point Group: c1    Number of degrees of freedom:    42


   Energy is   -637.869980607

 Hessian Updated using BFGS Update

 41 Hessian modes will be used to form the next step
  Hessian Eigenvalues:
     0.017515    0.017814    0.017997    0.019927    0.020162    0.020674
     0.021083    0.021383    0.021536    0.021822    0.023588    0.024295
     0.152958    0.160002    0.160109    0.161505    0.191450    0.235840
     0.239614    0.245414    0.249986    0.250124    0.251163    0.293141
     0.370399    0.405060    0.406162    0.406666    0.424154    0.441575
     0.453243    0.464874    0.475119    0.491669    0.506751    0.524650
     0.535586    0.599432    0.944538    0.960636    0.969944

 Minimum Search - Taking Simple RFO Step
 Searching for Lamda that Minimizes Along All modes
 Value Taken    Lamda =  -0.00007270
 Step Taken.  Stepsize is  0.016216

                             Maximum     Tolerance    Cnvgd?
         Gradient           0.002436      0.000300      NO
         Displacement       0.008291      0.001200      NO
         Energy change     -0.000291      0.000001      NO


 New Cartesian Coordinates Obtained by Inverse Iteration

 Displacement from previous Coordinates is:  0.016275
 ----------------------------------------------------------------
             Standard Nuclear Orientation (Angstroms)
    I     Atom           X                Y                Z
 ----------------------------------------------------------------
    1      C       0.8011371858    -1.4390622916     0.0000031668
    2      C      -0.3548435147    -0.5936192663    -0.0000159423
    3      C      -0.2509593779     0.7656999605    -0.0000055292
    4      N       0.9498680323     1.4215019674     0.0000059550
    5      C       2.1565808189     0.7103289106     0.0000226616
    6      N       1.9936238187    -0.6675502662     0.0000108460
    7      N      -1.7194441806    -0.8999884108    -0.0000151470
    8      C      -2.4812180024     0.2510365347    -0.0000012643
    9      N      -1.5137202284     1.2952147748    -0.0000067067
   10      O       0.8342579905    -2.6558051706     0.0000071489
   11      O       3.2321428229     1.2675294927     0.0000144132
   12      H       1.0311532715     2.4274096954     0.0000008277
   13      H       2.8568391779    -1.1968676740     0.0000152957
   14      H      -2.1151829912    -1.8262864004    -0.0000227918
   15      O      -3.6821735330     0.3899711087    -0.0000070272
   16      H      -1.7851459664     2.2657297661     0.0000041259
 ----------------------------------------------------------------
 Molecular Point Group                 C1    NOp =  1
 Largest Abelian Subgroup              C1    NOp =  1
 Nuclear Repulsion Energy =   692.0467349402 hartrees
 There are       43 alpha and       43 beta electrons
 Applying Cartesian multipole field
    Component          Value
    ---------          -----
     (2,0,0)        1.00000E-11
     (0,2,0)        2.00000E-11
     (0,0,2)       -3.00000E-11
 Nucleus-field energy     =     0.0000000229 hartrees
 Requested basis set is 6-311++G(d,p)
 There are 92 shells and 292 basis functions
 A cutoff of  1.0D-11 yielded   3676 shell pairs
 There are     38055 function pairs (     41111 Cartesian)
 Smallest overlap matrix eigenvalue = 2.17E-06

 Q-Chem warning in module /home/taweetham/qchem/stvman/mkSTV.C, line 257:

 Overlap eigenvalue is smaller than square root of threshold

 Guess MOs from SCF MO coefficient file
 Reading MOs from coefficient file
 Reading MOs from coefficient file
 A restricted hybrid HF-DFT SCF calculation will be
 performed using Pulay DIIS extrapolation
 Exchange:     0.2000 Hartree-Fock + 0.0800 Slater + 0.7200 B88
 Correlation:  0.1900 VWN1RPA + 0.8100 LYP
 Using SG-1 standard quadrature grid
 SCF converges when DIIS error is below 1.0E-08
 Geometry optimization detected.  Setting ReadMinima to 0
 Setting SaveMinima to 0
 ---------------------------------------
  Cycle       Energy         DIIS Error
 ---------------------------------------
    1    -637.8699317834      1.39E-04
    2    -637.8700113636      3.85E-05
    3    -637.8699814030      7.35E-05
    4    -637.8700243015      9.18E-06
    5    -637.8700248405      3.95E-06
    6    -637.8700250027      8.67E-07
    7    -637.8700250548      5.00E-07
    8    -637.8700250379      1.40E-07
    9    -637.8700250353      5.29E-08
   10    -637.8700250408      1.19E-08
   11    -637.8700250407      7.86E-09 Convergence criterion met
 ---------------------------------------
 SCF time:  CPU 125.50 s  wall 125.62 s
 SCF   energy in the final basis set = -637.8700250407
 Total energy in the final basis set = -637.8700250407

 --------------------------------------------------------------

                    Orbital Energies (a.u.)
 --------------------------------------------------------------

 Alpha MOs
 -- Occupied --
-19.128 -19.122 -19.119 -14.415 -14.409 -14.391 -14.389 -10.351
-10.337 -10.317 -10.311 -10.244  -1.112  -1.098  -1.072  -1.040
 -0.999  -0.959  -0.939  -0.810  -0.717  -0.709  -0.683  -0.646
 -0.607  -0.577  -0.544  -0.528  -0.523  -0.509  -0.485  -0.469
 -0.457  -0.449  -0.438  -0.406  -0.355  -0.332  -0.328  -0.313
 -0.309  -0.295  -0.236
 -- Virtual --
 -0.054  -0.039  -0.016  -0.007  -0.003   0.014   0.017   0.023
  0.029   0.045   0.055   0.063   0.064   0.075   0.082   0.089
  0.098   0.101   0.103   0.112   0.112   0.117   0.123   0.124
  0.127   0.141   0.144   0.152   0.156   0.161   0.162   0.169
  0.179   0.191   0.193   0.198   0.198   0.210   0.212   0.217
  0.223   0.234   0.238   0.247   0.264   0.265   0.267   0.279
  0.281   0.291   0.293   0.297   0.306   0.316   0.318   0.320
  0.335   0.340   0.349   0.356   0.360   0.369   0.376   0.389
  0.399   0.425   0.437   0.450   0.462   0.479   0.496   0.524
  0.541   0.552   0.557   0.562   0.582   0.629   0.640   0.641
  0.647   0.665   0.684   0.692   0.700   0.726   0.747   0.759
  0.778   0.785   0.793   0.808   0.809   0.828   0.851   0.855
  0.863   0.886   0.916   0.931   0.947   0.987   0.992   1.002
  1.014   1.033   1.037   1.070   1.104   1.118   1.122   1.123
  1.128   1.142   1.150   1.168   1.188   1.191   1.194   1.212
  1.216   1.244   1.247   1.253   1.260   1.288   1.306   1.323
  1.381   1.489   1.524   1.535   1.548   1.588   1.589   1.617
  1.621   1.640   1.641   1.677   1.707   1.744   1.762   1.780
  1.783   1.812   1.826   1.851   1.858   1.874   1.900   1.929
  2.001   2.019   2.048   2.080   2.147   2.158   2.162   2.202
  2.214   2.253   2.289   2.303   2.316   2.379   2.394   2.430
  2.449   2.538   2.571   2.586   2.629   2.640   2.651   2.728
  2.744   2.759   2.770   2.791   2.816   2.844   2.864   2.873
  2.892   2.897   2.910   2.917   2.918   2.930   2.951   2.957
  2.986   3.120   3.133   3.254   3.333   3.338   3.350   3.357
  3.376   3.417   3.423   3.456   3.460   3.512   3.538   3.605
  3.614   3.661   3.681   3.754   3.805   3.824   3.841   3.858
  3.911   3.960   4.026   4.184   4.603   4.667   4.743   4.795
  4.863   4.995   5.026   5.042   5.050   5.118   5.167   5.205
  5.331   5.370   5.757   5.784   5.795  23.658  23.818  23.846
 23.923  24.079  35.510  35.578  35.626  35.677  50.002  50.035
 50.048
 --------------------------------------------------------------

          Ground-State Mulliken Net Atomic Charges

     Atom                 Charge (a.u.)
  ----------------------------------------
      1 C                     0.143004
      2 C                     0.353462
      3 C                     0.057205
      4 N                    -0.444364
      5 C                     0.364259
      6 N                    -0.462190
      7 N                    -0.399539
      8 C                     0.369491
      9 N                    -0.368932
     10 O                    -0.331437
     11 O                    -0.331053
     12 H                     0.329968
     13 H                     0.394399
     14 H                     0.361501
     15 O                    -0.374499
     16 H                     0.338723
  ----------------------------------------
  Sum of atomic charges =    -0.000000

 -----------------------------------------------------------------
                    Cartesian Multipole Moments
 -----------------------------------------------------------------
    Charge (ESU x 10^10)
                 0.0000
    Dipole Moment (Debye)
         X      -0.0359      Y       3.1910      Z       0.0000
       Tot       3.1912
    Quadrupole Moments (Debye-Ang)
        XX     -92.0901     XY      -2.2968     YY     -65.4110
        XZ      -0.0000     YZ       0.0001     ZZ     -67.9349
    Octopole Moments (Debye-Ang^2)
       XXX      42.8769    XXY     -43.2275    XYY     -28.9453
       YYY      59.2191    XXZ      -0.0001    XYZ      -0.0003
       YYZ      -0.0003    XZZ       0.7498    YZZ      -0.2610
       ZZZ      -0.0001
    Hexadecapole Moments (Debye-Ang^3)
      XXXX   -2161.4119   XXXY     -67.8607   XXYY    -383.5913
      XYYY      26.9369   YYYY    -703.2837   XXXZ      -0.0045
      XXYZ      -0.0002   XYYZ      -0.0013   YYYZ       0.0002
      XXZZ    -290.0356   XYZZ       1.5257   YYZZ    -129.2459
      XZZZ      -0.0035   YZZZ      -0.0004   ZZZZ     -66.0329
 -----------------------------------------------------------------
 Calculating analytic gradient of the SCF energy
 Gradient of SCF Energy
            1           2           3           4           5           6
    1   0.0016377  -0.0006700   0.0004110   0.0002757   0.0002905  -0.0011487
    2  -0.0003896   0.0005720  -0.0003357  -0.0000708   0.0011101  -0.0008936
    3   0.0000004  -0.0000007   0.0000005  -0.0000013   0.0000045  -0.0000012
            7           8           9          10          11          12
    1   0.0003895  -0.0006565  -0.0005010  -0.0000774  -0.0001977   0.0000804
    2  -0.0005408   0.0009562  -0.0002748   0.0000859  -0.0002589  -0.0000050
    3  -0.0000009   0.0000030  -0.0000011  -0.0000001  -0.0000018  -0.0000001
           13          14          15          16
    1   0.0000874  -0.0000358   0.0001962  -0.0000814
    2   0.0001013   0.0000410  -0.0000876  -0.0000096
    3  -0.0000001  -0.0000001  -0.0000010  -0.0000000
 Max gradient component =       1.638E-03
 RMS gradient           =       4.501E-04
 Gradient time:  CPU 60.74 s  wall 60.75 s
 Geometry Optimization Parameters
   NAtoms,    NIC,     NZ,  NCons,   NDum,   NFix, NCnnct, MaxDiis
       16     116       0       0       0       0       0       0

 Cartesian Hessian Update
 Hessian Updated using BFGS Update


** GEOMETRY OPTIMIZATION IN DELOCALIZED INTERNAL COORDINATES **
   Searching for a Minimum

   Optimization Cycle:   5

                       Coordinates (Angstroms)
     ATOM                X               Y               Z
      1  C         0.8011371858   -1.4390622916    0.0000031668
      2  C        -0.3548435147   -0.5936192663   -0.0000159423
      3  C        -0.2509593779    0.7656999605   -0.0000055292
      4  N         0.9498680323    1.4215019674    0.0000059550
      5  C         2.1565808189    0.7103289106    0.0000226616
      6  N         1.9936238187   -0.6675502662    0.0000108460
      7  N        -1.7194441806   -0.8999884108   -0.0000151470
      8  C        -2.4812180024    0.2510365347   -0.0000012643
      9  N        -1.5137202284    1.2952147748   -0.0000067067
     10  O         0.8342579905   -2.6558051706    0.0000071489
     11  O         3.2321428229    1.2675294927    0.0000144132
     12  H         1.0311532715    2.4274096954    0.0000008277
     13  H         2.8568391779   -1.1968676740    0.0000152957
     14  H        -2.1151829912   -1.8262864004   -0.0000227918
     15  O        -3.6821735330    0.3899711087   -0.0000070272
     16  H        -1.7851459664    2.2657297661    0.0000041259
   Point Group: c1    Number of degrees of freedom:    42


   Energy is   -637.870025041

 Hessian Updated using BFGS Update

 42 Hessian modes will be used to form the next step
  Hessian Eigenvalues:
     0.017515    0.017814    0.017997    0.019927    0.020162    0.020674
     0.021083    0.021383    0.021536    0.021822    0.023588    0.024295
     0.024913    0.147012    0.160035    0.160180    0.160375    0.187988
     0.233858    0.235930    0.243980    0.249739    0.250251    0.250777
     0.291140    0.322213    0.405013    0.406149    0.406777    0.423094
     0.439326    0.448895    0.464189    0.474443    0.487404    0.511472
     0.522799    0.536768    0.581840    0.955892    0.962832    0.998692

 Minimum Search - Taking Simple RFO Step
 Searching for Lamda that Minimizes Along All modes
 Value Taken    Lamda =  -0.00001117
 Step Taken.  Stepsize is  0.006686

                             Maximum     Tolerance    Cnvgd?
         Gradient           0.000793      0.000300      NO
         Displacement       0.003374      0.001200      NO
         Energy change     -0.000044      0.000001      NO


 New Cartesian Coordinates Obtained by Inverse Iteration

 Displacement from previous Coordinates is:  0.005872
 ----------------------------------------------------------------
             Standard Nuclear Orientation (Angstroms)
    I     Atom           X                Y                Z
 ----------------------------------------------------------------
    1      C       0.7999105968    -1.4387484160    -0.0000020176
    2      C      -0.3548057302    -0.5936412038    -0.0000224015
    3      C      -0.2510607849     0.7658084940    -0.0000139526
    4      N       0.9494109494     1.4212723953    -0.0000019762
    5      C       2.1567957631     0.7098038996    -0.0000122192
    6      N       1.9943521679    -0.6671516348     0.0000027101
    7      N      -1.7195565485    -0.8999658271    -0.0000146868
    8      C      -2.4807435825     0.2502254813    -0.0000200217
    9      N      -1.5129028259     1.2954561206    -0.0000026017
   10      O       0.8336553601    -2.6552388525     0.0000170616
   11      O       3.2317111694     1.2684900457     0.0000399045
   12      H       1.0301093560     2.4272634019     0.0000082764
   13      H       2.8568141249    -1.1977104836     0.0000258541
   14      H      -2.1150155894    -1.8264661157    -0.0000107205
   15      O      -3.6816360866     0.3898095945    -0.0000025008
   16      H      -1.7841230158     2.2660358319     0.0000193241
 ----------------------------------------------------------------
 Molecular Point Group                 C1    NOp =  1
 Largest Abelian Subgroup              C1    NOp =  1
 Nuclear Repulsion Energy =   692.0976811740 hartrees
 There are       43 alpha and       43 beta electrons
 Applying Cartesian multipole field
    Component          Value
    ---------          -----
     (2,0,0)        1.00000E-11
     (0,2,0)        2.00000E-11
     (0,0,2)       -3.00000E-11
 Nucleus-field energy     =     0.0000000229 hartrees
 Requested basis set is 6-311++G(d,p)
 There are 92 shells and 292 basis functions
 A cutoff of  1.0D-11 yielded   3676 shell pairs
 There are     38055 function pairs (     41111 Cartesian)
 Smallest overlap matrix eigenvalue = 2.16E-06

 Q-Chem warning in module /home/taweetham/qchem/stvman/mkSTV.C, line 257:

 Overlap eigenvalue is smaller than square root of threshold

 Guess MOs from SCF MO coefficient file
 Reading MOs from coefficient file
 Reading MOs from coefficient file
 A restricted hybrid HF-DFT SCF calculation will be
 performed using Pulay DIIS extrapolation
 Exchange:     0.2000 Hartree-Fock + 0.0800 Slater + 0.7200 B88
 Correlation:  0.1900 VWN1RPA + 0.8100 LYP
 Using SG-1 standard quadrature grid
 SCF converges when DIIS error is below 1.0E-08
 Geometry optimization detected.  Setting ReadMinima to 0
 Setting SaveMinima to 0
 ---------------------------------------
  Cycle       Energy         DIIS Error
 ---------------------------------------
    1    -637.8707667818      6.07E-05
    2    -637.8700304412      1.02E-05
    3    -637.8700294641      1.55E-05
    4    -637.8700317171      3.49E-06
    5    -637.8700317238      1.37E-06
    6    -637.8700317324      1.61E-07
    7    -637.8700317026      1.78E-07
    8    -637.8700316988      4.42E-08
    9    -637.8700317080      1.62E-08
   10    -637.8700317057      4.84E-09 Convergence criterion met
 ---------------------------------------
 SCF time:  CPU 120.35 s  wall 120.47 s
 SCF   energy in the final basis set = -637.8700317057
 Total energy in the final basis set = -637.8700317057

 --------------------------------------------------------------

                    Orbital Energies (a.u.)
 --------------------------------------------------------------

 Alpha MOs
 -- Occupied --
-19.128 -19.122 -19.119 -14.415 -14.409 -14.391 -14.389 -10.351
-10.337 -10.317 -10.311 -10.244  -1.112  -1.098  -1.072  -1.041
 -0.999  -0.959  -0.939  -0.810  -0.717  -0.709  -0.683  -0.646
 -0.607  -0.577  -0.545  -0.528  -0.523  -0.509  -0.485  -0.469
 -0.458  -0.449  -0.438  -0.406  -0.355  -0.332  -0.328  -0.313
 -0.309  -0.295  -0.236
 -- Virtual --
 -0.054  -0.039  -0.016  -0.007  -0.003   0.014   0.017   0.023
  0.029   0.045   0.055   0.063   0.064   0.075   0.082   0.089
  0.098   0.101   0.103   0.112   0.112   0.117   0.123   0.124
  0.127   0.141   0.144   0.152   0.156   0.161   0.162   0.169
  0.179   0.191   0.193   0.198   0.198   0.210   0.212   0.217
  0.223   0.234   0.238   0.247   0.264   0.265   0.267   0.279
  0.281   0.291   0.293   0.297   0.306   0.317   0.318   0.320
  0.335   0.340   0.350   0.356   0.360   0.369   0.376   0.389
  0.399   0.425   0.437   0.450   0.462   0.479   0.496   0.524
  0.542   0.552   0.557   0.562   0.582   0.629   0.640   0.641
  0.647   0.665   0.684   0.692   0.700   0.726   0.747   0.759
  0.779   0.785   0.793   0.808   0.809   0.828   0.851   0.855
  0.863   0.886   0.916   0.931   0.947   0.987   0.992   1.002
  1.014   1.033   1.037   1.070   1.104   1.118   1.122   1.123
  1.128   1.142   1.150   1.168   1.188   1.191   1.194   1.212
  1.216   1.244   1.247   1.253   1.260   1.288   1.306   1.323
  1.381   1.489   1.524   1.535   1.548   1.588   1.589   1.617
  1.621   1.640   1.641   1.677   1.707   1.744   1.763   1.780
  1.784   1.813   1.826   1.850   1.858   1.874   1.900   1.929
  2.001   2.019   2.048   2.080   2.147   2.158   2.161   2.201
  2.214   2.253   2.289   2.303   2.316   2.379   2.394   2.431
  2.450   2.537   2.571   2.586   2.630   2.641   2.651   2.728
  2.743   2.759   2.770   2.791   2.816   2.844   2.864   2.873
  2.892   2.897   2.910   2.917   2.918   2.930   2.951   2.957
  2.987   3.121   3.133   3.254   3.333   3.338   3.350   3.357
  3.375   3.417   3.423   3.456   3.460   3.512   3.538   3.605
  3.614   3.661   3.681   3.754   3.805   3.824   3.841   3.858
  3.911   3.960   4.025   4.184   4.603   4.667   4.743   4.795
  4.863   4.995   5.026   5.042   5.050   5.119   5.167   5.206
  5.331   5.370   5.757   5.784   5.795  23.658  23.818  23.846
 23.925  24.080  35.510  35.578  35.626  35.677  50.002  50.035
 50.049
 --------------------------------------------------------------

          Ground-State Mulliken Net Atomic Charges

     Atom                 Charge (a.u.)
  ----------------------------------------
      1 C                     0.141690
      2 C                     0.354819
      3 C                     0.057812
      4 N                    -0.444902
      5 C                     0.364376
      6 N                    -0.462547
      7 N                    -0.399031
      8 C                     0.369522
      9 N                    -0.369120
     10 O                    -0.331343
     11 O                    -0.331308
     12 H                     0.329886
     13 H                     0.394391
     14 H                     0.361526
     15 O                    -0.374512
     16 H                     0.338741
  ----------------------------------------
  Sum of atomic charges =     0.000000

 -----------------------------------------------------------------
                    Cartesian Multipole Moments
 -----------------------------------------------------------------
    Charge (ESU x 10^10)
                 0.0000
    Dipole Moment (Debye)
         X      -0.0463      Y       3.1817      Z      -0.0001
       Tot       3.1820
    Quadrupole Moments (Debye-Ang)
        XX     -92.0939     XY      -2.3127     YY     -65.4045
        XZ      -0.0002     YZ       0.0001     ZZ     -67.9331
    Octopole Moments (Debye-Ang^2)
       XXX      42.7989    XXY     -43.3042    XYY     -28.9694
       YYY      59.1371    XXZ      -0.0005    XYZ      -0.0006
       YYZ       0.0001    XZZ       0.7380    YZZ      -0.2680
       ZZZ       0.0005
    Hexadecapole Moments (Debye-Ang^3)
      XXXX   -2160.8954   XXXY     -68.1433   XXYY    -383.5491
      XYYY      26.6523   YYYY    -703.0682   XXXZ      -0.0060
      XXYZ      -0.0012   XYYZ      -0.0020   YYYZ       0.0014
      XXZZ    -289.9772   XYZZ       1.4807   YYZZ    -129.2289
      XZZZ      -0.0038   YZZZ      -0.0001   ZZZZ     -66.0290
 -----------------------------------------------------------------
 Calculating analytic gradient of the SCF energy
 Gradient of SCF Energy
            1           2           3           4           5           6
    1   0.0005071  -0.0003091   0.0000802  -0.0000131   0.0002197  -0.0002861
    2  -0.0005723   0.0003363  -0.0002259  -0.0000071   0.0003946  -0.0002326
    3   0.0000004  -0.0000004  -0.0000006   0.0000029  -0.0000104   0.0000027
            7           8           9          10          11          12
    1   0.0000792  -0.0003323   0.0000884  -0.0000288  -0.0001655  -0.0000274
    2  -0.0001189   0.0001377   0.0000303   0.0004105  -0.0001469   0.0000480
    3   0.0000018  -0.0000053   0.0000020   0.0000000   0.0000043   0.0000000
           13          14          15          16
    1   0.0000721  -0.0000255   0.0001831  -0.0000421
    2   0.0000104  -0.0000332  -0.0000484   0.0000174
    3   0.0000001   0.0000003   0.0000018   0.0000004
 Max gradient component =       5.723E-04
 RMS gradient           =       1.835E-04
 Gradient time:  CPU 68.85 s  wall 68.91 s
 Geometry Optimization Parameters
   NAtoms,    NIC,     NZ,  NCons,   NDum,   NFix, NCnnct, MaxDiis
       16     116       0       0       0       0       0       0

 Cartesian Hessian Update
 Hessian Updated using BFGS Update


** GEOMETRY OPTIMIZATION IN DELOCALIZED INTERNAL COORDINATES **
   Searching for a Minimum

   Optimization Cycle:   6

                       Coordinates (Angstroms)
     ATOM                X               Y               Z
      1  C         0.7999105968   -1.4387484160   -0.0000020176
      2  C        -0.3548057302   -0.5936412038   -0.0000224015
      3  C        -0.2510607849    0.7658084940   -0.0000139526
      4  N         0.9494109494    1.4212723953   -0.0000019762
      5  C         2.1567957631    0.7098038996   -0.0000122192
      6  N         1.9943521679   -0.6671516348    0.0000027101
      7  N        -1.7195565485   -0.8999658271   -0.0000146868
      8  C        -2.4807435825    0.2502254813   -0.0000200217
      9  N        -1.5129028259    1.2954561206   -0.0000026017
     10  O         0.8336553601   -2.6552388525    0.0000170616
     11  O         3.2317111694    1.2684900457    0.0000399045
     12  H         1.0301093560    2.4272634019    0.0000082764
     13  H         2.8568141249   -1.1977104836    0.0000258541
     14  H        -2.1150155894   -1.8264661157   -0.0000107205
     15  O        -3.6816360866    0.3898095945   -0.0000025008
     16  H        -1.7841230158    2.2660358319    0.0000193241
   Point Group: c1    Number of degrees of freedom:    42


   Energy is   -637.870031706

 Hessian Updated using BFGS Update

 42 Hessian modes will be used to form the next step
  Hessian Eigenvalues:
     0.017516    0.017815    0.017997    0.019927    0.020163    0.020674
     0.021084    0.021383    0.021536    0.021822    0.023588    0.024295
     0.024913    0.139780    0.158896    0.160062    0.161225    0.185210
     0.217325    0.235988    0.242706    0.249694    0.250342    0.250851
     0.291203    0.317749    0.404927    0.406114    0.406809    0.417560
     0.429672    0.446105    0.463346    0.470558    0.477207    0.508166
     0.526546    0.537133    0.579412    0.957894    0.964846    0.992858

 Minimum Search - Taking Simple RFO Step
 Searching for Lamda that Minimizes Along All modes
 Value Taken    Lamda =  -0.00000142
 Step Taken.  Stepsize is  0.002406

                             Maximum     Tolerance    Cnvgd?
         Gradient           0.000347      0.000300      NO
         Displacement       0.001092      0.001200     YES
         Energy change     -0.000007      0.000001      NO


 New Cartesian Coordinates Obtained by Inverse Iteration

 Displacement from previous Coordinates is:  0.002336
 ----------------------------------------------------------------
             Standard Nuclear Orientation (Angstroms)
    I     Atom           X                Y                Z
 ----------------------------------------------------------------
    1      C       0.7994319623    -1.4384268544     0.0000072541
    2      C      -0.3546811837    -0.5935379282     0.0000045009
    3      C      -0.2511514992     0.7660911074     0.0000119382
    4      N       0.9494112751     1.4212303803     0.0000217387
    5      C       2.1568160887     0.7095417509     0.0000699164
    6      N       1.9945019407    -0.6670379529     0.0000198854
    7      N      -1.7193978084    -0.8999171062    -0.0000077456
    8      C      -2.4805508239     0.2499370916     0.0000140207
    9      N      -1.5129511362     1.2955068670    -0.0000108865
   10      O       0.8332469692    -2.6551278107    -0.0000114342
   11      O       3.2315983104     1.2687977270    -0.0000236599
   12      H       1.0303921597     2.4271605207    -0.0000036284
   13      H       2.8566006578    -1.1980665281    -0.0000053150
   14      H      -2.1146158255    -1.8264937946    -0.0000320066
   15      O      -3.6815552694     0.3895223735    -0.0000206877
   16      H      -1.7841804935     2.2660628877    -0.0000238583
 ----------------------------------------------------------------
 Molecular Point Group                 C1    NOp =  1
 Largest Abelian Subgroup              C1    NOp =  1
 Nuclear Repulsion Energy =   692.1134544446 hartrees
 There are       43 alpha and       43 beta electrons
 Applying Cartesian multipole field
    Component          Value
    ---------          -----
     (2,0,0)        1.00000E-11
     (0,2,0)        2.00000E-11
     (0,0,2)       -3.00000E-11
 Nucleus-field energy     =     0.0000000229 hartrees
 Requested basis set is 6-311++G(d,p)
 There are 92 shells and 292 basis functions
 A cutoff of  1.0D-11 yielded   3676 shell pairs
 There are     38055 function pairs (     41111 Cartesian)
 Smallest overlap matrix eigenvalue = 2.16E-06

 Q-Chem warning in module /home/taweetham/qchem/stvman/mkSTV.C, line 257:

 Overlap eigenvalue is smaller than square root of threshold

 Guess MOs from SCF MO coefficient file
 Reading MOs from coefficient file
 Reading MOs from coefficient file
 A restricted hybrid HF-DFT SCF calculation will be
 performed using Pulay DIIS extrapolation
 Exchange:     0.2000 Hartree-Fock + 0.0800 Slater + 0.7200 B88
 Correlation:  0.1900 VWN1RPA + 0.8100 LYP
 Using SG-1 standard quadrature grid
 SCF converges when DIIS error is below 1.0E-08
 Geometry optimization detected.  Setting ReadMinima to 0
 Setting SaveMinima to 0
 ---------------------------------------
  Cycle       Energy         DIIS Error
 ---------------------------------------
    1    -637.8703552546      2.34E-05
    2    -637.8700321985      4.95E-06
    3    -637.8700316465      1.01E-05
    4    -637.8700327088      9.82E-07
    5    -637.8700327185      5.49E-07
    6    -637.8700327330      1.23E-07
    7    -637.8700327188      6.93E-08
    8    -637.8700327168      1.80E-08
    9    -637.8700327191      7.22E-09 Convergence criterion met
 ---------------------------------------
 SCF time:  CPU 103.05 s  wall 103.19 s
 SCF   energy in the final basis set = -637.8700327191
 Total energy in the final basis set = -637.8700327191

 --------------------------------------------------------------

                    Orbital Energies (a.u.)
 --------------------------------------------------------------

 Alpha MOs
 -- Occupied --
-19.128 -19.122 -19.119 -14.415 -14.409 -14.391 -14.389 -10.351
-10.337 -10.317 -10.311 -10.244  -1.112  -1.098  -1.072  -1.041
 -0.999  -0.959  -0.939  -0.810  -0.717  -0.709  -0.683  -0.646
 -0.607  -0.577  -0.545  -0.528  -0.523  -0.509  -0.485  -0.469
 -0.458  -0.449  -0.438  -0.406  -0.355  -0.332  -0.328  -0.313
 -0.309  -0.295  -0.236
 -- Virtual --
 -0.054  -0.039  -0.016  -0.007  -0.003   0.014   0.017   0.023
  0.029   0.045   0.055   0.063   0.064   0.075   0.082   0.089
  0.098   0.101   0.103   0.112   0.112   0.117   0.123   0.124
  0.127   0.141   0.144   0.152   0.156   0.161   0.162   0.169
  0.179   0.191   0.193   0.198   0.198   0.210   0.212   0.217
  0.223   0.234   0.238   0.247   0.264   0.265   0.267   0.279
  0.281   0.291   0.293   0.297   0.306   0.317   0.318   0.320
  0.335   0.340   0.350   0.356   0.360   0.369   0.376   0.389
  0.399   0.425   0.437   0.450   0.462   0.478   0.496   0.524
  0.542   0.552   0.557   0.561   0.582   0.629   0.640   0.641
  0.647   0.665   0.684   0.692   0.700   0.726   0.747   0.759
  0.779   0.785   0.793   0.809   0.809   0.828   0.851   0.855
  0.863   0.886   0.916   0.931   0.947   0.987   0.992   1.002
  1.014   1.033   1.037   1.070   1.104   1.118   1.122   1.123
  1.128   1.142   1.150   1.168   1.188   1.192   1.194   1.212
  1.216   1.245   1.247   1.253   1.260   1.288   1.306   1.323
  1.381   1.489   1.523   1.535   1.548   1.588   1.589   1.617
  1.621   1.640   1.641   1.677   1.707   1.744   1.763   1.780
  1.784   1.813   1.825   1.850   1.858   1.875   1.900   1.929
  2.001   2.019   2.048   2.080   2.147   2.158   2.161   2.201
  2.215   2.252   2.289   2.304   2.316   2.379   2.394   2.431
  2.450   2.537   2.571   2.585   2.630   2.641   2.651   2.728
  2.743   2.760   2.770   2.791   2.816   2.844   2.864   2.873
  2.892   2.897   2.910   2.917   2.918   2.931   2.951   2.957
  2.987   3.121   3.133   3.254   3.333   3.338   3.350   3.357
  3.374   3.417   3.423   3.456   3.460   3.512   3.538   3.605
  3.614   3.660   3.681   3.754   3.805   3.824   3.841   3.858
  3.911   3.960   4.025   4.184   4.603   4.667   4.743   4.795
  4.863   4.996   5.026   5.042   5.050   5.119   5.167   5.206
  5.331   5.370   5.757   5.784   5.795  23.658  23.818  23.846
 23.925  24.080  35.510  35.578  35.626  35.677  50.002  50.035
 50.049
 --------------------------------------------------------------

          Ground-State Mulliken Net Atomic Charges

     Atom                 Charge (a.u.)
  ----------------------------------------
      1 C                     0.141080
      2 C                     0.355102
      3 C                     0.058263
      4 N                    -0.444918
      5 C                     0.364284
      6 N                    -0.462516
      7 N                    -0.398876
      8 C                     0.369459
      9 N                    -0.369059
     10 O                    -0.331471
     11 O                    -0.331459
     12 H                     0.329898
     13 H                     0.394442
     14 H                     0.361564
     15 O                    -0.374577
     16 H                     0.338784
  ----------------------------------------
  Sum of atomic charges =     0.000000

 -----------------------------------------------------------------
                    Cartesian Multipole Moments
 -----------------------------------------------------------------
    Charge (ESU x 10^10)
                 0.0000
    Dipole Moment (Debye)
         X      -0.0491      Y       3.1817      Z       0.0001
       Tot       3.1821
    Quadrupole Moments (Debye-Ang)
        XX     -92.1034     XY      -2.3217     YY     -65.4084
        XZ       0.0002     YZ       0.0001     ZZ     -67.9324
    Octopole Moments (Debye-Ang^2)
       XXX      42.7922    XXY     -43.3191    XYY     -28.9776
       YYY      59.1335    XXZ       0.0007    XYZ       0.0002
       YYZ      -0.0007    XZZ       0.7358    YZZ      -0.2688
       ZZZ      -0.0010
    Hexadecapole Moments (Debye-Ang^3)
      XXXX   -2160.9352   XXXY     -68.3055   XXYY    -383.5311
      XYYY      26.5470   YYYY    -703.0569   XXXZ      -0.0034
      XXYZ       0.0012   XYYZ      -0.0002   YYYZ      -0.0019
      XXZZ    -289.9655   XYZZ       1.4605   YYZZ    -129.2270
      XZZZ      -0.0034   YZZZ      -0.0009   ZZZZ     -66.0273
 -----------------------------------------------------------------
 Calculating analytic gradient of the SCF energy
 Gradient of SCF Energy
            1           2           3           4           5           6
    1   0.0000600  -0.0000720  -0.0000283   0.0000204   0.0000285   0.0000002
    2  -0.0001777   0.0000740  -0.0000859   0.0000187   0.0000808  -0.0000264
    3  -0.0000010  -0.0000004   0.0000016  -0.0000068   0.0000249  -0.0000063
            7           8           9          10          11          12
    1   0.0000071  -0.0000351   0.0000609  -0.0000031  -0.0000450  -0.0000353
    2  -0.0000035  -0.0000492   0.0000624   0.0001376  -0.0000265   0.0000131
    3  -0.0000032   0.0000108  -0.0000042   0.0000003  -0.0000102  -0.0000001
           13          14          15          16
    1   0.0000157   0.0000004   0.0000381  -0.0000123
    2   0.0000090  -0.0000157  -0.0000175   0.0000068
    3  -0.0000004  -0.0000006  -0.0000036  -0.0000006
 Max gradient component =       1.777E-04
 RMS gradient           =       4.581E-05
 Gradient time:  CPU 61.48 s  wall 61.49 s
 Geometry Optimization Parameters
   NAtoms,    NIC,     NZ,  NCons,   NDum,   NFix, NCnnct, MaxDiis
       16     116       0       0       0       0       0       0

 Cartesian Hessian Update
 Hessian Updated using BFGS Update


** GEOMETRY OPTIMIZATION IN DELOCALIZED INTERNAL COORDINATES **
   Searching for a Minimum

   Optimization Cycle:   7

                       Coordinates (Angstroms)
     ATOM                X               Y               Z
      1  C         0.7994319623   -1.4384268544    0.0000072541
      2  C        -0.3546811837   -0.5935379282    0.0000045009
      3  C        -0.2511514992    0.7660911074    0.0000119382
      4  N         0.9494112751    1.4212303803    0.0000217387
      5  C         2.1568160887    0.7095417509    0.0000699164
      6  N         1.9945019407   -0.6670379529    0.0000198854
      7  N        -1.7193978084   -0.8999171062   -0.0000077456
      8  C        -2.4805508239    0.2499370916    0.0000140207
      9  N        -1.5129511362    1.2955068670   -0.0000108865
     10  O         0.8332469692   -2.6551278107   -0.0000114342
     11  O         3.2315983104    1.2687977270   -0.0000236599
     12  H         1.0303921597    2.4271605207   -0.0000036284
     13  H         2.8566006578   -1.1980665281   -0.0000053150
     14  H        -2.1146158255   -1.8264937946   -0.0000320066
     15  O        -3.6815552694    0.3895223735   -0.0000206877
     16  H        -1.7841804935    2.2660628877   -0.0000238583
   Point Group: c1    Number of degrees of freedom:    42


   Energy is   -637.870032719

 Hessian Updated using BFGS Update

 42 Hessian modes will be used to form the next step
  Hessian Eigenvalues:
     0.017558    0.017856    0.018037    0.019930    0.020173    0.020684
     0.021100    0.021383    0.021536    0.021823    0.023590    0.024296
     0.024914    0.136699    0.157154    0.160056    0.161628    0.186880
     0.207198    0.235960    0.241861    0.249655    0.250128    0.250651
     0.294023    0.327379    0.389396    0.405136    0.406195    0.406900
     0.427711    0.443854    0.463499    0.467252    0.480145    0.507894
     0.525238    0.537990    0.583089    0.922468    0.958138    0.969731

 Minimum Search - Taking Simple RFO Step
 Searching for Lamda that Minimizes Along All modes
 Value Taken    Lamda =   0.00000000
 Step Taken.  Stepsize is  0.001072

                             Maximum     Tolerance    Cnvgd?
         Gradient           0.000074      0.000300     YES
         Displacement       0.000446      0.001200     YES
         Energy change     -0.000001      0.000001      NO

 Final energy is   -637.87003271912442     


 ******************************
 **  OPTIMIZATION CONVERGED  **
 ******************************

                       Coordinates (Angstroms)
     ATOM                X               Y               Z
      1  C         0.7994319623   -1.4384268544    0.0000072541
      2  C        -0.3546811837   -0.5935379282    0.0000045009
      3  C        -0.2511514992    0.7660911074    0.0000119382
      4  N         0.9494112751    1.4212303803    0.0000217387
      5  C         2.1568160887    0.7095417509    0.0000699164
      6  N         1.9945019407   -0.6670379529    0.0000198854
      7  N        -1.7193978084   -0.8999171062   -0.0000077456
      8  C        -2.4805508239    0.2499370916    0.0000140207
      9  N        -1.5129511362    1.2955068670   -0.0000108865
     10  O         0.8332469692   -2.6551278107   -0.0000114342
     11  O         3.2315983104    1.2687977270   -0.0000236599
     12  H         1.0303921597    2.4271605207   -0.0000036284
     13  H         2.8566006578   -1.1980665281   -0.0000053150
     14  H        -2.1146158255   -1.8264937946   -0.0000320066
     15  O        -3.6815552694    0.3895223735   -0.0000206877
     16  H        -1.7841804935    2.2660628877   -0.0000238583

Z-matrix Print:
$molecule
0 1
N 
H  1 1.009184
C  1 1.367684 2 123.223594
C  3 1.363565 1 122.975424 2 179.997903 0
N  3 1.368364 1 128.617435 2 -0.001095 0
H  5 1.007742 3 128.374986 1 -0.000000 0
N  4 1.398685 3 107.007540 1 -180.000000 0
H  7 1.007344 4 125.753102 3 179.998834 0
C  7 1.378956 4 110.849686 3 -0.000985 0
O  9 1.209089 7 130.132200 4 179.997968 0
C  1 1.401545 2 115.914071 3 -180.000000 0
O  11 1.211579 1 121.993422 2 -0.005804 0
N  11 1.386116 1 113.791892 2 -179.996227 0
H  13 1.012524 11 114.907138 1 179.996324 0
C  13 1.422404 11 129.566032 1 -0.004113 0
O  15 1.217171 13 121.249293 11 -179.998458 0
$end


 --------------------------------------------------------------

                    Orbital Energies (a.u.)
 --------------------------------------------------------------

 Alpha MOs
 -- Occupied --
-19.128 -19.122 -19.119 -14.415 -14.409 -14.391 -14.389 -10.351
-10.337 -10.317 -10.311 -10.244  -1.112  -1.098  -1.072  -1.041
 -0.999  -0.959  -0.939  -0.810  -0.717  -0.709  -0.683  -0.646
 -0.607  -0.577  -0.545  -0.528  -0.523  -0.509  -0.485  -0.469
 -0.458  -0.449  -0.438  -0.406  -0.355  -0.332  -0.328  -0.313
 -0.309  -0.295  -0.236
 -- Virtual --
 -0.054  -0.039  -0.016  -0.007  -0.003   0.014   0.017   0.023
  0.029   0.045   0.055   0.063   0.064   0.075   0.082   0.089
  0.098   0.101   0.103   0.112   0.112   0.117   0.123   0.124
  0.127   0.141   0.144   0.152   0.156   0.161   0.162   0.169
  0.179   0.191   0.193   0.198   0.198   0.210   0.212   0.217
  0.223   0.234   0.238   0.247   0.264   0.265   0.267   0.279
  0.281   0.291   0.293   0.297   0.306   0.317   0.318   0.320
  0.335   0.340   0.350   0.356   0.360   0.369   0.376   0.389
  0.399   0.425   0.437   0.450   0.462   0.478   0.496   0.524
  0.542   0.552   0.557   0.561   0.582   0.629   0.640   0.641
  0.647   0.665   0.684   0.692   0.700   0.726   0.747   0.759
  0.779   0.785   0.793   0.809   0.809   0.828   0.851   0.855
  0.863   0.886   0.916   0.931   0.947   0.987   0.992   1.002
  1.014   1.033   1.037   1.070   1.104   1.118   1.122   1.123
  1.128   1.142   1.150   1.168   1.188   1.192   1.194   1.212
  1.216   1.245   1.247   1.253   1.260   1.288   1.306   1.323
  1.381   1.489   1.523   1.535   1.548   1.588   1.589   1.617
  1.621   1.640   1.641   1.677   1.707   1.744   1.763   1.780
  1.784   1.813   1.825   1.850   1.858   1.875   1.900   1.929
  2.001   2.019   2.048   2.080   2.147   2.158   2.161   2.201
  2.215   2.252   2.289   2.304   2.316   2.379   2.394   2.431
  2.450   2.537   2.571   2.585   2.630   2.641   2.651   2.728
  2.743   2.760   2.770   2.791   2.816   2.844   2.864   2.873
  2.892   2.897   2.910   2.917   2.918   2.931   2.951   2.957
  2.987   3.121   3.133   3.254   3.333   3.338   3.350   3.357
  3.374   3.417   3.423   3.456   3.460   3.512   3.538   3.605
  3.614   3.660   3.681   3.754   3.805   3.824   3.841   3.858
  3.911   3.960   4.025   4.184   4.603   4.667   4.743   4.795
  4.863   4.996   5.026   5.042   5.050   5.119   5.167   5.206
  5.331   5.370   5.757   5.784   5.795  23.658  23.818  23.846
 23.925  24.080  35.510  35.578  35.626  35.677  50.002  50.035
 50.049
 --------------------------------------------------------------

          Ground-State Mulliken Net Atomic Charges

     Atom                 Charge (a.u.)
  ----------------------------------------
      1 C                     0.141080
      2 C                     0.355102
      3 C                     0.058263
      4 N                    -0.444918
      5 C                     0.364284
      6 N                    -0.462516
      7 N                    -0.398876
      8 C                     0.369459
      9 N                    -0.369059
     10 O                    -0.331471
     11 O                    -0.331459
     12 H                     0.329898
     13 H                     0.394442
     14 H                     0.361564
     15 O                    -0.374577
     16 H                     0.338784
  ----------------------------------------
  Sum of atomic charges =     0.000000

 -----------------------------------------------------------------
                    Cartesian Multipole Moments
 -----------------------------------------------------------------
    Charge (ESU x 10^10)
                 0.0000
    Dipole Moment (Debye)
         X      -0.0491      Y       3.1817      Z       0.0001
       Tot       3.1821
    Quadrupole Moments (Debye-Ang)
        XX     -92.1034     XY      -2.3217     YY     -65.4084
        XZ       0.0002     YZ       0.0001     ZZ     -67.9324
    Octopole Moments (Debye-Ang^2)
       XXX      42.7922    XXY     -43.3191    XYY     -28.9776
       YYY      59.1335    XXZ       0.0007    XYZ       0.0002
       YYZ      -0.0007    XZZ       0.7358    YZZ      -0.2688
       ZZZ      -0.0010
    Hexadecapole Moments (Debye-Ang^3)
      XXXX   -2160.9352   XXXY     -68.3055   XXYY    -383.5311
      XYYY      26.5470   YYYY    -703.0569   XXXZ      -0.0034
      XXYZ       0.0012   XYYZ      -0.0002   YYYZ      -0.0019
      XXZZ    -289.9655   XYZZ       1.4605   YYZZ    -129.2270
      XZZZ      -0.0034   YZZZ      -0.0009   ZZZZ     -66.0273
 -----------------------------------------------------------------
Archival summary:
1\1\TWL02\OPT\ProcedureUnspecified\BasisUnspecified\3454\taweetha\ThuSep2121:23:102017ThuSep2121:23:102017\0\\#,OPT,ProcedureUnspecified,BasisUnspecified,\\0,1\N\H,1,1.00918\C,1,1.36768,2,123.224\C,3,1.36357,1,122.975,2,179.998,0\N,3,1.36836,1,128.617,2,-0.0010953,0\H,5,1.00774,3,128.375,1,-0,0\N,4,1.39868,3,107.008,1,-180,0\H,7,1.00734,4,125.753,3,179.999,0\C,7,1.37896,4,110.85,3,-0.000985474,0\O,9,1.20909,7,130.132,4,179.998,0\C,1,1.40154,2,115.914,3,-180,0\O,11,1.21158,1,121.993,2,-0.0058039,0\N,11,1.38612,1,113.792,2,-179.996,0\H,13,1.01252,11,114.907,1,179.996,0\C,13,1.4224,11,129.566,1,-0.00411299,0\O,15,1.21717,13,121.249,11,-179.998,0\\\@

 Total job time:  1375.18s(wall), 1373.50s(cpu) 
 Thu Sep 21 21:23:10 2017

        *************************************************************
        *                                                           *
        *  Thank you very much for using Q-Chem.  Have a nice day.  *
        *                                                           *
        *************************************************************


 
User input: 2 of 3 
 
TWL02 127.0.1
Q-Chem Developer Version! Running on 127.0.1.*
                  Welcome to Q-Chem
     A Quantum Leap Into The Future Of Chemistry


 Q-Chem 4.4, Q-Chem, Inc., Pleasanton, CA (2016)

 Y. Shao,  Z. Gan,  E. Epifanovsky,  A. T. B. Gilbert,  M. Wormit,  
 J. Kussmann,  A. W. Lange,  A. Behn,  J. Deng,  X. Feng,  D. Ghosh,  
 M. Goldey,  P. R. Horn,  L. D. Jacobson,  I. Kaliman,  F. Rob,  
 R. Z. Khaliullin,  T. Kus,  A. Landau,  J. Liu,  E. I. Proynov,  Y. M. Rhee,  
 R. M. Richard,  M. A. Rohrdanz,  R. P. Steele,  E. J. Sundstrom,  
 H. L. Woodcock III,  P. M. Zimmerman,  D. Zuev,  B. Albrecht,  E. Alguire,  
 B. Austin,  S. A. Baeppler,  G. J. O. Beran,  Y. A. Bernard,  E. Berquist,  
 K. Brandhorst,  K. B. Bravaya,  S. T. Brown,  D. Casanova,  C.-M. Chang,  
 Y. Chen,  S. H. Chien,  K. D. Closser,  M. P. Coons,  D. L. Crittenden,  
 S. Dasgupta,  M. Diedenhofen,  R. A. DiStasio Jr.,  H. Do,  A. D. Dutoi,  
 R. G. Edgar,  P.-T. Fang,  S. Fatehi,  Q. Feng,  L. Fusti-Molnar,  
 A. Ghysels,  A. Golubeva-Zadorozhnaya,  J. Gomes,  A. Gunina,  
 M. W. D. Hanson-Heine,  P. H. P. Harbach,  A. W. Hauser,  J. E. Herr,  
 E. G. Hohenstein,  Z. C. Holden,  K. Hui,  T.-C. Jagau,  H. Ji,  B. Kaduk,  
 K. Khistyaev,  Jaehoon Kim,  Jihan Kim,  R. A. King,  P. Klunzinger,  
 K. Koh,  D. Kosenkov,  T. Kowalczyk,  C. M. Krauter,  A. Kunitsa,  
 K. U. Lao,  A. Laurent,  K. V. Lawler,  J. Lee,  D. Lefrancois,  S. Lehtola,  
 S. V. Levchenko,  C. Y. Lin,  Y.-S. Lin,  F. Liu,  E. Livshits,  
 R. C. Lochan,  A. Luenser,  P. Manohar,  S. F. Manzer,  S.-P. Mao,  Y. Mao,  
 N. Mardirossian,  A. V. Marenich,  L. A. Martinez-Martinez,  S. A. Maurer,  
 N. J. Mayhall,  J.-M. Mewes,  A. F. Morrison,  K. Nanda,  T. S. Nguyen-Beck,  
 C. M. Oana,  R. Olivares-Amaya,  D. P. O'Neill,  J. A. Parkhill,  
 T. M. Perrine,  R. Peverati,  P. A. Pieniazek,  F. Plasser,  A. Prociuk,  
 D. R. Rehn,  E. Rosta,  N. J. Russ,  N. Sergueev,  S. M. Sharada,  
 S. Sharma,  D. W. Small,  A. Sodt,  T. Stauch,  T. Stein,  D. Stuck,  
 Y.-C. Su,  A. J. W. Thom,  T. Tsuchimochi,  L. Vogt,  O. Vydrov,  T. Wang,  
 M. A. Watson,  J. Wenzel,  A. White,  C. F. Williams,  V. Vanovschi,  
 K. Yao,  S. Yeganeh,  S. R. Yost,  Z.-Q. You,  I. Y. Zhang,  X. Zhang,  
 Y. Zhao,  B. R. Brooks,  G. K. L. Chan,  D. M. Chipman,  C. J. Cramer,  
 W. A. Goddard III,  M. S. Gordon,  W. J. Hehre,  A. Klamt,  
 H. F. Schaefer III,  M. W. Schmidt,  C. D. Sherrill,  D. G. Truhlar,  
 A. Warshel,  X. Xu,  A. Aspuru-Guzik,  R. Baer,  A. T. Bell,  N. A. Besley,  
 J.-D. Chai,  A. Dreuw,  B. D. Dunietz,  T. R. Furlani,  S. R. Gwaltney,  
 C.-P. Hsu,  Y. Jung,  J. Kong,  D. S. Lambrecht,  W. Liang,  C. Ochsenfeld,  
 V. A. Rassolov,  L. V. Slipchenko,  J. E. Subotnik,  T. Van Voorhis,  
 J. M. Herbert,  A. I. Krylov,  P. M. W. Gill,  M. Head-Gordon

 Contributors to earlier versions of Q-Chem not listed above: 
 R. D. Adamson,  J. Baker,  E. F. C. Byrd,  A. K. Chakraborty,  C.-L. Cheng,  
 H. Dachsel,  R. J. Doerksen,  G. Hawkins,  A. Heyden,  S. Hirata,  
 G. Kedziora,  F. J. Keil,  C. Kelley,  P. P. Korambath,  W. Kurlancheek,  
 A. M. Lee,  M. S. Lee,  D. Liotard,  I. Lotan,  P. E. Maslen,  N. Nair,  
 D. Neuhauser,  R. Olson,  B. Peters,  J. Ritchie,  N. E. Schultz,  
 N. Shenvi,  A. C. Simmonett,  K. S. Thanthiriwatte,  Q. Wu,  W. Zhang

 Please cite Q-Chem as follows:
 Y. Shao et al., Mol. Phys. 113, 184-215 (2015)
 DOI: 10.1080/00268976.2014.952696

 Q-Chem 4.4.2 for Intel X86 EM64T Linux

 Parts of Q-Chem use Armadillo 5.200.1 (Boston Tea Smuggler).
 http://arma.sourceforge.net/

 Q-Chem begins on Thu Sep 21 21:23:10 2017  


Host: 0

     Scratch files written to /scratch/taweetham/qchem40326//
The previous job contains 0 fragments, simply inherited here
FILE_GEOM_ORG=        593

Checking the input file for inconsistencies... 	...done.

--------------------------------------------------------------
User input:
--------------------------------------------------------------

$molecule
read
$end

$rem
   BASIS  =  6-311++G**
   JOB_TYPE  =  frequency
   METHOD  =  B3LYP
   SCF_GUESS = read
$end

--------------------------------------------------------------
 ----------------------------------------------------------------
             Standard Nuclear Orientation (Angstroms)
    I     Atom           X                Y                Z
 ----------------------------------------------------------------
    1      C       0.8069687911    -1.4314465399     0.0000039676
    2      C      -0.3532969217    -0.5950268322     0.0000037318
    3      C      -0.2597207067     0.7653234910     0.0000077696
    4      N       0.9360151561     1.4292317590     0.0000115595
    5      C       2.1485962583     0.7263988059     0.0000567228
    6      N       1.9963612107    -0.6513319568     0.0000103521
    7      N      -1.7157347039    -0.9113857362    -0.0000026515
    8      C      -2.4852827551     0.2328670271     0.0000194648
    9      N      -1.5253611777     1.2854903575    -0.0000114310
   10      O       0.8496875435    -2.6478674292    -0.0000121591
   11      O       3.2192566765     1.2935057965    -0.0000421741
   12      H       1.0096317858     2.4357276322    -0.0000163394
   13      H       2.8623232699    -1.1760368809    -0.0000169500
   14      H      -2.1041608133    -1.8408300853    -0.0000233621
   15      O      -3.6872766162     0.3636587971    -0.0000109886
   16      H      -1.8036864649     2.2540353425    -0.0000255180
 ----------------------------------------------------------------
 Molecular Point Group                 C1    NOp =  1
 Largest Abelian Subgroup              C1    NOp =  1
 Nuclear Repulsion Energy =   692.1134544446 hartrees
 There are       43 alpha and       43 beta electrons
 Requested basis set is 6-311++G(d,p)
 There are 92 shells and 292 basis functions

 Total QAlloc Memory Limit   2000 MB
 Mega-Array Size        61 MB
 MEM_STATIC part        62 MB
 A cutoff of  1.0D-11 yielded   3676 shell pairs
 There are     38055 function pairs (     41111 Cartesian)

 -------------------------------------------------------
 OpenMP Integral Computing Module                       
 Release: version 1.0, May 2013, Q-Chem Inc. Pittsburgh 
 -------------------------------------------------------
 Integral Job Info:
 Integral job number is                      11
 Integral operator is                         1
 short-range coefficients                     0
 long-range coefficients              100000000
 Omega coefficients                           0
 if combine SR and LR in K                    0
 Integral screening is                        0
 Integral computing path is                   2
 max size of driver memory is            800000
 size of driver memory is                593474
 size of scratch memory is              2260544
 max col of scratch BK array               1296
 max len of scratch array in speh3          155
 max len of scratch index in speh4           18
 max int batch size is                      520
 min int batch size is                       52
 fixed nKL is                                52
 max L of basis functions is                  2
 order of int derivative is                   0
 number of shells is                         92
 number of basis is                         304
 number of cartesian basis is               304
 number of contracted shell pairs          3676
 number of primitive shell pairs           9723
 maxK2 (contraction) of shell pair           36
 max number of K2 of shell pair               1
 max number of CS2 of shell pair            683
 max number of PS2 of shell pair           2250
 mem total for path MDJ                   92344
 -------------------------------------------------------
 Smallest overlap matrix eigenvalue = 2.16E-06

 Q-Chem warning in module /home/taweetham/qchem/stvman/mkSTV.C, line 257:

 Overlap eigenvalue is smaller than square root of threshold

 Guess MOs from SCF MO coefficient file
 Reading MOs from coefficient file
 Reading MOs from coefficient file
 A restricted hybrid HF-DFT SCF calculation will be
 performed using Pulay DIIS extrapolation
 Exchange:     0.2000 Hartree-Fock + 0.0800 Slater + 0.7200 B88
 Correlation:  0.1900 VWN1RPA + 0.8100 LYP
 Using SG-1 standard quadrature grid
 SCF converges when DIIS error is below 1.0E-08
 ---------------------------------------
  Cycle       Energy         DIIS Error
 ---------------------------------------
    1    -637.8667718617      3.28E-04
    2    -637.8700120284      4.03E-05
    3    -637.8699919085      6.46E-05
    4    -637.8700263509      1.53E-05
    5    -637.8700279215      4.53E-06
    6    -637.8700282597      1.51E-06
    7    -637.8700284705      6.93E-07
    8    -637.8700283819      3.21E-07
    9    -637.8700283539      4.52E-08
   10    -637.8700283504      1.92E-08
   11    -637.8700283516      5.92E-09 Convergence criterion met
 ---------------------------------------
 SCF time:  CPU 127.92 s  wall 128.97 s
 SCF   energy in the final basis set = -637.8700283516
 Total energy in the final basis set = -637.8700283516

 --------------------------------------------------------------

                    Orbital Energies (a.u.)
 --------------------------------------------------------------

 Alpha MOs
 -- Occupied --
-19.128 -19.122 -19.119 -14.415 -14.409 -14.391 -14.389 -10.351
-10.337 -10.317 -10.311 -10.244  -1.112  -1.098  -1.072  -1.041
 -0.999  -0.959  -0.939  -0.810  -0.717  -0.709  -0.683  -0.646
 -0.607  -0.577  -0.545  -0.528  -0.523  -0.509  -0.485  -0.469
 -0.458  -0.449  -0.438  -0.406  -0.355  -0.332  -0.328  -0.313
 -0.309  -0.295  -0.236
 -- Virtual --
 -0.054  -0.039  -0.016  -0.007  -0.003   0.014   0.017   0.023
  0.029   0.045   0.055   0.063   0.064   0.075   0.082   0.089
  0.098   0.101   0.103   0.112   0.112   0.117   0.123   0.124
  0.127   0.141   0.144   0.152   0.155   0.161   0.162   0.169
  0.179   0.191   0.193   0.198   0.199   0.210   0.212   0.217
  0.223   0.234   0.238   0.247   0.264   0.265   0.267   0.279
  0.281   0.291   0.293   0.297   0.306   0.317   0.318   0.320
  0.335   0.340   0.350   0.356   0.360   0.369   0.376   0.389
  0.399   0.425   0.437   0.450   0.462   0.478   0.496   0.524
  0.542   0.552   0.557   0.561   0.582   0.629   0.640   0.641
  0.647   0.665   0.684   0.692   0.700   0.726   0.747   0.759
  0.779   0.785   0.793   0.809   0.809   0.828   0.851   0.855
  0.863   0.886   0.916   0.931   0.947   0.987   0.992   1.002
  1.014   1.033   1.037   1.070   1.104   1.118   1.122   1.123
  1.128   1.142   1.150   1.168   1.188   1.192   1.194   1.212
  1.216   1.245   1.247   1.253   1.260   1.288   1.306   1.323
  1.381   1.489   1.523   1.535   1.548   1.588   1.589   1.617
  1.621   1.640   1.641   1.677   1.707   1.744   1.763   1.780
  1.784   1.813   1.825   1.850   1.858   1.875   1.900   1.929
  2.001   2.019   2.048   2.080   2.147   2.158   2.161   2.201
  2.215   2.252   2.289   2.304   2.316   2.379   2.394   2.431
  2.450   2.537   2.571   2.585   2.630   2.641   2.651   2.728
  2.743   2.760   2.770   2.791   2.816   2.844   2.864   2.873
  2.892   2.897   2.910   2.917   2.918   2.931   2.951   2.957
  2.987   3.121   3.133   3.254   3.333   3.338   3.350   3.357
  3.374   3.417   3.423   3.456   3.460   3.512   3.538   3.605
  3.614   3.660   3.681   3.754   3.805   3.824   3.841   3.858
  3.911   3.960   4.025   4.184   4.603   4.667   4.743   4.795
  4.863   4.996   5.026   5.042   5.050   5.119   5.167   5.206
  5.331   5.370   5.757   5.784   5.795  23.658  23.818  23.846
 23.925  24.080  35.510  35.578  35.626  35.677  50.002  50.035
 50.049
 --------------------------------------------------------------

          Ground-State Mulliken Net Atomic Charges

     Atom                 Charge (a.u.)
  ----------------------------------------
      1 C                     0.141115
      2 C                     0.355431
      3 C                     0.058010
      4 N                    -0.444755
      5 C                     0.364239
      6 N                    -0.462545
      7 N                    -0.398966
      8 C                     0.369439
      9 N                    -0.369197
     10 O                    -0.331474
     11 O                    -0.331459
     12 H                     0.329907
     13 H                     0.394449
     14 H                     0.361568
     15 O                    -0.374537
     16 H                     0.338776
  ----------------------------------------
  Sum of atomic charges =     0.000000

 -----------------------------------------------------------------
                    Cartesian Multipole Moments
 -----------------------------------------------------------------
    Charge (ESU x 10^10)
                 0.0000
    Dipole Moment (Debye)
         X      -0.0724      Y       3.1813      Z       0.0001
       Tot       3.1821
    Quadrupole Moments (Debye-Ang)
        XX     -92.0674     XY      -2.5264     YY     -65.4369
        XZ       0.0003     YZ       0.0001     ZZ     -67.9324
    Octopole Moments (Debye-Ang^2)
       XXX      44.5539    XXY     -42.6559    XYY     -29.8479
       YYY      58.2713    XXZ       0.0010    XYZ       0.0004
       YYZ      -0.0005    XZZ       0.9394    YZZ      -0.3374
       ZZZ      -0.0003
    Hexadecapole Moments (Debye-Ang^3)
      XXXX   -2159.3479   XXXY     -75.2500   XXYY    -384.8637
      XYYY      22.9808   YYYY    -702.0738   XXXZ       0.0015
      XXYZ       0.0018   XYYZ       0.0009   YYYZ      -0.0015
      XXZZ    -289.9831   XYZZ       0.2856   YYZZ    -129.2150
      XZZZ      -0.0003   YZZZ      -0.0002   ZZZZ     -66.0269
 -----------------------------------------------------------------
 Calculating MO derivatives via CPSCF
   1         3          48      0.246436    0.037833
   2         3          48      0.031844    0.004038
   3         3          48      0.002606    0.000426
   4        10          41      0.000197    0.000031
   5        49           2      0.000003    0.000002
   6        51           0      0.000000    0.000000    Roots Converged
 Calculating analytic Hessian of the SCF energy
 Polarizability Matrix (a.u.)
            1           2           3
    1-132.3553578   2.0204765   0.0001915
    2   2.0204765-108.8689393  -0.0000008
    3   0.0001915  -0.0000008 -48.5650876

 Direct stationary perturbation theory relativistic correction:

 rels  =       0.202487245071
 relv  =      -1.004584946765
 rel2e =       0.464885823128
 E_rel =      -0.337211878567

 Hessian of the SCF Energy
            1           2           3           4           5           6
    1   0.5345716  -0.0962315  -0.0000010  -0.2168489   0.0554877  -0.0000002
    2  -0.0962315   0.9322362   0.0000096   0.0780785  -0.1370563  -0.0000005
    3  -0.0000010   0.0000096   0.1825141   0.0000002  -0.0000002  -0.0528350
    4  -0.2168489   0.0780785   0.0000002   0.7315306  -0.0517053   0.0000011
    5   0.0554877  -0.1370563  -0.0000002  -0.0517053   0.7810518   0.0000025
    6  -0.0000002  -0.0000005  -0.0528350   0.0000011   0.0000025   0.0834237
    7   0.0271939   0.0336915   0.0000002  -0.1015836  -0.0059292   0.0000000
    8   0.0574140  -0.0437187  -0.0000003  -0.0580037  -0.3829644  -0.0000006
    9   0.0000005  -0.0000003  -0.0063098  -0.0000007  -0.0000006  -0.0644050
   10  -0.0472679   0.0111726  -0.0000001   0.0245553  -0.0426845   0.0000000
   11   0.0045802   0.0082873  -0.0000000  -0.0373427  -0.0231000  -0.0000004
   12  -0.0000013   0.0000006  -0.0000312   0.0000009  -0.0000010   0.0065108
   13   0.0400402  -0.0276411  -0.0000014  -0.0163409   0.0145750  -0.0000002
   14  -0.0843930  -0.0158939  -0.0000011   0.0210688  -0.0291357   0.0000002
   15  -0.0000016   0.0000002  -0.0156321   0.0000006   0.0000007   0.0047759
   16  -0.1988553  -0.0228427   0.0000012  -0.0560472  -0.0040021  -0.0000004
   17   0.0227853  -0.1268873  -0.0000020  -0.0026393   0.0375773  -0.0000001
   18   0.0000037  -0.0000017  -0.0441549  -0.0000006   0.0000008   0.0056746
   19  -0.0306571  -0.0153237  -0.0000002  -0.2693005  -0.0587312  -0.0000003
   20   0.0180752   0.0137855   0.0000003  -0.0426203  -0.1297754  -0.0000019
   21  -0.0000002   0.0000001  -0.0059029  -0.0000011  -0.0000020  -0.0254168
   22  -0.0141361   0.0062091   0.0000005  -0.0389331   0.0187219   0.0000011
   23  -0.0185342   0.0026293   0.0000000   0.0614297  -0.0035153   0.0000005
   24  -0.0000006   0.0000002  -0.0037085   0.0000010   0.0000012   0.0039521
   25   0.0215227  -0.0138742  -0.0000005  -0.0411925   0.0573583  -0.0000009
   26  -0.0081660  -0.0081601   0.0000000   0.0293005  -0.0514725   0.0000006
   27  -0.0000005   0.0000003   0.0061265   0.0000005   0.0000000   0.0175529
   28  -0.1042369   0.0373008   0.0000003   0.0076260   0.0439289   0.0000005
   29   0.0350752  -0.6520261  -0.0000080   0.0215705  -0.0728221  -0.0000007
   30   0.0000007  -0.0000078  -0.0727665  -0.0000001  -0.0000007   0.0199631
   31   0.0010573   0.0065986   0.0000008   0.0052216  -0.0004532  -0.0000001
   32   0.0244418   0.0030391   0.0000009  -0.0039117   0.0074786  -0.0000002
   33  -0.0000001  -0.0000005   0.0069124  -0.0000004  -0.0000005  -0.0016138
   34  -0.0021606  -0.0001966   0.0000000  -0.0040476   0.0005421   0.0000000
   35   0.0014466  -0.0012923  -0.0000000  -0.0020060   0.0031295   0.0000001
   36   0.0000001   0.0000000  -0.0009849  -0.0000003   0.0000000   0.0017985
   37  -0.0227287   0.0176189   0.0000003  -0.0030434  -0.0043515   0.0000001
   38  -0.0162804   0.0210380   0.0000008  -0.0034001  -0.0026203  -0.0000001
   39   0.0000000   0.0000002   0.0002651  -0.0000001  -0.0000002   0.0023831
   40   0.0005677  -0.0037352  -0.0000001  -0.0019523  -0.0273482  -0.0000004
   41  -0.0000239   0.0039499  -0.0000000  -0.0009756   0.0043011   0.0000004
   42  -0.0000000  -0.0000000   0.0011804  -0.0000001   0.0000003  -0.0076357
   43   0.0098505  -0.0118972  -0.0000003  -0.0119281   0.0042583  -0.0000004
   44   0.0028074   0.0012493  -0.0000000  -0.0066599  -0.0036776  -0.0000001
   45   0.0000005  -0.0000004   0.0021078  -0.0000008  -0.0000004   0.0028933
   46   0.0020878   0.0010722  -0.0000000  -0.0077153   0.0003334  -0.0000001
   47   0.0015155  -0.0011794   0.0000001  -0.0021834   0.0026000   0.0000001
   48   0.0000000   0.0000000   0.0032195  -0.0000000  -0.0000002   0.0029783
            7           8           9          10          11          12
    1   0.0271939   0.0574140   0.0000005  -0.0472679   0.0045802  -0.0000013
    2   0.0336915  -0.0437187  -0.0000003   0.0111726   0.0082873   0.0000006
    3   0.0000002  -0.0000003  -0.0063098  -0.0000001  -0.0000000  -0.0000312
    4  -0.1015836  -0.0580037  -0.0000007   0.0245553  -0.0373427   0.0000009
    5  -0.0059292  -0.3829644  -0.0000006  -0.0426845  -0.0231000  -0.0000010
    6   0.0000000  -0.0000006  -0.0644050   0.0000000  -0.0000004   0.0065108
    7   0.8005180   0.0709630   0.0000061  -0.2822643  -0.1038831  -0.0000025
    8   0.0709630   0.7921542  -0.0000021  -0.0692605  -0.2074681   0.0000040
    9   0.0000061  -0.0000021   0.1203904  -0.0000036   0.0000024  -0.0224814
   10  -0.2822643  -0.0692605  -0.0000036   0.6633576   0.0718372   0.0000044
   11  -0.1038831  -0.2074681   0.0000024   0.0718372   0.8604221  -0.0000187
   12  -0.0000025   0.0000040  -0.0224814   0.0000044  -0.0000187   0.0378850
   13  -0.0575841  -0.0175236  -0.0000012  -0.1744669   0.0497953  -0.0000039
   14   0.0099328   0.0632123  -0.0000010   0.0243356  -0.1825952   0.0000044
   15  -0.0000014  -0.0000028  -0.0044348  -0.0000009   0.0000047  -0.0543018
   16  -0.0015990  -0.0088631  -0.0000001   0.0136496   0.0368551   0.0000003
   17  -0.0169684  -0.0308785  -0.0000002   0.0445223  -0.0385271  -0.0000009
   18  -0.0000001  -0.0000006   0.0021929  -0.0000003   0.0000005   0.0069434
   19  -0.0306155  -0.0268397   0.0000005  -0.0154475  -0.0012827  -0.0000006
   20  -0.0289399  -0.0528984   0.0000000   0.0007211  -0.0034504   0.0000002
   21  -0.0000006  -0.0000004   0.0122788   0.0000005  -0.0000000   0.0030184
   22  -0.0603195  -0.0079777   0.0000001   0.0053625   0.0013302   0.0000004
   23  -0.0448626   0.0542048  -0.0000004  -0.0021653  -0.0130459  -0.0000001
   24   0.0000004  -0.0000019   0.0071869  -0.0000004   0.0000003  -0.0003574
   25  -0.2834306   0.0644267  -0.0000029  -0.0302014   0.0167325  -0.0000007
   26   0.0818265  -0.1791377   0.0000025  -0.0227976   0.0267456  -0.0000009
   27  -0.0000027   0.0000030  -0.0379772  -0.0000001  -0.0000002  -0.0003669
   28  -0.0101661  -0.0076056  -0.0000002   0.0094624  -0.0023464   0.0000003
   29   0.0024007   0.0224569   0.0000002  -0.0077247  -0.0080890  -0.0000004
   30  -0.0000000   0.0000001   0.0058754   0.0000001  -0.0000001  -0.0004445
   31   0.0013067   0.0083473   0.0000005  -0.0924343  -0.0073116   0.0000042
   32  -0.0027548  -0.0126862   0.0000001   0.0159010   0.0333722  -0.0000002
   33   0.0000006   0.0000010   0.0041893   0.0000009  -0.0000006   0.0195419
   34   0.0056689  -0.0334750   0.0000010  -0.0742364  -0.0249846  -0.0000016
   35  -0.0016542  -0.0074527  -0.0000004  -0.0229300  -0.4513979   0.0000130
   36   0.0000004  -0.0000005  -0.0071129  -0.0000006   0.0000122  -0.0008327
   37  -0.0006883  -0.0006614  -0.0000000   0.0013046  -0.0032199   0.0000002
   38  -0.0009879  -0.0008493   0.0000000  -0.0022241  -0.0061460  -0.0000003
   39  -0.0000000   0.0000000  -0.0011550  -0.0000002   0.0000001   0.0035283
   40  -0.0073260   0.0005395  -0.0000001   0.0006900  -0.0014664   0.0000000
   41   0.0016703   0.0004687   0.0000000   0.0015019   0.0004156  -0.0000000
   42   0.0000000  -0.0000002  -0.0005646   0.0000001   0.0000001   0.0017398
   43  -0.0015890  -0.0012788   0.0000001  -0.0046708   0.0019949  -0.0000003
   44   0.0051229  -0.0138246   0.0000001  -0.0000383   0.0035605   0.0000001
   45  -0.0000003   0.0000008   0.0011037  -0.0000000  -0.0000001   0.0010927
   46   0.0024783   0.0297984  -0.0000001   0.0026078  -0.0012880   0.0000001
   47   0.0003724  -0.0006173  -0.0000004  -0.0001665   0.0010161  -0.0000000
   48  -0.0000001   0.0000005  -0.0087768   0.0000001  -0.0000002  -0.0014444
           13          14          15          16          17          18
    1   0.0400402  -0.0843930  -0.0000016  -0.1988553   0.0227853   0.0000037
    2  -0.0276411  -0.0158939   0.0000002  -0.0228427  -0.1268873  -0.0000017
    3  -0.0000014  -0.0000011  -0.0156321   0.0000012  -0.0000020  -0.0441549
    4  -0.0163409   0.0210688   0.0000006  -0.0560472  -0.0026393  -0.0000006
    5   0.0145750  -0.0291357   0.0000007  -0.0040021   0.0375773   0.0000008
    6  -0.0000002   0.0000002   0.0047759  -0.0000004  -0.0000001   0.0056746
    7  -0.0575841   0.0099328  -0.0000014  -0.0015990  -0.0169684  -0.0000001
    8  -0.0175236   0.0632123  -0.0000028  -0.0088631  -0.0308785  -0.0000006
    9  -0.0000012  -0.0000010  -0.0044348  -0.0000001  -0.0000002   0.0021929
   10  -0.1744669   0.0243356  -0.0000009   0.0136496   0.0445223  -0.0000003
   11   0.0497953  -0.1825952   0.0000047   0.0368551  -0.0385271   0.0000005
   12  -0.0000039   0.0000044  -0.0543018   0.0000003  -0.0000009   0.0069434
   13   0.8772565   0.1863657  -0.0000349  -0.1516921  -0.0136110   0.0000002
   14   0.1863657   0.6673587  -0.0000192   0.0323672  -0.2409432  -0.0000064
   15  -0.0000349  -0.0000192   0.1960696   0.0000026  -0.0000036  -0.0527849
   16  -0.1516921   0.0323672   0.0000026   0.7512210  -0.0952406  -0.0000126
   17  -0.0136110  -0.2409432  -0.0000036  -0.0952406   0.6925528   0.0000136
   18   0.0000002  -0.0000064  -0.0527849  -0.0000126   0.0000136   0.0523621
   19   0.0117096  -0.0070102  -0.0000011   0.0026302   0.0059994   0.0000003
   20   0.0014935  -0.0048992   0.0000003   0.0064318  -0.0009752  -0.0000001
   21  -0.0000001   0.0000001  -0.0011834   0.0000002   0.0000002   0.0036221
   22  -0.0088026  -0.0024510   0.0000004   0.0032640   0.0031598   0.0000001
   23   0.0052008  -0.0018400  -0.0000010   0.0023733   0.0025280   0.0000002
   24  -0.0000001  -0.0000003   0.0010717   0.0000001   0.0000003   0.0011007
   25   0.0035678   0.0022936   0.0000010  -0.0080641  -0.0034354  -0.0000003
   26   0.0021700  -0.0095598   0.0000002   0.0013039   0.0037201   0.0000002
   27  -0.0000001  -0.0000005   0.0005080   0.0000002   0.0000003  -0.0004671
   28  -0.0104901   0.0158646   0.0000004   0.0082980  -0.0660596  -0.0000016
   29   0.0007752   0.0092017   0.0000008  -0.0381433  -0.0696928  -0.0000021
   30   0.0000000   0.0000006   0.0062808  -0.0000008  -0.0000016   0.0160443
   31  -0.5456056  -0.2367812   0.0000367  -0.0089288  -0.0452973   0.0000023
   32  -0.2350933  -0.2265435   0.0000199  -0.0737394  -0.0565125   0.0000033
   33   0.0000404   0.0000225  -0.0785916   0.0000007   0.0000007   0.0203205
   34   0.0151691   0.0346825  -0.0000008  -0.0066890   0.0026766  -0.0000001
   35  -0.0003912  -0.0145547  -0.0000001   0.0024052   0.0005336   0.0000002
   36  -0.0000002   0.0000020  -0.0005106   0.0000000  -0.0000003   0.0027121
   37   0.0119422   0.0005465  -0.0000006  -0.3436632   0.1665321   0.0000092
   38   0.0358729  -0.0142788  -0.0000004   0.1615811  -0.1707105  -0.0000079
   39   0.0000014  -0.0000015  -0.0009617   0.0000088  -0.0000064  -0.0123761
   40   0.0003266  -0.0005168   0.0000000   0.0005137   0.0007816   0.0000000
   41  -0.0015095   0.0007827   0.0000001  -0.0001927  -0.0010645  -0.0000000
   42  -0.0000001  -0.0000000  -0.0002958   0.0000000  -0.0000000  -0.0002637
   43   0.0062603   0.0025968  -0.0000004  -0.0039636  -0.0023214  -0.0000000
   44  -0.0011880  -0.0008225   0.0000003   0.0004158  -0.0002859  -0.0000000
   45   0.0000002   0.0000002   0.0001443  -0.0000001  -0.0000002  -0.0006110
   46  -0.0012898   0.0010979  -0.0000000  -0.0000742  -0.0008841  -0.0000000
   47   0.0007092   0.0005107   0.0000000  -0.0007095  -0.0004341  -0.0000000
   48  -0.0000001   0.0000001  -0.0001535   0.0000000  -0.0000000  -0.0003151
           19          20          21          22          23          24
    1  -0.0306571   0.0180752  -0.0000002  -0.0141361  -0.0185342  -0.0000006
    2  -0.0153237   0.0137855   0.0000001   0.0062091   0.0026293   0.0000002
    3  -0.0000002   0.0000003  -0.0059029   0.0000005   0.0000000  -0.0037085
    4  -0.2693005  -0.0426203  -0.0000011  -0.0389331   0.0614297   0.0000010
    5  -0.0587312  -0.1297754  -0.0000020   0.0187219  -0.0035153   0.0000012
    6  -0.0000003  -0.0000019  -0.0254168   0.0000011   0.0000005   0.0039521
    7  -0.0306155  -0.0289399  -0.0000006  -0.0603195  -0.0448626   0.0000004
    8  -0.0268397  -0.0528984  -0.0000004  -0.0079777   0.0542048  -0.0000019
    9   0.0000005   0.0000000   0.0122788   0.0000001  -0.0000004   0.0071869
   10  -0.0154475   0.0007211   0.0000005   0.0053625  -0.0021653  -0.0000004
   11  -0.0012827  -0.0034504  -0.0000000   0.0013302  -0.0130459   0.0000003
   12  -0.0000006   0.0000002   0.0030184   0.0000004  -0.0000001  -0.0003574
   13   0.0117096   0.0014935  -0.0000001  -0.0088026   0.0052008  -0.0000001
   14  -0.0070102  -0.0048992   0.0000001  -0.0024510  -0.0018400  -0.0000003
   15  -0.0000011   0.0000003  -0.0011834   0.0000004  -0.0000010   0.0010717
   16   0.0026302   0.0064318   0.0000002   0.0032640   0.0023733   0.0000001
   17   0.0059994  -0.0009752   0.0000002   0.0031598   0.0025280   0.0000003
   18   0.0000003  -0.0000001   0.0036221   0.0000001   0.0000002   0.0011007
   19   0.6633330   0.1325070   0.0000038  -0.1745770   0.0491001  -0.0000015
   20   0.1325070   0.8808431   0.0000131   0.0432677  -0.2270943  -0.0000026
   21   0.0000038   0.0000131   0.0456847  -0.0000003  -0.0000035  -0.0603261
   22  -0.1745770   0.0432677  -0.0000003   1.0452808  -0.1109720   0.0000139
   23   0.0491001  -0.2270943  -0.0000035  -0.1109720   0.5021417  -0.0000012
   24  -0.0000015  -0.0000026  -0.0603261   0.0000139  -0.0000012   0.1915822
   25   0.0196715  -0.0275355   0.0000008  -0.1329417  -0.0015759  -0.0000003
   26   0.0038326  -0.0770744   0.0000006  -0.0071634  -0.1725711   0.0000027
   27  -0.0000001  -0.0000004   0.0063045  -0.0000002   0.0000025  -0.0602347
   28   0.0059326  -0.0011647   0.0000001   0.0038350   0.0018551   0.0000001
   29   0.0021781   0.0041248   0.0000000  -0.0073550  -0.0058603  -0.0000001
   30   0.0000001   0.0000000  -0.0011855  -0.0000001  -0.0000000   0.0007003
   31  -0.0078190   0.0005620   0.0000002   0.0060203  -0.0031181   0.0000000
   32  -0.0017318   0.0020527   0.0000000   0.0026885  -0.0017067   0.0000001
   33   0.0000009  -0.0000002  -0.0000762  -0.0000006   0.0000005  -0.0001105
   34  -0.0009922  -0.0010166  -0.0000001  -0.0005150  -0.0023659   0.0000001
   35   0.0012708  -0.0002696   0.0000000  -0.0009257   0.0001708  -0.0000000
   36   0.0000001  -0.0000001   0.0013731   0.0000000   0.0000002  -0.0005668
   37  -0.0001138   0.0011335  -0.0000000  -0.0006773  -0.0007664  -0.0000000
   38  -0.0008593   0.0011460  -0.0000001   0.0002315  -0.0004342  -0.0000000
   39  -0.0000000   0.0000001   0.0007685  -0.0000001  -0.0000000   0.0000430
   40  -0.1305702  -0.1393605  -0.0000026   0.0208642   0.0144066   0.0000004
   41  -0.1386424  -0.4054671  -0.0000092  -0.0123438  -0.0147230   0.0000001
   42  -0.0000030  -0.0000090   0.0012152  -0.0000001  -0.0000004  -0.0041872
   43  -0.0397361   0.0432321  -0.0000005  -0.6762812   0.0675216  -0.0000130
   44   0.0575791   0.0031546   0.0000009   0.0629197  -0.1093039   0.0000015
   45   0.0000012   0.0000004   0.0180245  -0.0000151   0.0000019  -0.0725767
   46  -0.0034479  -0.0067864   0.0000000   0.0225566  -0.0175268   0.0000000
   47  -0.0020461  -0.0032025   0.0000001   0.0106601  -0.0115800  -0.0000003
   48   0.0000001  -0.0000001   0.0018012  -0.0000001   0.0000008  -0.0035689
           25          26          27          28          29          30
    1   0.0215227  -0.0081660  -0.0000005  -0.1042369   0.0350752   0.0000007
    2  -0.0138742  -0.0081601   0.0000003   0.0373008  -0.6520261  -0.0000078
    3  -0.0000005   0.0000000   0.0061265   0.0000003  -0.0000080  -0.0727665
    4  -0.0411925   0.0293005   0.0000005   0.0076260   0.0215705  -0.0000001
    5   0.0573583  -0.0514725   0.0000000   0.0439289  -0.0728221  -0.0000007
    6  -0.0000009   0.0000006   0.0175529   0.0000005  -0.0000007   0.0199631
    7  -0.2834306   0.0818265  -0.0000027  -0.0101661   0.0024007  -0.0000000
    8   0.0644267  -0.1791377   0.0000030  -0.0076056   0.0224569   0.0000001
    9  -0.0000029   0.0000025  -0.0379772  -0.0000002   0.0000002   0.0058754
   10  -0.0302014  -0.0227976  -0.0000001   0.0094624  -0.0077247   0.0000001
   11   0.0167325   0.0267456  -0.0000002  -0.0023464  -0.0080890  -0.0000001
   12  -0.0000007  -0.0000009  -0.0003669   0.0000003  -0.0000004  -0.0004445
   13   0.0035678   0.0021700  -0.0000001  -0.0104901   0.0007752   0.0000000
   14   0.0022936  -0.0095598  -0.0000005   0.0158646   0.0092017   0.0000006
   15   0.0000010   0.0000002   0.0005080   0.0000004   0.0000008   0.0062808
   16  -0.0080641   0.0013039   0.0000002   0.0082980  -0.0381433  -0.0000008
   17  -0.0034354   0.0037201   0.0000003  -0.0660596  -0.0696928  -0.0000016
   18  -0.0000003   0.0000002  -0.0004671  -0.0000016  -0.0000021   0.0160443
   19   0.0196715   0.0038326  -0.0000001   0.0059326   0.0021781   0.0000001
   20  -0.0275355  -0.0770744  -0.0000004  -0.0011647   0.0041248   0.0000000
   21   0.0000008   0.0000006   0.0063045   0.0000001   0.0000000  -0.0011855
   22  -0.1329417  -0.0071634  -0.0000002   0.0038350  -0.0073550  -0.0000001
   23  -0.0015759  -0.1725711   0.0000025   0.0018551  -0.0058603  -0.0000000
   24  -0.0000003   0.0000027  -0.0602347   0.0000001  -0.0000001   0.0007003
   25   0.6182766  -0.1573336   0.0000043  -0.0033212   0.0088892   0.0000001
   26  -0.1573336   0.8807932  -0.0000111   0.0041339  -0.0000702  -0.0000001
   27   0.0000043  -0.0000111   0.0490230   0.0000001  -0.0000002  -0.0016192
   28  -0.0033212   0.0041339   0.0000001   0.0889746  -0.0226470   0.0000001
   29   0.0088892  -0.0000702  -0.0000002  -0.0226470   0.7807459   0.0000098
   30   0.0000001  -0.0000001  -0.0016192   0.0000001   0.0000098   0.0345347
   31  -0.0025150  -0.0031158  -0.0000000  -0.0002466  -0.0052203  -0.0000002
   32  -0.0010348   0.0018459   0.0000002  -0.0057392  -0.0062838  -0.0000003
   33  -0.0000001   0.0000001   0.0007207   0.0000001   0.0000003  -0.0013031
   34   0.0025307   0.0021405  -0.0000001   0.0005590  -0.0001210   0.0000000
   35   0.0005051   0.0013496  -0.0000000  -0.0003230   0.0012208  -0.0000000
   36  -0.0000001  -0.0000001  -0.0011657   0.0000000   0.0000000  -0.0001292
   37   0.0006437   0.0001334  -0.0000000   0.0051391   0.0001026  -0.0000000
   38  -0.0003294   0.0002343   0.0000000   0.0040847  -0.0021525  -0.0000000
   39   0.0000000   0.0000000   0.0000078  -0.0000001   0.0000000  -0.0036355
   40  -0.0014072   0.0061982  -0.0000000   0.0012633   0.0023996   0.0000000
   41   0.0025019  -0.0033280  -0.0000001  -0.0009379  -0.0024271  -0.0000000
   42  -0.0000001   0.0000003   0.0033612   0.0000000   0.0000000  -0.0011661
   43  -0.0624453  -0.0324642  -0.0000002  -0.0019694   0.0073667   0.0000001
   44  -0.0476403   0.0199726  -0.0000006  -0.0001307   0.0007539   0.0000000
   45   0.0000009  -0.0000006   0.0171898  -0.0000001   0.0000002  -0.0001185
   46  -0.1006940   0.1000012  -0.0000011  -0.0006596   0.0004535   0.0000000
   47   0.1000516  -0.4332875   0.0000068  -0.0002140   0.0009199  -0.0000000
   48  -0.0000012   0.0000056   0.0010363  -0.0000000  -0.0000000  -0.0010305
           31          32          33          34          35          36
    1   0.0010573   0.0244418  -0.0000001  -0.0021606   0.0014466   0.0000001
    2   0.0065986   0.0030391  -0.0000005  -0.0001966  -0.0012923   0.0000000
    3   0.0000008   0.0000009   0.0069124   0.0000000  -0.0000000  -0.0009849
    4   0.0052216  -0.0039117  -0.0000004  -0.0040476  -0.0020060  -0.0000003
    5  -0.0004532   0.0074786  -0.0000005   0.0005421   0.0031295   0.0000000
    6  -0.0000001  -0.0000002  -0.0016138   0.0000000   0.0000001   0.0017985
    7   0.0013067  -0.0027548   0.0000006   0.0056689  -0.0016542   0.0000004
    8   0.0083473  -0.0126862   0.0000010  -0.0334750  -0.0074527  -0.0000005
    9   0.0000005   0.0000001   0.0041893   0.0000010  -0.0000004  -0.0071129
   10  -0.0924343   0.0159010   0.0000009  -0.0742364  -0.0229300  -0.0000006
   11  -0.0073116   0.0333722  -0.0000006  -0.0249846  -0.4513979   0.0000122
   12   0.0000042  -0.0000002   0.0195419  -0.0000016   0.0000130  -0.0008327
   13  -0.5456056  -0.2350933   0.0000404   0.0151691  -0.0003912  -0.0000002
   14  -0.2367812  -0.2265435   0.0000225   0.0346825  -0.0145547   0.0000020
   15   0.0000367   0.0000199  -0.0785916  -0.0000008  -0.0000001  -0.0005106
   16  -0.0089288  -0.0737394   0.0000007  -0.0066890   0.0024052   0.0000000
   17  -0.0452973  -0.0565125   0.0000007   0.0026766   0.0005336  -0.0000003
   18   0.0000023   0.0000033   0.0203205  -0.0000001   0.0000002   0.0027121
   19  -0.0078190  -0.0017318   0.0000009  -0.0009922   0.0012708   0.0000001
   20   0.0005620   0.0020527  -0.0000002  -0.0010166  -0.0002696  -0.0000001
   21   0.0000002   0.0000000  -0.0000762  -0.0000001   0.0000000   0.0013731
   22   0.0060203   0.0026885  -0.0000006  -0.0005150  -0.0009257   0.0000000
   23  -0.0031181  -0.0017067   0.0000005  -0.0023659   0.0001708   0.0000002
   24   0.0000000   0.0000001  -0.0001105   0.0000001  -0.0000000  -0.0005668
   25  -0.0025150  -0.0010348  -0.0000001   0.0025307   0.0005051  -0.0000001
   26  -0.0031158   0.0018459   0.0000001   0.0021405   0.0013496  -0.0000001
   27  -0.0000000   0.0000002   0.0007207  -0.0000001  -0.0000000  -0.0011657
   28  -0.0002466  -0.0057392   0.0000001   0.0005590  -0.0003230   0.0000000
   29  -0.0052203  -0.0062838   0.0000003  -0.0001210   0.0012208   0.0000000
   30  -0.0000002  -0.0000003  -0.0013031   0.0000000  -0.0000000  -0.0001292
   31   0.6520921   0.2901507  -0.0000435  -0.0002505  -0.0028272  -0.0000004
   32   0.2901507   0.2501171  -0.0000233  -0.0053625   0.0013309  -0.0000003
   33  -0.0000435  -0.0000233   0.0376055   0.0000004  -0.0000000  -0.0037384
   34  -0.0002505  -0.0053625   0.0000004   0.0660003   0.0253188   0.0000011
   35  -0.0028272   0.0013309  -0.0000000   0.0253188   0.4675695  -0.0000130
   36  -0.0000004  -0.0000003  -0.0037384   0.0000011  -0.0000130   0.0067011
   37  -0.0027218  -0.0011688   0.0000002   0.0006297  -0.0002326   0.0000000
   38  -0.0026106   0.0040386   0.0000002   0.0014461  -0.0003945  -0.0000000
   39  -0.0000004  -0.0000001  -0.0037376   0.0000000   0.0000000   0.0010878
   40   0.0000001   0.0002025  -0.0000000  -0.0004429  -0.0000587  -0.0000000
   41   0.0008718   0.0000998  -0.0000001   0.0001872   0.0000181  -0.0000000
   42   0.0000000   0.0000000   0.0000166  -0.0000000   0.0000000   0.0006389
   43  -0.0055034  -0.0026519   0.0000005   0.0000833   0.0007372  -0.0000000
   44   0.0008032   0.0007292  -0.0000001   0.0004746  -0.0000845  -0.0000001
   45  -0.0000002  -0.0000001  -0.0000858  -0.0000000   0.0000000  -0.0000658
   46   0.0003270  -0.0001963  -0.0000000  -0.0013067  -0.0003352   0.0000000
   47  -0.0005981  -0.0003715   0.0000000   0.0000538   0.0001232   0.0000000
   48   0.0000001  -0.0000000  -0.0000500  -0.0000000  -0.0000000   0.0007955
           37          38          39          40          41          42
    1  -0.0227287  -0.0162804   0.0000000   0.0005677  -0.0000239  -0.0000000
    2   0.0176189   0.0210380   0.0000002  -0.0037352   0.0039499  -0.0000000
    3   0.0000003   0.0000008   0.0002651  -0.0000001  -0.0000000   0.0011804
    4  -0.0030434  -0.0034001  -0.0000001  -0.0019523  -0.0009756  -0.0000001
    5  -0.0043515  -0.0026203  -0.0000002  -0.0273482   0.0043011   0.0000003
    6   0.0000001  -0.0000001   0.0023831  -0.0000004   0.0000004  -0.0076357
    7  -0.0006883  -0.0009879  -0.0000000  -0.0073260   0.0016703   0.0000000
    8  -0.0006614  -0.0008493   0.0000000   0.0005395   0.0004687  -0.0000002
    9  -0.0000000   0.0000000  -0.0011550  -0.0000001   0.0000000  -0.0005646
   10   0.0013046  -0.0022241  -0.0000002   0.0006900   0.0015019   0.0000001
   11  -0.0032199  -0.0061460   0.0000001  -0.0014664   0.0004156   0.0000001
   12   0.0000002  -0.0000003   0.0035283   0.0000000  -0.0000000   0.0017398
   13   0.0119422   0.0358729   0.0000014   0.0003266  -0.0015095  -0.0000001
   14   0.0005465  -0.0142788  -0.0000015  -0.0005168   0.0007827  -0.0000000
   15  -0.0000006  -0.0000004  -0.0009617   0.0000000   0.0000001  -0.0002958
   16  -0.3436632   0.1615811   0.0000088   0.0005137  -0.0001927   0.0000000
   17   0.1665321  -0.1707105  -0.0000064   0.0007816  -0.0010645  -0.0000000
   18   0.0000092  -0.0000079  -0.0123761   0.0000000  -0.0000000  -0.0002637
   19  -0.0001138  -0.0008593  -0.0000000  -0.1305702  -0.1386424  -0.0000030
   20   0.0011335   0.0011460   0.0000001  -0.1393605  -0.4054671  -0.0000090
   21  -0.0000000  -0.0000001   0.0007685  -0.0000026  -0.0000092   0.0012152
   22  -0.0006773   0.0002315  -0.0000001   0.0208642  -0.0123438  -0.0000001
   23  -0.0007664  -0.0004342  -0.0000000   0.0144066  -0.0147230  -0.0000004
   24  -0.0000000  -0.0000000   0.0000430   0.0000004   0.0000001  -0.0041872
   25   0.0006437  -0.0003294   0.0000000  -0.0014072   0.0025019  -0.0000001
   26   0.0001334   0.0002343   0.0000000   0.0061982  -0.0033280   0.0000003
   27  -0.0000000   0.0000000   0.0000078  -0.0000000  -0.0000001   0.0033612
   28   0.0051391   0.0040847  -0.0000001   0.0012633  -0.0009379   0.0000000
   29   0.0001026  -0.0021525   0.0000000   0.0023996  -0.0024271   0.0000000
   30  -0.0000000  -0.0000000  -0.0036355   0.0000000  -0.0000000  -0.0011661
   31  -0.0027218  -0.0026106  -0.0000004   0.0000001   0.0008718   0.0000000
   32  -0.0011688   0.0040386  -0.0000001   0.0002025   0.0000998   0.0000000
   33   0.0000002   0.0000002  -0.0037376  -0.0000000  -0.0000001   0.0000166
   34   0.0006297   0.0014461   0.0000000  -0.0004429   0.0001872  -0.0000000
   35  -0.0002326  -0.0003945   0.0000000  -0.0000587   0.0000181   0.0000000
   36   0.0000000  -0.0000000   0.0010878  -0.0000000  -0.0000000   0.0006389
   37   0.3537958  -0.1759880  -0.0000094  -0.0000619   0.0000399   0.0000000
   38  -0.1759880   0.1708770   0.0000078  -0.0000020   0.0001155   0.0000000
   39  -0.0000094   0.0000078   0.0136507   0.0000000  -0.0000000   0.0000944
   40  -0.0000619  -0.0000020   0.0000000   0.1198342   0.1498359   0.0000030
   41   0.0000399   0.0001155  -0.0000000   0.1498359   0.4141892   0.0000089
   42   0.0000000   0.0000000   0.0000944   0.0000030   0.0000089   0.0074501
   43   0.0002632  -0.0004909   0.0000000  -0.0034989  -0.0011680   0.0000002
   44   0.0002136   0.0002041   0.0000000  -0.0025502   0.0029297  -0.0000000
   45   0.0000000  -0.0000000  -0.0000846  -0.0000002   0.0000000  -0.0027244
   46  -0.0000196  -0.0000437  -0.0000000   0.0011998  -0.0008150   0.0000000
   47   0.0000680  -0.0000674   0.0000000   0.0006741  -0.0002606   0.0000000
   48  -0.0000000  -0.0000000   0.0001218  -0.0000000  -0.0000000   0.0011410
           43          44          45          46          47          48
    1   0.0098505   0.0028074   0.0000005   0.0020878   0.0015155   0.0000000
    2  -0.0118972   0.0012493  -0.0000004   0.0010722  -0.0011794   0.0000000
    3  -0.0000003  -0.0000000   0.0021078  -0.0000000   0.0000001   0.0032195
    4  -0.0119281  -0.0066599  -0.0000008  -0.0077153  -0.0021834  -0.0000000
    5   0.0042583  -0.0036776  -0.0000004   0.0003334   0.0026000  -0.0000002
    6  -0.0000004  -0.0000001   0.0028933  -0.0000001   0.0000001   0.0029783
    7  -0.0015890   0.0051229  -0.0000003   0.0024783   0.0003724  -0.0000001
    8  -0.0012788  -0.0138246   0.0000008   0.0297984  -0.0006173   0.0000005
    9   0.0000001   0.0000001   0.0011037  -0.0000001  -0.0000004  -0.0087768
   10  -0.0046708  -0.0000383  -0.0000000   0.0026078  -0.0001665   0.0000001
   11   0.0019949   0.0035605  -0.0000001  -0.0012880   0.0010161  -0.0000002
   12  -0.0000003   0.0000001   0.0010927   0.0000001  -0.0000000  -0.0014444
   13   0.0062603  -0.0011880   0.0000002  -0.0012898   0.0007092  -0.0000001
   14   0.0025968  -0.0008225   0.0000002   0.0010979   0.0005107   0.0000001
   15  -0.0000004   0.0000003   0.0001443  -0.0000000   0.0000000  -0.0001535
   16  -0.0039636   0.0004158  -0.0000001  -0.0000742  -0.0007095   0.0000000
   17  -0.0023214  -0.0002859  -0.0000002  -0.0008841  -0.0004341  -0.0000000
   18  -0.0000000  -0.0000000  -0.0006110  -0.0000000  -0.0000000  -0.0003151
   19  -0.0397361   0.0575791   0.0000012  -0.0034479  -0.0020461   0.0000001
   20   0.0432321   0.0031546   0.0000004  -0.0067864  -0.0032025  -0.0000001
   21  -0.0000005   0.0000009   0.0180245   0.0000000   0.0000001   0.0018012
   22  -0.6762812   0.0629197  -0.0000151   0.0225566   0.0106601  -0.0000001
   23   0.0675216  -0.1093039   0.0000019  -0.0175268  -0.0115800   0.0000008
   24  -0.0000130   0.0000015  -0.0725767   0.0000000  -0.0000003  -0.0035689
   25  -0.0624453  -0.0476403   0.0000009  -0.1006940   0.1000516  -0.0000012
   26  -0.0324642   0.0199726  -0.0000006   0.1000012  -0.4332875   0.0000056
   27  -0.0000002  -0.0000006   0.0171898  -0.0000011   0.0000068   0.0010363
   28  -0.0019694  -0.0001307  -0.0000001  -0.0006596  -0.0002140  -0.0000000
   29   0.0073667   0.0007539   0.0000002   0.0004535   0.0009199  -0.0000000
   30   0.0000001   0.0000000  -0.0001185   0.0000000  -0.0000000  -0.0010305
   31  -0.0055034   0.0008032  -0.0000002   0.0003270  -0.0005981   0.0000001
   32  -0.0026519   0.0007292  -0.0000001  -0.0001963  -0.0003715  -0.0000000
   33   0.0000005  -0.0000001  -0.0000858  -0.0000000   0.0000000  -0.0000500
   34   0.0000833   0.0004746  -0.0000000  -0.0013067   0.0000538  -0.0000000
   35   0.0007372  -0.0000845   0.0000000  -0.0003352   0.0001232  -0.0000000
   36  -0.0000000  -0.0000001  -0.0000658   0.0000000   0.0000000   0.0007955
   37   0.0002632   0.0002136   0.0000000  -0.0000196   0.0000680  -0.0000000
   38  -0.0004909   0.0002041  -0.0000000  -0.0000437  -0.0000674  -0.0000000
   39   0.0000000   0.0000000  -0.0000846  -0.0000000   0.0000000   0.0001218
   40  -0.0034989  -0.0025502  -0.0000002   0.0011998   0.0006741  -0.0000000
   41  -0.0011680   0.0029297   0.0000000  -0.0008150  -0.0002606  -0.0000000
   42   0.0000002  -0.0000000  -0.0027244   0.0000000   0.0000000   0.0011410
   43   0.7982436  -0.0761113   0.0000142  -0.0031151   0.0006762   0.0000001
   44  -0.0761113   0.0932552  -0.0000017   0.0039824   0.0021899  -0.0000000
   45   0.0000142  -0.0000017   0.0360148  -0.0000002  -0.0000000  -0.0023041
   46  -0.0031151   0.0039824  -0.0000002   0.0870650  -0.1088635   0.0000013
   47   0.0006762   0.0021899  -0.0000000  -0.1088635   0.4436405  -0.0000064
   48   0.0000001  -0.0000000  -0.0023041   0.0000013  -0.0000064   0.0065495
 Gradient time:  CPU 2840.86 s  wall 2841.94 s
 **********************************************************************
 **                                                                  **
 **                       VIBRATIONAL ANALYSIS                       **
 **                       --------------------                       **
 **                                                                  **
 **        VIBRATIONAL FREQUENCIES (CM**-1) AND NORMAL MODES         **
 **     FORCE CONSTANTS (mDYN/ANGSTROM) AND REDUCED MASSES (AMU)     **
 **                  INFRARED INTENSITIES (KM/MOL)                   **
 **                                                                  **
 **********************************************************************


 Mode:                 1                      2                      3
 Frequency:        83.86                 125.13                 146.44
 Force Cnst:      0.0557                 0.0771                 0.0948
 Red. Mass:      13.4490                 8.3530                 7.5067
 IR Active:          YES                    YES                    YES
 IR Intens:        2.452                  0.350                  1.409
 Raman Active:       YES                    YES                    YES
               X      Y      Z        X      Y      Z        X      Y      Z
 C         -0.000 -0.000 -0.095   -0.000  0.000 -0.018    0.000  0.000  0.029
 C         -0.000 -0.000 -0.340   -0.000 -0.000  0.363    0.000  0.000  0.109
 C         -0.000 -0.000 -0.348   -0.000 -0.000  0.042    0.000  0.000 -0.040
 N          0.000 -0.000 -0.368    0.000 -0.000 -0.276    0.000  0.000 -0.015
 C         -0.000 -0.000  0.066    0.000 -0.000 -0.018   -0.000  0.000  0.087
 N         -0.000  0.000 -0.082   -0.000  0.000 -0.153    0.000 -0.000  0.470
 N         -0.000 -0.000 -0.098   -0.000 -0.000  0.406    0.000  0.000 -0.050
 C         -0.000 -0.000  0.106   -0.000  0.000  0.025    0.000  0.000 -0.023
 N         -0.000 -0.000 -0.183   -0.000 -0.000 -0.113    0.000 -0.000 -0.270
 O          0.000 -0.000  0.126   -0.000  0.000 -0.253    0.000  0.000 -0.322
 O          0.000  0.000  0.498    0.000  0.000  0.247   -0.000 -0.000 -0.126
 H         -0.000  0.000 -0.061   -0.000  0.000  0.045    0.000 -0.000 -0.516
 H          0.000 -0.000  0.245   -0.000 -0.000 -0.161    0.000  0.000  0.358
 H         -0.000 -0.000  0.086   -0.000 -0.000  0.440    0.000 -0.000  0.353
 O         -0.000  0.000  0.462    0.000  0.000 -0.162   -0.000 -0.000  0.200
 H         -0.000  0.000 -0.064   -0.000 -0.000 -0.464    0.000  0.000 -0.046
 TransDip  -0.000 -0.000 -0.050    0.000  0.000  0.019   -0.000 -0.000  0.038

 Mode:                 4                      5                      6
 Frequency:       212.30                 234.01                 266.51
 Force Cnst:      0.2002                 0.3516                 0.3398
 Red. Mass:       7.5378                10.8986                 8.1193
 IR Active:          YES                    YES                    YES
 IR Intens:        5.647                  7.807                 30.436
 Raman Active:       YES                    YES                    YES
               X      Y      Z        X      Y      Z        X      Y      Z
 C         -0.000  0.000 -0.037    0.068 -0.142 -0.000    0.000 -0.000 -0.085
 C          0.000  0.000 -0.243   -0.081 -0.244 -0.000    0.000  0.000 -0.282
 C         -0.000  0.000 -0.114   -0.008 -0.231 -0.000    0.000  0.000 -0.309
 N          0.000  0.000 -0.295   -0.112 -0.123 -0.000   -0.000  0.000  0.378
 C          0.000  0.000 -0.006   -0.065  0.033 -0.000   -0.000 -0.000  0.095
 N          0.000 -0.000  0.304    0.002  0.036  0.000   -0.000 -0.000 -0.025
 N          0.000  0.000  0.144   -0.196 -0.034  0.000    0.000 -0.000  0.447
 C         -0.000 -0.000  0.119   -0.031  0.126  0.000    0.000  0.000  0.083
 N         -0.000  0.000  0.430    0.100 -0.072  0.000    0.000  0.000 -0.181
 O         -0.000  0.000 -0.074    0.432 -0.126 -0.000   -0.000 -0.000 -0.019
 O          0.000 -0.000 -0.020   -0.144  0.184 -0.000   -0.000  0.000 -0.031
 H          0.000  0.000 -0.256   -0.250 -0.113 -0.000    0.000 -0.000 -0.427
 H          0.000 -0.000  0.428    0.020  0.067  0.000    0.000  0.000 -0.112
 H          0.000  0.000 -0.476   -0.373  0.041 -0.000   -0.000  0.000 -0.449
 O          0.000 -0.000 -0.178    0.002  0.456 -0.000    0.000 -0.000 -0.045
 H         -0.000 -0.000 -0.117    0.249 -0.030 -0.000    0.000  0.000 -0.162
 TransDip   0.000  0.000 -0.076   -0.069 -0.058 -0.000    0.000 -0.000 -0.177

 Mode:                 7                      8                      9
 Frequency:       360.52                 380.67                 412.32
 Force Cnst:      1.0721                 0.0964                 0.1165
 Red. Mass:      14.0000                 1.1289                 1.1626
 IR Active:          YES                    YES                    YES
 IR Intens:        8.476                 16.392                 10.546
 Raman Active:       YES                    YES                    YES
               X      Y      Z        X      Y      Z        X      Y      Z
 C          0.028  0.103  0.000   -0.000  0.000 -0.010   -0.000 -0.000  0.023
 C         -0.107  0.062 -0.000   -0.000 -0.000  0.008    0.000 -0.000 -0.021
 C         -0.086  0.094 -0.000   -0.000 -0.000  0.054    0.000 -0.000  0.022
 N          0.030  0.083  0.000    0.000 -0.000 -0.044   -0.000  0.000 -0.037
 C          0.041 -0.034  0.000    0.000 -0.000 -0.011    0.000  0.000 -0.009
 N         -0.114  0.085 -0.000    0.000 -0.000 -0.003   -0.000  0.000  0.043
 N         -0.135  0.083  0.000   -0.000  0.000  0.036    0.000 -0.000  0.042
 C         -0.200  0.041 -0.000   -0.000  0.000 -0.007    0.000 -0.000 -0.009
 N         -0.170  0.075 -0.000    0.000  0.000 -0.052    0.000 -0.000 -0.061
 O          0.553  0.124  0.000    0.000  0.000  0.009   -0.000 -0.000 -0.009
 O          0.289 -0.504 -0.000    0.000  0.000  0.014   -0.000  0.000 -0.030
 H          0.035  0.084  0.000    0.000 -0.000 -0.257   -0.000  0.000  0.871
 H         -0.158  0.014 -0.000    0.000 -0.000  0.051   -0.000  0.000 -0.048
 H         -0.146  0.087 -0.000   -0.000  0.000 -0.328   -0.000  0.000 -0.477
 O         -0.231 -0.121  0.000   -0.000 -0.000 -0.017    0.000  0.000  0.024
 H         -0.174  0.076 -0.000    0.000  0.000  0.902    0.000 -0.000 -0.016
 TransDip  -0.080  0.048  0.000    0.000  0.000  0.130   -0.000  0.000  0.104

 Mode:                10                     11                     12
 Frequency:       454.77                 476.54                 485.75
 Force Cnst:      1.2843                 1.0964                 0.1646
 Red. Mass:      10.5402                 8.1945                 1.1842
 IR Active:          YES                    YES                    YES
 IR Intens:       20.229                  3.556                224.207
 Raman Active:       YES                    YES                    YES
               X      Y      Z        X      Y      Z        X      Y      Z
 C          0.039  0.139  0.000   -0.039  0.132 -0.000    0.000 -0.000 -0.049
 C         -0.123 -0.033 -0.000   -0.030 -0.055 -0.000    0.000  0.000 -0.084
 C         -0.043 -0.080  0.000    0.011 -0.075 -0.000   -0.000  0.000 -0.006
 N          0.154 -0.270  0.000   -0.033  0.129  0.000    0.000 -0.000 -0.002
 C          0.375 -0.053 -0.000    0.033  0.168  0.000    0.000 -0.000  0.005
 N          0.310 -0.049  0.000   -0.094  0.187  0.000    0.000 -0.000  0.031
 N         -0.206 -0.043  0.000    0.003 -0.285  0.000   -0.000  0.000  0.026
 C         -0.243 -0.020 -0.000    0.024 -0.230  0.000   -0.000  0.000  0.027
 N         -0.112 -0.052 -0.000   -0.016 -0.278 -0.000   -0.000  0.000 -0.015
 O         -0.111  0.154  0.000   -0.149  0.139  0.000    0.000 -0.000  0.008
 O          0.239  0.266 -0.000    0.210 -0.155 -0.000   -0.000  0.000 -0.014
 H          0.152 -0.270  0.000   -0.253  0.146  0.000   -0.000  0.000  0.412
 H          0.160 -0.300  0.000   -0.087  0.202 -0.000    0.000 -0.000 -0.005
 H         -0.208 -0.046 -0.000    0.184 -0.365  0.000   -0.000 -0.000  0.817
 O         -0.262  0.021  0.000    0.086  0.299 -0.000   -0.000 -0.000 -0.049
 H         -0.075 -0.040 -0.000   -0.215 -0.338  0.000    0.000  0.000  0.386
 TransDip   0.024 -0.142 -0.000   -0.055 -0.026  0.000    0.000 -0.000  0.480

 Mode:                13                     14                     15
 Frequency:       549.11                 600.21                 601.15
 Force Cnst:      1.2891                 1.8409                 0.3141
 Red. Mass:       7.2565                 8.6730                 1.4751
 IR Active:          YES                    YES                    YES
 IR Intens:       13.369                 14.391                 20.717
 Raman Active:       YES                    YES                    YES
               X      Y      Z        X      Y      Z        X      Y      Z
 C         -0.177 -0.148  0.000   -0.144  0.313 -0.000    0.000 -0.000 -0.102
 C         -0.121 -0.153 -0.000   -0.174 -0.056 -0.000    0.000  0.000 -0.051
 C          0.142 -0.139 -0.000    0.009 -0.146  0.000   -0.000  0.000  0.146
 N          0.057  0.106  0.000   -0.025 -0.275  0.000    0.000  0.000  0.013
 C          0.120  0.229 -0.000   -0.034 -0.132 -0.000    0.000  0.000 -0.040
 N         -0.205  0.176  0.000   -0.128  0.042 -0.000    0.000 -0.000 -0.034
 N         -0.147  0.065 -0.000   -0.074 -0.047  0.000    0.000  0.000  0.039
 C          0.010  0.105  0.000    0.191  0.050 -0.000   -0.000 -0.000 -0.029
 N          0.188  0.015  0.000    0.185  0.052 -0.000   -0.000 -0.000 -0.036
 O         -0.061 -0.153 -0.000    0.055  0.371  0.000   -0.000 -0.000  0.018
 O          0.222  0.100 -0.000   -0.104 -0.027 -0.000    0.000  0.000 -0.005
 H         -0.250  0.131 -0.000   -0.061 -0.279 -0.000    0.000  0.000 -0.017
 H         -0.223  0.148 -0.000   -0.305 -0.238  0.002    0.000  0.000  0.954
 H         -0.369  0.158  0.000   -0.268  0.037  0.000    0.000 -0.000  0.009
 O         -0.021 -0.219 -0.000    0.221 -0.141  0.000   -0.000  0.000  0.013
 H          0.433  0.085  0.000    0.311  0.085 -0.000   -0.000 -0.000 -0.217
 TransDip  -0.104  0.053 -0.000   -0.121  0.002  0.000    0.000 -0.000  0.146

 Mode:                16                     17                     18
 Frequency:       655.26                 685.12                 723.42
 Force Cnst:      0.6262                 1.3336                 3.0941
 Red. Mass:       2.4755                 4.8222                10.0345
 IR Active:          YES                    YES                    YES
 IR Intens:       79.452                 23.707                 59.360
 Raman Active:       YES                    YES                    YES
               X      Y      Z        X      Y      Z        X      Y      Z
 C          0.000  0.000 -0.091    0.259  0.042 -0.000    0.000 -0.000  0.621
 C          0.000 -0.000 -0.159    0.062 -0.112  0.000    0.000 -0.000 -0.322
 C         -0.000 -0.000  0.269   -0.054 -0.172 -0.000    0.000 -0.000  0.183
 N         -0.000 -0.000 -0.058   -0.175 -0.024  0.000    0.000 -0.000 -0.104
 C         -0.000  0.000  0.049   -0.114  0.107  0.000    0.000  0.000  0.311
 N          0.000  0.000  0.063    0.214  0.080 -0.000    0.000  0.000 -0.249
 N         -0.000  0.000  0.062   -0.032  0.072 -0.000    0.000  0.000 -0.035
 C          0.000  0.000 -0.079   -0.009  0.134 -0.000   -0.000  0.000  0.197
 N          0.000  0.000 -0.043    0.052  0.035  0.000    0.000 -0.000 -0.090
 O         -0.000 -0.000  0.042   -0.140  0.043  0.000   -0.000  0.000 -0.190
 O          0.000 -0.000  0.005    0.014 -0.172 -0.000   -0.000 -0.000 -0.095
 H         -0.000 -0.000 -0.297   -0.413 -0.009  0.000   -0.000 -0.000 -0.183
 H          0.000  0.000 -0.824    0.410  0.400  0.000    0.000 -0.000  0.387
 H         -0.000  0.000  0.036   -0.232  0.157 -0.000    0.000  0.000  0.154
 O         -0.000 -0.000  0.029   -0.040 -0.054  0.000   -0.000 -0.000 -0.057
 H          0.000  0.000 -0.317    0.317  0.110  0.000    0.000 -0.000 -0.062
 TransDip  -0.000  0.000 -0.285    0.127  0.090  0.000    0.000 -0.000  0.247

 Mode:                19                     20                     21
 Frequency:       739.68                 748.68                 772.15
 Force Cnst:      3.3468                 3.3826                 2.2684
 Red. Mass:      10.3822                10.2426                 6.4574
 IR Active:          YES                    YES                    YES
 IR Intens:        5.910                  4.635                  8.223
 Raman Active:       YES                    YES                    YES
               X      Y      Z        X      Y      Z        X      Y      Z
 C         -0.000  0.000 -0.115   -0.000  0.000 -0.384   -0.024 -0.083 -0.000
 C          0.000  0.000  0.101    0.000  0.000  0.165   -0.092 -0.018  0.000
 C          0.000 -0.000 -0.148    0.000  0.000  0.018   -0.258  0.056 -0.000
 N          0.000  0.000 -0.127    0.000  0.000 -0.107   -0.158 -0.103 -0.000
 C          0.000  0.000  0.602    0.000  0.000  0.447    0.111  0.062  0.000
 N         -0.000  0.000 -0.144   -0.000  0.000 -0.026    0.049  0.012 -0.000
 N          0.000 -0.000  0.126   -0.000  0.000 -0.164   -0.031 -0.057 -0.000
 C         -0.000 -0.000 -0.519   -0.000 -0.000  0.562    0.205  0.038 -0.000
 N          0.000 -0.000  0.174    0.000 -0.000 -0.158   -0.263  0.201  0.000
 O         -0.000  0.000  0.030    0.000 -0.000  0.117    0.009 -0.116  0.000
 O         -0.000 -0.000 -0.190   -0.000 -0.000 -0.135    0.179  0.032 -0.000
 H          0.000  0.000  0.163    0.000  0.000  0.001   -0.300 -0.093 -0.000
 H         -0.000 -0.000  0.279   -0.000  0.000 -0.037    0.036 -0.017  0.000
 H          0.000 -0.000  0.128    0.000  0.000 -0.367   -0.278  0.050  0.000
 O         -0.000  0.000  0.142   -0.000  0.000 -0.149    0.280 -0.006  0.000
 H          0.000 -0.000  0.250    0.000 -0.000 -0.234   -0.622  0.105  0.000
 TransDip   0.000 -0.000  0.078   -0.000 -0.000  0.069   -0.089  0.022  0.000

 Mode:                22                     23                     24
 Frequency:       877.51                 951.54                 985.91
 Force Cnst:      2.2830                 2.4719                 1.6766
 Red. Mass:       5.0322                 4.6337                 2.9275
 IR Active:          YES                    YES                    YES
 IR Intens:        0.699                 84.463                  7.388
 Raman Active:       YES                    YES                    YES
               X      Y      Z        X      Y      Z        X      Y      Z
 C         -0.032 -0.006 -0.000    0.033 -0.021  0.000    0.093 -0.024  0.000
 C          0.122  0.026  0.000   -0.008 -0.001  0.000   -0.007 -0.016  0.000
 C         -0.055 -0.103 -0.000   -0.031  0.065 -0.000    0.044  0.006 -0.000
 N         -0.089 -0.283  0.000    0.059 -0.092  0.000    0.218 -0.133  0.000
 C          0.036  0.047  0.000   -0.046  0.027 -0.000   -0.081  0.017 -0.000
 N         -0.186  0.102  0.000   -0.018  0.106  0.000   -0.055  0.187  0.000
 N          0.307  0.153  0.000    0.009 -0.286 -0.000   -0.048  0.036 -0.000
 C         -0.060  0.033  0.000   -0.091 -0.115  0.000    0.033  0.035 -0.000
 N         -0.046 -0.019  0.000    0.120  0.349 -0.000   -0.109 -0.050 -0.000
 O         -0.000 -0.018  0.000   -0.012 -0.054 -0.000   -0.034 -0.034 -0.000
 O          0.089  0.027 -0.000   -0.014 -0.020  0.000   -0.064 -0.029  0.000
 H         -0.320 -0.277 -0.000    0.153 -0.100  0.000    0.540 -0.158  0.000
 H         -0.243  0.018  0.000    0.086  0.284  0.000    0.130  0.504  0.000
 H          0.660  0.015 -0.000    0.289 -0.421 -0.000   -0.223  0.110  0.000
 O         -0.099  0.048 -0.000   -0.073  0.028 -0.000    0.030 -0.007  0.000
 H          0.112  0.026 -0.000    0.380  0.438 -0.000   -0.426 -0.140  0.000
 TransDip  -0.026  0.006 -0.000   -0.294 -0.009  0.000   -0.027 -0.083  0.000

 Mode:                25                     26                     27
 Frequency:      1082.98                1170.58                1242.67
 Force Cnst:      4.0910                 2.8746                 2.3871
 Red. Mass:       5.9202                 3.5606                 2.6237
 IR Active:          YES                    YES                    YES
 IR Intens:       69.586                 21.874                  4.478
 Raman Active:       YES                    YES                    YES
               X      Y      Z        X      Y      Z        X      Y      Z
 C          0.269  0.070 -0.000   -0.204 -0.031  0.000    0.060  0.009  0.000
 C          0.044 -0.189  0.000   -0.171 -0.065 -0.000   -0.133  0.131 -0.000
 C          0.014 -0.168  0.000    0.062 -0.080  0.000    0.089 -0.014 -0.000
 N          0.133  0.122 -0.000    0.025  0.067 -0.000    0.060 -0.086  0.000
 C         -0.017  0.094  0.000   -0.001 -0.052 -0.000   -0.095  0.198 -0.000
 N         -0.217 -0.206  0.000    0.155  0.056 -0.000    0.012 -0.132 -0.000
 N          0.086 -0.157 -0.000    0.123 -0.087 -0.000   -0.081  0.042  0.000
 C          0.018  0.231  0.000    0.021  0.257  0.000   -0.001 -0.026 -0.000
 N         -0.163  0.101 -0.000   -0.074 -0.016 -0.000    0.069  0.013 -0.000
 O         -0.035  0.076  0.000    0.024  0.012 -0.000    0.015 -0.023 -0.000
 O          0.008  0.051 -0.000   -0.038 -0.026  0.000    0.004 -0.016  0.000
 H          0.128  0.131  0.000    0.054  0.067  0.000   -0.493 -0.056 -0.000
 H         -0.430 -0.556 -0.000    0.279  0.255  0.000    0.059 -0.061 -0.000
 H         -0.035 -0.113 -0.000    0.705 -0.331 -0.000    0.529 -0.213 -0.000
 O         -0.044 -0.006 -0.000   -0.023 -0.021 -0.000    0.017 -0.012  0.000
 H         -0.202  0.100 -0.000   -0.147 -0.034  0.000   -0.510 -0.151  0.000
 TransDip   0.229  0.138 -0.000   -0.124 -0.085 -0.000    0.025  0.063 -0.000

 Mode:                28                     29                     30
 Frequency:      1264.42                1307.66                1361.11
 Force Cnst:      1.6182                 8.7012                 2.5141
 Red. Mass:       1.7179                 8.6365                 2.3033
 IR Active:          YES                    YES                    YES
 IR Intens:        6.399                128.000                 69.600
 Raman Active:       YES                    YES                    YES
               X      Y      Z        X      Y      Z        X      Y      Z
 C          0.036  0.006  0.000    0.139  0.014  0.000    0.145  0.034  0.000
 C         -0.088  0.061 -0.000    0.152  0.339  0.000   -0.035 -0.080 -0.000
 C         -0.139  0.002 -0.000    0.039  0.223 -0.000   -0.029 -0.001  0.000
 N          0.026 -0.006 -0.000   -0.152 -0.111  0.000   -0.071  0.056 -0.000
 C         -0.055  0.086  0.000    0.075 -0.114 -0.000    0.084 -0.143 -0.000
 N          0.000 -0.048 -0.000   -0.118  0.048  0.000   -0.037  0.104  0.000
 N         -0.013  0.017  0.000   -0.144 -0.303 -0.000   -0.114  0.090  0.000
 C         -0.006  0.021 -0.000    0.062  0.429  0.000   -0.013 -0.017 -0.000
 N         -0.026 -0.087  0.000    0.081 -0.212  0.000    0.053  0.016 -0.000
 O          0.006 -0.024 -0.000   -0.007 -0.090 -0.000   -0.028 -0.044 -0.000
 O          0.037  0.008 -0.000    0.031  0.027 -0.000   -0.012  0.010  0.000
 H          0.533 -0.035  0.000   -0.352 -0.111 -0.000    0.227  0.039  0.000
 H          0.018 -0.021 -0.000   -0.073  0.128  0.000   -0.226 -0.201 -0.000
 H          0.261 -0.095 -0.000   -0.137 -0.336 -0.000    0.778 -0.279 -0.000
 O          0.059 -0.007  0.000   -0.055 -0.066 -0.000    0.041 -0.013  0.000
 H          0.750  0.121 -0.000    0.105 -0.227  0.000   -0.243 -0.069  0.000
 TransDip  -0.061  0.054  0.000    0.274  0.237  0.000    0.245 -0.108 -0.000

 Mode:                31                     32                     33
 Frequency:      1387.48                1413.15                1478.48
 Force Cnst:      1.9407                 2.0709                 6.3760
 Red. Mass:       1.7110                 1.7600                 4.9507
 IR Active:          YES                    YES                    YES
 IR Intens:       84.292                  1.285                  1.233
 Raman Active:       YES                    YES                    YES
               X      Y      Z        X      Y      Z        X      Y      Z
 C         -0.036  0.013 -0.000    0.011 -0.023  0.000   -0.188 -0.079 -0.000
 C         -0.009 -0.038  0.000   -0.012 -0.038 -0.000    0.381 -0.002  0.000
 C         -0.047  0.045  0.000   -0.053  0.005  0.000    0.138 -0.101  0.000
 N         -0.072 -0.030 -0.000   -0.059  0.015 -0.000   -0.083 -0.043 -0.000
 C         -0.062  0.098  0.000   -0.018 -0.051  0.000   -0.084  0.106  0.000
 N          0.062  0.025  0.000   -0.090 -0.122 -0.000    0.030 -0.040 -0.000
 N          0.055 -0.025 -0.000    0.010  0.012  0.000   -0.235  0.005  0.000
 C          0.023  0.038  0.000    0.009  0.000  0.000   -0.035  0.023  0.000
 N          0.122 -0.009  0.000    0.084  0.006 -0.000   -0.119  0.054 -0.000
 O          0.001 -0.023 -0.000    0.006  0.065  0.000    0.017  0.101  0.000
 O          0.026 -0.016 -0.000    0.083  0.056 -0.000    0.046 -0.003 -0.000
 H          0.633 -0.076  0.000    0.312 -0.007  0.000    0.565 -0.087  0.000
 H         -0.228 -0.456 -0.000    0.437  0.745  0.000    0.012 -0.073 -0.000
 H         -0.176  0.070  0.000    0.039  0.001 -0.000    0.477 -0.305 -0.000
 O         -0.061 -0.003 -0.000   -0.024 -0.002 -0.000    0.067 -0.016  0.000
 H         -0.458 -0.177  0.000   -0.295 -0.103  0.000    0.001  0.100 -0.000
 TransDip  -0.252  0.152  0.000   -0.023 -0.028  0.000    0.036 -0.000  0.000

 Mode:                34                     35                     36
 Frequency:      1596.73                1677.76                1764.47
 Force Cnst:      8.0869                12.6704                16.9279
 Red. Mass:       5.3835                 7.6397                 9.2284
 IR Active:          YES                    YES                    YES
 IR Intens:      232.934                 96.038                931.408
 Raman Active:       YES                    YES                    YES
               X      Y      Z        X      Y      Z        X      Y      Z
 C          0.110  0.052  0.000    0.038 -0.047 -0.000   -0.154  0.670  0.000
 C         -0.212  0.138  0.000   -0.061 -0.436 -0.000    0.135 -0.153 -0.000
 C          0.419 -0.084  0.000    0.202  0.542  0.000    0.024  0.020 -0.000
 N         -0.258 -0.016 -0.000   -0.057 -0.131  0.000    0.010 -0.010  0.000
 C         -0.023 -0.052  0.000   -0.088  0.076  0.000    0.022  0.055 -0.000
 N         -0.022 -0.002  0.000   -0.002 -0.054 -0.000   -0.010 -0.108 -0.000
 N          0.067 -0.012 -0.000   -0.003  0.032  0.000   -0.017  0.011  0.000
 C         -0.001 -0.086  0.000    0.005  0.026 -0.000   -0.097  0.030 -0.000
 N         -0.147  0.055 -0.000   -0.083 -0.075  0.000   -0.021 -0.004  0.000
 O         -0.007 -0.059 -0.000   -0.018  0.089  0.000    0.030 -0.381 -0.000
 O          0.063  0.026 -0.000    0.042  0.003 -0.000   -0.016 -0.010  0.000
 H          0.670 -0.086  0.000   -0.311 -0.126 -0.000    0.026 -0.005  0.000
 H         -0.002  0.026  0.000    0.006 -0.045 -0.000    0.328  0.446  0.000
 H         -0.282  0.140  0.000    0.252 -0.075 -0.000   -0.023  0.006 -0.000
 O          0.001  0.020 -0.000    0.005 -0.003  0.000    0.052 -0.008  0.000
 H          0.195  0.168 -0.000    0.465  0.083  0.000   -0.038 -0.001  0.000
 TransDip   0.476 -0.112  0.000   -0.025  0.313  0.000   -0.227  0.951  0.000

 Mode:                37                     38                     39
 Frequency:      1792.61                1833.70                3595.88
 Force Cnst:     15.2086                19.1136                 8.2088
 Red. Mass:       8.0328                 9.6480                 1.0775
 IR Active:          YES                    YES                    YES
 IR Intens:     1340.322                496.973                 90.462
 Raman Active:       YES                    YES                    YES
               X      Y      Z        X      Y      Z        X      Y      Z
 C          0.002 -0.038 -0.000   -0.032  0.104  0.000    0.000  0.000 -0.000
 C         -0.014 -0.014 -0.000    0.027 -0.003  0.000    0.000 -0.000  0.000
 C          0.008  0.028  0.000   -0.027 -0.034  0.000   -0.000 -0.000  0.000
 N         -0.098 -0.034 -0.000    0.051  0.014  0.000    0.001  0.000  0.000
 C          0.538  0.311 -0.000   -0.173 -0.093  0.000    0.000 -0.001 -0.000
 N         -0.068 -0.080 -0.000    0.025  0.016  0.000   -0.062  0.038  0.000
 N         -0.025  0.010 -0.000   -0.121  0.044  0.000   -0.000 -0.000 -0.000
 C          0.190 -0.033  0.000    0.682 -0.121  0.000   -0.000 -0.000 -0.000
 N         -0.018  0.004 -0.000   -0.084  0.019 -0.000    0.000  0.001 -0.000
 O          0.002  0.033  0.000    0.006 -0.064 -0.000   -0.000  0.000  0.000
 O         -0.310 -0.166  0.000    0.097  0.052 -0.000   -0.000 -0.000  0.000
 H          0.462 -0.070  0.000   -0.152  0.033 -0.000   -0.000 -0.012  0.000
 H          0.203  0.364  0.000   -0.018 -0.059 -0.000    0.853 -0.517 -0.000
 H          0.099 -0.039 -0.000    0.316 -0.142 -0.000    0.001  0.003  0.000
 O         -0.106  0.012 -0.000   -0.378  0.043 -0.000    0.000  0.000  0.000
 H          0.101  0.034 -0.000    0.331  0.140 -0.000    0.002 -0.008  0.000
 TransDip   1.117  0.357 -0.000    0.699 -0.145 -0.000    0.253 -0.170 -0.000

 Mode:                40                     41                     42
 Frequency:      3630.60                3653.17                3663.58
 Force Cnst:      8.3794                 8.5027                 8.5491
 Red. Mass:       1.0790                 1.0814                 1.0811
 IR Active:          YES                    YES                    YES
 IR Intens:      103.688                116.582                115.439
 Raman Active:       YES                    YES                    YES
               X      Y      Z        X      Y      Z        X      Y      Z
 C          0.000 -0.000 -0.000    0.000 -0.000  0.000   -0.000  0.000  0.000
 C          0.000  0.001  0.000   -0.001  0.001  0.000    0.002  0.001  0.000
 C          0.002  0.001 -0.000   -0.002  0.001 -0.000    0.000  0.001 -0.000
 N         -0.005 -0.074  0.000   -0.000 -0.002  0.000    0.000  0.000 -0.000
 C         -0.000  0.000 -0.000    0.000  0.000 -0.000   -0.000  0.000  0.000
 N         -0.001  0.001  0.000   -0.001  0.000  0.000    0.000 -0.000 -0.000
 N          0.000 -0.000 -0.000   -0.001 -0.001 -0.000   -0.029 -0.069 -0.000
 C         -0.000  0.000 -0.000    0.000  0.001 -0.000   -0.000  0.001  0.000
 N         -0.001  0.002 -0.000    0.021 -0.072  0.000    0.000  0.002 -0.000
 O         -0.000  0.000 -0.000   -0.000  0.000  0.000   -0.000 -0.000  0.000
 O         -0.000 -0.000  0.000   -0.000 -0.000  0.000    0.000  0.000 -0.000
 H          0.063  0.995 -0.000    0.002  0.023 -0.000   -0.000 -0.003  0.000
 H          0.010 -0.006 -0.000    0.007 -0.004 -0.000   -0.003  0.002  0.000
 H          0.001  0.002  0.000    0.005  0.014  0.000    0.386  0.919  0.000
 O          0.000 -0.000  0.000    0.000 -0.000  0.000   -0.001 -0.000 -0.000
 H          0.006 -0.022  0.000   -0.270  0.960 -0.000    0.004 -0.013  0.000
 TransDip   0.031  0.325 -0.000   -0.108  0.329 -0.000    0.103  0.328  0.000

 STANDARD THERMODYNAMIC QUANTITIES AT   298.15 K  AND     1.00 ATM

   This Molecule has  0 Imaginary Frequencies
   Zero point vibrational energy:       67.827 kcal/mol

   Atom    1 Element C  Has Mass   12.00000
   Atom    2 Element C  Has Mass   12.00000
   Atom    3 Element C  Has Mass   12.00000
   Atom    4 Element N  Has Mass   14.00307
   Atom    5 Element C  Has Mass   12.00000
   Atom    6 Element N  Has Mass   14.00307
   Atom    7 Element N  Has Mass   14.00307
   Atom    8 Element C  Has Mass   12.00000
   Atom    9 Element N  Has Mass   14.00307
   Atom   10 Element O  Has Mass   15.99491
   Atom   11 Element O  Has Mass   15.99491
   Atom   12 Element H  Has Mass    1.00783
   Atom   13 Element H  Has Mass    1.00783
   Atom   14 Element H  Has Mass    1.00783
   Atom   15 Element O  Has Mass   15.99491
   Atom   16 Element H  Has Mass    1.00783
   Molecular Mass:   168.028330 amu
   Principal axes and moments of inertia in amu*Bohr^2:
                             1           2           3
    Eigenvalues --      960.88358  2475.91425  3436.79783
          X               1.00000    -0.00256     0.00000
          Y               0.00256     1.00000    -0.00000
          Z              -0.00000     0.00000     1.00000
   Rotational Symmetry Number is   1
   The Molecule is an Asymmetric Top
   Translational Enthalpy:        0.889 kcal/mol
   Rotational Enthalpy:           0.889 kcal/mol
   Vibrational Enthalpy:         72.055 kcal/mol
   gas constant (RT):             0.592 kcal/mol
   Translational Entropy:        41.265  cal/mol.K
   Rotational Entropy:           30.481  cal/mol.K
   Vibrational Entropy:          24.119  cal/mol.K

   Total Enthalpy:               74.425 kcal/mol
   Total Entropy:                95.865  cal/mol.K

 ======================================================================

 STANDARD THERMODYNAMIC QUANTITIES FOR ANHARMONIC VIBRATION -- TOSH

   Zero point vibrational energy: ************ kcal/mol

   Vibrational Enthalpy:       Infinity kcal/mol
   Vibrational Entropy:             NaN  cal/mol.K

   Total Enthalpy:             Infinity kcal/mol
   Total Entropy:                   NaN  cal/mol.K

 ======================================================================

 STANDARD THERMODYNAMIC QUANTITIES FOR ANHARMONIC VIBRATION -- VPT2

   Zero point vibrational energy: ************ kcal/mol

   Vibrational Enthalpy:       Infinity kcal/mol
   Vibrational Entropy:             NaN  cal/mol.K

   Total Enthalpy:             Infinity kcal/mol
   Total Entropy:                   NaN  cal/mol.K

 ======================================================================

Archival summary:
1\1\TWL02\FREQ\ProcedureUnspecified\BasisUnspecified\3454\taweetha\ThuSep2122:12:422017ThuSep2122:12:422017\0\\#,FREQ,ProcedureUnspecified,BasisUnspecified,\\0,1\N\H,1,1.00918\C,1,1.36768,2,123.224\C,3,1.36357,1,122.975,2,179.998,0\N,3,1.36836,1,128.617,2,-0.0010953,0\H,5,1.00774,3,128.375,1,-0,0\N,4,1.39868,3,107.008,1,-180,0\H,7,1.00734,4,125.753,3,179.999,0\C,7,1.37896,4,110.85,3,-0.000985474,0\O,9,1.20909,7,130.132,4,179.998,0\C,1,1.40154,2,115.914,3,-180,0\O,11,1.21158,1,121.993,2,-0.0058039,0\N,11,1.38612,1,113.792,2,-179.996,0\H,13,1.01252,11,114.907,1,179.996,0\C,13,1.4224,11,129.566,1,-0.00411299,0\O,15,1.21717,13,121.249,11,-179.998,0\\\@

 Total job time:  2971.19s(wall), 2969.06s(cpu) 
 Thu Sep 21 22:12:42 2017

        *************************************************************
        *                                                           *
        *  Thank you very much for using Q-Chem.  Have a nice day.  *
        *                                                           *
        *************************************************************


 
User input: 3 of 3 
 
TWL02 127.0.1
Q-Chem Developer Version! Running on 127.0.1.*
                  Welcome to Q-Chem
     A Quantum Leap Into The Future Of Chemistry


 Q-Chem 4.4, Q-Chem, Inc., Pleasanton, CA (2016)

 Y. Shao,  Z. Gan,  E. Epifanovsky,  A. T. B. Gilbert,  M. Wormit,  
 J. Kussmann,  A. W. Lange,  A. Behn,  J. Deng,  X. Feng,  D. Ghosh,  
 M. Goldey,  P. R. Horn,  L. D. Jacobson,  I. Kaliman,  F. Rob,  
 R. Z. Khaliullin,  T. Kus,  A. Landau,  J. Liu,  E. I. Proynov,  Y. M. Rhee,  
 R. M. Richard,  M. A. Rohrdanz,  R. P. Steele,  E. J. Sundstrom,  
 H. L. Woodcock III,  P. M. Zimmerman,  D. Zuev,  B. Albrecht,  E. Alguire,  
 B. Austin,  S. A. Baeppler,  G. J. O. Beran,  Y. A. Bernard,  E. Berquist,  
 K. Brandhorst,  K. B. Bravaya,  S. T. Brown,  D. Casanova,  C.-M. Chang,  
 Y. Chen,  S. H. Chien,  K. D. Closser,  M. P. Coons,  D. L. Crittenden,  
 S. Dasgupta,  M. Diedenhofen,  R. A. DiStasio Jr.,  H. Do,  A. D. Dutoi,  
 R. G. Edgar,  P.-T. Fang,  S. Fatehi,  Q. Feng,  L. Fusti-Molnar,  
 A. Ghysels,  A. Golubeva-Zadorozhnaya,  J. Gomes,  A. Gunina,  
 M. W. D. Hanson-Heine,  P. H. P. Harbach,  A. W. Hauser,  J. E. Herr,  
 E. G. Hohenstein,  Z. C. Holden,  K. Hui,  T.-C. Jagau,  H. Ji,  B. Kaduk,  
 K. Khistyaev,  Jaehoon Kim,  Jihan Kim,  R. A. King,  P. Klunzinger,  
 K. Koh,  D. Kosenkov,  T. Kowalczyk,  C. M. Krauter,  A. Kunitsa,  
 K. U. Lao,  A. Laurent,  K. V. Lawler,  J. Lee,  D. Lefrancois,  S. Lehtola,  
 S. V. Levchenko,  C. Y. Lin,  Y.-S. Lin,  F. Liu,  E. Livshits,  
 R. C. Lochan,  A. Luenser,  P. Manohar,  S. F. Manzer,  S.-P. Mao,  Y. Mao,  
 N. Mardirossian,  A. V. Marenich,  L. A. Martinez-Martinez,  S. A. Maurer,  
 N. J. Mayhall,  J.-M. Mewes,  A. F. Morrison,  K. Nanda,  T. S. Nguyen-Beck,  
 C. M. Oana,  R. Olivares-Amaya,  D. P. O'Neill,  J. A. Parkhill,  
 T. M. Perrine,  R. Peverati,  P. A. Pieniazek,  F. Plasser,  A. Prociuk,  
 D. R. Rehn,  E. Rosta,  N. J. Russ,  N. Sergueev,  S. M. Sharada,  
 S. Sharma,  D. W. Small,  A. Sodt,  T. Stauch,  T. Stein,  D. Stuck,  
 Y.-C. Su,  A. J. W. Thom,  T. Tsuchimochi,  L. Vogt,  O. Vydrov,  T. Wang,  
 M. A. Watson,  J. Wenzel,  A. White,  C. F. Williams,  V. Vanovschi,  
 K. Yao,  S. Yeganeh,  S. R. Yost,  Z.-Q. You,  I. Y. Zhang,  X. Zhang,  
 Y. Zhao,  B. R. Brooks,  G. K. L. Chan,  D. M. Chipman,  C. J. Cramer,  
 W. A. Goddard III,  M. S. Gordon,  W. J. Hehre,  A. Klamt,  
 H. F. Schaefer III,  M. W. Schmidt,  C. D. Sherrill,  D. G. Truhlar,  
 A. Warshel,  X. Xu,  A. Aspuru-Guzik,  R. Baer,  A. T. Bell,  N. A. Besley,  
 J.-D. Chai,  A. Dreuw,  B. D. Dunietz,  T. R. Furlani,  S. R. Gwaltney,  
 C.-P. Hsu,  Y. Jung,  J. Kong,  D. S. Lambrecht,  W. Liang,  C. Ochsenfeld,  
 V. A. Rassolov,  L. V. Slipchenko,  J. E. Subotnik,  T. Van Voorhis,  
 J. M. Herbert,  A. I. Krylov,  P. M. W. Gill,  M. Head-Gordon

 Contributors to earlier versions of Q-Chem not listed above: 
 R. D. Adamson,  J. Baker,  E. F. C. Byrd,  A. K. Chakraborty,  C.-L. Cheng,  
 H. Dachsel,  R. J. Doerksen,  G. Hawkins,  A. Heyden,  S. Hirata,  
 G. Kedziora,  F. J. Keil,  C. Kelley,  P. P. Korambath,  W. Kurlancheek,  
 A. M. Lee,  M. S. Lee,  D. Liotard,  I. Lotan,  P. E. Maslen,  N. Nair,  
 D. Neuhauser,  R. Olson,  B. Peters,  J. Ritchie,  N. E. Schultz,  
 N. Shenvi,  A. C. Simmonett,  K. S. Thanthiriwatte,  Q. Wu,  W. Zhang

 Please cite Q-Chem as follows:
 Y. Shao et al., Mol. Phys. 113, 184-215 (2015)
 DOI: 10.1080/00268976.2014.952696

 Q-Chem 4.4.2 for Intel X86 EM64T Linux

 Parts of Q-Chem use Armadillo 5.200.1 (Boston Tea Smuggler).
 http://arma.sourceforge.net/

 Q-Chem begins on Thu Sep 21 22:12:42 2017  


Host: 0

     Scratch files written to /scratch/taweetham/qchem40326//
The previous job contains 0 fragments, simply inherited here
FILE_GEOM_ORG=        593

Checking the input file for inconsistencies... 	...done.

--------------------------------------------------------------
User input:
--------------------------------------------------------------

$molecule
read
$end

$rem
   BASIS  =  6-311++G**
   METHOD  =  B3LYP
   SCF_GUESS = read
   SOLVENT_METHOD = SMD
$end


--------------------------------------------------------------
 ----------------------------------------------------------------
             Standard Nuclear Orientation (Angstroms)
    I     Atom           X                Y                Z
 ----------------------------------------------------------------
    1      C       0.7994319623    -1.4384268544     0.0000072541
    2      C      -0.3546811837    -0.5935379282     0.0000045009
    3      C      -0.2511514992     0.7660911074     0.0000119382
    4      N       0.9494112751     1.4212303803     0.0000217387
    5      C       2.1568160887     0.7095417509     0.0000699164
    6      N       1.9945019407    -0.6670379529     0.0000198854
    7      N      -1.7193978084    -0.8999171062    -0.0000077456
    8      C      -2.4805508239     0.2499370916     0.0000140207
    9      N      -1.5129511362     1.2955068670    -0.0000108865
   10      O       0.8332469692    -2.6551278107    -0.0000114342
   11      O       3.2315983104     1.2687977270    -0.0000236599
   12      H       1.0303921597     2.4271605207    -0.0000036284
   13      H       2.8566006578    -1.1980665281    -0.0000053150
   14      H      -2.1146158255    -1.8264937946    -0.0000320066
   15      O      -3.6815552694     0.3895223735    -0.0000206877
   16      H      -1.7841804935     2.2660628877    -0.0000238583
 ----------------------------------------------------------------
 Nuclear Repulsion Energy =   692.1134544446 hartrees
 There are       43 alpha and       43 beta electrons
 Requested basis set is 6-311++G(d,p)
 There are 92 shells and 292 basis functions

 Total QAlloc Memory Limit   2000 MB
 Mega-Array Size        61 MB
 MEM_STATIC part        62 MB
 A cutoff of  1.0D-08 yielded   3422 shell pairs
 There are     35608 function pairs (     38406 Cartesian)

 -------------------------------------------------------
 OpenMP Integral Computing Module                       
 Release: version 1.0, May 2013, Q-Chem Inc. Pittsburgh 
 -------------------------------------------------------
 Integral Job Info:
 Integral job number is                      11
 Integral operator is                         1
 short-range coefficients                     0
 long-range coefficients              100000000
 Omega coefficients                           0
 if combine SR and LR in K                    0
 Integral screening is                        0
 Integral computing path is                   2
 max size of driver memory is            800000
 size of driver memory is                593474
 size of scratch memory is              2260544
 max col of scratch BK array               1296
 max len of scratch array in speh3          155
 max len of scratch index in speh4           18
 max int batch size is                      520
 min int batch size is                       52
 fixed nKL is                                52
 max L of basis functions is                  2
 order of int derivative is                   0
 number of shells is                         92
 number of basis is                         304
 number of cartesian basis is               304
 number of contracted shell pairs          3422
 number of primitive shell pairs           8932
 maxK2 (contraction) of shell pair           36
 max number of K2 of shell pair               1
 max number of CS2 of shell pair            659
 max number of PS2 of shell pair           2100
 mem total for path MDJ                   86936
 -------------------------------------------------------
 Smallest overlap matrix eigenvalue = 2.16E-06

 Q-Chem warning in module /home/taweetham/qchem/stvman/mkSTV.C, line 257:

 Overlap eigenvalue is smaller than square root of threshold


 Scale SEOQF with 1.000000e-01/1.000000e-01/1.000000e-01

 Standard Electronic Orientation quadrupole field applied
 Nucleus-field energy     =     0.0000000229 hartrees
 Guess MOs from SCF MO coefficient file
 Reading MOs from coefficient file
 Reading MOs from coefficient file
 A restricted hybrid HF-DFT SCF calculation will be
 performed using Pulay DIIS extrapolation
 Exchange:     0.2000 Hartree-Fock + 0.0800 Slater + 0.7200 B88
 Correlation:  0.1900 VWN1RPA + 0.8100 LYP
 Using SG-1 standard quadrature grid
 SCF converges when DIIS error is below 1.0E-05
 ---------------------------------------
  Cycle       Energy         DIIS Error
 ---------------------------------------
    1    -637.8726240744      3.27E-04
    2    -637.8700263139      3.94E-05
    3    -637.8699934439      6.34E-05
    4    -637.8700330034      1.47E-05
    5    -637.8700336922      4.62E-06 Convergence criterion met
 ---------------------------------------
 SCF time:  CPU 47.07 s  wall 47.39 s

 Citation of the SMD model:
 Marenich, A.V.; Cramer, C.J.; Truhlar, D.G.
 J. Phys. Chem. B 2009, 113, 6378-6396.
 iSolventCode=           1
 Solvent: water                                                           

 vradii
            1           2           3           4           5           6
    1   1.8500000   1.8500000   1.8500000   1.8900000   1.8500000   1.8900000
            7           8           9          10          11          12
    1   1.8900000   1.8500000   1.8900000   1.5200000   1.5200000   1.2000000
           13          14          15          16
    1   1.2000000   1.2000000   1.5200000   1.2000000
Changing PCM_TESSEL_METHOD to VTN
Changing PCM_VDW_RADII to SMD_RADIUS
 Discretize the solute cavity surface with Lebedev spheres
	Using 302 Lebedev grid points for each H atom
	Using 302 Lebedev grid points for other atoms
	Atomic van der Waals radii will be scaled by 1.20
 Removing interior tesserae...
 Keep 1472 surface tesserae and discard 3360 interior tesserae
 Molecular Surface Area = 159.218 Angst**2
 A restricted hybrid HF-DFT SCF calculation will be
 performed using Pulay DIIS extrapolation
 Polarizable Continuum solvation model will be applied
 Exchange:     0.2000 Hartree-Fock + 0.0800 Slater + 0.7200 B88
 Correlation:  0.1900 VWN1RPA + 0.8100 LYP
 Using SG-1 standard quadrature grid
 SCF converges when DIIS error is below 1.0E-05

 Citation of the SMD model:
 Marenich, A.V.; Cramer, C.J.; Truhlar, D.G.
 J. Phys. Chem. B 2009, 113, 6378-6396.
 iSolventCode=           1
 Solvent: water                                                           

 vradii
            1           2           3           4           5           6
    1   1.8500000   1.8500000   1.8500000   1.8900000   1.8500000   1.8900000
            7           8           9          10          11          12
    1   1.8900000   1.8500000   1.8900000   1.5200000   1.5200000   1.2000000
           13          14          15          16
    1   1.2000000   1.2000000   1.5200000   1.2000000
 ---------------------------------------
  Cycle       Energy         DIIS Error
 ---------------------------------------
    1    -637.8700323766      1.40E-06
 Time req'd to invert C: 2.03 s (CPU) 2.03 s (wall)
    2    -637.9095892009      5.63E-04
    3    -637.9096026890      5.62E-04
    4    -637.9095882019      5.62E-04
    5    -637.9096264691      5.61E-04
    6    -637.9095780172      5.63E-04
    7    -637.9096402612      5.61E-04
    8    -637.9096091215      5.62E-04
    9    -637.9095988609      5.62E-04
   10    -637.9096009918      5.62E-04
   11    -637.9096029033      5.62E-04
   12    -637.9096004406      5.62E-04
   13    -637.9096082449      5.62E-04
   14    -637.9096080094      5.62E-04
   15    -637.9096032278      5.62E-04
   16    -637.9096127944      5.62E-04
   17    -637.9133497224      8.21E-04
   18    -637.9187619880      1.43E-04
   19    -637.9189003409      5.48E-05
   20    -637.9189184323      4.63E-05
   21    -637.9189388515      7.88E-06 Convergence criterion met
 ---------------------------------------
 SCF time:  CPU 168.24 s  wall 168.36 s
(0)  E-EN(g) gas-phase elect-nuc energy                 -637.870032377 a.u.
(3)  G-ENP(liq) elect-nuc-pol free energy of system     -637.918938852 a.u.
(4)  G-CDS(liq) cavity-dispersion-solvent structure 
     free energy                                                6.4224 kcal/mol
(6)  G-S(liq) free energy of system                     -637.908704064 a.u.
(9)  DeltaG-S(liq) free energy of  solvation
     (9) = (6) - (0)                                          -24.2668 kcal/mol
 SCF   energy in the final basis set = -637.9087040636
 Total energy in the final basis set = -637.9087040636

 --------------------------------------------------------------

                    Orbital Energies (a.u.)
 --------------------------------------------------------------

 Alpha MOs
 -- Occupied --
-19.124 -19.121 -19.119 -14.391 -14.385 -14.376 -14.374 -10.342
-10.328 -10.312 -10.293 -10.228  -1.102  -1.091  -1.072  -1.030
 -0.984  -0.943  -0.918  -0.794  -0.697  -0.689  -0.664  -0.625
 -0.589  -0.558  -0.520  -0.510  -0.510  -0.498  -0.473  -0.472
 -0.467  -0.451  -0.431  -0.397  -0.342  -0.330  -0.315  -0.312
 -0.309  -0.299  -0.225
 -- Virtual --
 -0.042  -0.007  -0.005   0.011   0.016   0.028   0.035   0.042
  0.043   0.046   0.068   0.071   0.072   0.089   0.090   0.102
  0.109   0.115   0.120   0.123   0.128   0.129   0.138   0.139
  0.141   0.154   0.158   0.167   0.171   0.176   0.180   0.184
  0.190   0.204   0.210   0.213   0.214   0.219   0.227   0.235
  0.236   0.249   0.251   0.257   0.262   0.272   0.278   0.284
  0.284   0.293   0.300   0.309   0.310   0.312   0.322   0.329
  0.339   0.343   0.356   0.358   0.369   0.375   0.392   0.394
  0.397   0.431   0.447   0.461   0.471   0.492   0.508   0.542
  0.558   0.567   0.575   0.581   0.597   0.644   0.657   0.662
  0.679   0.686   0.709   0.714   0.721   0.749   0.759   0.773
  0.794   0.810   0.810   0.823   0.830   0.844   0.864   0.878
  0.880   0.903   0.931   0.945   0.963   1.003   1.015   1.026
  1.035   1.055   1.058   1.093   1.099   1.116   1.124   1.142
  1.144   1.160   1.165   1.174   1.177   1.182   1.184   1.210
  1.220   1.245   1.251   1.255   1.268   1.307   1.316   1.331
  1.397   1.506   1.538   1.552   1.573   1.605   1.611   1.631
  1.651   1.662   1.662   1.692   1.720   1.761   1.782   1.791
  1.800   1.828   1.835   1.869   1.877   1.892   1.917   1.959
  2.023   2.039   2.068   2.110   2.169   2.180   2.185   2.221
  2.233   2.277   2.317   2.321   2.333   2.403   2.411   2.448
  2.466   2.554   2.591   2.604   2.650   2.660   2.675   2.746
  2.765   2.782   2.782   2.806   2.827   2.860   2.876   2.889
  2.891   2.893   2.918   2.918   2.935   2.953   2.972   2.984
  3.008   3.139   3.155   3.276   3.337   3.346   3.348   3.352
  3.383   3.431   3.438   3.462   3.470   3.524   3.546   3.606
  3.627   3.674   3.691   3.771   3.824   3.849   3.860   3.876
  3.910   3.964   4.027   4.194   4.618   4.685   4.763   4.820
  4.882   5.016   5.023   5.037   5.047   5.124   5.172   5.203
  5.342   5.381   5.754   5.780   5.793  23.673  23.827  23.855
 23.933  24.097  35.532  35.592  35.646  35.699  50.004  50.035
 50.049
 --------------------------------------------------------------

          Ground-State Mulliken Net Atomic Charges

     Atom                 Charge (a.u.)
  ----------------------------------------
      1 C                     0.222346
      2 C                     0.344040
      3 C                     0.060744
      4 N                    -0.455154
      5 C                     0.451124
      6 N                    -0.490897
      7 N                    -0.417686
      8 C                     0.453347
      9 N                    -0.374929
     10 O                    -0.475469
     11 O                    -0.463414
     12 H                     0.406542
     13 H                     0.439819
     14 H                     0.413218
     15 O                    -0.528415
     16 H                     0.414783
  ----------------------------------------
  Sum of atomic charges =     0.000000

 -----------------------------------------------------------------
                    Cartesian Multipole Moments
 -----------------------------------------------------------------
    Charge (ESU x 10^10)
                 0.0000
    Dipole Moment (Debye)
         X      -0.0195      Y       4.7856      Z       0.0002
       Tot       4.7857
    Quadrupole Moments (Debye-Ang)
        XX    -101.2411     XY      -2.7942     YY     -66.3616
        XZ       0.0002     YZ       0.0001     ZZ     -67.8216
    Octopole Moments (Debye-Ang^2)
       XXX      55.2400    XXY     -51.3216    XYY     -35.9242
       YYY      77.6908    XXZ       0.0012    XYZ       0.0003
       YYZ      -0.0007    XZZ       0.7966    YZZ       0.6418
       ZZZ      -0.0009
    Hexadecapole Moments (Debye-Ang^3)
      XXXX   -2352.9316   XXXY     -84.6389   XXYY    -393.7208
      XYYY      32.0859   YYYY    -726.3823   XXXZ      -0.0038
      XXYZ       0.0019   XYYZ       0.0000   YYYZ      -0.0020
      XXZZ    -294.6889   XYZZ       1.2553   YYZZ    -129.9544
      XZZZ      -0.0033   YZZZ      -0.0008   ZZZZ     -65.5063
 -----------------------------------------------------------------
Archival summary:
1\1\TWL02\SP\ProcedureUnspecified\BasisUnspecified\3454\taweetha\ThuSep2122:16:172017ThuSep2122:16:172017\0\\#,ProcedureUnspecified,BasisUnspecified,\\0,1\N\H,1,1.00918\C,1,1.36768,2,123.224\C,3,1.36357,1,122.975,2,179.998,0\N,3,1.36836,1,128.617,2,-0.0010953,0\H,5,1.00774,3,128.375,1,-0,0\N,4,1.39868,3,107.008,1,-180,0\H,7,1.00734,4,125.753,3,179.999,0\C,7,1.37896,4,110.85,3,-0.000985474,0\O,9,1.20909,7,130.132,4,179.998,0\C,1,1.40154,2,115.914,3,-180,0\O,11,1.21158,1,121.993,2,-0.0058039,0\N,11,1.38612,1,113.792,2,-179.996,0\H,13,1.01252,11,114.907,1,179.996,0\C,13,1.4224,11,129.566,1,-0.00411299,0\O,15,1.21717,13,121.249,11,-179.998,0\\\@

 Total job time:  215.93s(wall), 215.48s(cpu) 
 Thu Sep 21 22:16:17 2017

        *************************************************************
        *                                                           *
        *  Thank you very much for using Q-Chem.  Have a nice day.  *
        *                                                           *
        *************************************************************
