# Supplementary material for: Correction to ‘A DFT investigation of the blue bottle experiment: E○half-cell analysis of autoxidation catalysed by redox indicators’
Source: R Soc Open Sci. 2017 Nov 8;4(11):171563. doi: 10.1098/rsos.171563 (PMC5717704; doi:10.1098/rsos.171563)
Supplement: All Q-Chem output files and optimised geometries [file rsos171563supp2.zip › B3LYP_6-311++Gdp_reducing_agents/ClO3-.out]

pikachu 127.0.1
Q-Chem Developer Version! Running on 127.0.1.*
                  Welcome to Q-Chem
     A Quantum Leap Into The Future Of Chemistry


 Q-Chem 4.4, Q-Chem, Inc., Pleasanton, CA (2016)

 Y. Shao,  Z. Gan,  E. Epifanovsky,  A. T. B. Gilbert,  M. Wormit,  
 J. Kussmann,  A. W. Lange,  A. Behn,  J. Deng,  X. Feng,  D. Ghosh,  
 M. Goldey,  P. R. Horn,  L. D. Jacobson,  I. Kaliman,  F. Rob,  
 R. Z. Khaliullin,  T. Kus,  A. Landau,  J. Liu,  E. I. Proynov,  Y. M. Rhee,  
 R. M. Richard,  M. A. Rohrdanz,  R. P. Steele,  E. J. Sundstrom,  
 H. L. Woodcock III,  P. M. Zimmerman,  D. Zuev,  B. Albrecht,  E. Alguire,  
 B. Austin,  S. A. Baeppler,  G. J. O. Beran,  Y. A. Bernard,  
 E. J. Berquist,  K. Brandhorst,  K. B. Bravaya,  S. T. Brown,  D. Casanova,  
 C.-M. Chang,  Y. Chen,  S. H. Chien,  K. D. Closser,  M. P. Coons,  
 D. L. Crittenden,  S. Dasgupta,  M. Diedenhofen,  R. A. DiStasio Jr.,  
 H. Do,  A. D. Dutoi,  R. G. Edgar,  P.-T. Fang,  S. Fatehi,  Q. Feng,  
 L. Fusti-Molnar,  A. Ghysels,  A. Golubeva-Zadorozhnaya,  J. Gomes,  
 A. Gunina,  M. W. D. Hanson-Heine,  P. H. P. Harbach,  A. W. Hauser,  
 J. E. Herr,  E. G. Hohenstein,  Z. C. Holden,  K. Hui,  T.-C. Jagau,  H. Ji,  
 B. Kaduk,  K. Khistyaev,  Jaehoon Kim,  Jihan Kim,  R. A. King,  
 P. Klunzinger,  K. Koh,  D. Kosenkov,  T. Kowalczyk,  C. M. Krauter,  
 A. Kunitsa,  K. U. Lao,  A. Laurent,  K. V. Lawler,  J. Lee,  D. Lefrancois,  
 S. Lehtola,  S. V. Levchenko,  C. Y. Lin,  Y.-S. Lin,  F. Liu,  E. Livshits,  
 R. C. Lochan,  A. Luenser,  P. Manohar,  S. F. Manzer,  S.-P. Mao,  Y. Mao,  
 N. Mardirossian,  A. V. Marenich,  L. A. Martinez-Martinez,  S. A. Maurer,  
 N. J. Mayhall,  J.-M. Mewes,  A. F. Morrison,  K. Nanda,  T. S. Nguyen-Beck,  
 C. M. Oana,  R. Olivares-Amaya,  D. P. O'Neill,  J. A. Parkhill,  
 T. M. Perrine,  R. Peverati,  P. A. Pieniazek,  F. Plasser,  A. Prociuk,  
 D. R. Rehn,  E. Rosta,  N. J. Russ,  N. Sergueev,  S. M. Sharada,  
 S. Sharma,  D. W. Small,  A. Sodt,  T. Stauch,  T. Stein,  D. Stuck,  
 Y.-C. Su,  A. J. W. Thom,  T. Tsuchimochi,  L. Vogt,  O. Vydrov,  T. Wang,  
 M. A. Watson,  J. Wenzel,  A. White,  C. F. Williams,  V. Vanovschi,  
 K. Yao,  S. Yeganeh,  S. R. Yost,  Z.-Q. You,  I. Y. Zhang,  X. Zhang,  
 Y. Zhao,  B. R. Brooks,  G. K. L. Chan,  D. M. Chipman,  C. J. Cramer,  
 W. A. Goddard III,  M. S. Gordon,  W. J. Hehre,  A. Klamt,  
 H. F. Schaefer III,  M. W. Schmidt,  C. D. Sherrill,  D. G. Truhlar,  
 A. Warshel,  X. Xu,  A. Aspuru-Guzik,  R. Baer,  A. T. Bell,  N. A. Besley,  
 J.-D. Chai,  A. Dreuw,  B. D. Dunietz,  T. R. Furlani,  S. R. Gwaltney,  
 C.-P. Hsu,  Y. Jung,  J. Kong,  D. S. Lambrecht,  W. Liang,  C. Ochsenfeld,  
 V. A. Rassolov,  L. V. Slipchenko,  J. E. Subotnik,  T. Van Voorhis,  
 J. M. Herbert,  A. I. Krylov,  P. M. W. Gill,  M. Head-Gordon

 Contributors to earlier versions of Q-Chem not listed above: 
 R. D. Adamson,  J. Baker,  E. F. C. Byrd,  A. K. Chakraborty,  C.-L. Cheng,  
 H. Dachsel,  R. J. Doerksen,  G. Hawkins,  A. Heyden,  S. Hirata,  
 G. Kedziora,  F. J. Keil,  C. Kelley,  P. P. Korambath,  W. Kurlancheek,  
 A. M. Lee,  M. S. Lee,  D. Liotard,  I. Lotan,  P. E. Maslen,  N. Nair,  
 D. Neuhauser,  R. Olson,  B. Peters,  J. Ritchie,  N. E. Schultz,  
 N. Shenvi,  A. C. Simmonett,  K. S. Thanthiriwatte,  Q. Wu,  W. Zhang

 Please cite Q-Chem as follows:
 Y. Shao et al., Mol. Phys. 113, 184-215 (2015)
 DOI: 10.1080/00268976.2014.952696

 Q-Chem 4.4.2 for Intel X86 EM64T Linux

 Parts of Q-Chem use Armadillo 5.200.1 (Boston Tea Smuggler).
 http://arma.sourceforge.net/

 Q-Chem begins on Sun Sep  3 14:41:19 2017  


Host: 0

     Scratch files written to /scratch/taweetham/qchem25211//

Checking the input file for inconsistencies... 	...done.

--------------------------------------------------------------
User input:
--------------------------------------------------------------
$molecule
-1 1
  Cl    0.0345866   -0.1487024    0.1728151
  O   -1.7228204   -0.7377530    0.0114273
  O    1.0071300   -0.9539070   -1.1938048
  O    0.0241446    1.6807028   -0.1830546
$end

$rem
   BASIS  =  6-311++G**
   JOB_TYPE  =  Optimization
   METHOD  =  B3LYP
$end

--------------------------------------------------------------
 ----------------------------------------------------------------
             Standard Nuclear Orientation (Angstroms)
    I     Atom           X                Y                Z
 ----------------------------------------------------------------
    1      Cl      0.0008889292     0.0021929646     0.4079268581
    2      O       1.6456538088     0.5212440389    -0.2898126835
    3      O      -1.2772023111     1.1606563472    -0.2894184197
    4      O      -0.3703404724    -1.6865604358    -0.2876134704
 ----------------------------------------------------------------
 Molecular Point Group                 C1    NOp =  1
 Largest Abelian Subgroup              C1    NOp =  1
 Nuclear Repulsion Energy =   149.9580737591 hartrees
 There are       21 alpha and       21 beta electrons
 Requested basis set is 6-311++G(d,p)
 There are 31 shells and 96 basis functions

 Total QAlloc Memory Limit   2000 MB
 Mega-Array Size        61 MB
 MEM_STATIC part        62 MB
 A cutoff of  1.0D-11 yielded    454 shell pairs
 There are      4522 function pairs (      4906 Cartesian)

 -------------------------------------------------------
 OpenMP Integral Computing Module                       
 Release: version 1.0, May 2013, Q-Chem Inc. Pittsburgh 
 -------------------------------------------------------
 Integral Job Info:
 Integral job number is                      11
 Integral operator is                         1
 short-range coefficients                     0
 long-range coefficients              100000000
 Omega coefficients                           0
 if combine SR and LR in K                    0
 Integral screening is                        0
 Integral computing path is                   2
 max size of driver memory is            800000
 size of driver memory is                593474
 size of scratch memory is              8013252
 max col of scratch BK array               1296
 max len of scratch array in speh3          155
 max len of scratch index in speh4           18
 max int batch size is                      520
 min int batch size is                       52
 fixed nKL is                                52
 max L of basis functions is                  2
 order of int derivative is                   0
 number of shells is                         31
 number of basis is                         100
 number of cartesian basis is               100
 number of contracted shell pairs           454
 number of primitive shell pairs           1371
 maxK2 (contraction) of shell pair           36
 max number of K2 of shell pair               1
 max number of CS2 of shell pair             55
 max number of PS2 of shell pair            204
 mem total for path MDJ                   15182
 -------------------------------------------------------
 Smallest overlap matrix eigenvalue = 3.73E-03

 Scale SEOQF with 1.000000e-01/1.000000e-01/1.000000e-01

 Standard Electronic Orientation quadrupole field applied
 Nucleus-field energy     =     0.0000000033 hartrees
 Guess from superposition of atomic densities
 Warning:  Energy on first SCF cycle will be non-variational
 A restricted hybrid HF-DFT SCF calculation will be
 performed using Pulay DIIS extrapolation
 Exchange:     0.2000 Hartree-Fock + 0.0800 Slater + 0.7200 B88
 Correlation:  0.1900 VWN1RPA + 0.8100 LYP
 Using SG-1 standard quadrature grid
 SCF converges when DIIS error is below 1.0E-08
 Inaccurate integrated density:
   Number of electrons =    42
   Numerical integral  =    42.307874641100
   Relative error      =     0.7330348598 %
 ---------------------------------------
  Cycle       Energy         DIIS Error
 ---------------------------------------
    1    -716.1583289794      1.76E+00
    2    -683.6719679779      5.52E-02
    3    -672.5725218386      1.05E-01
    4    -681.0403126217      5.74E-02
    5    -682.1718336099      5.68E-02
    6    -685.4427013732      1.44E-02
    7    -683.3854808327      4.49E-02
    8    -685.6049642365      8.29E-03
    9    -685.6478408517      5.34E-03
   10    -685.6491320604      5.25E-03
   11    -685.6661269050      3.40E-03
   12    -685.6783919089      8.27E-04
   13    -685.6789467112      4.17E-04
   14    -685.6791380506      5.87E-05
   15    -685.6791424004      9.47E-06
   16    -685.6791425968      3.47E-06
   17    -685.6791426126      8.96E-07
   18    -685.6791426138      1.75E-07
   19    -685.6791426135      7.05E-08
   20    -685.6791426134      1.92E-08
   21    -685.6791426136      2.64E-09 Convergence criterion met
 ---------------------------------------
 SCF time:  CPU 15.04 s  wall 15.14 s
 SCF   energy in the final basis set = -685.6791426136
 Total energy in the final basis set = -685.6791426136

 --------------------------------------------------------------

                    Orbital Energies (a.u.)
 --------------------------------------------------------------

 Alpha MOs
 -- Occupied --
******* -18.974 -18.973 -18.973  -9.471  -7.233  -7.233  -7.227
 -0.848  -0.728  -0.727  -0.602  -0.299  -0.299  -0.287  -0.128
 -0.128  -0.112  -0.111  -0.106  -0.101
 -- Virtual --
  0.049   0.067   0.068   0.165   0.212   0.212   0.216   0.308
  0.308   0.336   0.341   0.341   0.382   0.396   0.408   0.408
  0.471   0.481   0.481   0.564   0.564   0.586   0.866   0.866
  0.878   1.009   1.010   1.207   1.246   1.250   1.250   1.268
  1.268   1.274   1.320   1.321   1.326   1.724   1.724   1.817
  2.284   2.286   2.286   2.982   2.991   2.991   3.018   3.018
  3.019   3.020   3.022   3.022   3.026   3.026   3.029   3.282
  3.389   3.392   5.109   5.110   5.152   5.154   5.154   5.159
  5.169   5.204   5.205   9.743  25.954  26.330  26.336  49.959
 49.959  50.001 215.708
 --------------------------------------------------------------

          Ground-State Mulliken Net Atomic Charges

     Atom                 Charge (a.u.)
  ----------------------------------------
      1 Cl                    0.348752
      2 O                    -0.449289
      3 O                    -0.449338
      4 O                    -0.450124
  ----------------------------------------
  Sum of atomic charges =    -1.000000

 -----------------------------------------------------------------
                    Cartesian Multipole Moments
 -----------------------------------------------------------------
    Charge (ESU x 10^10)
                -4.8032
    Dipole Moment (Debye)
         X       0.0072      Y       0.0194      Z       2.9086
       Tot       2.9086
    Quadrupole Moments (Debye-Ang)
        XX     -42.5374     XY      -0.0024     YY     -42.5243
        XZ       0.0046     YZ       0.0105     ZZ     -32.2473
    Octopole Moments (Debye-Ang^2)
       XXX      -4.0813    XXY      -5.3984    XYY       4.0927
       YYY       5.4541    XXZ       2.2624    XYZ      -0.0024
       YYZ       2.2446    XZZ       0.0023    YZZ       0.0109
       ZZZ       3.7965
    Hexadecapole Moments (Debye-Ang^3)
      XXXX    -226.5881   XXXY      -0.0444   XXYY     -75.4838
      XYYY       0.0166   YYYY    -226.1831   XXXZ      -0.8474
      XXYZ      -1.1321   XYYZ       0.8729   YYYZ       1.1927
      XXZZ     -45.2223   XYZZ      -0.0045   YYZZ     -45.1561
      XZZZ       0.0047   YZZZ       0.0077   ZZZZ     -56.6108
 -----------------------------------------------------------------
 Calculating analytic gradient of the SCF energy
 Gradient of SCF Energy
            1           2           3           4
    1   0.0002679   0.0567421  -0.0442443  -0.0127656
    2   0.0004622   0.0177928   0.0397094  -0.0579645
    3   0.0887368  -0.0296455  -0.0295929  -0.0294983
 Max gradient component =       8.874E-02
 RMS gradient           =       4.193E-02
 Gradient time:  CPU 2.48 s  wall 2.48 s
 Geometry Optimization Parameters
   NAtoms,    NIC,     NZ,  NCons,   NDum,   NFix, NCnnct, MaxDiis
        4      17       0       0       0       0       0       0


** GEOMETRY OPTIMIZATION IN DELOCALIZED INTERNAL COORDINATES **
   Searching for a Minimum

   Optimization Cycle:   1

                       Coordinates (Angstroms)
     ATOM                X               Y               Z
      1  Cl        0.0008889292    0.0021929646    0.4079268581
      2  O         1.6456538088    0.5212440389   -0.2898126835
      3  O        -1.2772023111    1.1606563472   -0.2894184197
      4  O        -0.3703404724   -1.6865604358   -0.2876134704
   Point Group: c1    Number of degrees of freedom:     6


   Energy is   -685.679142614


 Attempting to Generate Delocalized Internal Coordinates

  6 Hessian modes will be used to form the next step
  Hessian Eigenvalues:
     0.216772    0.218702    0.218759    0.250000    0.250000    0.250000

 Minimum Search - Taking Simple RFO Step
 Searching for Lamda that Minimizes Along All modes
 Value Taken    Lamda =  -0.05152655
 Calculated Step too Large.  Step scaled by  0.688208
 Step Taken.  Stepsize is  0.300000

                             Maximum     Tolerance    Cnvgd?
         Gradient           0.118211      0.000300      NO
         Displacement       0.299665      0.001200      NO
         Energy change     *********      0.000001      NO


 New Cartesian Coordinates Obtained by Inverse Iteration

 Displacement from previous Coordinates is:  0.248758
 ----------------------------------------------------------------
             Standard Nuclear Orientation (Angstroms)
    I     Atom           X                Y                Z
 ----------------------------------------------------------------
    1      Cl      0.0005166941     0.0014244349     0.3377112472
    2      O       1.5880183312     0.5036391472    -0.2664662783
    3      O      -1.2322400714     1.1210500732    -0.2660250300
    4      O      -0.3572949992    -1.6285807405    -0.2641376542
 ----------------------------------------------------------------
 Molecular Point Group                 C1    NOp =  1
 Largest Abelian Subgroup              C1    NOp =  1
 Nuclear Repulsion Energy =   157.0287315955 hartrees
 There are       21 alpha and       21 beta electrons
 Applying Cartesian multipole field
    Component          Value
    ---------          -----
     (2,0,0)        1.00000E-11
     (0,2,0)        2.00000E-11
     (0,0,2)       -3.00000E-11
 Nucleus-field energy     =     0.0000000032 hartrees
 Requested basis set is 6-311++G(d,p)
 There are 31 shells and 96 basis functions
 A cutoff of  1.0D-11 yielded    463 shell pairs
 There are      4651 function pairs (      5059 Cartesian)
 Smallest overlap matrix eigenvalue = 4.11E-03
 Guess MOs from SCF MO coefficient file
 Reading MOs from coefficient file
 Reading MOs from coefficient file
 A restricted hybrid HF-DFT SCF calculation will be
 performed using Pulay DIIS extrapolation
 Exchange:     0.2000 Hartree-Fock + 0.0800 Slater + 0.7200 B88
 Correlation:  0.1900 VWN1RPA + 0.8100 LYP
 Using SG-1 standard quadrature grid
 SCF converges when DIIS error is below 1.0E-08
 Geometry optimization detected.  Setting ReadMinima to 0
 Setting SaveMinima to 0
 ---------------------------------------
  Cycle       Energy         DIIS Error
 ---------------------------------------
    1    -685.7749304028      5.79E-03
    2    -685.7061622976      2.74E-03
    3    -685.6952011318      4.39E-03
    4    -685.7131545566      4.49E-04
    5    -685.7133325533      8.07E-05
    6    -685.7133396402      3.27E-05
    7    -685.7133369037      6.69E-05
    8    -685.7133414192      3.75E-06
    9    -685.7133414476      7.09E-07
   10    -685.7133414487      4.30E-07
   11    -685.7133414485      3.43E-07
   12    -685.7133414488      1.17E-08
   13    -685.7133414482      2.79E-09 Convergence criterion met
 ---------------------------------------
 SCF time:  CPU 9.45 s  wall 9.46 s
 SCF   energy in the final basis set = -685.7133414482
 Total energy in the final basis set = -685.7133414482

 --------------------------------------------------------------

                    Orbital Energies (a.u.)
 --------------------------------------------------------------

 Alpha MOs
 -- Occupied --
******* -18.966 -18.966 -18.965  -9.482  -7.244  -7.244  -7.237
 -0.881  -0.743  -0.742  -0.579  -0.308  -0.308  -0.298  -0.133
 -0.133  -0.114  -0.113  -0.099  -0.098
 -- Virtual --
  0.074   0.101   0.101   0.166   0.214   0.214   0.216   0.313
  0.313   0.338   0.344   0.344   0.386   0.400   0.413   0.413
  0.466   0.482   0.483   0.573   0.574   0.586   0.857   0.857
  0.875   1.049   1.051   1.236   1.239   1.239   1.259   1.274
  1.275   1.275   1.326   1.327   1.328   1.721   1.721   1.823
  2.279   2.319   2.321   2.979   2.998   2.998   3.017   3.018
  3.019   3.020   3.025   3.026   3.044   3.044   3.055   3.317
  3.503   3.506   5.110   5.110   5.126   5.163   5.163   5.168
  5.183   5.225   5.225   9.748  25.949  26.444  26.448  49.974
 49.974  50.014 215.712
 --------------------------------------------------------------

          Ground-State Mulliken Net Atomic Charges

     Atom                 Charge (a.u.)
  ----------------------------------------
      1 Cl                    0.403758
      2 O                    -0.467486
      3 O                    -0.467616
      4 O                    -0.468656
  ----------------------------------------
  Sum of atomic charges =    -1.000000

 -----------------------------------------------------------------
                    Cartesian Multipole Moments
 -----------------------------------------------------------------
    Charge (ESU x 10^10)
                -4.8032
    Dipole Moment (Debye)
         X       0.0066      Y       0.0185      Z       2.7223
       Tot       2.7224
    Quadrupole Moments (Debye-Ang)
        XX     -42.2070     XY      -0.0032     YY     -42.2095
        XZ       0.0036     YZ       0.0086     ZZ     -32.2785
    Octopole Moments (Debye-Ang^2)
       XXX      -4.1317    XXY      -5.4758    XYY       4.1634
       YYY       5.5698    XXZ       3.0610    XYZ      -0.0020
       YYZ       3.0438    XZZ       0.0054    YZZ       0.0163
       ZZZ       4.8597
    Hexadecapole Moments (Debye-Ang^3)
      XXXX    -213.3152   XXXY      -0.0342   XXYY     -71.1047
      XYYY      -0.0042   YYYY    -213.2370   XXXZ      -0.3194
      XXYZ      -0.4357   XYYZ       0.3492   YYYZ       0.5024
      XXZZ     -42.7130   XYZZ      -0.0057   YYZZ     -42.6975
      XZZZ       0.0136   YZZZ       0.0280   ZZZZ     -51.6438
 -----------------------------------------------------------------
 Calculating analytic gradient of the SCF energy
 Gradient of SCF Energy
            1           2           3           4
    1   0.0001756   0.0557346  -0.0433742  -0.0125359
    2   0.0005614   0.0174858   0.0390932  -0.0571404
    3   0.0676054  -0.0225420  -0.0224974  -0.0225660
 Max gradient component =       6.761E-02
 RMS gradient           =       3.690E-02
 Gradient time:  CPU 2.55 s  wall 2.55 s
 Geometry Optimization Parameters
   NAtoms,    NIC,     NZ,  NCons,   NDum,   NFix, NCnnct, MaxDiis
        4      17       0       0       0       0       0       0

 Cartesian Hessian Update
 Hessian Updated using BFGS Update


** GEOMETRY OPTIMIZATION IN DELOCALIZED INTERNAL COORDINATES **
   Searching for a Minimum

   Optimization Cycle:   2

                       Coordinates (Angstroms)
     ATOM                X               Y               Z
      1  Cl        0.0005166941    0.0014244349    0.3377112472
      2  O         1.5880183312    0.5036391472   -0.2664662783
      3  O        -1.2322400714    1.1210500732   -0.2660250300
      4  O        -0.3572949992   -1.6285807405   -0.2641376542
   Point Group: c1    Number of degrees of freedom:     6


   Energy is   -685.713341448

 Hessian Updated using BFGS Update

  5 Hessian modes will be used to form the next step
  Hessian Eigenvalues:
     0.023430    0.217432    0.218731    0.249999    0.380919

 Minimum Search - Taking Simple RFO Step
 Searching for Lamda that Minimizes Along All modes
 Value Taken    Lamda =  -0.09757658
 Calculated Step too Large.  Step scaled by  0.334121
 Step Taken.  Stepsize is  0.300000

                             Maximum     Tolerance    Cnvgd?
         Gradient           0.106517      0.000300      NO
         Displacement       0.292339      0.001200      NO
         Energy change     -0.034199      0.000001      NO


 New Cartesian Coordinates Obtained by Inverse Iteration

 Displacement from previous Coordinates is:  0.277160
 ----------------------------------------------------------------
             Standard Nuclear Orientation (Angstroms)
    I     Atom           X                Y                Z
 ----------------------------------------------------------------
    1      Cl      0.0003151724     0.0007112896     0.3055700987
    2      O       1.5095781604     0.4793523094    -0.2557826509
    3      O      -1.1711551913     1.0663250691    -0.2553541296
    4      O      -0.3397381868    -1.5488557532    -0.2533510335
 ----------------------------------------------------------------
 Molecular Point Group                 C1    NOp =  1
 Largest Abelian Subgroup              C1    NOp =  1
 Nuclear Repulsion Energy =   165.4863852424 hartrees
 There are       21 alpha and       21 beta electrons
 Applying Cartesian multipole field
    Component          Value
    ---------          -----
     (2,0,0)        1.00000E-11
     (0,2,0)        2.00000E-11
     (0,0,2)       -3.00000E-11
 Nucleus-field energy     =     0.0000000029 hartrees
 Requested basis set is 6-311++G(d,p)
 There are 31 shells and 96 basis functions
 A cutoff of  1.0D-11 yielded    472 shell pairs
 There are      4678 function pairs (      5086 Cartesian)
 Smallest overlap matrix eigenvalue = 4.15E-03
 Guess MOs from SCF MO coefficient file
 Reading MOs from coefficient file
 Reading MOs from coefficient file
 A restricted hybrid HF-DFT SCF calculation will be
 performed using Pulay DIIS extrapolation
 Exchange:     0.2000 Hartree-Fock + 0.0800 Slater + 0.7200 B88
 Correlation:  0.1900 VWN1RPA + 0.8100 LYP
 Using SG-1 standard quadrature grid
 SCF converges when DIIS error is below 1.0E-08
 Geometry optimization detected.  Setting ReadMinima to 0
 Setting SaveMinima to 0
 ---------------------------------------
  Cycle       Energy         DIIS Error
 ---------------------------------------
    1    -685.8266908174      8.02E-03
    2    -685.7364374924      2.79E-03
    3    -685.7235238519      4.73E-03
    4    -685.7432197800      4.09E-04
    5    -685.7433608241      7.44E-05
    6    -685.7433659598      1.56E-05
    7    -685.7433654418      3.05E-05
    8    -685.7433663213      3.26E-06
    9    -685.7433663352      4.30E-07
   10    -685.7433663355      6.32E-08
   11    -685.7433663354      1.03E-07
   12    -685.7433663355      1.69E-08
   13    -685.7433663351      1.38E-09 Convergence criterion met
 ---------------------------------------
 SCF time:  CPU 9.71 s  wall 9.77 s
 SCF   energy in the final basis set = -685.7433663351
 Total energy in the final basis set = -685.7433663351

 --------------------------------------------------------------

                    Orbital Energies (a.u.)
 --------------------------------------------------------------

 Alpha MOs
 -- Occupied --
******* -18.955 -18.955 -18.954  -9.491  -7.253  -7.253  -7.245
 -0.920  -0.762  -0.762  -0.551  -0.313  -0.313  -0.311  -0.139
 -0.139  -0.115  -0.114  -0.093  -0.090
 -- Virtual --
  0.116   0.138   0.139   0.168   0.217   0.218   0.218   0.317
  0.317   0.344   0.350   0.350   0.389   0.404   0.419   0.419
  0.464   0.486   0.486   0.586   0.587   0.587   0.856   0.856
  0.883   1.099   1.100   1.225   1.225   1.231   1.280   1.280
  1.283   1.303   1.335   1.338   1.338   1.709   1.710   1.825
  2.281   2.376   2.377   2.974   3.009   3.009   3.017   3.020
  3.021   3.021   3.028   3.028   3.086   3.086   3.101   3.372
  3.610   3.611   5.103   5.110   5.110   5.172   5.180   5.180
  5.201   5.260   5.261   9.782  25.970  26.509  26.511  49.989
 49.990  50.032 215.738
 --------------------------------------------------------------

          Ground-State Mulliken Net Atomic Charges

     Atom                 Charge (a.u.)
  ----------------------------------------
      1 Cl                    0.444570
      2 O                    -0.481030
      3 O                    -0.481226
      4 O                    -0.482315
  ----------------------------------------
  Sum of atomic charges =    -1.000000

 -----------------------------------------------------------------
                    Cartesian Multipole Moments
 -----------------------------------------------------------------
    Charge (ESU x 10^10)
                -4.8032
    Dipole Moment (Debye)
         X       0.0061      Y       0.0159      Z       2.6367
       Tot       2.6367
    Quadrupole Moments (Debye-Ang)
        XX     -41.5730     XY      -0.0045     YY     -41.5846
        XZ       0.0031     YZ       0.0080     ZZ     -32.1677
    Octopole Moments (Debye-Ang^2)
       XXX      -4.0618    XXY      -5.3866    XYY       4.1027
       YYY       5.5056    XXZ       3.4156    XYZ      -0.0014
       YYZ       3.4005    XZZ       0.0066    YZZ       0.0189
       ZZZ       5.1811
    Hexadecapole Moments (Debye-Ang^3)
      XXXX    -196.0364   XXXY      -0.0354   XXYY     -65.3674
      XYYY      -0.0274   YYYY    -196.1498   XXXZ      -0.0347
      XXYZ      -0.0567   XYYZ       0.0639   YYYZ       0.1285
      XXZZ     -39.6103   XYZZ      -0.0097   YYZZ     -39.6252
      XZZZ       0.0156   YZZZ       0.0416   ZZZZ     -49.6241
 -----------------------------------------------------------------
 Calculating analytic gradient of the SCF energy
 Gradient of SCF Energy
            1           2           3           4
    1   0.0001401   0.0461922  -0.0359771  -0.0103553
    2   0.0005099   0.0144848   0.0324084  -0.0474031
    3   0.0488609  -0.0162749  -0.0163080  -0.0162779
 Max gradient component =       4.886E-02
 RMS gradient           =       2.919E-02
 Gradient time:  CPU 2.69 s  wall 2.69 s
 Geometry Optimization Parameters
   NAtoms,    NIC,     NZ,  NCons,   NDum,   NFix, NCnnct, MaxDiis
        4      17       0       0       0       0       0       0

 Cartesian Hessian Update
 Hessian Updated using BFGS Update


** GEOMETRY OPTIMIZATION IN DELOCALIZED INTERNAL COORDINATES **
   Searching for a Minimum

   Optimization Cycle:   3

                       Coordinates (Angstroms)
     ATOM                X               Y               Z
      1  Cl        0.0003151724    0.0007112896    0.3055700987
      2  O         1.5095781604    0.4793523094   -0.2557826509
      3  O        -1.1711551913    1.0663250691   -0.2553541296
      4  O        -0.3397381868   -1.5488557532   -0.2533510335
   Point Group: c1    Number of degrees of freedom:     6


   Energy is   -685.743366335

 Hessian Updated using BFGS Update

  6 Hessian modes will be used to form the next step
  Hessian Eigenvalues:
     0.064100    0.217428    0.218731    0.250000    0.250002    0.404038

 Minimum Search - Taking Simple RFO Step
 Searching for Lamda that Minimizes Along All modes
 Value Taken    Lamda =  -0.06219343
 Calculated Step too Large.  Step scaled by  0.427517
 Step Taken.  Stepsize is  0.300000

                             Maximum     Tolerance    Cnvgd?
         Gradient           0.084159      0.000300      NO
         Displacement       0.283766      0.001200      NO
         Energy change     -0.030025      0.000001      NO


 New Cartesian Coordinates Obtained by Inverse Iteration

 Displacement from previous Coordinates is:  0.301681
 ----------------------------------------------------------------
             Standard Nuclear Orientation (Angstroms)
    I     Atom           X                Y                Z
 ----------------------------------------------------------------
    1      Cl      0.0001311595    -0.0000540325     0.2944085743
    2      O       1.4215758676     0.4522612525    -0.2520973355
    3      O      -1.1025207646     1.0048883608    -0.2516902229
    4      O      -0.3201863079    -1.4595626660    -0.2495387314
 ----------------------------------------------------------------
 Molecular Point Group                 C1    NOp =  1
 Largest Abelian Subgroup              C1    NOp =  1
 Nuclear Repulsion Energy =   175.1602039398 hartrees
 There are       21 alpha and       21 beta electrons
 Applying Cartesian multipole field
    Component          Value
    ---------          -----
     (2,0,0)        1.00000E-11
     (0,2,0)        2.00000E-11
     (0,0,2)       -3.00000E-11
 Nucleus-field energy     =     0.0000000025 hartrees
 Requested basis set is 6-311++G(d,p)
 There are 31 shells and 96 basis functions
 A cutoff of  1.0D-11 yielded    478 shell pairs
 There are      4708 function pairs (      5122 Cartesian)
 Smallest overlap matrix eigenvalue = 4.00E-03
 Guess MOs from SCF MO coefficient file
 Reading MOs from coefficient file
 Reading MOs from coefficient file
 A restricted hybrid HF-DFT SCF calculation will be
 performed using Pulay DIIS extrapolation
 Exchange:     0.2000 Hartree-Fock + 0.0800 Slater + 0.7200 B88
 Correlation:  0.1900 VWN1RPA + 0.8100 LYP
 Using SG-1 standard quadrature grid
 SCF converges when DIIS error is below 1.0E-08
 Geometry optimization detected.  Setting ReadMinima to 0
 Setting SaveMinima to 0
 ---------------------------------------
  Cycle       Energy         DIIS Error
 ---------------------------------------
    1    -685.8748348609      1.05E-02
    2    -685.7573951951      2.76E-03
    3    -685.7461373501      4.59E-03
    4    -685.7636509101      3.81E-04
    5    -685.7637698941      7.43E-05
    6    -685.7637743226      2.75E-05
    7    -685.7637739833      3.45E-05
    8    -685.7637750588      1.80E-06
    9    -685.7637750624      2.55E-07
   10    -685.7637750628      4.06E-08
   11    -685.7637750628      7.48E-08
   12    -685.7637750627      7.62E-09 Convergence criterion met
 ---------------------------------------
 SCF time:  CPU 9.38 s  wall 9.42 s
 SCF   energy in the final basis set = -685.7637750627
 Total energy in the final basis set = -685.7637750627

 --------------------------------------------------------------

                    Orbital Energies (a.u.)
 --------------------------------------------------------------

 Alpha MOs
 -- Occupied --
******* -18.941 -18.941 -18.941  -9.496  -7.259  -7.259  -7.251
 -0.966  -0.786  -0.786  -0.520  -0.325  -0.316  -0.316  -0.148
 -0.148  -0.115  -0.115  -0.086  -0.082
 -- Virtual --
  0.166   0.174   0.174   0.178   0.222   0.227   0.227   0.321
  0.321   0.354   0.356   0.356   0.394   0.409   0.425   0.425
  0.466   0.491   0.491   0.584   0.603   0.603   0.867   0.867
  0.901   1.146   1.147   1.215   1.226   1.227   1.280   1.280
  1.310   1.311   1.355   1.356   1.365   1.697   1.697   1.819
  2.293   2.437   2.438   2.966   3.013   3.014   3.016   3.020
  3.031   3.031   3.039   3.039   3.154   3.154   3.172   3.438
  3.701   3.701   5.106   5.116   5.116   5.172   5.205   5.205
  5.215   5.310   5.310   9.859  26.016  26.529  26.530  50.006
 50.006  50.047 215.799
 --------------------------------------------------------------

          Ground-State Mulliken Net Atomic Charges

     Atom                 Charge (a.u.)
  ----------------------------------------
      1 Cl                    0.471813
      2 O                    -0.490194
      3 O                    -0.490375
      4 O                    -0.491244
  ----------------------------------------
  Sum of atomic charges =    -1.000000

 -----------------------------------------------------------------
                    Cartesian Multipole Moments
 -----------------------------------------------------------------
    Charge (ESU x 10^10)
                -4.8032
    Dipole Moment (Debye)
         X       0.0050      Y       0.0114      Z       2.5879
       Tot       2.5880
    Quadrupole Moments (Debye-Ang)
        XX     -40.7029     XY      -0.0066     YY     -40.7234
        XZ       0.0026     YZ       0.0083     ZZ     -32.0186
    Octopole Moments (Debye-Ang^2)
       XXX      -3.8989    XXY      -5.1701    XYY       3.9438
       YYY       5.3099    XXZ       3.5052    XYZ      -0.0005
       YYZ       3.4937    XZZ       0.0072    YZZ       0.0211
       ZZZ       4.9788
    Hexadecapole Moments (Debye-Ang^3)
      XXXX    -177.2882   XXXY      -0.0499   XXYY     -59.1428
      XYYY      -0.0590   YYYY    -177.6018   XXXZ       0.1204
      XXYZ       0.1515   XYYZ      -0.0923   YYYZ      -0.0729
      XXZZ     -36.3556   XYZZ      -0.0175   YYZZ     -36.4035
      XZZZ       0.0164   YZZZ       0.0542   ZZZZ     -49.1659
 -----------------------------------------------------------------
 Calculating analytic gradient of the SCF energy
 Gradient of SCF Energy
            1           2           3           4
    1   0.0000996   0.0212317  -0.0165018  -0.0048295
    2   0.0007456   0.0067007   0.0148974  -0.0223437
    3   0.0233233  -0.0077174  -0.0077914  -0.0078144
 Max gradient component =       2.332E-02
 RMS gradient           =       1.366E-02
 Gradient time:  CPU 2.80 s  wall 2.80 s
 Geometry Optimization Parameters
   NAtoms,    NIC,     NZ,  NCons,   NDum,   NFix, NCnnct, MaxDiis
        4      17       0       0       0       0       0       0

 Cartesian Hessian Update
 Hessian Updated using BFGS Update


** GEOMETRY OPTIMIZATION IN DELOCALIZED INTERNAL COORDINATES **
   Searching for a Minimum

   Optimization Cycle:   4

                       Coordinates (Angstroms)
     ATOM                X               Y               Z
      1  Cl        0.0001311595   -0.0000540325    0.2944085743
      2  O         1.4215758676    0.4522612525   -0.2520973355
      3  O        -1.1025207646    1.0048883608   -0.2516902229
      4  O        -0.3201863079   -1.4595626660   -0.2495387314
   Point Group: c1    Number of degrees of freedom:     6


   Energy is   -685.763775063

 Hessian Updated using BFGS Update

  6 Hessian modes will be used to form the next step
  Hessian Eigenvalues:
     0.158029    0.217506    0.218731    0.250000    0.250003    0.404036

 Minimum Search - Taking Simple RFO Step
 Searching for Lamda that Minimizes Along All modes
 Value Taken    Lamda =  -0.01009410
 Step Taken.  Stepsize is  0.245011

                             Maximum     Tolerance    Cnvgd?
         Gradient           0.039114      0.000300      NO
         Displacement       0.231716      0.001200      NO
         Energy change     -0.020409      0.000001      NO


 New Cartesian Coordinates Obtained by Inverse Iteration

 Displacement from previous Coordinates is:  0.245097
 ----------------------------------------------------------------
             Standard Nuclear Orientation (Angstroms)
    I     Atom           X                Y                Z
 ----------------------------------------------------------------
    1      Cl      0.0000280899    -0.0012085531     0.2840793209
    2      O       1.3509763504     0.4298611163    -0.2487108031
    3      O      -1.0477627467     0.9547694824    -0.2483882497
    4      O      -0.3042417390    -1.3858891308    -0.2458979835
 ----------------------------------------------------------------
 Molecular Point Group                 C1    NOp =  1
 Largest Abelian Subgroup              C1    NOp =  1
 Nuclear Repulsion Energy =   183.9280944241 hartrees
 There are       21 alpha and       21 beta electrons
 Applying Cartesian multipole field
    Component          Value
    ---------          -----
     (2,0,0)        1.00000E-11
     (0,2,0)        2.00000E-11
     (0,0,2)       -3.00000E-11
 Nucleus-field energy     =     0.0000000023 hartrees
 Requested basis set is 6-311++G(d,p)
 There are 31 shells and 96 basis functions
 A cutoff of  1.0D-11 yielded    478 shell pairs
 There are      4708 function pairs (      5122 Cartesian)
 Smallest overlap matrix eigenvalue = 3.86E-03
 Guess MOs from SCF MO coefficient file
 Reading MOs from coefficient file
 Reading MOs from coefficient file
 A restricted hybrid HF-DFT SCF calculation will be
 performed using Pulay DIIS extrapolation
 Exchange:     0.2000 Hartree-Fock + 0.0800 Slater + 0.7200 B88
 Correlation:  0.1900 VWN1RPA + 0.8100 LYP
 Using SG-1 standard quadrature grid
 SCF converges when DIIS error is below 1.0E-08
 Geometry optimization detected.  Setting ReadMinima to 0
 Setting SaveMinima to 0
 ---------------------------------------
  Cycle       Energy         DIIS Error
 ---------------------------------------
    1    -685.8799440754      1.04E-02
    2    -685.7619972609      2.15E-03
    3    -685.7569008020      3.31E-03
    4    -685.7655634718      3.25E-04
    5    -685.7656478336      7.42E-05
    6    -685.7656509104      4.61E-05
    7    -685.7656525171      1.69E-05
    8    -685.7656527711      1.43E-06
    9    -685.7656527733      1.63E-07
   10    -685.7656527736      2.43E-08
   11    -685.7656527734      3.69E-08
   12    -685.7656527732      4.67E-09 Convergence criterion met
 ---------------------------------------
 SCF time:  CPU 9.52 s  wall 9.59 s
 SCF   energy in the final basis set = -685.7656527732
 Total energy in the final basis set = -685.7656527732

 --------------------------------------------------------------

                    Orbital Energies (a.u.)
 --------------------------------------------------------------

 Alpha MOs
 -- Occupied --
******* -18.929 -18.928 -18.928  -9.497  -7.260  -7.260  -7.251
 -1.008  -0.811  -0.810  -0.492  -0.336  -0.316  -0.316  -0.158
 -0.158  -0.117  -0.117  -0.080  -0.073
 -- Virtual --
  0.170   0.194   0.194   0.205   0.247   0.248   0.255   0.324
  0.324   0.360   0.360   0.366   0.399   0.414   0.431   0.431
  0.468   0.496   0.496   0.582   0.621   0.621   0.889   0.889
  0.926   1.154   1.154   1.201   1.258   1.258   1.290   1.290
  1.304   1.328   1.374   1.374   1.391   1.689   1.690   1.807
  2.313   2.484   2.485   2.957   3.011   3.012   3.015   3.019
  3.034   3.035   3.062   3.062   3.230   3.230   3.250   3.496
  3.764   3.764   5.131   5.131   5.141   5.175   5.217   5.223
  5.224   5.369   5.370   9.957  26.077  26.563  26.566  50.022
 50.023  50.055 215.882
 --------------------------------------------------------------

          Ground-State Mulliken Net Atomic Charges

     Atom                 Charge (a.u.)
  ----------------------------------------
      1 Cl                    0.473942
      2 O                    -0.491628
      3 O                    -0.492029
      4 O                    -0.490285
  ----------------------------------------
  Sum of atomic charges =    -1.000000

 -----------------------------------------------------------------
                    Cartesian Multipole Moments
 -----------------------------------------------------------------
    Charge (ESU x 10^10)
                -4.8032
    Dipole Moment (Debye)
         X       0.0022      Y      -0.0085      Z       2.4784
       Tot       2.4784
    Quadrupole Moments (Debye-Ang)
        XX     -39.8733     XY      -0.0009     YY     -39.8671
        XZ       0.0021     YZ       0.0094     ZZ     -31.9360
    Octopole Moments (Debye-Ang^2)
       XXX      -3.7333    XXY      -4.9517    XYY       3.7634
       YYY       5.0310    XXZ       3.5437    XYZ      -0.0003
       YYZ       3.5320    XZZ       0.0047    YZZ       0.0109
       ZZZ       4.6392
    Hexadecapole Moments (Debye-Ang^3)
      XXXX    -162.5853   XXXY      -0.0185   XXYY     -54.1831
      XYYY      -0.0364   YYYY    -162.5881   XXXZ       0.2336
      XXYZ       0.3089   XYYZ      -0.2061   YYYZ      -0.2023
      XXZZ     -33.8698   XYZZ      -0.0091   YYZZ     -33.8679
      XZZZ       0.0165   YZZZ       0.0818   ZZZZ     -49.1104
 -----------------------------------------------------------------
 Calculating analytic gradient of the SCF energy
 Gradient of SCF Energy
            1           2           3           4
    1  -0.0001056  -0.0166785   0.0130111   0.0037730
    2  -0.0008026  -0.0051912  -0.0116819   0.0176757
    3  -0.0184337   0.0060960   0.0059478   0.0063899
 Max gradient component =       1.843E-02
 RMS gradient           =       1.077E-02
 Gradient time:  CPU 2.88 s  wall 2.88 s
 Geometry Optimization Parameters
   NAtoms,    NIC,     NZ,  NCons,   NDum,   NFix, NCnnct, MaxDiis
        4      17       0       0       0       0       0       0

 Cartesian Hessian Update
 Hessian Updated using BFGS Update


** GEOMETRY OPTIMIZATION IN DELOCALIZED INTERNAL COORDINATES **
   Searching for a Minimum

   Optimization Cycle:   5

                       Coordinates (Angstroms)
     ATOM                X               Y               Z
      1  Cl        0.0000280899   -0.0012085531    0.2840793209
      2  O         1.3509763504    0.4298611163   -0.2487108031
      3  O        -1.0477627467    0.9547694824   -0.2483882497
      4  O        -0.3042417390   -1.3858891308   -0.2458979835
   Point Group: c1    Number of degrees of freedom:     6


   Energy is   -685.765652773

 Hessian Updated using BFGS Update

  6 Hessian modes will be used to form the next step
  Hessian Eigenvalues:
     0.217475    0.218731    0.249984    0.250002    0.300740    0.404016

 Minimum Search - Taking Simple RFO Step
 Searching for Lamda that Minimizes Along All modes
 Value Taken    Lamda =  -0.00346793
 Step Taken.  Stepsize is  0.106783

                             Maximum     Tolerance    Cnvgd?
         Gradient           0.030658      0.000300      NO
         Displacement       0.100738      0.001200      NO
         Energy change     -0.001878      0.000001      NO


 New Cartesian Coordinates Obtained by Inverse Iteration

 Displacement from previous Coordinates is:  0.107263
 ----------------------------------------------------------------
             Standard Nuclear Orientation (Angstroms)
    I     Atom           X                Y                Z
 ----------------------------------------------------------------
    1      Cl      0.0000438689    -0.0004944395     0.2882631221
    2      O       1.3819185336     0.4394233483    -0.2500716816
    3      O      -1.0718925702     0.9767183205    -0.2496807140
    4      O      -0.3110698776    -1.4181143145    -0.2474284419
 ----------------------------------------------------------------
 Molecular Point Group                 C1    NOp =  1
 Largest Abelian Subgroup              C1    NOp =  1
 Nuclear Repulsion Energy =   179.9984102034 hartrees
 There are       21 alpha and       21 beta electrons
 Applying Cartesian multipole field
    Component          Value
    ---------          -----
     (2,0,0)        1.00000E-11
     (0,2,0)        2.00000E-11
     (0,0,2)       -3.00000E-11
 Nucleus-field energy     =     0.0000000024 hartrees
 Requested basis set is 6-311++G(d,p)
 There are 31 shells and 96 basis functions
 A cutoff of  1.0D-11 yielded    478 shell pairs
 There are      4708 function pairs (      5122 Cartesian)
 Smallest overlap matrix eigenvalue = 3.93E-03
 Guess MOs from SCF MO coefficient file
 Reading MOs from coefficient file
 Reading MOs from coefficient file
 A restricted hybrid HF-DFT SCF calculation will be
 performed using Pulay DIIS extrapolation
 Exchange:     0.2000 Hartree-Fock + 0.0800 Slater + 0.7200 B88
 Correlation:  0.1900 VWN1RPA + 0.8100 LYP
 Using SG-1 standard quadrature grid
 SCF converges when DIIS error is below 1.0E-08
 Geometry optimization detected.  Setting ReadMinima to 0
 Setting SaveMinima to 0
 ---------------------------------------
  Cycle       Energy         DIIS Error
 ---------------------------------------
    1    -685.7228691633      4.87E-03
    2    -685.7663197272      9.67E-04
    3    -685.7651994920      1.52E-03
    4    -685.7670438725      1.67E-04
    5    -685.7670660006      4.44E-05
    6    -685.7670671169      2.72E-05
    7    -685.7670677290      6.82E-06
    8    -685.7670677726      7.10E-07
    9    -685.7670677732      9.12E-08
   10    -685.7670677732      2.55E-08
   11    -685.7670677732      3.56E-08
   12    -685.7670677730      1.86E-09 Convergence criterion met
 ---------------------------------------
 SCF time:  CPU 9.36 s  wall 9.43 s
 SCF   energy in the final basis set = -685.7670677730
 Total energy in the final basis set = -685.7670677730

 --------------------------------------------------------------

                    Orbital Energies (a.u.)
 --------------------------------------------------------------

 Alpha MOs
 -- Occupied --
******* -18.934 -18.934 -18.934  -9.497  -7.260  -7.260  -7.252
 -0.989  -0.800  -0.799  -0.504  -0.331  -0.316  -0.316  -0.153
 -0.153  -0.116  -0.116  -0.082  -0.077
 -- Virtual --
  0.169   0.187   0.187   0.197   0.234   0.237   0.237   0.323
  0.323   0.358   0.358   0.360   0.397   0.412   0.428   0.428
  0.467   0.494   0.494   0.583   0.613   0.613   0.878   0.878
  0.914   1.154   1.155   1.207   1.244   1.244   1.281   1.281
  1.308   1.321   1.365   1.365   1.381   1.692   1.692   1.813
  2.303   2.465   2.465   2.961   3.013   3.013   3.015   3.020
  3.033   3.033   3.051   3.051   3.195   3.195   3.213   3.470
  3.738   3.738   5.121   5.123   5.123   5.173   5.216   5.216
  5.218   5.341   5.341   9.910  26.046  26.543  26.544  50.015
 50.015  50.052 215.841
 --------------------------------------------------------------

          Ground-State Mulliken Net Atomic Charges

     Atom                 Charge (a.u.)
  ----------------------------------------
      1 Cl                    0.475481
      2 O                    -0.491724
      3 O                    -0.491970
      4 O                    -0.491787
  ----------------------------------------
  Sum of atomic charges =    -1.000000

 -----------------------------------------------------------------
                    Cartesian Multipole Moments
 -----------------------------------------------------------------
    Charge (ESU x 10^10)
                -4.8032
    Dipole Moment (Debye)
         X       0.0036      Y       0.0031      Z       2.5322
       Tot       2.5322
    Quadrupole Moments (Debye-Ang)
        XX     -40.2506     XY      -0.0026     YY     -40.2570
        XZ       0.0024     YZ       0.0084     ZZ     -31.9679
    Octopole Moments (Debye-Ang^2)
       XXX      -3.8088    XXY      -5.0543    XYY       3.8489
       YYY       5.1624    XXZ       3.5373    XYZ      -0.0008
       YYZ       3.5253    XZZ       0.0064    YZZ       0.0156
       ZZZ       4.8186
    Hexadecapole Moments (Debye-Ang^3)
      XXXX    -168.9785   XXXY      -0.0209   XXYY     -56.3400
      XYYY      -0.0339   YYYY    -169.1063   XXXZ       0.1881
      XXYZ       0.2435   XYYZ      -0.1599   YYYZ      -0.1552
      XXZZ     -34.9420   XYZZ      -0.0087   YYZZ     -34.9595
      XZZZ       0.0172   YZZZ       0.0637   ZZZZ     -49.0667
 -----------------------------------------------------------------
 Calculating analytic gradient of the SCF energy
 Gradient of SCF Energy
            1           2           3           4
    1   0.0000221   0.0023141  -0.0017830  -0.0005532
    2   0.0002626   0.0007105   0.0016181  -0.0025912
    3   0.0022751  -0.0007218  -0.0008204  -0.0007328
 Max gradient component =       2.591E-03
 RMS gradient           =       1.462E-03
 Gradient time:  CPU 2.84 s  wall 2.84 s
 Geometry Optimization Parameters
   NAtoms,    NIC,     NZ,  NCons,   NDum,   NFix, NCnnct, MaxDiis
        4      17       0       0       0       0       0       0

 Cartesian Hessian Update
 Hessian Updated using BFGS Update


** GEOMETRY OPTIMIZATION IN DELOCALIZED INTERNAL COORDINATES **
   Searching for a Minimum

   Optimization Cycle:   6

                       Coordinates (Angstroms)
     ATOM                X               Y               Z
      1  Cl        0.0000438689   -0.0004944395    0.2882631221
      2  O         1.3819185336    0.4394233483   -0.2500716816
      3  O        -1.0718925702    0.9767183205   -0.2496807140
      4  O        -0.3110698776   -1.4181143145   -0.2474284419
   Point Group: c1    Number of degrees of freedom:     6


   Energy is   -685.767067773

 Hessian Updated using BFGS Update

  6 Hessian modes will be used to form the next step
  Hessian Eigenvalues:
     0.217491    0.218731    0.249990    0.250002    0.346526    0.404314

 Minimum Search - Taking Simple RFO Step
 Searching for Lamda that Minimizes Along All modes
 Value Taken    Lamda =  -0.00006013
 Step Taken.  Stepsize is  0.013153

                             Maximum     Tolerance    Cnvgd?
         Gradient           0.004140      0.000300      NO
         Displacement       0.012026      0.001200      NO
         Energy change     -0.001415      0.000001      NO


 New Cartesian Coordinates Obtained by Inverse Iteration

 Displacement from previous Coordinates is:  0.014045
 ----------------------------------------------------------------
             Standard Nuclear Orientation (Angstroms)
    I     Atom           X                Y                Z
 ----------------------------------------------------------------
    1      Cl      0.0000334245    -0.0006383217     0.2883684196
    2      O       1.3779578386     0.4380907190    -0.2501169904
    3      O      -1.0688522781     0.9738136569    -0.2497358836
    4      O      -0.3101390302    -1.4137331393    -0.2474332610
 ----------------------------------------------------------------
 Molecular Point Group                 C1    NOp =  1
 Largest Abelian Subgroup              C1    NOp =  1
 Nuclear Repulsion Energy =   180.4773740475 hartrees
 There are       21 alpha and       21 beta electrons
 Applying Cartesian multipole field
    Component          Value
    ---------          -----
     (2,0,0)        1.00000E-11
     (0,2,0)        2.00000E-11
     (0,0,2)       -3.00000E-11
 Nucleus-field energy     =     0.0000000024 hartrees
 Requested basis set is 6-311++G(d,p)
 There are 31 shells and 96 basis functions
 A cutoff of  1.0D-11 yielded    478 shell pairs
 There are      4708 function pairs (      5122 Cartesian)
 Smallest overlap matrix eigenvalue = 3.91E-03
 Guess MOs from SCF MO coefficient file
 Reading MOs from coefficient file
 Reading MOs from coefficient file
 A restricted hybrid HF-DFT SCF calculation will be
 performed using Pulay DIIS extrapolation
 Exchange:     0.2000 Hartree-Fock + 0.0800 Slater + 0.7200 B88
 Correlation:  0.1900 VWN1RPA + 0.8100 LYP
 Using SG-1 standard quadrature grid
 SCF converges when DIIS error is below 1.0E-08
 Geometry optimization detected.  Setting ReadMinima to 0
 Setting SaveMinima to 0
 ---------------------------------------
  Cycle       Energy         DIIS Error
 ---------------------------------------
    1    -685.7726183728      5.96E-04
    2    -685.7670887982      1.22E-04
    3    -685.7670690921      1.98E-04
    4    -685.7671004955      1.83E-05
    5    -685.7671007223      7.89E-06
    6    -685.7671007687      3.18E-06
    7    -685.7671007778      6.37E-07
    8    -685.7671007782      7.70E-08
    9    -685.7671007784      1.11E-08
   10    -685.7671007782      2.15E-09 Convergence criterion met
 ---------------------------------------
 SCF time:  CPU 7.76 s  wall 7.82 s
 SCF   energy in the final basis set = -685.7671007782
 Total energy in the final basis set = -685.7671007782

 --------------------------------------------------------------

                    Orbital Energies (a.u.)
 --------------------------------------------------------------

 Alpha MOs
 -- Occupied --
******* -18.933 -18.933 -18.933  -9.497  -7.260  -7.260  -7.252
 -0.991  -0.801  -0.801  -0.503  -0.332  -0.316  -0.316  -0.154
 -0.154  -0.116  -0.116  -0.082  -0.077
 -- Virtual --
  0.169   0.188   0.188   0.199   0.237   0.238   0.238   0.323
  0.323   0.358   0.358   0.360   0.397   0.412   0.429   0.429
  0.467   0.494   0.494   0.583   0.613   0.614   0.879   0.879
  0.915   1.155   1.155   1.206   1.246   1.246   1.282   1.282
  1.307   1.322   1.366   1.366   1.382   1.692   1.692   1.812
  2.304   2.467   2.467   2.960   3.013   3.013   3.015   3.020
  3.033   3.033   3.052   3.053   3.199   3.199   3.218   3.473
  3.741   3.741   5.123   5.124   5.124   5.173   5.217   5.217
  5.218   5.344   5.344   9.916  26.051  26.545  26.545  50.016
 50.016  50.053 215.846
 --------------------------------------------------------------

          Ground-State Mulliken Net Atomic Charges

     Atom                 Charge (a.u.)
  ----------------------------------------
      1 Cl                    0.475943
      2 O                    -0.491998
      3 O                    -0.492268
      4 O                    -0.491677
  ----------------------------------------
  Sum of atomic charges =    -1.000000

 -----------------------------------------------------------------
                    Cartesian Multipole Moments
 -----------------------------------------------------------------
    Charge (ESU x 10^10)
                -4.8032
    Dipole Moment (Debye)
         X       0.0031      Y       0.0001      Z       2.5298
       Tot       2.5298
    Quadrupole Moments (Debye-Ang)
        XX     -40.2063     XY      -0.0015     YY     -40.2073
        XZ       0.0024     YZ       0.0086     ZZ     -31.9614
    Octopole Moments (Debye-Ang^2)
       XXX      -3.8004    XXY      -5.0431    XYY       3.8376
       YYY       5.1394    XXZ       3.5325    XYZ      -0.0009
       YYZ       3.5200    XZZ       0.0059    YZZ       0.0137
       ZZZ       4.7873
    Hexadecapole Moments (Debye-Ang^3)
      XXXX    -168.1786   XXXY      -0.0140   XXYY     -56.0607
      XYYY      -0.0277   YYYY    -168.2350   XXXZ       0.1920
      XXYZ       0.2495   XYYZ      -0.1635   YYYZ      -0.1566
      XXZZ     -34.8073   XYZZ      -0.0066   YYZZ     -34.8133
      XZZZ       0.0174   YZZZ       0.0678   ZZZZ     -49.0966
 -----------------------------------------------------------------
 Calculating analytic gradient of the SCF energy
 Gradient of SCF Energy
            1           2           3           4
    1  -0.0000145   0.0002364  -0.0001713  -0.0000506
    2   0.0000236   0.0000527   0.0001544  -0.0002308
    3   0.0004401  -0.0001340  -0.0002398  -0.0000663
 Max gradient component =       4.401E-04
 RMS gradient           =       1.919E-04
 Gradient time:  CPU 2.85 s  wall 2.85 s
 Geometry Optimization Parameters
   NAtoms,    NIC,     NZ,  NCons,   NDum,   NFix, NCnnct, MaxDiis
        4      17       0       0       0       0       0       0

 Cartesian Hessian Update
 Hessian Updated using BFGS Update


** GEOMETRY OPTIMIZATION IN DELOCALIZED INTERNAL COORDINATES **
   Searching for a Minimum

   Optimization Cycle:   7

                       Coordinates (Angstroms)
     ATOM                X               Y               Z
      1  Cl        0.0000334245   -0.0006383217    0.2883684196
      2  O         1.3779578386    0.4380907190   -0.2501169904
      3  O        -1.0688522781    0.9738136569   -0.2497358836
      4  O        -0.3101390302   -1.4137331393   -0.2474332610
   Point Group: c1    Number of degrees of freedom:     6


   Energy is   -685.767100778

 Hessian Updated using BFGS Update

  6 Hessian modes will be used to form the next step
  Hessian Eigenvalues:
     0.217563    0.218731    0.249998    0.250006    0.304117    0.417560

 Minimum Search - Taking Simple RFO Step
 Searching for Lamda that Minimizes Along All modes
 Value Taken    Lamda =   0.00000000
 Step Taken.  Stepsize is  0.001740

                             Maximum     Tolerance    Cnvgd?
         Gradient           0.000527      0.000300      NO
         Displacement       0.001716      0.001200      NO
         Energy change     -0.000033      0.000001      NO


 New Cartesian Coordinates Obtained by Inverse Iteration

 Displacement from previous Coordinates is:  0.001458
 ----------------------------------------------------------------
             Standard Nuclear Orientation (Angstroms)
    I     Atom           X                Y                Z
 ----------------------------------------------------------------
    1      Cl      0.0000354423    -0.0006458897     0.2878025040
    2      O       1.3777124061     0.4380462214    -0.2499282038
    3      O      -1.0686480083     0.9736640336    -0.2495488707
    4      O      -0.3100998855    -1.4135314505    -0.2472431448
 ----------------------------------------------------------------
 Molecular Point Group                 C1    NOp =  1
 Largest Abelian Subgroup              C1    NOp =  1
 Nuclear Repulsion Energy =   180.5277552540 hartrees
 There are       21 alpha and       21 beta electrons
 Applying Cartesian multipole field
    Component          Value
    ---------          -----
     (2,0,0)        1.00000E-11
     (0,2,0)        2.00000E-11
     (0,0,2)       -3.00000E-11
 Nucleus-field energy     =     0.0000000024 hartrees
 Requested basis set is 6-311++G(d,p)
 There are 31 shells and 96 basis functions
 A cutoff of  1.0D-11 yielded    478 shell pairs
 There are      4708 function pairs (      5122 Cartesian)
 Smallest overlap matrix eigenvalue = 3.92E-03
 Guess MOs from SCF MO coefficient file
 Reading MOs from coefficient file
 Reading MOs from coefficient file
 A restricted hybrid HF-DFT SCF calculation will be
 performed using Pulay DIIS extrapolation
 Exchange:     0.2000 Hartree-Fock + 0.0800 Slater + 0.7200 B88
 Correlation:  0.1900 VWN1RPA + 0.8100 LYP
 Using SG-1 standard quadrature grid
 SCF converges when DIIS error is below 1.0E-08
 Geometry optimization detected.  Setting ReadMinima to 0
 Setting SaveMinima to 0
 ---------------------------------------
  Cycle       Energy         DIIS Error
 ---------------------------------------
    1    -685.7677956155      6.02E-05
    2    -685.7671009567      1.24E-05
    3    -685.7671009535      1.33E-05
    4    -685.7671010794      4.52E-06
    5    -685.7671010968      4.42E-07
    6    -685.7671010971      3.11E-07
    7    -685.7671010969      2.55E-07
    8    -685.7671010968      2.69E-08
    9    -685.7671010969      2.07E-09 Convergence criterion met
 ---------------------------------------
 SCF time:  CPU 6.93 s  wall 6.93 s
 SCF   energy in the final basis set = -685.7671010969
 Total energy in the final basis set = -685.7671010969

 --------------------------------------------------------------

                    Orbital Energies (a.u.)
 --------------------------------------------------------------

 Alpha MOs
 -- Occupied --
******* -18.933 -18.933 -18.933  -9.497  -7.260  -7.260  -7.252
 -0.992  -0.801  -0.801  -0.503  -0.332  -0.316  -0.316  -0.154
 -0.154  -0.116  -0.116  -0.082  -0.076
 -- Virtual --
  0.169   0.188   0.188   0.199   0.237   0.238   0.238   0.323
  0.323   0.358   0.358   0.360   0.397   0.412   0.429   0.429
  0.467   0.494   0.494   0.583   0.614   0.614   0.880   0.880
  0.915   1.155   1.155   1.206   1.246   1.246   1.282   1.282
  1.307   1.322   1.366   1.366   1.382   1.692   1.692   1.812
  2.304   2.467   2.468   2.960   3.012   3.013   3.015   3.020
  3.033   3.033   3.053   3.053   3.199   3.199   3.218   3.473
  3.741   3.741   5.123   5.124   5.124   5.173   5.217   5.217
  5.218   5.344   5.345   9.916  26.050  26.545  26.546  50.016
 50.016  50.053 215.847
 --------------------------------------------------------------

          Ground-State Mulliken Net Atomic Charges

     Atom                 Charge (a.u.)
  ----------------------------------------
      1 Cl                    0.475603
      2 O                    -0.491877
      3 O                    -0.492153
      4 O                    -0.491573
  ----------------------------------------
  Sum of atomic charges =    -1.000000

 -----------------------------------------------------------------
                    Cartesian Multipole Moments
 -----------------------------------------------------------------
    Charge (ESU x 10^10)
                -4.8032
    Dipole Moment (Debye)
         X       0.0032      Y       0.0001      Z       2.5262
       Tot       2.5262
    Quadrupole Moments (Debye-Ang)
        XX     -40.2016     XY      -0.0017     YY     -40.2033
        XZ       0.0024     YZ       0.0086     ZZ     -31.9626
    Octopole Moments (Debye-Ang^2)
       XXX      -3.7998    XXY      -5.0423    XYY       3.8372
       YYY       5.1399    XXZ       3.5379    XYZ      -0.0008
       YYZ       3.5255    XZZ       0.0060    YZZ       0.0139
       ZZZ       4.7944
    Hexadecapole Moments (Debye-Ang^3)
      XXXX    -168.1137   XXXY      -0.0154   XXYY     -56.0407
      XYYY      -0.0293   YYYY    -168.1806   XXXZ       0.1944
      XXYZ       0.2527   XYYZ      -0.1660   YYYZ      -0.1598
      XXZZ     -34.7960   XYZZ      -0.0071   YYZZ     -34.8038
      XZZZ       0.0173   YZZZ       0.0680   ZZZZ     -49.0729
 -----------------------------------------------------------------
 Calculating analytic gradient of the SCF energy
 Gradient of SCF Energy
            1           2           3           4
    1  -0.0000102  -0.0000028   0.0000159  -0.0000029
    2   0.0000301  -0.0000165  -0.0000081  -0.0000054
    3  -0.0002082   0.0000845  -0.0000227   0.0001465
 Max gradient component =       2.082E-04
 RMS gradient           =       7.858E-05
 Gradient time:  CPU 2.86 s  wall 2.86 s
 Geometry Optimization Parameters
   NAtoms,    NIC,     NZ,  NCons,   NDum,   NFix, NCnnct, MaxDiis
        4      17       0       0       0       0       0       0

 Cartesian Hessian Update
 Hessian Updated using BFGS Update


** GEOMETRY OPTIMIZATION IN DELOCALIZED INTERNAL COORDINATES **
   Searching for a Minimum

   Optimization Cycle:   8

                       Coordinates (Angstroms)
     ATOM                X               Y               Z
      1  Cl        0.0000354423   -0.0006458897    0.2878025040
      2  O         1.3777124061    0.4380462214   -0.2499282038
      3  O        -1.0686480083    0.9736640336   -0.2495488707
      4  O        -0.3100998855   -1.4135314505   -0.2472431448
   Point Group: c1    Number of degrees of freedom:     6


   Energy is   -685.767101097

 Hessian Updated using BFGS Update

  6 Hessian modes will be used to form the next step
  Hessian Eigenvalues:
     0.217530    0.218731    0.249971    0.250014    0.268207    0.627227

 Minimum Search - Taking Simple RFO Step
 Searching for Lamda that Minimizes Along All modes
 Value Taken    Lamda =   0.00000000
 Step Taken.  Stepsize is  0.000506

                             Maximum     Tolerance    Cnvgd?
         Gradient           0.000282      0.000300     YES
         Displacement       0.000480      0.001200     YES
         Energy change     -0.000000      0.000001     YES


                       Distance Matrix (Angstroms)
             Cl(  1)   O (  2)   O (  3)
   O (  2)  1.542595
   O (  3)  1.542761  2.504309
   O (  4)  1.542305  2.505406  2.504816

 Final energy is   -685.76710109687258     


 ******************************
 **  OPTIMIZATION CONVERGED  **
 ******************************

                       Coordinates (Angstroms)
     ATOM                X               Y               Z
      1  Cl        0.0000354423   -0.0006458897    0.2878025040
      2  O         1.3777124061    0.4380462214   -0.2499282038
      3  O        -1.0686480083    0.9736640336   -0.2495488707
      4  O        -0.3100998855   -1.4135314505   -0.2472431448

Z-matrix Print:
$molecule
-1 1
Cl
O  1 1.542305
O  1 1.542595 2 108.613345
O  1 1.542761 2 108.567239 3 117.820352 0
$end


 --------------------------------------------------------------

                    Orbital Energies (a.u.)
 --------------------------------------------------------------

 Alpha MOs
 -- Occupied --
******* -18.933 -18.933 -18.933  -9.497  -7.260  -7.260  -7.252
 -0.992  -0.801  -0.801  -0.503  -0.332  -0.316  -0.316  -0.154
 -0.154  -0.116  -0.116  -0.082  -0.076
 -- Virtual --
  0.169   0.188   0.188   0.199   0.237   0.238   0.238   0.323
  0.323   0.358   0.358   0.360   0.397   0.412   0.429   0.429
  0.467   0.494   0.494   0.583   0.614   0.614   0.880   0.880
  0.915   1.155   1.155   1.206   1.246   1.246   1.282   1.282
  1.307   1.322   1.366   1.366   1.382   1.692   1.692   1.812
  2.304   2.467   2.468   2.960   3.012   3.013   3.015   3.020
  3.033   3.033   3.053   3.053   3.199   3.199   3.218   3.473
  3.741   3.741   5.123   5.124   5.124   5.173   5.217   5.217
  5.218   5.344   5.345   9.916  26.050  26.545  26.546  50.016
 50.016  50.053 215.847
 --------------------------------------------------------------

          Ground-State Mulliken Net Atomic Charges

     Atom                 Charge (a.u.)
  ----------------------------------------
      1 Cl                    0.475603
      2 O                    -0.491877
      3 O                    -0.492153
      4 O                    -0.491573
  ----------------------------------------
  Sum of atomic charges =    -1.000000

 -----------------------------------------------------------------
                    Cartesian Multipole Moments
 -----------------------------------------------------------------
    Charge (ESU x 10^10)
                -4.8032
    Dipole Moment (Debye)
         X       0.0032      Y       0.0001      Z       2.5262
       Tot       2.5262
    Quadrupole Moments (Debye-Ang)
        XX     -40.2016     XY      -0.0017     YY     -40.2033
        XZ       0.0024     YZ       0.0086     ZZ     -31.9626
    Octopole Moments (Debye-Ang^2)
       XXX      -3.7998    XXY      -5.0423    XYY       3.8372
       YYY       5.1399    XXZ       3.5379    XYZ      -0.0008
       YYZ       3.5255    XZZ       0.0060    YZZ       0.0139
       ZZZ       4.7944
    Hexadecapole Moments (Debye-Ang^3)
      XXXX    -168.1137   XXXY      -0.0154   XXYY     -56.0407
      XYYY      -0.0293   YYYY    -168.1806   XXXZ       0.1944
      XXYZ       0.2527   XYYZ      -0.1660   YYYZ      -0.1598
      XXZZ     -34.7960   XYZZ      -0.0071   YYZZ     -34.8038
      XZZZ       0.0173   YZZZ       0.0680   ZZZZ     -49.0729
 -----------------------------------------------------------------
Archival summary:
1\1\pikachu\OPT\ProcedureUnspecified\BasisUnspecified\l13(1-,1)\taweetha\SunSep314:42:592017SunSep314:42:592017\0\\#,OPT,ProcedureUnspecified,BasisUnspecified,\\-1,1\Cl\O,1,1.5423\O,1,1.54259,2,108.613\O,1,1.54276,2,108.567,3,117.82,0\\\@

 Total job time:  100.26s(wall), 99.74s(cpu) 
 Sun Sep  3 14:42:59 2017

        *************************************************************
        *                                                           *
        *  Thank you very much for using Q-Chem.  Have a nice day.  *
        *                                                           *
        *************************************************************


 
User input: 2 of 3 
 
pikachu 127.0.1
Q-Chem Developer Version! Running on 127.0.1.*
                  Welcome to Q-Chem
     A Quantum Leap Into The Future Of Chemistry


 Q-Chem 4.4, Q-Chem, Inc., Pleasanton, CA (2016)

 Y. Shao,  Z. Gan,  E. Epifanovsky,  A. T. B. Gilbert,  M. Wormit,  
 J. Kussmann,  A. W. Lange,  A. Behn,  J. Deng,  X. Feng,  D. Ghosh,  
 M. Goldey,  P. R. Horn,  L. D. Jacobson,  I. Kaliman,  F. Rob,  
 R. Z. Khaliullin,  T. Kus,  A. Landau,  J. Liu,  E. I. Proynov,  Y. M. Rhee,  
 R. M. Richard,  M. A. Rohrdanz,  R. P. Steele,  E. J. Sundstrom,  
 H. L. Woodcock III,  P. M. Zimmerman,  D. Zuev,  B. Albrecht,  E. Alguire,  
 B. Austin,  S. A. Baeppler,  G. J. O. Beran,  Y. A. Bernard,  
 E. J. Berquist,  K. Brandhorst,  K. B. Bravaya,  S. T. Brown,  D. Casanova,  
 C.-M. Chang,  Y. Chen,  S. H. Chien,  K. D. Closser,  M. P. Coons,  
 D. L. Crittenden,  S. Dasgupta,  M. Diedenhofen,  R. A. DiStasio Jr.,  
 H. Do,  A. D. Dutoi,  R. G. Edgar,  P.-T. Fang,  S. Fatehi,  Q. Feng,  
 L. Fusti-Molnar,  A. Ghysels,  A. Golubeva-Zadorozhnaya,  J. Gomes,  
 A. Gunina,  M. W. D. Hanson-Heine,  P. H. P. Harbach,  A. W. Hauser,  
 J. E. Herr,  E. G. Hohenstein,  Z. C. Holden,  K. Hui,  T.-C. Jagau,  H. Ji,  
 B. Kaduk,  K. Khistyaev,  Jaehoon Kim,  Jihan Kim,  R. A. King,  
 P. Klunzinger,  K. Koh,  D. Kosenkov,  T. Kowalczyk,  C. M. Krauter,  
 A. Kunitsa,  K. U. Lao,  A. Laurent,  K. V. Lawler,  J. Lee,  D. Lefrancois,  
 S. Lehtola,  S. V. Levchenko,  C. Y. Lin,  Y.-S. Lin,  F. Liu,  E. Livshits,  
 R. C. Lochan,  A. Luenser,  P. Manohar,  S. F. Manzer,  S.-P. Mao,  Y. Mao,  
 N. Mardirossian,  A. V. Marenich,  L. A. Martinez-Martinez,  S. A. Maurer,  
 N. J. Mayhall,  J.-M. Mewes,  A. F. Morrison,  K. Nanda,  T. S. Nguyen-Beck,  
 C. M. Oana,  R. Olivares-Amaya,  D. P. O'Neill,  J. A. Parkhill,  
 T. M. Perrine,  R. Peverati,  P. A. Pieniazek,  F. Plasser,  A. Prociuk,  
 D. R. Rehn,  E. Rosta,  N. J. Russ,  N. Sergueev,  S. M. Sharada,  
 S. Sharma,  D. W. Small,  A. Sodt,  T. Stauch,  T. Stein,  D. Stuck,  
 Y.-C. Su,  A. J. W. Thom,  T. Tsuchimochi,  L. Vogt,  O. Vydrov,  T. Wang,  
 M. A. Watson,  J. Wenzel,  A. White,  C. F. Williams,  V. Vanovschi,  
 K. Yao,  S. Yeganeh,  S. R. Yost,  Z.-Q. You,  I. Y. Zhang,  X. Zhang,  
 Y. Zhao,  B. R. Brooks,  G. K. L. Chan,  D. M. Chipman,  C. J. Cramer,  
 W. A. Goddard III,  M. S. Gordon,  W. J. Hehre,  A. Klamt,  
 H. F. Schaefer III,  M. W. Schmidt,  C. D. Sherrill,  D. G. Truhlar,  
 A. Warshel,  X. Xu,  A. Aspuru-Guzik,  R. Baer,  A. T. Bell,  N. A. Besley,  
 J.-D. Chai,  A. Dreuw,  B. D. Dunietz,  T. R. Furlani,  S. R. Gwaltney,  
 C.-P. Hsu,  Y. Jung,  J. Kong,  D. S. Lambrecht,  W. Liang,  C. Ochsenfeld,  
 V. A. Rassolov,  L. V. Slipchenko,  J. E. Subotnik,  T. Van Voorhis,  
 J. M. Herbert,  A. I. Krylov,  P. M. W. Gill,  M. Head-Gordon

 Contributors to earlier versions of Q-Chem not listed above: 
 R. D. Adamson,  J. Baker,  E. F. C. Byrd,  A. K. Chakraborty,  C.-L. Cheng,  
 H. Dachsel,  R. J. Doerksen,  G. Hawkins,  A. Heyden,  S. Hirata,  
 G. Kedziora,  F. J. Keil,  C. Kelley,  P. P. Korambath,  W. Kurlancheek,  
 A. M. Lee,  M. S. Lee,  D. Liotard,  I. Lotan,  P. E. Maslen,  N. Nair,  
 D. Neuhauser,  R. Olson,  B. Peters,  J. Ritchie,  N. E. Schultz,  
 N. Shenvi,  A. C. Simmonett,  K. S. Thanthiriwatte,  Q. Wu,  W. Zhang

 Please cite Q-Chem as follows:
 Y. Shao et al., Mol. Phys. 113, 184-215 (2015)
 DOI: 10.1080/00268976.2014.952696

 Q-Chem 4.4.2 for Intel X86 EM64T Linux

 Parts of Q-Chem use Armadillo 5.200.1 (Boston Tea Smuggler).
 http://arma.sourceforge.net/

 Q-Chem begins on Sun Sep  3 14:42:59 2017  


Host: 0

     Scratch files written to /scratch/taweetham/qchem25211//
The previous job contains 0 fragments, simply inherited here

Checking the input file for inconsistencies... 	...done.

--------------------------------------------------------------
User input:
--------------------------------------------------------------

$molecule
read
$end

$rem
   BASIS  =  6-311++G**
   JOB_TYPE  =  frequency
   METHOD  =  B3LYP
   SCF_GUESS = read
$end

--------------------------------------------------------------
 ----------------------------------------------------------------
             Standard Nuclear Orientation (Angstroms)
    I     Atom           X                Y                Z
 ----------------------------------------------------------------
    1      Cl     -0.0003087005    -0.0002957489     0.3141710536
    2      O       1.0451731986    -0.9995556986    -0.2225281643
    3      O       0.3440014055     1.4045915402    -0.2223481912
    4      O      -1.3885186155    -0.4044073753    -0.2227371335
 ----------------------------------------------------------------
 Molecular Point Group                 C1    NOp =  1
 Largest Abelian Subgroup              C1    NOp =  1
 Nuclear Repulsion Energy =   180.5277552540 hartrees
 There are       21 alpha and       21 beta electrons
 Requested basis set is 6-311++G(d,p)
 There are 31 shells and 96 basis functions

 Total QAlloc Memory Limit   2000 MB
 Mega-Array Size        61 MB
 MEM_STATIC part        62 MB

                       Distance Matrix (Angstroms)
             Cl(  1)   O (  2)   O (  3)
   O (  2)  1.542595
   O (  3)  1.542761  2.504309
   O (  4)  1.542305  2.505406  2.504816

 A cutoff of  1.0D-11 yielded    478 shell pairs
 There are      4708 function pairs (      5122 Cartesian)

 -------------------------------------------------------
 OpenMP Integral Computing Module                       
 Release: version 1.0, May 2013, Q-Chem Inc. Pittsburgh 
 -------------------------------------------------------
 Integral Job Info:
 Integral job number is                      11
 Integral operator is                         1
 short-range coefficients                     0
 long-range coefficients              100000000
 Omega coefficients                           0
 if combine SR and LR in K                    0
 Integral screening is                        0
 Integral computing path is                   2
 max size of driver memory is            800000
 size of driver memory is                593474
 size of scratch memory is              8013252
 max col of scratch BK array               1296
 max len of scratch array in speh3          155
 max len of scratch index in speh4           18
 max int batch size is                      520
 min int batch size is                       52
 fixed nKL is                                52
 max L of basis functions is                  2
 order of int derivative is                   0
 number of shells is                         31
 number of basis is                         100
 number of cartesian basis is               100
 number of contracted shell pairs           478
 number of primitive shell pairs           1518
 maxK2 (contraction) of shell pair           36
 max number of K2 of shell pair               1
 max number of CS2 of shell pair             55
 max number of PS2 of shell pair            258
 mem total for path MDJ                   15182
 -------------------------------------------------------
 Smallest overlap matrix eigenvalue = 3.92E-03
 Guess MOs from SCF MO coefficient file
 Reading MOs from coefficient file
 Reading MOs from coefficient file
 A restricted hybrid HF-DFT SCF calculation will be
 performed using Pulay DIIS extrapolation
 Exchange:     0.2000 Hartree-Fock + 0.0800 Slater + 0.7200 B88
 Correlation:  0.1900 VWN1RPA + 0.8100 LYP
 Using SG-1 standard quadrature grid
 SCF converges when DIIS error is below 1.0E-08
 Inaccurate integrated density:
   Number of electrons =    42
   Numerical integral  =    41.141376310567
   Relative error      =    -2.0443421177 %
 ---------------------------------------
  Cycle       Energy         DIIS Error
 ---------------------------------------
    1    -685.0289494413      7.88E-02
    2    -685.3471277294      2.06E-02
    3    -685.3895901782      1.96E-02
    4    -685.7518662860      4.44E-03
    5    -685.7647044853      1.73E-03
    6    -685.7670672439      1.96E-04
    7    -685.7670887948      1.11E-04
    8    -685.7670988838      3.26E-05
    9    -685.7670999172      3.76E-06
   10    -685.7670999340      6.45E-07
   11    -685.7670999344      2.23E-07
   12    -685.7670999343      1.83E-07
   13    -685.7670999344      1.07E-08
   14    -685.7670999343      6.16E-10 Convergence criterion met
 ---------------------------------------
 SCF time:  CPU 11.14 s  wall 11.21 s
 SCF   energy in the final basis set = -685.7670999343
 Total energy in the final basis set = -685.7670999343

 --------------------------------------------------------------

                    Orbital Energies (a.u.)
 --------------------------------------------------------------

 Alpha MOs
 -- Occupied --
******* -18.933 -18.933 -18.933  -9.497  -7.260  -7.260  -7.252
 -0.992  -0.801  -0.801  -0.503  -0.332  -0.316  -0.316  -0.154
 -0.154  -0.116  -0.116  -0.082  -0.076
 -- Virtual --
  0.169   0.188   0.188   0.199   0.237   0.238   0.238   0.323
  0.323   0.358   0.358   0.360   0.397   0.412   0.429   0.429
  0.467   0.494   0.494   0.583   0.614   0.614   0.880   0.880
  0.915   1.155   1.155   1.206   1.246   1.246   1.282   1.282
  1.307   1.322   1.366   1.366   1.382   1.692   1.692   1.812
  2.304   2.467   2.468   2.960   3.013   3.013   3.015   3.020
  3.033   3.033   3.053   3.053   3.199   3.199   3.218   3.473
  3.741   3.741   5.123   5.124   5.124   5.173   5.217   5.217
  5.218   5.344   5.345   9.916  26.050  26.545  26.546  50.016
 50.016  50.053 215.847
 --------------------------------------------------------------

          Ground-State Mulliken Net Atomic Charges

     Atom                 Charge (a.u.)
  ----------------------------------------
      1 Cl                    0.475550
      2 O                    -0.491847
      3 O                    -0.492203
      4 O                    -0.491500
  ----------------------------------------
  Sum of atomic charges =    -1.000000

 -----------------------------------------------------------------
                    Cartesian Multipole Moments
 -----------------------------------------------------------------
    Charge (ESU x 10^10)
                -4.8032
    Dipole Moment (Debye)
         X      -0.0045      Y      -0.0038      Z       2.3995
       Tot       2.3995
    Quadrupole Moments (Debye-Ang)
        XX     -40.2036     XY      -0.0003     YY     -40.2013
        XZ      -0.0003     YZ      -0.0013     ZZ     -31.8327
    Octopole Moments (Debye-Ang^2)
       XXX       4.1765    XXY       4.7717    XYY      -4.1898
       YYY      -4.7838    XXZ       2.4739    XYZ       0.0003
       YYZ       2.4691    XZZ      -0.0023    YZZ      -0.0014
       ZZZ       2.2710
    Hexadecapole Moments (Debye-Ang^3)
      XXXX    -168.1843   XXXY      -0.0032   XXYY     -56.0488
      XYYY       0.0033   YYYY    -168.0941   XXXZ      -0.0816
      XXYZ      -0.0919   XYYZ       0.0782   YYYZ       0.0856
      XXZZ     -34.6497   XYZZ       0.0001   YYZZ     -34.6335
      XZZZ       0.0018   YZZZ      -0.0015   ZZZZ     -48.7004
 -----------------------------------------------------------------
 Calculating MO derivatives via CPSCF
   1         3          12      0.237082    0.074991
   2         3          12      0.026987    0.009262
   3         3          12      0.002890    0.001236
   4         3          12      0.000333    0.000099
   5         9           6      0.000036    0.000013
   6        15           0      0.000000    0.000000    Roots Converged
 Calculating analytic Hessian of the SCF energy
 Polarizability Matrix (a.u.)
            1           2           3
    1 -41.0949086   0.0014868   0.0025969
    2   0.0014868 -41.0816660  -0.0001827
    3   0.0025969  -0.0001827 -27.1724152

 Direct stationary perturbation theory relativistic correction:

 rels  =       0.864929525666
 relv  =      -3.187269490400
 rel2e =       0.774038200666
 E_rel =      -1.548301764068

 Hessian of the SCF Energy
            1           2           3           4           5           6
    1   0.4275128  -0.0011128   0.0005099  -0.1470790   0.0890224   0.0769648
    2  -0.0011128   0.4257684   0.0000613   0.0890565  -0.1378968  -0.0734212
    3   0.0005099   0.0000613   0.3795334   0.0589582  -0.0561416  -0.1269326
    4  -0.1470790   0.0890565   0.0589582   0.1601015  -0.1070693  -0.0614866
    5   0.0890224  -0.1378968  -0.0561416  -0.1070693   0.1495720   0.0585663
    6   0.0769648  -0.0734212  -0.1269326  -0.0614866   0.0585663   0.0690399
    7  -0.0624043  -0.0403564   0.0190578   0.0089310   0.0199054  -0.0106142
    8  -0.0402588  -0.2212155   0.0786873  -0.0004270  -0.0212763   0.0044205
    9   0.0251210   0.1031191  -0.1258971  -0.0066060  -0.0094442   0.0289260
   10  -0.2180294  -0.0475873  -0.0785259  -0.0219534  -0.0018586  -0.0048640
   11  -0.0476508  -0.0666561  -0.0226071   0.0184397   0.0096011   0.0104344
   12  -0.1025957  -0.0297592  -0.1267037   0.0091344   0.0070195   0.0289668
            7           8           9          10          11          12
    1  -0.0624043  -0.0402588   0.0251210  -0.2180294  -0.0476508  -0.1025957
    2  -0.0403564  -0.2212155   0.1031191  -0.0475873  -0.0666561  -0.0297592
    3   0.0190578   0.0786873  -0.1258971  -0.0785259  -0.0226071  -0.1267037
    4   0.0089310  -0.0004270  -0.0066060  -0.0219534   0.0184397   0.0091344
    5   0.0199054  -0.0212763  -0.0094442  -0.0018586   0.0096011   0.0070195
    6  -0.0106142   0.0044205   0.0289260  -0.0048640   0.0104344   0.0289668
    7   0.0587319   0.0486211  -0.0199880  -0.0052586  -0.0281701   0.0115444
    8   0.0486211   0.2492482  -0.0821727  -0.0079353  -0.0067564  -0.0009351
    9  -0.0199880  -0.0821727   0.0681429   0.0014730  -0.0115022   0.0288281
   10  -0.0052586  -0.0079353   0.0014730   0.2452414   0.0573812   0.0819169
   11  -0.0281701  -0.0067564  -0.0115022   0.0573812   0.0638114   0.0236748
   12   0.0115444  -0.0009351   0.0288281   0.0819169   0.0236748   0.0689088
 Gradient time:  CPU 62.41 s  wall 62.43 s
 **********************************************************************
 **                                                                  **
 **                       VIBRATIONAL ANALYSIS                       **
 **                       --------------------                       **
 **                                                                  **
 **        VIBRATIONAL FREQUENCIES (CM**-1) AND NORMAL MODES         **
 **     FORCE CONSTANTS (mDYN/ANGSTROM) AND REDUCED MASSES (AMU)     **
 **                  INFRARED INTENSITIES (KM/MOL)                   **
 **                                                                  **
 **********************************************************************


 Mode:                 1                      2                      3
 Frequency:       409.33                 409.76                 526.17
 Force Cnst:      1.6817                 1.6856                 3.0628
 Red. Mass:      17.0352                17.0385                18.7768
 IR Active:          YES                    YES                    YES
 IR Intens:       10.126                 10.255                 23.273
 Raman Active:       YES                    YES                    YES
               X      Y      Z        X      Y      Z        X      Y      Z
 Cl         0.102 -0.211  0.001   -0.211 -0.103 -0.001   -0.001  0.001  0.383
 O          0.408 -0.051  0.118    0.361  0.559 -0.043   -0.330  0.316 -0.280
 O         -0.497 -0.166 -0.099    0.470 -0.346 -0.081   -0.104 -0.441 -0.279
 O         -0.133  0.678 -0.022   -0.370  0.011  0.125    0.437  0.123 -0.279
 TransDip   0.045 -0.092  0.000   -0.092 -0.046 -0.000   -0.000 -0.000  0.155

 Mode:                 4                      5                      6
 Frequency:       831.59                 864.76                 866.97
 Force Cnst:      7.8117                 9.0331                 9.0841
 Red. Mass:      19.1725                20.5019                20.5128
 IR Active:          YES                    YES                    YES
 IR Intens:       37.339                331.070                331.353
 Raman Active:       YES                    YES                    YES
               X      Y      Z        X      Y      Z        X      Y      Z
 Cl        -0.007 -0.007  0.409    0.171  0.456  0.008    0.457 -0.172  0.004
 O          0.316 -0.300 -0.298    0.161 -0.217 -0.110   -0.450  0.402  0.240
 O          0.105  0.432 -0.303   -0.158 -0.628  0.256   -0.029  0.093 -0.034
 O         -0.406 -0.116 -0.294   -0.378 -0.153 -0.164   -0.519 -0.120 -0.214
 TransDip  -0.008 -0.008  0.195    0.205  0.545  0.004    0.546 -0.205  0.002

 STANDARD THERMODYNAMIC QUANTITIES AT   298.15 K  AND     1.00 ATM

   This Molecule has  0 Imaginary Frequencies
   Zero point vibrational energy:        5.588 kcal/mol

   Atom    1 Element Cl Has Mass   34.96885
   Atom    2 Element O  Has Mass   15.99491
   Atom    3 Element O  Has Mass   15.99491
   Atom    4 Element O  Has Mass   15.99491
   Molecular Mass:    82.953580 amu
   Principal axes and moments of inertia in amu*Bohr^2:
                             1           2           3
    Eigenvalues --      199.90589   200.08716   358.37759
          X               1.00000    -0.00000     0.00000
          Y               0.00000     1.00000     0.00000
          Z              -0.00000    -0.00000     1.00000
   Rotational Symmetry Number is   1
   The Molecule is an Asymmetric Top
   Translational Enthalpy:        0.889 kcal/mol
   Rotational Enthalpy:           0.889 kcal/mol
   Vibrational Enthalpy:          6.214 kcal/mol
   gas constant (RT):             0.592 kcal/mol
   Translational Entropy:        39.161  cal/mol.K
   Rotational Entropy:           24.175  cal/mol.K
   Vibrational Entropy:           2.955  cal/mol.K

   Total Enthalpy:                8.584 kcal/mol
   Total Entropy:                66.291  cal/mol.K

 ======================================================================

 STANDARD THERMODYNAMIC QUANTITIES FOR ANHARMONIC VIBRATION -- TOSH

   Zero point vibrational energy: ************ kcal/mol

   Vibrational Enthalpy:   ************ kcal/mol
   Vibrational Entropy:           0.000  cal/mol.K

   Total Enthalpy:         ************ kcal/mol
   Total Entropy:                63.336  cal/mol.K

 ======================================================================

 STANDARD THERMODYNAMIC QUANTITIES FOR ANHARMONIC VIBRATION -- VPT2

   Zero point vibrational energy: ************ kcal/mol

   Vibrational Enthalpy:   ************ kcal/mol
   Vibrational Entropy:           0.000  cal/mol.K

   Total Enthalpy:         ************ kcal/mol
   Total Entropy:                63.336  cal/mol.K

 ======================================================================

Archival summary:
1\1\pikachu\FREQ\ProcedureUnspecified\BasisUnspecified\l13(1-,1)\taweetha\SunSep314:44:132017SunSep314:44:132017\0\\#,FREQ,ProcedureUnspecified,BasisUnspecified,\\-1,1\Cl\O,1,1.5423\O,1,1.54259,2,108.613\O,1,1.54276,2,108.567,3,117.82,0\\\@

 Total job time:  73.77s(wall), 73.68s(cpu) 
 Sun Sep  3 14:44:13 2017

        *************************************************************
        *                                                           *
        *  Thank you very much for using Q-Chem.  Have a nice day.  *
        *                                                           *
        *************************************************************


 
User input: 3 of 3 
 
pikachu 127.0.1
Q-Chem Developer Version! Running on 127.0.1.*
                  Welcome to Q-Chem
     A Quantum Leap Into The Future Of Chemistry


 Q-Chem 4.4, Q-Chem, Inc., Pleasanton, CA (2016)

 Y. Shao,  Z. Gan,  E. Epifanovsky,  A. T. B. Gilbert,  M. Wormit,  
 J. Kussmann,  A. W. Lange,  A. Behn,  J. Deng,  X. Feng,  D. Ghosh,  
 M. Goldey,  P. R. Horn,  L. D. Jacobson,  I. Kaliman,  F. Rob,  
 R. Z. Khaliullin,  T. Kus,  A. Landau,  J. Liu,  E. I. Proynov,  Y. M. Rhee,  
 R. M. Richard,  M. A. Rohrdanz,  R. P. Steele,  E. J. Sundstrom,  
 H. L. Woodcock III,  P. M. Zimmerman,  D. Zuev,  B. Albrecht,  E. Alguire,  
 B. Austin,  S. A. Baeppler,  G. J. O. Beran,  Y. A. Bernard,  
 E. J. Berquist,  K. Brandhorst,  K. B. Bravaya,  S. T. Brown,  D. Casanova,  
 C.-M. Chang,  Y. Chen,  S. H. Chien,  K. D. Closser,  M. P. Coons,  
 D. L. Crittenden,  S. Dasgupta,  M. Diedenhofen,  R. A. DiStasio Jr.,  
 H. Do,  A. D. Dutoi,  R. G. Edgar,  P.-T. Fang,  S. Fatehi,  Q. Feng,  
 L. Fusti-Molnar,  A. Ghysels,  A. Golubeva-Zadorozhnaya,  J. Gomes,  
 A. Gunina,  M. W. D. Hanson-Heine,  P. H. P. Harbach,  A. W. Hauser,  
 J. E. Herr,  E. G. Hohenstein,  Z. C. Holden,  K. Hui,  T.-C. Jagau,  H. Ji,  
 B. Kaduk,  K. Khistyaev,  Jaehoon Kim,  Jihan Kim,  R. A. King,  
 P. Klunzinger,  K. Koh,  D. Kosenkov,  T. Kowalczyk,  C. M. Krauter,  
 A. Kunitsa,  K. U. Lao,  A. Laurent,  K. V. Lawler,  J. Lee,  D. Lefrancois,  
 S. Lehtola,  S. V. Levchenko,  C. Y. Lin,  Y.-S. Lin,  F. Liu,  E. Livshits,  
 R. C. Lochan,  A. Luenser,  P. Manohar,  S. F. Manzer,  S.-P. Mao,  Y. Mao,  
 N. Mardirossian,  A. V. Marenich,  L. A. Martinez-Martinez,  S. A. Maurer,  
 N. J. Mayhall,  J.-M. Mewes,  A. F. Morrison,  K. Nanda,  T. S. Nguyen-Beck,  
 C. M. Oana,  R. Olivares-Amaya,  D. P. O'Neill,  J. A. Parkhill,  
 T. M. Perrine,  R. Peverati,  P. A. Pieniazek,  F. Plasser,  A. Prociuk,  
 D. R. Rehn,  E. Rosta,  N. J. Russ,  N. Sergueev,  S. M. Sharada,  
 S. Sharma,  D. W. Small,  A. Sodt,  T. Stauch,  T. Stein,  D. Stuck,  
 Y.-C. Su,  A. J. W. Thom,  T. Tsuchimochi,  L. Vogt,  O. Vydrov,  T. Wang,  
 M. A. Watson,  J. Wenzel,  A. White,  C. F. Williams,  V. Vanovschi,  
 K. Yao,  S. Yeganeh,  S. R. Yost,  Z.-Q. You,  I. Y. Zhang,  X. Zhang,  
 Y. Zhao,  B. R. Brooks,  G. K. L. Chan,  D. M. Chipman,  C. J. Cramer,  
 W. A. Goddard III,  M. S. Gordon,  W. J. Hehre,  A. Klamt,  
 H. F. Schaefer III,  M. W. Schmidt,  C. D. Sherrill,  D. G. Truhlar,  
 A. Warshel,  X. Xu,  A. Aspuru-Guzik,  R. Baer,  A. T. Bell,  N. A. Besley,  
 J.-D. Chai,  A. Dreuw,  B. D. Dunietz,  T. R. Furlani,  S. R. Gwaltney,  
 C.-P. Hsu,  Y. Jung,  J. Kong,  D. S. Lambrecht,  W. Liang,  C. Ochsenfeld,  
 V. A. Rassolov,  L. V. Slipchenko,  J. E. Subotnik,  T. Van Voorhis,  
 J. M. Herbert,  A. I. Krylov,  P. M. W. Gill,  M. Head-Gordon

 Contributors to earlier versions of Q-Chem not listed above: 
 R. D. Adamson,  J. Baker,  E. F. C. Byrd,  A. K. Chakraborty,  C.-L. Cheng,  
 H. Dachsel,  R. J. Doerksen,  G. Hawkins,  A. Heyden,  S. Hirata,  
 G. Kedziora,  F. J. Keil,  C. Kelley,  P. P. Korambath,  W. Kurlancheek,  
 A. M. Lee,  M. S. Lee,  D. Liotard,  I. Lotan,  P. E. Maslen,  N. Nair,  
 D. Neuhauser,  R. Olson,  B. Peters,  J. Ritchie,  N. E. Schultz,  
 N. Shenvi,  A. C. Simmonett,  K. S. Thanthiriwatte,  Q. Wu,  W. Zhang

 Please cite Q-Chem as follows:
 Y. Shao et al., Mol. Phys. 113, 184-215 (2015)
 DOI: 10.1080/00268976.2014.952696

 Q-Chem 4.4.2 for Intel X86 EM64T Linux

 Parts of Q-Chem use Armadillo 5.200.1 (Boston Tea Smuggler).
 http://arma.sourceforge.net/

 Q-Chem begins on Sun Sep  3 14:44:13 2017  


Host: 0

     Scratch files written to /scratch/taweetham/qchem25211//
The previous job contains 0 fragments, simply inherited here

Checking the input file for inconsistencies... 	...done.

--------------------------------------------------------------
User input:
--------------------------------------------------------------

$molecule
read
$end

$rem
   BASIS  =  6-311++G**
   METHOD  =  B3LYP
   SCF_GUESS = read
   SOLVENT_METHOD = SMD
$end


--------------------------------------------------------------
 ----------------------------------------------------------------
             Standard Nuclear Orientation (Angstroms)
    I     Atom           X                Y                Z
 ----------------------------------------------------------------
    1      Cl      0.0000354423    -0.0006458897     0.2878025040
    2      O       1.3777124061     0.4380462214    -0.2499282038
    3      O      -1.0686480083     0.9736640336    -0.2495488707
    4      O      -0.3100998855    -1.4135314505    -0.2472431448
 ----------------------------------------------------------------
 Nuclear Repulsion Energy =   180.5277552540 hartrees
 There are       21 alpha and       21 beta electrons
 Requested basis set is 6-311++G(d,p)
 There are 31 shells and 96 basis functions

 Total QAlloc Memory Limit   2000 MB
 Mega-Array Size        61 MB
 MEM_STATIC part        62 MB

                       Distance Matrix (Angstroms)
             Cl(  1)   O (  2)   O (  3)
   O (  2)  1.542595
   O (  3)  1.542761  2.504309
   O (  4)  1.542305  2.505406  2.504816

 A cutoff of  1.0D-08 yielded    460 shell pairs
 There are      4642 function pairs (      5050 Cartesian)

 -------------------------------------------------------
 OpenMP Integral Computing Module                       
 Release: version 1.0, May 2013, Q-Chem Inc. Pittsburgh 
 -------------------------------------------------------
 Integral Job Info:
 Integral job number is                      11
 Integral operator is                         1
 short-range coefficients                     0
 long-range coefficients              100000000
 Omega coefficients                           0
 if combine SR and LR in K                    0
 Integral screening is                        0
 Integral computing path is                   2
 max size of driver memory is            800000
 size of driver memory is                593474
 size of scratch memory is              8013252
 max col of scratch BK array               1296
 max len of scratch array in speh3          155
 max len of scratch index in speh4           18
 max int batch size is                      520
 min int batch size is                       52
 fixed nKL is                                52
 max L of basis functions is                  2
 order of int derivative is                   0
 number of shells is                         31
 number of basis is                         100
 number of cartesian basis is               100
 number of contracted shell pairs           460
 number of primitive shell pairs           1407
 maxK2 (contraction) of shell pair           36
 max number of K2 of shell pair               1
 max number of CS2 of shell pair             55
 max number of PS2 of shell pair            204
 mem total for path MDJ                   15806
 -------------------------------------------------------
 Smallest overlap matrix eigenvalue = 3.92E-03

 Scale SEOQF with 1.000000e-01/1.000000e-01/1.000000e-01

 Standard Electronic Orientation quadrupole field applied
 Nucleus-field energy     =     0.0000000024 hartrees
 Guess MOs from SCF MO coefficient file
 Reading MOs from coefficient file
 Reading MOs from coefficient file
 A restricted hybrid HF-DFT SCF calculation will be
 performed using Pulay DIIS extrapolation
 Exchange:     0.2000 Hartree-Fock + 0.0800 Slater + 0.7200 B88
 Correlation:  0.1900 VWN1RPA + 0.8100 LYP
 Using SG-1 standard quadrature grid
 SCF converges when DIIS error is below 1.0E-05
 Inaccurate integrated density:
   Number of electrons =    42
   Numerical integral  =    41.141636988763
   Relative error      =    -2.0437214553 %
 ---------------------------------------
  Cycle       Energy         DIIS Error
 ---------------------------------------
    1    -685.0289937734      7.88E-02
    2    -685.3471643965      2.06E-02
    3    -685.3896243029      1.96E-02
    4    -685.7518818208      4.44E-03
    5    -685.7647193519      1.73E-03
    6    -685.7670826050      1.94E-04
    7    -685.7671064168      9.51E-05
    8    -685.7671133712      3.64E-05
    9    -685.7671147371      3.80E-06 Convergence criterion met
 ---------------------------------------
 SCF time:  CPU 6.62 s  wall 6.65 s

 Citation of the SMD model:
 Marenich, A.V.; Cramer, C.J.; Truhlar, D.G.
 J. Phys. Chem. B 2009, 113, 6378-6396.
 iSolventCode=           1
 Solvent: water                                                           

 vradii
            1           2           3           4
    1   2.3800000   1.5200000   1.5200000   1.5200000
Changing PCM_TESSEL_METHOD to VTN
Changing PCM_VDW_RADII to SMD_RADIUS
 Discretize the solute cavity surface with Lebedev spheres
	Using 302 Lebedev grid points for each H atom
	Using 302 Lebedev grid points for other atoms
	Atomic van der Waals radii will be scaled by 1.20
 Removing interior tesserae...
 Keep 563 surface tesserae and discard 645 interior tesserae
 Molecular Surface Area = 82.018 Angst**2
Using SCRF singleton
 A restricted hybrid HF-DFT SCF calculation will be
 performed using Pulay DIIS extrapolation
 Polarizable Continuum solvation model will be applied
 Exchange:     0.2000 Hartree-Fock + 0.0800 Slater + 0.7200 B88
 Correlation:  0.1900 VWN1RPA + 0.8100 LYP
 Using SG-1 standard quadrature grid
 SCF converges when DIIS error is below 1.0E-05

 Citation of the SMD model:
 Marenich, A.V.; Cramer, C.J.; Truhlar, D.G.
 J. Phys. Chem. B 2009, 113, 6378-6396.
 iSolventCode=           1
 Solvent: water                                                           

 vradii
            1           2           3           4
    1   2.3800000   1.5200000   1.5200000   1.5200000
 ---------------------------------------
  Cycle       Energy         DIIS Error
 ---------------------------------------
    1    -685.7671009759      6.48E-07
 Time req'd to invert C: 0.22 s (CPU) 0.22 s (wall)
    2    -685.8717389019      8.31E-04
    3    -685.8717373482      8.32E-04
    4    -685.8717368056      8.32E-04
    5    -685.8717372655      8.32E-04
    6    -685.8717375292      8.32E-04
    7    -685.8717377865      8.32E-04
    8    -685.8717379064      8.32E-04
    9    -685.8717379132      8.32E-04
   10    -685.8729850666      9.52E-04
   11    -685.8736941483      2.89E-04
   12    -685.8737559362      4.17E-05
   13    -685.8737573643      1.53E-05
   14    -685.8737576406      8.98E-06 Convergence criterion met
 ---------------------------------------
 SCF time:  CPU 9.08 s  wall 9.13 s
(0)  E-EN(g) gas-phase elect-nuc energy                 -685.767100976 a.u.
(3)  G-ENP(liq) elect-nuc-pol free energy of system     -685.873757641 a.u.
(4)  G-CDS(liq) cavity-dispersion-solvent structure 
     free energy                                                0.1622 kcal/mol
(6)  G-S(liq) free energy of system                     -685.873499152 a.u.
(9)  DeltaG-S(liq) free energy of  solvation
     (9) = (6) - (0)                                          -66.7659 kcal/mol
 SCF   energy in the final basis set = -685.8734991517
 Total energy in the final basis set = -685.8734991517

 --------------------------------------------------------------

                    Orbital Energies (a.u.)
 --------------------------------------------------------------

 Alpha MOs
 -- Occupied --
******* -19.132 -19.132 -19.132  -9.694  -7.457  -7.457  -7.448
 -1.191  -1.002  -1.001  -0.702  -0.528  -0.518  -0.518  -0.357
 -0.357  -0.318  -0.317  -0.285  -0.276
 -- Virtual --
  0.009   0.010   0.010   0.036   0.064   0.078   0.078   0.157
  0.157   0.183   0.183   0.186   0.230   0.241   0.262   0.262
  0.295   0.312   0.312   0.413   0.438   0.438   0.684   0.684
  0.722   0.959   0.960   1.009   1.049   1.049   1.086   1.086
  1.115   1.123   1.168   1.169   1.190   1.495   1.495   1.613
  2.112   2.272   2.273   2.758   2.810   2.810   2.813   2.817
  2.831   2.831   2.851   2.851   2.998   2.998   3.017   3.272
  3.540   3.541   4.923   4.923   4.924   4.973   5.016   5.016
  5.017   5.144   5.144   9.720  25.855  26.349  26.350  49.817
 49.817  49.853 215.650
 --------------------------------------------------------------

          Ground-State Mulliken Net Atomic Charges

     Atom                 Charge (a.u.)
  ----------------------------------------
      1 Cl                    0.693987
      2 O                    -0.564625
      3 O                    -0.564461
      4 O                    -0.564901
  ----------------------------------------
  Sum of atomic charges =    -1.000000

 -----------------------------------------------------------------
                    Cartesian Multipole Moments
 -----------------------------------------------------------------
    Charge (ESU x 10^10)
                -4.8032
    Dipole Moment (Debye)
         X       0.0054      Y       0.0050      Z       3.1632
       Tot       3.1632
    Quadrupole Moments (Debye-Ang)
        XX     -40.1542     XY      -0.0052     YY     -40.1538
        XZ       0.0034     YZ       0.0066     ZZ     -31.4190
    Octopole Moments (Debye-Ang^2)
       XXX      -3.9529    XXY      -5.2557    XYY       4.0015
       YYY       5.3737    XXZ       4.2771    XYZ       0.0007
       YYZ       4.2655    XZZ       0.0045    YZZ       0.0183
       ZZZ       6.0910
    Hexadecapole Moments (Debye-Ang^3)
      XXXX    -166.1394   XXXY      -0.0228   XXYY     -55.3804
      XYYY      -0.0400   YYYY    -166.2004   XXXZ       0.2904
      XXYZ       0.3802   XYYZ      -0.2611   YYYZ      -0.2948
      XXZZ     -33.9314   XYZZ      -0.0109   YYZZ     -33.9385
      XZZZ       0.0215   YZZZ       0.0614   ZZZZ     -46.0209
 -----------------------------------------------------------------
Archival summary:
1\1\pikachu\SP\ProcedureUnspecified\BasisUnspecified\l13(1-,1)\taweetha\SunSep314:44:292017SunSep314:44:292017\0\\#,ProcedureUnspecified,BasisUnspecified,\\-1,1\Cl\O,1,1.5423\O,1,1.54259,2,108.613\O,1,1.54276,2,108.567,3,117.82,0\\\@

 Total job time:  15.86s(wall), 15.78s(cpu) 
 Sun Sep  3 14:44:29 2017

        *************************************************************
        *                                                           *
        *  Thank you very much for using Q-Chem.  Have a nice day.  *
        *                                                           *
        *************************************************************
