# Supplementary material for: Correction to ‘A DFT investigation of the blue bottle experiment: E○half-cell analysis of autoxidation catalysed by redox indicators’
Source: R Soc Open Sci. 2017 Nov 8;4(11):171563. doi: 10.1098/rsos.171563 (PMC5717704; doi:10.1098/rsos.171563)
Supplement: All Q-Chem output files and optimised geometries [file rsos171563supp2.zip › B3LYP_6-311++Gdp_reducing_agents/HClO2.out]

TWL01 127.0.1
Q-Chem Developer Version! Running on 127.0.1.*
                  Welcome to Q-Chem
     A Quantum Leap Into The Future Of Chemistry


 Q-Chem 4.4, Q-Chem, Inc., Pleasanton, CA (2016)

 Y. Shao,  Z. Gan,  E. Epifanovsky,  A. T. B. Gilbert,  M. Wormit,  
 J. Kussmann,  A. W. Lange,  A. Behn,  J. Deng,  X. Feng,  D. Ghosh,  
 M. Goldey,  P. R. Horn,  L. D. Jacobson,  I. Kaliman,  F. Rob,  
 R. Z. Khaliullin,  T. Kus,  A. Landau,  J. Liu,  E. I. Proynov,  Y. M. Rhee,  
 R. M. Richard,  M. A. Rohrdanz,  R. P. Steele,  E. J. Sundstrom,  
 H. L. Woodcock III,  P. M. Zimmerman,  D. Zuev,  B. Albrecht,  E. Alguire,  
 B. Austin,  S. A. Baeppler,  G. J. O. Beran,  Y. A. Bernard,  E. Berquist,  
 K. Brandhorst,  K. B. Bravaya,  S. T. Brown,  D. Casanova,  C.-M. Chang,  
 Y. Chen,  S. H. Chien,  K. D. Closser,  M. P. Coons,  D. L. Crittenden,  
 S. Dasgupta,  M. Diedenhofen,  R. A. DiStasio Jr.,  H. Do,  A. D. Dutoi,  
 R. G. Edgar,  P.-T. Fang,  S. Fatehi,  Q. Feng,  L. Fusti-Molnar,  
 A. Ghysels,  A. Golubeva-Zadorozhnaya,  J. Gomes,  A. Gunina,  
 M. W. D. Hanson-Heine,  P. H. P. Harbach,  A. W. Hauser,  J. E. Herr,  
 E. G. Hohenstein,  Z. C. Holden,  K. Hui,  T.-C. Jagau,  H. Ji,  B. Kaduk,  
 K. Khistyaev,  Jaehoon Kim,  Jihan Kim,  R. A. King,  P. Klunzinger,  
 K. Koh,  D. Kosenkov,  T. Kowalczyk,  C. M. Krauter,  A. Kunitsa,  
 K. U. Lao,  A. Laurent,  K. V. Lawler,  J. Lee,  D. Lefrancois,  S. Lehtola,  
 S. V. Levchenko,  C. Y. Lin,  Y.-S. Lin,  F. Liu,  E. Livshits,  
 R. C. Lochan,  A. Luenser,  P. Manohar,  S. F. Manzer,  S.-P. Mao,  Y. Mao,  
 N. Mardirossian,  A. V. Marenich,  L. A. Martinez-Martinez,  S. A. Maurer,  
 N. J. Mayhall,  J.-M. Mewes,  A. F. Morrison,  K. Nanda,  T. S. Nguyen-Beck,  
 C. M. Oana,  R. Olivares-Amaya,  D. P. O'Neill,  J. A. Parkhill,  
 T. M. Perrine,  R. Peverati,  P. A. Pieniazek,  F. Plasser,  A. Prociuk,  
 D. R. Rehn,  E. Rosta,  N. J. Russ,  N. Sergueev,  S. M. Sharada,  
 S. Sharma,  D. W. Small,  A. Sodt,  T. Stauch,  T. Stein,  D. Stuck,  
 Y.-C. Su,  A. J. W. Thom,  T. Tsuchimochi,  L. Vogt,  O. Vydrov,  T. Wang,  
 M. A. Watson,  J. Wenzel,  A. White,  C. F. Williams,  V. Vanovschi,  
 K. Yao,  S. Yeganeh,  S. R. Yost,  Z.-Q. You,  I. Y. Zhang,  X. Zhang,  
 Y. Zhao,  B. R. Brooks,  G. K. L. Chan,  D. M. Chipman,  C. J. Cramer,  
 W. A. Goddard III,  M. S. Gordon,  W. J. Hehre,  A. Klamt,  
 H. F. Schaefer III,  M. W. Schmidt,  C. D. Sherrill,  D. G. Truhlar,  
 A. Warshel,  X. Xu,  A. Aspuru-Guzik,  R. Baer,  A. T. Bell,  N. A. Besley,  
 J.-D. Chai,  A. Dreuw,  B. D. Dunietz,  T. R. Furlani,  S. R. Gwaltney,  
 C.-P. Hsu,  Y. Jung,  J. Kong,  D. S. Lambrecht,  W. Liang,  C. Ochsenfeld,  
 V. A. Rassolov,  L. V. Slipchenko,  J. E. Subotnik,  T. Van Voorhis,  
 J. M. Herbert,  A. I. Krylov,  P. M. W. Gill,  M. Head-Gordon

 Contributors to earlier versions of Q-Chem not listed above: 
 R. D. Adamson,  J. Baker,  E. F. C. Byrd,  A. K. Chakraborty,  C.-L. Cheng,  
 H. Dachsel,  R. J. Doerksen,  G. Hawkins,  A. Heyden,  S. Hirata,  
 G. Kedziora,  F. J. Keil,  C. Kelley,  P. P. Korambath,  W. Kurlancheek,  
 A. M. Lee,  M. S. Lee,  D. Liotard,  I. Lotan,  P. E. Maslen,  N. Nair,  
 D. Neuhauser,  R. Olson,  B. Peters,  J. Ritchie,  N. E. Schultz,  
 N. Shenvi,  A. C. Simmonett,  K. S. Thanthiriwatte,  Q. Wu,  W. Zhang

 Please cite Q-Chem as follows:
 Y. Shao et al., Mol. Phys. 113, 184-215 (2015)
 DOI: 10.1080/00268976.2014.952696

 Q-Chem 4.4.2 for Intel X86 EM64T Linux

 Parts of Q-Chem use Armadillo 5.200.1 (Boston Tea Smuggler).
 http://arma.sourceforge.net/

 Q-Chem begins on Tue Sep 12 10:26:55 2017  


Host: 0

     Scratch files written to /scratch/taweetham/qchem28700//
FILE_GEOM_ORG=        593

Checking the input file for inconsistencies... 	...done.

--------------------------------------------------------------
User input:
--------------------------------------------------------------
$molecule
0 1
Cl
O  1 1.543589
O  1 1.819572 2 107.276848
H  3 0.972985 1 103.903501 2 -180.1 0
$end

$rem
   JOB_TYPE = OPTIMIZATION
   BASIS  =  6-311++G**
   METHOD  =  B3LYP
   SYM_IGNORE = TRUE
   GEOM_OPT_TOL_GRADIENT 3
   GEOM_OPT_TOL_DISPLACEMENT 12
   GEOM_OPT_TOL_ENERGY 1
$end

--------------------------------------------------------------
 ----------------------------------------------------------------
             Standard Nuclear Orientation (Angstroms)
    I     Atom           X                Y                Z
 ----------------------------------------------------------------
    1      Cl      0.0000000000     0.0000000000     0.0000000000
    2      O       0.0000000000     0.0000000000     1.5435890000
    3      O       1.7374745206     0.0000000000    -0.5403929622
    4      H       1.6802225611    -0.0016484248    -1.5116907055
 ----------------------------------------------------------------
 Nuclear Repulsion Energy =   108.2035523935 hartrees
 There are       17 alpha and       17 beta electrons
 Requested basis set is 6-311++G(d,p)
 There are 30 shells and 81 basis functions

 Total QAlloc Memory Limit   2000 MB
 Mega-Array Size        61 MB
 MEM_STATIC part        62 MB
 A cutoff of  1.0D-11 yielded    449 shell pairs
 There are      3369 function pairs (      3632 Cartesian)

 -------------------------------------------------------
 OpenMP Integral Computing Module                       
 Release: version 1.0, May 2013, Q-Chem Inc. Pittsburgh 
 -------------------------------------------------------
 Integral Job Info:
 Integral job number is                      11
 Integral operator is                         1
 short-range coefficients                     0
 long-range coefficients              100000000
 Omega coefficients                           0
 if combine SR and LR in K                    0
 Integral screening is                        0
 Integral computing path is                   2
 max size of driver memory is            800000
 size of driver memory is                593474
 size of scratch memory is              8013252
 max col of scratch BK array               1296
 max len of scratch array in speh3          155
 max len of scratch index in speh4           18
 max int batch size is                      520
 min int batch size is                       52
 fixed nKL is                                52
 max L of basis functions is                  2
 order of int derivative is                   0
 number of shells is                         30
 number of basis is                          84
 number of cartesian basis is                84
 number of contracted shell pairs           449
 number of primitive shell pairs           1326
 maxK2 (contraction) of shell pair           36
 max number of K2 of shell pair               1
 max number of CS2 of shell pair             52
 max number of PS2 of shell pair            132
 mem total for path MDJ                   12494
 -------------------------------------------------------
 Smallest overlap matrix eigenvalue = 3.14E-03

 Scale SEOQF with 1.000000e-01/1.000000e-01/1.000000e-01

 Standard Electronic Orientation quadrupole field applied
 Nucleus-field energy     =    -0.0000000016 hartrees
 Guess from superposition of atomic densities
 Warning:  Energy on first SCF cycle will be non-variational
 A restricted hybrid HF-DFT SCF calculation will be
 performed using Pulay DIIS extrapolation
 Exchange:     0.2000 Hartree-Fock + 0.0800 Slater + 0.7200 B88
 Correlation:  0.1900 VWN1RPA + 0.8100 LYP
 Using SG-1 standard quadrature grid
 SCF converges when DIIS error is below 1.0E-08
 Inaccurate integrated density:
   Number of electrons =    34
   Numerical integral  =    35.308050821446
   Relative error      =     3.8472082984 %
 ---------------------------------------
  Cycle       Energy         DIIS Error
 ---------------------------------------
    1    -642.0732178257      2.09E+00
    2    -608.5895281437      6.22E-02
    3    -603.7986571674      9.16E-02
    4    -609.7933292658      4.39E-02
    5    -609.9687675352      4.11E-02
    6    -611.0832343573      7.35E-03
    7    -611.1103326981      3.95E-03
    8    -611.1189898010      1.06E-03
    9    -611.1197328380      2.21E-04
   10    -611.1197651775      4.35E-05
   11    -611.1197662626      1.87E-05
   12    -611.1197664864      4.99E-06
   13    -611.1197665034      4.41E-07
   14    -611.1197665033      6.91E-08
   15    -611.1197665036      1.66E-08
   16    -611.1197665037      6.36E-09 Convergence criterion met
 ---------------------------------------
 SCF time:  CPU 3.57 s  wall 3.57 s
 SCF   energy in the final basis set = -611.1197665037
 Total energy in the final basis set = -611.1197665037

 --------------------------------------------------------------

                    Orbital Energies (a.u.)
 --------------------------------------------------------------

 Alpha MOs
 -- Occupied --
******* -19.198 -19.171  -9.626  -7.391  -7.387  -7.375  -1.122
 -1.038  -0.799  -0.566  -0.501  -0.481  -0.444  -0.361  -0.339
 -0.271
 -- Virtual --
 -0.132  -0.048  -0.022   0.036   0.057   0.075   0.089   0.120
  0.167   0.171   0.177   0.204   0.226   0.255   0.298   0.318
  0.394   0.407   0.410   0.483   0.674   0.709   0.738   0.751
  0.900   1.022   1.032   1.059   1.078   1.098   1.120   1.142
  1.321   1.373   1.493   1.618   1.974   2.109   2.133   2.280
  2.455   2.767   2.798   2.803   2.853   2.889   3.041   3.060
  3.149   3.403   3.766   4.900   4.928   4.942   4.952   5.025
  5.411   9.628  25.656  25.942  26.331  49.772  49.796 215.585
 --------------------------------------------------------------

          Ground-State Mulliken Net Atomic Charges

     Atom                 Charge (a.u.)
  ----------------------------------------
      1 Cl                    0.437010
      2 O                    -0.353633
      3 O                    -0.310268
      4 H                     0.226891
  ----------------------------------------
  Sum of atomic charges =    -0.000000

 -----------------------------------------------------------------
                    Cartesian Multipole Moments
 -----------------------------------------------------------------
    Charge (ESU x 10^10)
                 0.0000
    Dipole Moment (Debye)
         X      -0.9596      Y      -0.0030      Z      -4.1411
       Tot       4.2508
    Quadrupole Moments (Debye-Ang)
        XX     -25.3606     XY      -0.0053     YY     -24.7138
        XZ      -2.5650     YZ       0.0059     ZZ     -23.8743
    Octopole Moments (Debye-Ang^2)
       XXX     -38.2378    XXY      -0.0083    XYY     -11.7537
       YYY       0.0023    XXZ      -9.2714    XYZ       0.0103
       YYZ      -5.2326    XZZ      -4.5728    YZZ      -0.0075
       ZZZ     -29.0506
    Hexadecapole Moments (Debye-Ang^3)
      XXXX    -144.6014   XXXY      -0.0117   XXYY     -28.6891
      XYYY       0.0035   YYYY     -24.2968   XXXZ      11.9470
      XXYZ       0.0167   XYYZ       7.1189   YYYZ      -0.0023
      XXZZ     -31.7598   XYZZ      -0.0133   YYZZ     -25.9890
      XZZZ       8.0990   YZZZ       0.0107   ZZZZ    -117.9262
 -----------------------------------------------------------------
 Calculating analytic gradient of the SCF energy
 Gradient of SCF Energy
            1           2           3           4
    1   0.0001279   0.0000077  -0.0000988  -0.0000368
    2  -0.0000105   0.0000098  -0.0000156   0.0000164
    3  -0.0003049   0.0001476   0.0001362   0.0000211
 Max gradient component =       3.049E-04
 RMS gradient           =       1.162E-04
 Gradient time:  CPU 0.84 s  wall 0.85 s
 Geometry Optimization Parameters
   NAtoms,    NIC,     NZ,  NCons,   NDum,   NFix, NCnnct, MaxDiis
        4      14       4       0       0       0       0       0


** GEOMETRY OPTIMIZATION IN DELOCALIZED INTERNAL COORDINATES **
   Searching for a Minimum

   Optimization Cycle:   1

                       Coordinates (Angstroms)
     ATOM                X               Y               Z
      1  Cl        0.0000000000    0.0000000000    0.0000000000
      2  O         0.0000000000    0.0000000000    1.5435890000
      3  O         1.7374745206    0.0000000000   -0.5403929622
      4  H         1.6802225611   -0.0016484248   -1.5116907055
   Point Group: c1    Number of degrees of freedom:     6


   Energy is   -611.119766504


 Attempting to Generate Delocalized Internal Coordinates

  6 Hessian modes will be used to form the next step
  Hessian Eigenvalues:
     0.002000    0.160000    0.246336    0.250000    0.527717    0.638798

 Minimum Search - Taking Simple RFO Step
 Searching for Lamda that Minimizes Along All modes
 Value Taken    Lamda =   0.00000000
 Step Taken.  Stepsize is  0.014379

                             Maximum     Tolerance    Cnvgd?
         Gradient           0.000221      0.000003      NO
         Displacement       0.014328      0.000012      NO
         Energy change     *********      0.000000      NO


 New Cartesian Coordinates Obtained by Inverse Iteration

 Displacement from previous Coordinates is:  0.015370
 ----------------------------------------------------------------
             Standard Nuclear Orientation (Angstroms)
    I     Atom           X                Y                Z
 ----------------------------------------------------------------
    1      Cl     -0.0001625179     0.0032560790     0.0004118767
    2      O      -0.0003122051    -0.0030963804     1.5438518515
    3      O       1.7375213047     0.0046725833    -0.5407497586
    4      H       1.6806505000    -0.0064807066    -1.5120086372
 ----------------------------------------------------------------
 Nuclear Repulsion Energy =   108.1930667708 hartrees
 There are       17 alpha and       17 beta electrons
 Applying Cartesian multipole field
    Component          Value
    ---------          -----
     (2,0,0)        1.00000E-11
     (0,2,0)        2.00000E-11
     (0,0,2)       -3.00000E-11
 Nucleus-field energy     =    -0.0000000016 hartrees
 Requested basis set is 6-311++G(d,p)
 There are 30 shells and 81 basis functions
 A cutoff of  1.0D-11 yielded    449 shell pairs
 There are      3369 function pairs (      3632 Cartesian)
 Smallest overlap matrix eigenvalue = 3.14E-03
 Guess MOs from SCF MO coefficient file
 Reading MOs from coefficient file
 Reading MOs from coefficient file
 A restricted hybrid HF-DFT SCF calculation will be
 performed using Pulay DIIS extrapolation
 Exchange:     0.2000 Hartree-Fock + 0.0800 Slater + 0.7200 B88
 Correlation:  0.1900 VWN1RPA + 0.8100 LYP
 Using SG-1 standard quadrature grid
 SCF converges when DIIS error is below 1.0E-08
 Geometry optimization detected.  Setting ReadMinima to 0
 Setting SaveMinima to 0
 ---------------------------------------
  Cycle       Energy         DIIS Error
 ---------------------------------------
    1    -611.1197223848      2.87E-04
    2    -611.1197682001      2.88E-05
    3    -611.1197677116      3.98E-05
    4    -611.1197682367      2.88E-05
    5    -611.1197687866      1.17E-06
    6    -611.1197687874      7.70E-07
    7    -611.1197687878      2.93E-07
    8    -611.1197687879      3.85E-08
    9    -611.1197687882      1.23E-08
   10    -611.1197687878      2.18E-09 Convergence criterion met
 ---------------------------------------
 SCF time:  CPU 2.22 s  wall 2.23 s
 SCF   energy in the final basis set = -611.1197687878
 Total energy in the final basis set = -611.1197687878

 --------------------------------------------------------------

                    Orbital Energies (a.u.)
 --------------------------------------------------------------

 Alpha MOs
 -- Occupied --
******* -19.198 -19.171  -9.626  -7.391  -7.387  -7.375  -1.122
 -1.038  -0.799  -0.566  -0.501  -0.481  -0.444  -0.361  -0.339
 -0.271
 -- Virtual --
 -0.132  -0.048  -0.022   0.036   0.057   0.075   0.089   0.120
  0.167   0.171   0.177   0.204   0.226   0.255   0.298   0.318
  0.394   0.407   0.410   0.483   0.675   0.709   0.738   0.751
  0.900   1.022   1.032   1.059   1.078   1.098   1.120   1.142
  1.321   1.374   1.493   1.618   1.974   2.110   2.133   2.280
  2.455   2.767   2.798   2.802   2.853   2.889   3.040   3.060
  3.149   3.403   3.766   4.900   4.928   4.942   4.952   5.025
  5.411   9.628  25.656  25.942  26.332  49.772  49.796 215.585
 --------------------------------------------------------------

          Ground-State Mulliken Net Atomic Charges

     Atom                 Charge (a.u.)
  ----------------------------------------
      1 Cl                    0.437058
      2 O                    -0.353403
      3 O                    -0.310619
      4 H                     0.226963
  ----------------------------------------
  Sum of atomic charges =    -0.000000

 -----------------------------------------------------------------
                    Cartesian Multipole Moments
 -----------------------------------------------------------------
    Charge (ESU x 10^10)
                -0.0000
    Dipole Moment (Debye)
         X      -0.9608      Y      -0.0103      Z      -4.1388
       Tot       4.2489
    Quadrupole Moments (Debye-Ang)
        XX     -25.3615     XY      -0.0410     YY     -24.7139
        XZ      -2.5647     YZ       0.0384     ZZ     -23.8729
    Octopole Moments (Debye-Ang^2)
       XXX     -38.2324    XXY      -0.1140    XYY     -11.7519
       YYY      -0.1395    XXZ      -9.2757    XYZ       0.0584
       YYZ      -5.2352    XZZ      -4.5676    YZZ      -0.0680
       ZZZ     -29.0647
    Hexadecapole Moments (Debye-Ang^3)
      XXXX    -144.6214   XXXY      -0.2543   XXYY     -28.6931
      XYYY      -0.1414   YYYY     -24.2995   XXXZ      11.9607
      XXYZ       0.1376   XYYZ       7.1271   YYYZ       0.1391
      XXZZ     -31.7585   XYZZ      -0.1094   YYZZ     -25.9954
      XZZZ       8.1113   YZZZ       0.1643   ZZZZ    -117.9645
 -----------------------------------------------------------------
 Calculating analytic gradient of the SCF energy
 Gradient of SCF Energy
            1           2           3           4
    1   0.0000926  -0.0000342  -0.0000939   0.0000355
    2  -0.0000946   0.0000895  -0.0001430   0.0001481
    3  -0.0001355   0.0000794   0.0000480   0.0000081
 Max gradient component =       1.481E-04
 RMS gradient           =       9.408E-05
 Gradient time:  CPU 0.84 s  wall 0.84 s
 Geometry Optimization Parameters
   NAtoms,    NIC,     NZ,  NCons,   NDum,   NFix, NCnnct, MaxDiis
        4      14       4       0       0       0       0       0

 Cartesian Hessian Update
 Hessian Updated using BFGS Update
**WARNING** Hereditary positive definiteness endangered


** GEOMETRY OPTIMIZATION IN DELOCALIZED INTERNAL COORDINATES **
   Searching for a Minimum

   Optimization Cycle:   2

                       Coordinates (Angstroms)
     ATOM                X               Y               Z
      1  Cl       -0.0001625179    0.0032560790    0.0004118767
      2  O        -0.0003122051   -0.0030963804    1.5438518515
      3  O         1.7375213047    0.0046725833   -0.5407497586
      4  H         1.6806505000   -0.0064807066   -1.5120086372
   Point Group: c1    Number of degrees of freedom:     6


   Energy is   -611.119768788

 Hessian Updated using BFGS Update
**WARNING** Hereditary positive definiteness endangered

  6 Hessian modes will be used to form the next step
  Hessian Eigenvalues:
    -0.016981    0.101180    0.196286    0.248267    0.527699    0.609293
**WARNING** Hessian does not have the Desired Local Structure

 Minimum Search - Taking Simple RFO Step
 Searching for Lamda that Minimizes Along All modes
 Value Taken    Lamda =  -0.01698447
 Calculated Step too Large.  Step scaled by  0.004575
 Step Taken.  Stepsize is  0.300000

                             Maximum     Tolerance    Cnvgd?
         Gradient           0.000260      0.000003      NO
         Displacement       0.299554      0.000012      NO
         Energy change     -0.000002      0.000000      NO


 New Cartesian Coordinates Obtained by Inverse Iteration

 Displacement from previous Coordinates is:  0.322219
 ----------------------------------------------------------------
             Standard Nuclear Orientation (Angstroms)
    I     Atom           X                Y                Z
 ----------------------------------------------------------------
    1      Cl     -0.0013950829     0.0725440427    -0.0045307117
    2      O       0.0100357729    -0.0685611061     1.5328296621
    3      O       1.7342207740     0.1009850517    -0.5441153358
    4      H       1.6748356177    -0.1066164130    -1.4926782824
 ----------------------------------------------------------------
 Nuclear Repulsion Energy =   108.3066595319 hartrees
 There are       17 alpha and       17 beta electrons
 Applying Cartesian multipole field
    Component          Value
    ---------          -----
     (2,0,0)        1.00000E-11
     (0,2,0)        2.00000E-11
     (0,0,2)       -3.00000E-11
 Nucleus-field energy     =    -0.0000000015 hartrees
 Requested basis set is 6-311++G(d,p)
 There are 30 shells and 81 basis functions
 A cutoff of  1.0D-11 yielded    449 shell pairs
 There are      3369 function pairs (      3632 Cartesian)
 Smallest overlap matrix eigenvalue = 3.34E-03
 Guess MOs from SCF MO coefficient file
 Reading MOs from coefficient file
 Reading MOs from coefficient file
 A restricted hybrid HF-DFT SCF calculation will be
 performed using Pulay DIIS extrapolation
 Exchange:     0.2000 Hartree-Fock + 0.0800 Slater + 0.7200 B88
 Correlation:  0.1900 VWN1RPA + 0.8100 LYP
 Using SG-1 standard quadrature grid
 SCF converges when DIIS error is below 1.0E-08
 Geometry optimization detected.  Setting ReadMinima to 0
 Setting SaveMinima to 0
 ---------------------------------------
  Cycle       Energy         DIIS Error
 ---------------------------------------
    1    -611.1116576031      6.03E-03
    2    -611.1199555208      8.54E-04
    3    -611.1179168565      1.96E-03
    4    -611.1203598504      4.29E-04
    5    -611.1204304710      2.77E-04
    6    -611.1204778405      2.60E-05
    7    -611.1204782802      7.33E-06
    8    -611.1204783183      8.41E-07
    9    -611.1204783190      2.57E-07
   10    -611.1204783189      5.30E-08
   11    -611.1204783189      1.38E-08
   12    -611.1204783189      3.40E-09 Convergence criterion met
 ---------------------------------------
 SCF time:  CPU 2.68 s  wall 2.71 s
 SCF   energy in the final basis set = -611.1204783189
 Total energy in the final basis set = -611.1204783189

 --------------------------------------------------------------

                    Orbital Energies (a.u.)
 --------------------------------------------------------------

 Alpha MOs
 -- Occupied --
******* -19.199 -19.170  -9.626  -7.392  -7.387  -7.376  -1.122
 -1.038  -0.798  -0.565  -0.501  -0.482  -0.444  -0.362  -0.338
 -0.271
 -- Virtual --
 -0.132  -0.047  -0.022   0.036   0.057   0.075   0.088   0.120
  0.167   0.171   0.178   0.200   0.229   0.255   0.294   0.313
  0.393   0.407   0.410   0.483   0.674   0.708   0.737   0.748
  0.900   1.016   1.033   1.059   1.077   1.102   1.120   1.140
  1.321   1.370   1.493   1.614   1.972   2.110   2.132   2.278
  2.454   2.767   2.799   2.803   2.854   2.889   3.044   3.059
  3.148   3.402   3.765   4.897   4.927   4.943   4.956   5.025
  5.410   9.623  25.657  25.945  26.324  49.772  49.795 215.579
 --------------------------------------------------------------

          Ground-State Mulliken Net Atomic Charges

     Atom                 Charge (a.u.)
  ----------------------------------------
      1 Cl                    0.440476
      2 O                    -0.357766
      3 O                    -0.311438
      4 H                     0.228729
  ----------------------------------------
  Sum of atomic charges =     0.000000

 -----------------------------------------------------------------
                    Cartesian Multipole Moments
 -----------------------------------------------------------------
    Charge (ESU x 10^10)
                 0.0000
    Dipole Moment (Debye)
         X      -0.9594      Y      -0.1498      Z      -4.1052
       Tot       4.2185
    Quadrupole Moments (Debye-Ang)
        XX     -25.3146     XY      -0.7754     YY     -24.6737
        XZ      -2.5070     YZ       0.7078     ZZ     -24.0064
    Octopole Moments (Debye-Ang^2)
       XXX     -38.1760    XXY      -2.2974    XYY     -11.7179
       YYY      -3.0961    XXZ      -9.0106    XYZ       1.0400
       YYZ      -5.1333    XZZ      -4.8810    YZZ      -1.3233
       ZZZ     -28.2835
    Hexadecapole Moments (Debye-Ang^3)
      XXXX    -143.8739   XXXY      -5.2279   XXYY     -28.6329
      XYYY      -3.0915   YYYY     -25.2407   XXXZ      11.9950
      XXYZ       2.6291   XYYZ       7.0207   YYYZ       3.1104
      XXZZ     -32.0278   XYZZ      -2.0769   YYZZ     -25.8508
      XZZZ       8.4208   YZZZ       3.3535   ZZZZ    -117.3684
 -----------------------------------------------------------------
 Calculating analytic gradient of the SCF energy
 Gradient of SCF Energy
            1           2           3           4
    1  -0.0018776   0.0013087   0.0018881  -0.0013191
    2  -0.0016528   0.0015197  -0.0022447   0.0023779
    3  -0.0019360   0.0001557   0.0022539  -0.0004736
 Max gradient component =       2.378E-03
 RMS gradient           =       1.716E-03
 Gradient time:  CPU 0.84 s  wall 0.84 s
 Geometry Optimization Parameters
   NAtoms,    NIC,     NZ,  NCons,   NDum,   NFix, NCnnct, MaxDiis
        4      14       4       0       0       0       0       0

 Cartesian Hessian Update
 Hessian Updated using BFGS Update
**WARNING** Hereditary positive definiteness endangered


** GEOMETRY OPTIMIZATION IN DELOCALIZED INTERNAL COORDINATES **
   Searching for a Minimum

   Optimization Cycle:   3

                       Coordinates (Angstroms)
     ATOM                X               Y               Z
      1  Cl       -0.0013950829    0.0725440427   -0.0045307117
      2  O         0.0100357729   -0.0685611061    1.5328296621
      3  O         1.7342207740    0.1009850517   -0.5441153358
      4  H         1.6748356177   -0.1066164130   -1.4926782824
   Point Group: c1    Number of degrees of freedom:     6


   Energy is   -611.120478319

 Hessian Updated using BFGS Update
**WARNING** Hereditary positive definiteness endangered

  6 Hessian modes will be used to form the next step
  Hessian Eigenvalues:
    -0.014893    0.093917    0.196255    0.239557    0.527696    0.609171
**WARNING** Hessian does not have the Desired Local Structure

 Minimum Search - Taking Simple RFO Step
 Searching for Lamda that Minimizes Along All modes
 Value Taken    Lamda =  -0.01626182
 Calculated Step too Large.  Step scaled by  0.087324
 Step Taken.  Stepsize is  0.300000

                             Maximum     Tolerance    Cnvgd?
         Gradient           0.004464      0.000003      NO
         Displacement       0.299352      0.000012      NO
         Energy change     -0.000710      0.000000      NO


 New Cartesian Coordinates Obtained by Inverse Iteration

 Displacement from previous Coordinates is:  0.317072
 ----------------------------------------------------------------
             Standard Nuclear Orientation (Angstroms)
    I     Atom           X                Y                Z
 ----------------------------------------------------------------
    1      Cl     -0.0028450049     0.1414638522     0.0035967100
    2      O       0.0153230844    -0.1328152755     1.5217182701
    3      O       1.7230605875     0.1910855523    -0.5723981774
    4      H       1.6821584147    -0.2013825537    -1.4614114703
 ----------------------------------------------------------------
 Nuclear Repulsion Energy =   108.2046598995 hartrees
 There are       17 alpha and       17 beta electrons
 Applying Cartesian multipole field
    Component          Value
    ---------          -----
     (2,0,0)        1.00000E-11
     (0,2,0)        2.00000E-11
     (0,0,2)       -3.00000E-11
 Nucleus-field energy     =    -0.0000000015 hartrees
 Requested basis set is 6-311++G(d,p)
 There are 30 shells and 81 basis functions
 A cutoff of  1.0D-11 yielded    450 shell pairs
 There are      3374 function pairs (      3638 Cartesian)
 Smallest overlap matrix eigenvalue = 3.71E-03
 Guess MOs from SCF MO coefficient file
 Reading MOs from coefficient file
 Reading MOs from coefficient file
 A restricted hybrid HF-DFT SCF calculation will be
 performed using Pulay DIIS extrapolation
 Exchange:     0.2000 Hartree-Fock + 0.0800 Slater + 0.7200 B88
 Correlation:  0.1900 VWN1RPA + 0.8100 LYP
 Using SG-1 standard quadrature grid
 SCF converges when DIIS error is below 1.0E-08
 Geometry optimization detected.  Setting ReadMinima to 0
 Setting SaveMinima to 0
 ---------------------------------------
  Cycle       Energy         DIIS Error
 ---------------------------------------
    1    -611.1135479307      6.05E-03
    2    -611.1216629277      9.77E-04
    3    -611.1176841929      2.63E-03
    4    -611.1222871598      3.39E-04
    5    -611.1223164505      2.59E-04
    6    -611.1223576689      2.57E-05
    7    -611.1223581180      6.03E-06
    8    -611.1223581441      1.05E-06
    9    -611.1223581449      3.25E-07
   10    -611.1223581452      4.68E-08
   11    -611.1223581453      1.47E-08
   12    -611.1223581454      3.38E-09 Convergence criterion met
 ---------------------------------------
 SCF time:  CPU 2.69 s  wall 2.69 s
 SCF   energy in the final basis set = -611.1223581454
 Total energy in the final basis set = -611.1223581454

 --------------------------------------------------------------

                    Orbital Energies (a.u.)
 --------------------------------------------------------------

 Alpha MOs
 -- Occupied --
******* -19.200 -19.170  -9.626  -7.392  -7.387  -7.376  -1.122
 -1.038  -0.799  -0.565  -0.501  -0.485  -0.441  -0.363  -0.338
 -0.273
 -- Virtual --
 -0.133  -0.044  -0.022   0.035   0.057   0.076   0.088   0.121
  0.167   0.172   0.181   0.193   0.234   0.256   0.280   0.312
  0.394   0.409   0.410   0.484   0.677   0.707   0.736   0.745
  0.898   1.009   1.035   1.057   1.072   1.106   1.119   1.137
  1.324   1.368   1.494   1.610   1.971   2.112   2.131   2.276
  2.455   2.768   2.798   2.802   2.858   2.887   3.041   3.059
  3.145   3.401   3.764   4.892   4.926   4.945   4.961   5.025
  5.409   9.612  25.664  25.936  26.326  49.772  49.794 215.566
 --------------------------------------------------------------

          Ground-State Mulliken Net Atomic Charges

     Atom                 Charge (a.u.)
  ----------------------------------------
      1 Cl                    0.444537
      2 O                    -0.357542
      3 O                    -0.324851
      4 H                     0.237856
  ----------------------------------------
  Sum of atomic charges =     0.000000

 -----------------------------------------------------------------
                    Cartesian Multipole Moments
 -----------------------------------------------------------------
    Charge (ESU x 10^10)
                -0.0000
    Dipole Moment (Debye)
         X      -0.9420      Y      -0.2691      Z      -3.9455
       Tot       4.0653
    Quadrupole Moments (Debye-Ang)
        XX     -25.1872     XY      -1.4841     YY     -24.5742
        XZ      -2.3716     YZ       1.3396     ZZ     -24.2877
    Octopole Moments (Debye-Ang^2)
       XXX     -37.7326    XXY      -4.3665    XYY     -11.5603
       YYY      -5.9121    XXZ      -8.6602    XYZ       1.9319
       YYZ      -5.0707    XZZ      -5.3771    YZZ      -2.5369
       ZZZ     -27.2223
    Hexadecapole Moments (Debye-Ang^3)
      XXXX    -142.0489   XXXY      -9.8616   XXYY     -28.5387
      XYYY      -5.7578   YYYY     -27.7790   XXXZ      12.7455
      XXYZ       4.9537   XYYZ       7.1973   YYYZ       6.0083
      XXZZ     -32.4982   XYZZ      -3.9247   YYZZ     -25.9497
      XZZZ       9.7391   YZZZ       6.4586   ZZZZ    -118.2729
 -----------------------------------------------------------------
 Calculating analytic gradient of the SCF energy
 Gradient of SCF Energy
            1           2           3           4
    1  -0.0044971   0.0015001   0.0034830  -0.0004859
    2  -0.0025277   0.0025672  -0.0035328   0.0034934
    3  -0.0006254  -0.0000002   0.0028320  -0.0022063
 Max gradient component =       4.497E-03
 RMS gradient           =       2.674E-03
 Gradient time:  CPU 0.85 s  wall 0.85 s
 Geometry Optimization Parameters
   NAtoms,    NIC,     NZ,  NCons,   NDum,   NFix, NCnnct, MaxDiis
        4      14       4       0       0       0       0       0

 Cartesian Hessian Update
 Hessian Updated using BFGS Update
**WARNING** Hereditary positive definiteness endangered


** GEOMETRY OPTIMIZATION IN DELOCALIZED INTERNAL COORDINATES **
   Searching for a Minimum

   Optimization Cycle:   4

                       Coordinates (Angstroms)
     ATOM                X               Y               Z
      1  Cl       -0.0028450049    0.1414638522    0.0035967100
      2  O         0.0153230844   -0.1328152755    1.5217182701
      3  O         1.7230605875    0.1910855523   -0.5723981774
      4  H         1.6821584147   -0.2013825537   -1.4614114703
   Point Group: c1    Number of degrees of freedom:     6


   Energy is   -611.122358145

 Hessian Updated using BFGS Update
**WARNING** Hereditary positive definiteness endangered

  6 Hessian modes will be used to form the next step
  Hessian Eigenvalues:
    -0.010555    0.082197    0.196193    0.235972    0.527316    0.609159
**WARNING** Hessian does not have the Desired Local Structure

 Minimum Search - Taking Simple RFO Step
 Searching for Lamda that Minimizes Along All modes
 Value Taken    Lamda =  -0.01454093
 Calculated Step too Large.  Step scaled by  0.157526
 Step Taken.  Stepsize is  0.300000

                             Maximum     Tolerance    Cnvgd?
         Gradient           0.007300      0.000003      NO
         Displacement       0.298642      0.000012      NO
         Energy change     -0.001880      0.000000      NO


 New Cartesian Coordinates Obtained by Inverse Iteration

 Displacement from previous Coordinates is:  0.325000
 ----------------------------------------------------------------
             Standard Nuclear Orientation (Angstroms)
    I     Atom           X                Y                Z
 ----------------------------------------------------------------
    1      Cl      0.0036930426     0.2082254346     0.0031021275
    2      O       0.0328418386    -0.1961196594     1.4929070457
    3      O       1.7067855401     0.2743276716    -0.6063901905
    4      H       1.6743766603    -0.2880818716    -1.3981136503
 ----------------------------------------------------------------
 Nuclear Repulsion Energy =   108.4486568238 hartrees
 There are       17 alpha and       17 beta electrons
 Applying Cartesian multipole field
    Component          Value
    ---------          -----
     (2,0,0)        1.00000E-11
     (0,2,0)        2.00000E-11
     (0,0,2)       -3.00000E-11
 Nucleus-field energy     =    -0.0000000014 hartrees
 Requested basis set is 6-311++G(d,p)
 There are 30 shells and 81 basis functions
 A cutoff of  1.0D-11 yielded    451 shell pairs
 There are      3377 function pairs (      3641 Cartesian)
 Smallest overlap matrix eigenvalue = 3.76E-03
 Guess MOs from SCF MO coefficient file
 Reading MOs from coefficient file
 Reading MOs from coefficient file
 A restricted hybrid HF-DFT SCF calculation will be
 performed using Pulay DIIS extrapolation
 Exchange:     0.2000 Hartree-Fock + 0.0800 Slater + 0.7200 B88
 Correlation:  0.1900 VWN1RPA + 0.8100 LYP
 Using SG-1 standard quadrature grid
 SCF converges when DIIS error is below 1.0E-08
 Geometry optimization detected.  Setting ReadMinima to 0
 Setting SaveMinima to 0
 ---------------------------------------
  Cycle       Energy         DIIS Error
 ---------------------------------------
    1    -611.1172450589      6.07E-03
    2    -611.1243829623      8.02E-04
    3    -611.1227899028      1.76E-03
    4    -611.1246984502      4.60E-04
    5    -611.1247873486      2.77E-04
    6    -611.1248352850      2.54E-05
    7    -611.1248357142      6.64E-06
    8    -611.1248357457      1.01E-06
    9    -611.1248357469      2.94E-07
   10    -611.1248357467      4.23E-08
   11    -611.1248357467      1.52E-08
   12    -611.1248357470      3.47E-09 Convergence criterion met
 ---------------------------------------
 SCF time:  CPU 2.69 s  wall 2.72 s
 SCF   energy in the final basis set = -611.1248357470
 Total energy in the final basis set = -611.1248357470

 --------------------------------------------------------------

                    Orbital Energies (a.u.)
 --------------------------------------------------------------

 Alpha MOs
 -- Occupied --
******* -19.203 -19.168  -9.627  -7.392  -7.387  -7.376  -1.123
 -1.040  -0.798  -0.566  -0.500  -0.488  -0.440  -0.366  -0.337
 -0.274
 -- Virtual --
 -0.130  -0.041  -0.023   0.035   0.058   0.076   0.087   0.122
  0.166   0.173   0.185   0.188   0.237   0.252   0.271   0.318
  0.393   0.410   0.412   0.486   0.681   0.704   0.735   0.741
  0.900   1.010   1.038   1.053   1.068   1.109   1.119   1.133
  1.324   1.365   1.497   1.600   1.972   2.113   2.129   2.271
  2.455   2.768   2.800   2.804   2.864   2.886   3.046   3.058
  3.145   3.403   3.762   4.886   4.923   4.946   4.967   5.030
  5.406   9.606  25.673  25.930  26.327  49.773  49.794 215.559
 --------------------------------------------------------------

          Ground-State Mulliken Net Atomic Charges

     Atom                 Charge (a.u.)
  ----------------------------------------
      1 Cl                    0.442997
      2 O                    -0.361257
      3 O                    -0.329044
      4 H                     0.247305
  ----------------------------------------
  Sum of atomic charges =    -0.000000

 -----------------------------------------------------------------
                    Cartesian Multipole Moments
 -----------------------------------------------------------------
    Charge (ESU x 10^10)
                 0.0000
    Dipole Moment (Debye)
         X      -0.8814      Y      -0.3465      Z      -3.7588
       Tot       3.8763
    Quadrupole Moments (Debye-Ang)
        XX     -25.0038     XY      -2.1087     YY     -24.4123
        XZ      -2.1352     YZ       1.8972     ZZ     -24.7692
    Octopole Moments (Debye-Ang^2)
       XXX     -37.4863    XXY      -6.2075    XYY     -11.4241
       YYY      -8.4585    XXZ      -7.8575    XYZ       2.6502
       YYZ      -4.8809    XZZ      -6.3983    YZZ      -3.6271
       ZZZ     -25.0408
    Hexadecapole Moments (Debye-Ang^3)
      XXXX    -139.1385   XXXY     -13.9415   XXYY     -28.3320
      XYYY      -8.0834   YYYY     -31.5868   XXXZ      13.7461
      XXYZ       6.9564   XYYZ       7.2091   YYYZ       8.8324
      XXZZ     -33.3505   XYZZ      -5.4785   YYZZ     -25.9116
      XZZZ      11.4978   YZZZ       9.3912   ZZZZ    -118.2370
 -----------------------------------------------------------------
 Calculating analytic gradient of the SCF energy
 Gradient of SCF Energy
            1           2           3           4
    1  -0.0062214   0.0027380   0.0055349  -0.0020514
    2  -0.0028852   0.0028058  -0.0031349   0.0032144
    3  -0.0025262   0.0003375   0.0048494  -0.0026607
 Max gradient component =       6.221E-03
 RMS gradient           =       3.588E-03
 Gradient time:  CPU 0.84 s  wall 0.85 s
 Geometry Optimization Parameters
   NAtoms,    NIC,     NZ,  NCons,   NDum,   NFix, NCnnct, MaxDiis
        4      14       4       0       0       0       0       0

 Cartesian Hessian Update
 Hessian Updated using BFGS Update
**WARNING** Hereditary positive definiteness endangered


** GEOMETRY OPTIMIZATION IN DELOCALIZED INTERNAL COORDINATES **
   Searching for a Minimum

   Optimization Cycle:   5

                       Coordinates (Angstroms)
     ATOM                X               Y               Z
      1  Cl        0.0036930426    0.2082254346    0.0031021275
      2  O         0.0328418386   -0.1961196594    1.4929070457
      3  O         1.7067855401    0.2743276716   -0.6063901905
      4  H         1.6743766603   -0.2880818716   -1.3981136503
   Point Group: c1    Number of degrees of freedom:     6


   Energy is   -611.124835747

 Hessian Updated using BFGS Update
**WARNING** Hereditary positive definiteness endangered

  6 Hessian modes will be used to form the next step
  Hessian Eigenvalues:
    -0.005978    0.043378    0.196162    0.213213    0.527105    0.608995
**WARNING** Hessian does not have the Desired Local Structure

 Minimum Search - Taking Simple RFO Step
 Searching for Lamda that Minimizes Along All modes
 Value Taken    Lamda =  -0.01309820
 Calculated Step too Large.  Step scaled by  0.223361
 Step Taken.  Stepsize is  0.300000

                             Maximum     Tolerance    Cnvgd?
         Gradient           0.008154      0.000003      NO
         Displacement       0.289786      0.000012      NO
         Energy change     -0.002478      0.000000      NO


 New Cartesian Coordinates Obtained by Inverse Iteration

 Displacement from previous Coordinates is:  0.292531
 ----------------------------------------------------------------
             Standard Nuclear Orientation (Angstroms)
    I     Atom           X                Y                Z
 ----------------------------------------------------------------
    1      Cl      0.0148205985     0.2689752324     0.0340889220
    2      O       0.0198460608    -0.2507248684     1.4850438064
    3      O       1.6826741112     0.3359922820    -0.6729608349
    4      H       1.7003563112    -0.3558910708    -1.3546665612
 ----------------------------------------------------------------
 Nuclear Repulsion Energy =   108.1489787347 hartrees
 There are       17 alpha and       17 beta electrons
 Applying Cartesian multipole field
    Component          Value
    ---------          -----
     (2,0,0)        1.00000E-11
     (0,2,0)        2.00000E-11
     (0,0,2)       -3.00000E-11
 Nucleus-field energy     =    -0.0000000014 hartrees
 Requested basis set is 6-311++G(d,p)
 There are 30 shells and 81 basis functions
 A cutoff of  1.0D-11 yielded    449 shell pairs
 There are      3367 function pairs (      3629 Cartesian)
 Smallest overlap matrix eigenvalue = 3.51E-03
 Guess MOs from SCF MO coefficient file
 Reading MOs from coefficient file
 Reading MOs from coefficient file
 A restricted hybrid HF-DFT SCF calculation will be
 performed using Pulay DIIS extrapolation
 Exchange:     0.2000 Hartree-Fock + 0.0800 Slater + 0.7200 B88
 Correlation:  0.1900 VWN1RPA + 0.8100 LYP
 Using SG-1 standard quadrature grid
 SCF converges when DIIS error is below 1.0E-08
 Geometry optimization detected.  Setting ReadMinima to 0
 Setting SaveMinima to 0
 ---------------------------------------
  Cycle       Energy         DIIS Error
 ---------------------------------------
    1    -611.1190691299      5.81E-03
    2    -611.1265355495      1.02E-03
    3    -611.1214212751      2.96E-03
    4    -611.1272745354      2.60E-04
    5    -611.1272904020      2.08E-04
    6    -611.1273160361      3.56E-05
    7    -611.1273170714      6.59E-06
    8    -611.1273171256      1.87E-06
    9    -611.1273171326      6.06E-07
   10    -611.1273171333      1.29E-07
   11    -611.1273171333      1.53E-08
   12    -611.1273171334      5.85E-09 Convergence criterion met
 ---------------------------------------
 SCF time:  CPU 2.70 s  wall 2.72 s
 SCF   energy in the final basis set = -611.1273171334
 Total energy in the final basis set = -611.1273171334

 --------------------------------------------------------------

                    Orbital Energies (a.u.)
 --------------------------------------------------------------

 Alpha MOs
 -- Occupied --
******* -19.202 -19.170  -9.626  -7.392  -7.387  -7.376  -1.123
 -1.041  -0.799  -0.565  -0.499  -0.491  -0.437  -0.366  -0.339
 -0.276
 -- Virtual --
 -0.132  -0.037  -0.022   0.035   0.059   0.077   0.087   0.123
  0.164   0.174   0.185   0.195   0.230   0.248   0.270   0.325
  0.396   0.412   0.416   0.487   0.689   0.703   0.739   0.742
  0.896   1.015   1.042   1.051   1.063   1.104   1.115   1.135
  1.322   1.369   1.498   1.601   1.975   2.117   2.129   2.273
  2.459   2.770   2.797   2.800   2.873   2.883   3.037   3.058
  3.143   3.404   3.762   4.889   4.922   4.944   4.966   5.033
  5.406   9.605  25.683  25.898  26.357  49.772  49.792 215.556
 --------------------------------------------------------------

          Ground-State Mulliken Net Atomic Charges

     Atom                 Charge (a.u.)
  ----------------------------------------
      1 Cl                    0.437411
      2 O                    -0.352791
      3 O                    -0.348917
      4 H                     0.264297
  ----------------------------------------
  Sum of atomic charges =     0.000000

 -----------------------------------------------------------------
                    Cartesian Multipole Moments
 -----------------------------------------------------------------
    Charge (ESU x 10^10)
                 0.0000
    Dipole Moment (Debye)
         X      -0.7696      Y      -0.4026      Z      -3.4284
       Tot       3.5367
    Quadrupole Moments (Debye-Ang)
        XX     -24.7243     XY      -2.6878     YY     -24.2442
        XZ      -1.8776     YZ       2.3734     ZZ     -25.2492
    Octopole Moments (Debye-Ang^2)
       XXX     -36.5997    XXY      -7.7798    XYY     -11.1964
       YYY     -10.5706    XXZ      -7.4456    XYZ       3.1798
       YYZ      -4.9738    XZZ      -7.0841    YZZ      -4.5426
       ZZZ     -23.9108
    Hexadecapole Moments (Debye-Ang^3)
      XXXX    -135.4730   XXXY     -17.3763   XXYY     -28.1356
      XYYY      -9.9448   YYYY     -35.8090   XXXZ      15.7973
      XXYZ       8.5685   XYYZ       7.7864   YYYZ      11.0813
      XXZZ     -34.0105   XYZZ      -6.7353   YYZZ     -26.6247
      XZZZ      14.3448   YZZZ      12.0227   ZZZZ    -122.1290
 -----------------------------------------------------------------
 Calculating analytic gradient of the SCF energy
 Gradient of SCF Energy
            1           2           3           4
    1  -0.0061717   0.0001992   0.0047238   0.0012487
    2  -0.0029585   0.0034149  -0.0035052   0.0030489
    3   0.0037707  -0.0011715   0.0012094  -0.0038086
 Max gradient component =       6.172E-03
 RMS gradient           =       3.361E-03
 Gradient time:  CPU 0.84 s  wall 0.84 s
 Geometry Optimization Parameters
   NAtoms,    NIC,     NZ,  NCons,   NDum,   NFix, NCnnct, MaxDiis
        4      14       4       0       0       0       0       0

 Cartesian Hessian Update
 Hessian Updated using BFGS Update


** GEOMETRY OPTIMIZATION IN DELOCALIZED INTERNAL COORDINATES **
   Searching for a Minimum

   Optimization Cycle:   6

                       Coordinates (Angstroms)
     ATOM                X               Y               Z
      1  Cl        0.0148205985    0.2689752324    0.0340889220
      2  O         0.0198460608   -0.2507248684    1.4850438064
      3  O         1.6826741112    0.3359922820   -0.6729608349
      4  H         1.7003563112   -0.3558910708   -1.3546665612
   Point Group: c1    Number of degrees of freedom:     6


   Energy is   -611.127317133

 Hessian Updated using BFGS Update

  6 Hessian modes will be used to form the next step
  Hessian Eigenvalues:
     0.002970    0.144765    0.201119    0.234514    0.527121    0.609792

 Minimum Search - Taking Simple RFO Step
 Searching for Lamda that Minimizes Along All modes
 Value Taken    Lamda =  -0.00699968
 Calculated Step too Large.  Step scaled by  0.367318
 Step Taken.  Stepsize is  0.300000

                             Maximum     Tolerance    Cnvgd?
         Gradient           0.007588      0.000003      NO
         Displacement       0.296161      0.000012      NO
         Energy change     -0.002481      0.000000      NO


 New Cartesian Coordinates Obtained by Inverse Iteration

 Displacement from previous Coordinates is:  0.312624
 ----------------------------------------------------------------
             Standard Nuclear Orientation (Angstroms)
    I     Atom           X                Y                Z
 ----------------------------------------------------------------
    1      Cl      0.0330478772     0.3294406808     0.0403296024
    2      O       0.0374390701    -0.3076764264     1.4462926948
    3      O       1.6536169268     0.3915709802    -0.7284237080
    4      H       1.6935932076    -0.4149836594    -1.2666932569
 ----------------------------------------------------------------
 Nuclear Repulsion Energy =   108.5346518727 hartrees
 There are       17 alpha and       17 beta electrons
 Applying Cartesian multipole field
    Component          Value
    ---------          -----
     (2,0,0)        1.00000E-11
     (0,2,0)        2.00000E-11
     (0,0,2)       -3.00000E-11
 Nucleus-field energy     =    -0.0000000013 hartrees
 Requested basis set is 6-311++G(d,p)
 There are 30 shells and 81 basis functions
 A cutoff of  1.0D-11 yielded    449 shell pairs
 There are      3367 function pairs (      3629 Cartesian)
 Smallest overlap matrix eigenvalue = 3.16E-03
 Guess MOs from SCF MO coefficient file
 Reading MOs from coefficient file
 Reading MOs from coefficient file
 A restricted hybrid HF-DFT SCF calculation will be
 performed using Pulay DIIS extrapolation
 Exchange:     0.2000 Hartree-Fock + 0.0800 Slater + 0.7200 B88
 Correlation:  0.1900 VWN1RPA + 0.8100 LYP
 Using SG-1 standard quadrature grid
 SCF converges when DIIS error is below 1.0E-08
 Geometry optimization detected.  Setting ReadMinima to 0
 Setting SaveMinima to 0
 ---------------------------------------
  Cycle       Energy         DIIS Error
 ---------------------------------------
    1    -611.1221969593      5.93E-03
    2    -611.1290687412      6.92E-04
    3    -611.1282452641      1.34E-03
    4    -611.1292601115      4.75E-04
    5    -611.1293753140      2.36E-04
    6    -611.1294093806      3.43E-05
    7    -611.1294102318      6.93E-06
    8    -611.1294102736      1.43E-06
    9    -611.1294102771      3.91E-07
   10    -611.1294102775      9.85E-08
   11    -611.1294102774      3.43E-08
   12    -611.1294102777      5.63E-09 Convergence criterion met
 ---------------------------------------
 SCF time:  CPU 2.71 s  wall 2.71 s
 SCF   energy in the final basis set = -611.1294102777
 Total energy in the final basis set = -611.1294102777

 --------------------------------------------------------------

                    Orbital Energies (a.u.)
 --------------------------------------------------------------

 Alpha MOs
 -- Occupied --
******* -19.206 -19.168  -9.626  -7.392  -7.387  -7.376  -1.125
 -1.044  -0.799  -0.566  -0.499  -0.494  -0.437  -0.369  -0.339
 -0.276
 -- Virtual --
 -0.128  -0.034  -0.021   0.034   0.060   0.077   0.087   0.122
  0.163   0.174   0.185   0.203   0.220   0.251   0.273   0.334
  0.396   0.412   0.419   0.490   0.693   0.700   0.738   0.741
  0.900   1.021   1.044   1.045   1.065   1.099   1.114   1.134
  1.319   1.373   1.503   1.589   1.976   2.120   2.128   2.269
  2.460   2.769   2.798   2.802   2.878   2.883   3.044   3.055
  3.144   3.410   3.760   4.889   4.918   4.945   4.969   5.039
  5.403   9.606  25.692  25.888  26.372  49.773  49.792 215.557
 --------------------------------------------------------------

          Ground-State Mulliken Net Atomic Charges

     Atom                 Charge (a.u.)
  ----------------------------------------
      1 Cl                    0.433066
      2 O                    -0.360945
      3 O                    -0.346299
      4 H                     0.274178
  ----------------------------------------
  Sum of atomic charges =    -0.000000

 -----------------------------------------------------------------
                    Cartesian Multipole Moments
 -----------------------------------------------------------------
    Charge (ESU x 10^10)
                -0.0000
    Dipole Moment (Debye)
         X      -0.6332      Y      -0.3737      Z      -3.1372
       Tot       3.2222
    Quadrupole Moments (Debye-Ang)
        XX     -24.4306     XY      -3.0908     YY     -24.0374
        XZ      -1.5601     YZ       2.7249     ZZ     -25.8610
    Octopole Moments (Debye-Ang^2)
       XXX     -36.2201    XXY      -9.0400    XYY     -11.1120
       YYY     -12.3943    XXZ      -6.4014    XYZ       3.4777
       YYZ      -4.7722    XZZ      -8.4264    YZZ      -5.2340
       ZZZ     -21.0822
    Hexadecapole Moments (Debye-Ang^3)
      XXXX    -130.6794   XXXY     -20.0124   XXYY     -27.8770
      XYYY     -11.4315   YYYY     -40.7043   XXXZ      17.3331
      XXYZ       9.7527   XYYZ       7.7818   YYYZ      13.2026
      XXZZ     -34.9762   XYZZ      -7.4512   YYZZ     -26.8559
      XZZZ      16.7053   YZZZ      14.3603   ZZZZ    -122.7139
 -----------------------------------------------------------------
 Calculating analytic gradient of the SCF energy
 Gradient of SCF Energy
            1           2           3           4
    1  -0.0033449  -0.0002200   0.0041482  -0.0005833
    2  -0.0026013   0.0021961  -0.0014502   0.0018554
    3   0.0019809  -0.0005646   0.0005132  -0.0019296
 Max gradient component =       4.148E-03
 RMS gradient           =       2.124E-03
 Gradient time:  CPU 0.85 s  wall 0.85 s
 Geometry Optimization Parameters
   NAtoms,    NIC,     NZ,  NCons,   NDum,   NFix, NCnnct, MaxDiis
        4      14       4       0       0       0       0       0

 Cartesian Hessian Update
 Hessian Updated using BFGS Update


** GEOMETRY OPTIMIZATION IN DELOCALIZED INTERNAL COORDINATES **
   Searching for a Minimum

   Optimization Cycle:   7

                       Coordinates (Angstroms)
     ATOM                X               Y               Z
      1  Cl        0.0330478772    0.3294406808    0.0403296024
      2  O         0.0374390701   -0.3076764264    1.4462926948
      3  O         1.6536169268    0.3915709802   -0.7284237080
      4  H         1.6935932076   -0.4149836594   -1.2666932569
   Point Group: c1    Number of degrees of freedom:     6


   Energy is   -611.129410278

 Hessian Updated using BFGS Update

  6 Hessian modes will be used to form the next step
  Hessian Eigenvalues:
     0.009940    0.145779    0.196457    0.236720    0.527980    0.609196

 Minimum Search - Taking Simple RFO Step
 Searching for Lamda that Minimizes Along All modes
 Value Taken    Lamda =  -0.00204371
 Calculated Step too Large.  Step scaled by  0.743787
 Step Taken.  Stepsize is  0.300000

                             Maximum     Tolerance    Cnvgd?
         Gradient           0.004747      0.000003      NO
         Displacement       0.297480      0.000012      NO
         Energy change     -0.002093      0.000000      NO


 New Cartesian Coordinates Obtained by Inverse Iteration

 Displacement from previous Coordinates is:  0.300878
 ----------------------------------------------------------------
             Standard Nuclear Orientation (Angstroms)
    I     Atom           X                Y                Z
 ----------------------------------------------------------------
    1      Cl      0.0497752579     0.3918697093     0.0536552216
    2      O       0.0556030777    -0.3607073497     1.4039405417
    3      O       1.6146917960     0.4261844094    -0.7879775686
    4      H       1.6976269501    -0.4589951938    -1.1781128623
 ----------------------------------------------------------------
 Nuclear Repulsion Energy =   108.9185284500 hartrees
 There are       17 alpha and       17 beta electrons
 Applying Cartesian multipole field
    Component          Value
    ---------          -----
     (2,0,0)        1.00000E-11
     (0,2,0)        2.00000E-11
     (0,0,2)       -3.00000E-11
 Nucleus-field energy     =    -0.0000000011 hartrees
 Requested basis set is 6-311++G(d,p)
 There are 30 shells and 81 basis functions
 A cutoff of  1.0D-11 yielded    450 shell pairs
 There are      3370 function pairs (      3632 Cartesian)
 Smallest overlap matrix eigenvalue = 3.24E-03
 Guess MOs from SCF MO coefficient file
 Reading MOs from coefficient file
 Reading MOs from coefficient file
 A restricted hybrid HF-DFT SCF calculation will be
 performed using Pulay DIIS extrapolation
 Exchange:     0.2000 Hartree-Fock + 0.0800 Slater + 0.7200 B88
 Correlation:  0.1900 VWN1RPA + 0.8100 LYP
 Using SG-1 standard quadrature grid
 SCF converges when DIIS error is below 1.0E-08
 Geometry optimization detected.  Setting ReadMinima to 0
 Setting SaveMinima to 0
 ---------------------------------------
  Cycle       Energy         DIIS Error
 ---------------------------------------
    1    -611.1240674934      6.03E-03
    2    -611.1298611968      7.10E-04
    3    -611.1286968064      1.54E-03
    4    -611.1301290054      4.14E-04
    5    -611.1302130628      2.15E-04
    6    -611.1302411052      3.51E-05
    7    -611.1302420581      6.96E-06
    8    -611.1302421117      1.69E-06
    9    -611.1302421175      4.63E-07
   10    -611.1302421179      1.14E-07
   11    -611.1302421178      2.98E-08
   12    -611.1302421180      6.49E-09 Convergence criterion met
 ---------------------------------------
 SCF time:  CPU 2.71 s  wall 2.71 s
 SCF   energy in the final basis set = -611.1302421180
 Total energy in the final basis set = -611.1302421180

 --------------------------------------------------------------

                    Orbital Energies (a.u.)
 --------------------------------------------------------------

 Alpha MOs
 -- Occupied --
******* -19.208 -19.167  -9.626  -7.393  -7.387  -7.376  -1.126
 -1.046  -0.799  -0.568  -0.501  -0.494  -0.439  -0.371  -0.339
 -0.275
 -- Virtual --
 -0.124  -0.033  -0.020   0.034   0.060   0.078   0.087   0.121
  0.163   0.173   0.186   0.198   0.220   0.254   0.275   0.331
  0.394   0.413   0.419   0.488   0.695   0.697   0.738   0.740
  0.903   1.017   1.042   1.044   1.072   1.095   1.112   1.131
  1.321   1.376   1.511   1.579   1.974   2.121   2.128   2.267
  2.460   2.769   2.798   2.803   2.877   2.886   3.044   3.051
  3.147   3.414   3.758   4.890   4.914   4.946   4.968   5.042
  5.398   9.605  25.695  25.884  26.380  49.772  49.793 215.556
 --------------------------------------------------------------

          Ground-State Mulliken Net Atomic Charges

     Atom                 Charge (a.u.)
  ----------------------------------------
      1 Cl                    0.437976
      2 O                    -0.375588
      3 O                    -0.341073
      4 H                     0.278685
  ----------------------------------------
  Sum of atomic charges =     0.000000

 -----------------------------------------------------------------
                    Cartesian Multipole Moments
 -----------------------------------------------------------------
    Charge (ESU x 10^10)
                -0.0000
    Dipole Moment (Debye)
         X      -0.4897      Y      -0.2682      Z      -2.7971
       Tot       2.8522
    Quadrupole Moments (Debye-Ang)
        XX     -24.0836     XY      -3.3722     YY     -23.8206
        XZ      -1.2808     YZ       2.9597     ZZ     -26.4030
    Octopole Moments (Debye-Ang^2)
       XXX     -35.4473    XXY     -10.0336    XYY     -11.0478
       YYY     -13.9479    XXZ      -5.4877    XYZ       3.5874
       YYZ      -4.5890    XZZ      -9.6389    YZZ      -5.7245
       ZZZ     -18.2991
    Hexadecapole Moments (Debye-Ang^3)
      XXXX    -124.6071   XXXY     -21.6736   XXYY     -27.6640
      XYYY     -12.2883   YYYY     -45.8100   XXXZ      18.5457
      XXYZ      10.5508   XYYZ       7.7296   YYYZ      14.6144
      XXZZ     -35.6209   XYZZ      -7.6813   YYZZ     -27.1571
      XZZZ      18.7882   YZZZ      16.1572   ZZZZ    -123.1573
 -----------------------------------------------------------------
 Calculating analytic gradient of the SCF energy
 Gradient of SCF Energy
            1           2           3           4
    1   0.0012013  -0.0012317   0.0002019  -0.0001715
    2  -0.0013848   0.0006592   0.0002055   0.0005202
    3   0.0013644  -0.0005710  -0.0007603  -0.0000331
 Max gradient component =       1.385E-03
 RMS gradient           =       8.398E-04
 Gradient time:  CPU 0.84 s  wall 0.85 s
 Geometry Optimization Parameters
   NAtoms,    NIC,     NZ,  NCons,   NDum,   NFix, NCnnct, MaxDiis
        4      14       4       0       0       0       0       0

 Cartesian Hessian Update
 Hessian Updated using BFGS Update


** GEOMETRY OPTIMIZATION IN DELOCALIZED INTERNAL COORDINATES **
   Searching for a Minimum

   Optimization Cycle:   8

                       Coordinates (Angstroms)
     ATOM                X               Y               Z
      1  Cl        0.0497752579    0.3918697093    0.0536552216
      2  O         0.0556030777   -0.3607073497    1.4039405417
      3  O         1.6146917960    0.4261844094   -0.7879775686
      4  H         1.6976269501   -0.4589951938   -1.1781128623
   Point Group: c1    Number of degrees of freedom:     6


   Energy is   -611.130242118

 Hessian Updated using BFGS Update

  6 Hessian modes will be used to form the next step
  Hessian Eigenvalues:
     0.015093    0.143843    0.194235    0.242328    0.527836    0.608780

 Minimum Search - Taking Simple RFO Step
 Searching for Lamda that Minimizes Along All modes
 Value Taken    Lamda =  -0.00006524
 Step Taken.  Stepsize is  0.027970

                             Maximum     Tolerance    Cnvgd?
         Gradient           0.003094      0.000003      NO
         Displacement       0.023271      0.000012      NO
         Energy change     -0.000832      0.000000      NO


 New Cartesian Coordinates Obtained by Inverse Iteration

 Displacement from previous Coordinates is:  0.043835
 ----------------------------------------------------------------
             Standard Nuclear Orientation (Angstroms)
    I     Atom           X                Y                Z
 ----------------------------------------------------------------
    1      Cl      0.0465310126     0.4009697188     0.0508604787
    2      O       0.0658899209    -0.3664017327     1.3940566606
    3      O       1.6101936560     0.4272192920    -0.7876852851
    4      H       1.6950824921    -0.4634357028    -1.1657265218
 ----------------------------------------------------------------
 Nuclear Repulsion Energy =   109.0204014975 hartrees
 There are       17 alpha and       17 beta electrons
 Applying Cartesian multipole field
    Component          Value
    ---------          -----
     (2,0,0)        1.00000E-11
     (0,2,0)        2.00000E-11
     (0,0,2)       -3.00000E-11
 Nucleus-field energy     =    -0.0000000011 hartrees
 Requested basis set is 6-311++G(d,p)
 There are 30 shells and 81 basis functions
 A cutoff of  1.0D-11 yielded    450 shell pairs
 There are      3370 function pairs (      3632 Cartesian)
 Smallest overlap matrix eigenvalue = 3.25E-03
 Guess MOs from SCF MO coefficient file
 Reading MOs from coefficient file
 Reading MOs from coefficient file
 A restricted hybrid HF-DFT SCF calculation will be
 performed using Pulay DIIS extrapolation
 Exchange:     0.2000 Hartree-Fock + 0.0800 Slater + 0.7200 B88
 Correlation:  0.1900 VWN1RPA + 0.8100 LYP
 Using SG-1 standard quadrature grid
 SCF converges when DIIS error is below 1.0E-08
 Geometry optimization detected.  Setting ReadMinima to 0
 Setting SaveMinima to 0
 ---------------------------------------
  Cycle       Energy         DIIS Error
 ---------------------------------------
    1    -611.1299583240      8.24E-04
    2    -611.1302742043      8.94E-05
    3    -611.1302549950      2.05E-04
    4    -611.1302810751      4.91E-05
    5    -611.1302821804      2.72E-05
    6    -611.1302826429      4.85E-06
    7    -611.1302826611      1.02E-06
    8    -611.1302826621      2.40E-07
    9    -611.1302826621      6.19E-08
   10    -611.1302826620      1.25E-08
   11    -611.1302826622      2.56E-09 Convergence criterion met
 ---------------------------------------
 SCF time:  CPU 2.48 s  wall 2.51 s
 SCF   energy in the final basis set = -611.1302826622
 Total energy in the final basis set = -611.1302826622

 --------------------------------------------------------------

                    Orbital Energies (a.u.)
 --------------------------------------------------------------

 Alpha MOs
 -- Occupied --
******* -19.209 -19.166  -9.627  -7.393  -7.387  -7.376  -1.127
 -1.046  -0.799  -0.568  -0.502  -0.494  -0.438  -0.372  -0.338
 -0.275
 -- Virtual --
 -0.123  -0.033  -0.020   0.033   0.060   0.078   0.086   0.121
  0.164   0.173   0.185   0.197   0.221   0.254   0.274   0.330
  0.394   0.413   0.419   0.488   0.694   0.697   0.737   0.739
  0.905   1.017   1.042   1.044   1.072   1.095   1.113   1.130
  1.321   1.376   1.514   1.578   1.974   2.120   2.129   2.265
  2.461   2.769   2.799   2.804   2.877   2.886   3.044   3.051
  3.149   3.415   3.757   4.888   4.913   4.946   4.969   5.042
  5.397   9.604  25.694  25.890  26.371  49.772  49.794 215.556
 --------------------------------------------------------------

          Ground-State Mulliken Net Atomic Charges

     Atom                 Charge (a.u.)
  ----------------------------------------
      1 Cl                    0.441546
      2 O                    -0.379944
      3 O                    -0.339963
      4 H                     0.278361
  ----------------------------------------
  Sum of atomic charges =    -0.000000

 -----------------------------------------------------------------
                    Cartesian Multipole Moments
 -----------------------------------------------------------------
    Charge (ESU x 10^10)
                -0.0000
    Dipole Moment (Debye)
         X      -0.5027      Y      -0.2361      Z      -2.7831
       Tot       2.8380
    Quadrupole Moments (Debye-Ang)
        XX     -24.0632     XY      -3.3837     YY     -23.7899
        XZ      -1.2767     YZ       2.9666     ZZ     -26.4385
    Octopole Moments (Debye-Ang^2)
       XXX     -35.3367    XXY     -10.1099    XYY     -11.0302
       YYY     -14.1355    XXZ      -5.3750    XYZ       3.5809
       YYZ      -4.5311    XZZ      -9.7623    YZZ      -5.7779
       ZZZ     -17.8621
    Hexadecapole Moments (Debye-Ang^3)
      XXXX    -123.8416   XXXY     -21.5884   XXYY     -27.6517
      XYYY     -12.1759   YYYY     -46.4653   XXXZ      18.2869
      XXYZ      10.5831   XYYZ       7.6034   YYYZ      14.6871
      XXZZ     -35.5937   XYZZ      -7.6267   YYZZ     -27.0411
      XZZZ      18.6761   YZZZ      16.2290   ZZZZ    -122.2368
 -----------------------------------------------------------------
 Calculating analytic gradient of the SCF energy
 Gradient of SCF Energy
            1           2           3           4
    1   0.0005045  -0.0004112  -0.0000507  -0.0000426
    2  -0.0003618   0.0000772   0.0001142   0.0001704
    3   0.0002552  -0.0002172  -0.0000368  -0.0000012
 Max gradient component =       5.045E-04
 RMS gradient           =       2.450E-04
 Gradient time:  CPU 0.85 s  wall 0.85 s
 Geometry Optimization Parameters
   NAtoms,    NIC,     NZ,  NCons,   NDum,   NFix, NCnnct, MaxDiis
        4      14       4       0       0       0       0       0

 Cartesian Hessian Update
 Hessian Updated using BFGS Update


** GEOMETRY OPTIMIZATION IN DELOCALIZED INTERNAL COORDINATES **
   Searching for a Minimum

   Optimization Cycle:   9

                       Coordinates (Angstroms)
     ATOM                X               Y               Z
      1  Cl        0.0465310126    0.4009697188    0.0508604787
      2  O         0.0658899209   -0.3664017327    1.3940566606
      3  O         1.6101936560    0.4272192920   -0.7876852851
      4  H         1.6950824921   -0.4634357028   -1.1657265218
   Point Group: c1    Number of degrees of freedom:     6


   Energy is   -611.130282662

 Hessian Updated using BFGS Update

  6 Hessian modes will be used to form the next step
  Hessian Eigenvalues:
     0.014635    0.143168    0.182074    0.203390    0.527199    0.606915

 Minimum Search - Taking Simple RFO Step
 Searching for Lamda that Minimizes Along All modes
 Value Taken    Lamda =  -0.00000561
 Step Taken.  Stepsize is  0.008631

                             Maximum     Tolerance    Cnvgd?
         Gradient           0.000765      0.000003      NO
         Displacement       0.006959      0.000012      NO
         Energy change     -0.000041      0.000000      NO


 New Cartesian Coordinates Obtained by Inverse Iteration

 Displacement from previous Coordinates is:  0.013298
 ----------------------------------------------------------------
             Standard Nuclear Orientation (Angstroms)
    I     Atom           X                Y                Z
 ----------------------------------------------------------------
    1      Cl      0.0449919890     0.4039566556     0.0502507724
    2      O       0.0690891063    -0.3681219563     1.3910806014
    3      O       1.6089464103     0.4273280706    -0.7875871736
    4      H       1.6946695762    -0.4648111947    -1.1622388679
 ----------------------------------------------------------------
 Nuclear Repulsion Energy =   109.0336656837 hartrees
 There are       17 alpha and       17 beta electrons
 Applying Cartesian multipole field
    Component          Value
    ---------          -----
     (2,0,0)        1.00000E-11
     (0,2,0)        2.00000E-11
     (0,0,2)       -3.00000E-11
 Nucleus-field energy     =    -0.0000000011 hartrees
 Requested basis set is 6-311++G(d,p)
 There are 30 shells and 81 basis functions
 A cutoff of  1.0D-11 yielded    450 shell pairs
 There are      3370 function pairs (      3632 Cartesian)
 Smallest overlap matrix eigenvalue = 3.26E-03
 Guess MOs from SCF MO coefficient file
 Reading MOs from coefficient file
 Reading MOs from coefficient file
 A restricted hybrid HF-DFT SCF calculation will be
 performed using Pulay DIIS extrapolation
 Exchange:     0.2000 Hartree-Fock + 0.0800 Slater + 0.7200 B88
 Correlation:  0.1900 VWN1RPA + 0.8100 LYP
 Using SG-1 standard quadrature grid
 SCF converges when DIIS error is below 1.0E-08
 Geometry optimization detected.  Setting ReadMinima to 0
 Setting SaveMinima to 0
 ---------------------------------------
  Cycle       Energy         DIIS Error
 ---------------------------------------
    1    -611.1300689164      2.50E-04
    2    -611.1302847217      2.36E-05
    3    -611.1302847041      3.43E-05
    4    -611.1302853919      1.18E-05
    5    -611.1302854210      9.53E-06
    6    -611.1302854784      2.59E-06
    7    -611.1302854829      3.09E-07
    8    -611.1302854830      6.97E-08
    9    -611.1302854829      2.51E-08
   10    -611.1302854832      4.19E-09 Convergence criterion met
 ---------------------------------------
 SCF time:  CPU 2.27 s  wall 2.27 s
 SCF   energy in the final basis set = -611.1302854832
 Total energy in the final basis set = -611.1302854832

 --------------------------------------------------------------

                    Orbital Energies (a.u.)
 --------------------------------------------------------------

 Alpha MOs
 -- Occupied --
******* -19.209 -19.166  -9.627  -7.393  -7.387  -7.376  -1.127
 -1.046  -0.799  -0.569  -0.502  -0.494  -0.438  -0.372  -0.338
 -0.275
 -- Virtual --
 -0.123  -0.034  -0.020   0.033   0.060   0.078   0.086   0.121
  0.164   0.174   0.185   0.197   0.221   0.254   0.274   0.330
  0.393   0.413   0.418   0.488   0.694   0.697   0.736   0.739
  0.906   1.016   1.042   1.044   1.072   1.095   1.113   1.130
  1.322   1.376   1.515   1.577   1.973   2.120   2.129   2.265
  2.461   2.769   2.799   2.804   2.877   2.886   3.044   3.051
  3.149   3.414   3.757   4.887   4.913   4.946   4.970   5.043
  5.397   9.604  25.694  25.892  26.368  49.772  49.794 215.556
 --------------------------------------------------------------

          Ground-State Mulliken Net Atomic Charges

     Atom                 Charge (a.u.)
  ----------------------------------------
      1 Cl                    0.442793
      2 O                    -0.381034
      3 O                    -0.340003
      4 H                     0.278244
  ----------------------------------------
  Sum of atomic charges =     0.000000

 -----------------------------------------------------------------
                    Cartesian Multipole Moments
 -----------------------------------------------------------------
    Charge (ESU x 10^10)
                 0.0000
    Dipole Moment (Debye)
         X      -0.5099      Y      -0.2260      Z      -2.7768
       Tot       2.8323
    Quadrupole Moments (Debye-Ang)
        XX     -24.0589     XY      -3.3890     YY     -23.7800
        XZ      -1.2754     YZ       2.9687     ZZ     -26.4476
    Octopole Moments (Debye-Ang^2)
       XXX     -35.2920    XXY     -10.1365    XYY     -11.0221
       YYY     -14.1979    XXZ      -5.3440    XYZ       3.5795
       YYZ      -4.5146    XZZ      -9.7940    YZZ      -5.7971
       ZZZ     -17.7336
    Hexadecapole Moments (Debye-Ang^3)
      XXXX    -123.6292   XXXY     -21.5555   XXYY     -27.6539
      XYYY     -12.1319   YYYY     -46.6738   XXXZ      18.2056
      XXYZ      10.5939   XYYZ       7.5678   YYYZ      14.7015
      XXZZ     -35.5856   XYZZ      -7.6104   YYZZ     -27.0076
      XZZZ      18.6463   YZZZ      16.2464   ZZZZ    -121.9616
 -----------------------------------------------------------------
 Calculating analytic gradient of the SCF energy
 Gradient of SCF Energy
            1           2           3           4
    1   0.0000593  -0.0001120  -0.0000156   0.0000683
    2   0.0000252  -0.0001096  -0.0000031   0.0000875
    3   0.0000018  -0.0001213   0.0001419  -0.0000224
 Max gradient component =       1.419E-04
 RMS gradient           =       7.991E-05
 Gradient time:  CPU 0.84 s  wall 0.86 s
 Geometry Optimization Parameters
   NAtoms,    NIC,     NZ,  NCons,   NDum,   NFix, NCnnct, MaxDiis
        4      14       4       0       0       0       0       0

 Cartesian Hessian Update
 Hessian Updated using BFGS Update


** GEOMETRY OPTIMIZATION IN DELOCALIZED INTERNAL COORDINATES **
   Searching for a Minimum

   Optimization Cycle:  10

                       Coordinates (Angstroms)
     ATOM                X               Y               Z
      1  Cl        0.0449919890    0.4039566556    0.0502507724
      2  O         0.0690891063   -0.3681219563    1.3910806014
      3  O         1.6089464103    0.4273280706   -0.7875871736
      4  H         1.6946695762   -0.4648111947   -1.1622388679
   Point Group: c1    Number of degrees of freedom:     6


   Energy is   -611.130285483

 Hessian Updated using BFGS Update

  6 Hessian modes will be used to form the next step
  Hessian Eigenvalues:
     0.014303    0.139826    0.192362    0.201081    0.527071    0.604986

 Minimum Search - Taking Simple RFO Step
 Searching for Lamda that Minimizes Along All modes
 Value Taken    Lamda =   0.00000000
 Step Taken.  Stepsize is  0.000859

                             Maximum     Tolerance    Cnvgd?
         Gradient           0.000072      0.000003      NO
         Displacement       0.000725      0.000012      NO
         Energy change     -0.000003      0.000000      NO


 New Cartesian Coordinates Obtained by Inverse Iteration

 Displacement from previous Coordinates is:  0.000971
 ----------------------------------------------------------------
             Standard Nuclear Orientation (Angstroms)
    I     Atom           X                Y                Z
 ----------------------------------------------------------------
    1      Cl      0.0450034974     0.4040757928     0.0502455528
    2      O       0.0691683908    -0.3682783141     1.3909565383
    3      O       1.6089774832     0.4274709563    -0.7877942221
    4      H       1.6945477103    -0.4649168598    -1.1619025366
 ----------------------------------------------------------------
 Nuclear Repulsion Energy =   109.0300405691 hartrees
 There are       17 alpha and       17 beta electrons
 Applying Cartesian multipole field
    Component          Value
    ---------          -----
     (2,0,0)        1.00000E-11
     (0,2,0)        2.00000E-11
     (0,0,2)       -3.00000E-11
 Nucleus-field energy     =    -0.0000000011 hartrees
 Requested basis set is 6-311++G(d,p)
 There are 30 shells and 81 basis functions
 A cutoff of  1.0D-11 yielded    450 shell pairs
 There are      3370 function pairs (      3632 Cartesian)
 Smallest overlap matrix eigenvalue = 3.26E-03
 Guess MOs from SCF MO coefficient file
 Reading MOs from coefficient file
 Reading MOs from coefficient file
 A restricted hybrid HF-DFT SCF calculation will be
 performed using Pulay DIIS extrapolation
 Exchange:     0.2000 Hartree-Fock + 0.0800 Slater + 0.7200 B88
 Correlation:  0.1900 VWN1RPA + 0.8100 LYP
 Using SG-1 standard quadrature grid
 SCF converges when DIIS error is below 1.0E-08
 Geometry optimization detected.  Setting ReadMinima to 0
 Setting SaveMinima to 0
 ---------------------------------------
  Cycle       Energy         DIIS Error
 ---------------------------------------
    1    -611.1302402952      1.51E-05
    2    -611.1302855138      2.71E-06
    3    -611.1302854919      6.45E-06
    4    -611.1302855179      1.39E-06
    5    -611.1302855188      6.86E-07
    6    -611.1302855192      8.10E-08
    7    -611.1302855191      1.71E-08
    8    -611.1302855192      3.64E-09 Convergence criterion met
 ---------------------------------------
 SCF time:  CPU 1.80 s  wall 1.80 s
 SCF   energy in the final basis set = -611.1302855192
 Total energy in the final basis set = -611.1302855192

 --------------------------------------------------------------

                    Orbital Energies (a.u.)
 --------------------------------------------------------------

 Alpha MOs
 -- Occupied --
******* -19.209 -19.166  -9.627  -7.393  -7.387  -7.376  -1.127
 -1.046  -0.799  -0.569  -0.502  -0.494  -0.438  -0.372  -0.338
 -0.275
 -- Virtual --
 -0.123  -0.034  -0.020   0.033   0.060   0.078   0.086   0.121
  0.164   0.174   0.185   0.197   0.221   0.254   0.274   0.330
  0.393   0.413   0.418   0.488   0.694   0.697   0.736   0.739
  0.906   1.016   1.042   1.044   1.072   1.095   1.113   1.130
  1.322   1.376   1.515   1.577   1.973   2.120   2.129   2.265
  2.461   2.769   2.799   2.804   2.877   2.886   3.044   3.051
  3.149   3.414   3.757   4.887   4.913   4.946   4.970   5.043
  5.397   9.604  25.694  25.892  26.368  49.772  49.794 215.556
 --------------------------------------------------------------

          Ground-State Mulliken Net Atomic Charges

     Atom                 Charge (a.u.)
  ----------------------------------------
      1 Cl                    0.442782
      2 O                    -0.381035
      3 O                    -0.339939
      4 H                     0.278192
  ----------------------------------------
  Sum of atomic charges =     0.000000

 -----------------------------------------------------------------
                    Cartesian Multipole Moments
 -----------------------------------------------------------------
    Charge (ESU x 10^10)
                 0.0000
    Dipole Moment (Debye)
         X      -0.5102      Y      -0.2258      Z      -2.7754
       Tot       2.8309
    Quadrupole Moments (Debye-Ang)
        XX     -24.0596     XY      -3.3893     YY     -23.7796
        XZ      -1.2737     YZ       2.9688     ZZ     -26.4493
    Octopole Moments (Debye-Ang^2)
       XXX     -35.2958    XXY     -10.1382    XYY     -11.0225
       YYY     -14.2009    XXZ      -5.3383    XYZ       3.5795
       YYZ      -4.5131    XZZ      -9.7995    YZZ      -5.7980
       ZZZ     -17.7215
    Hexadecapole Moments (Debye-Ang^3)
      XXXX    -123.6364   XXXY     -21.5597   XXYY     -27.6562
      XYYY     -12.1352   YYYY     -46.6877   XXXZ      18.2163
      XXYZ      10.5954   XYYZ       7.5687   YYYZ      14.7067
      XXZZ     -35.5934   XYZZ      -7.6108   YYZZ     -27.0090
      XZZZ      18.6569   YZZZ      16.2522   ZZZZ    -121.9637
 -----------------------------------------------------------------
 Calculating analytic gradient of the SCF energy
 Gradient of SCF Energy
            1           2           3           4
    1   0.0000468  -0.0001140   0.0000211   0.0000461
    2   0.0000229  -0.0001223   0.0000256   0.0000738
    3  -0.0000088  -0.0001055   0.0001231  -0.0000088
 Max gradient component =       1.231E-04
 RMS gradient           =       7.404E-05
 Gradient time:  CPU 0.86 s  wall 0.85 s
 Geometry Optimization Parameters
   NAtoms,    NIC,     NZ,  NCons,   NDum,   NFix, NCnnct, MaxDiis
        4      14       4       0       0       0       0       0

 Cartesian Hessian Update
 Hessian Updated using BFGS Update


** GEOMETRY OPTIMIZATION IN DELOCALIZED INTERNAL COORDINATES **
   Searching for a Minimum

   Optimization Cycle:  11

                       Coordinates (Angstroms)
     ATOM                X               Y               Z
      1  Cl        0.0450034974    0.4040757928    0.0502455528
      2  O         0.0691683908   -0.3682783141    1.3909565383
      3  O         1.6089774832    0.4274709563   -0.7877942221
      4  H         1.6945477103   -0.4649168598   -1.1619025366
   Point Group: c1    Number of degrees of freedom:     6


   Energy is   -611.130285519

 Hessian Updated using BFGS Update

  6 Hessian modes will be used to form the next step
  Hessian Eigenvalues:
     0.013879    0.109945    0.157686    0.201287    0.527818    0.590576

 Minimum Search - Taking Simple RFO Step
 Searching for Lamda that Minimizes Along All modes
 Value Taken    Lamda =   0.00000000
 Step Taken.  Stepsize is  0.000550

                             Maximum     Tolerance    Cnvgd?
         Gradient           0.000032      0.000003      NO
         Displacement       0.000366      0.000012      NO
         Energy change     -0.000000      0.000000      NO


 New Cartesian Coordinates Obtained by Inverse Iteration

 Displacement from previous Coordinates is:  0.000478
 ----------------------------------------------------------------
             Standard Nuclear Orientation (Angstroms)
    I     Atom           X                Y                Z
 ----------------------------------------------------------------
    1      Cl      0.0449663722     0.4041316140     0.0502877214
    2      O       0.0691609898    -0.3683553209     1.3909457205
    3      O       1.6090445989     0.4275430532    -0.7879483599
    4      H       1.6945251208    -0.4649677710    -1.1617797496
 ----------------------------------------------------------------
 Nuclear Repulsion Energy =   109.0243814768 hartrees
 There are       17 alpha and       17 beta electrons
 Applying Cartesian multipole field
    Component          Value
    ---------          -----
     (2,0,0)        1.00000E-11
     (0,2,0)        2.00000E-11
     (0,0,2)       -3.00000E-11
 Nucleus-field energy     =    -0.0000000011 hartrees
 Requested basis set is 6-311++G(d,p)
 There are 30 shells and 81 basis functions
 A cutoff of  1.0D-11 yielded    450 shell pairs
 There are      3370 function pairs (      3632 Cartesian)
 Smallest overlap matrix eigenvalue = 3.26E-03
 Guess MOs from SCF MO coefficient file
 Reading MOs from coefficient file
 Reading MOs from coefficient file
 A restricted hybrid HF-DFT SCF calculation will be
 performed using Pulay DIIS extrapolation
 Exchange:     0.2000 Hartree-Fock + 0.0800 Slater + 0.7200 B88
 Correlation:  0.1900 VWN1RPA + 0.8100 LYP
 Using SG-1 standard quadrature grid
 SCF converges when DIIS error is below 1.0E-08
 Geometry optimization detected.  Setting ReadMinima to 0
 Setting SaveMinima to 0
 ---------------------------------------
  Cycle       Energy         DIIS Error
 ---------------------------------------
    1    -611.1302347637      1.29E-05
    2    -611.1302855214      3.42E-06
    3    -611.1302854701      9.50E-06
    4    -611.1302855291      1.11E-06
    5    -611.1302855297      5.15E-07
    6    -611.1302855297      5.07E-08
    7    -611.1302855298      1.20E-08
    8    -611.1302855299      2.93E-09 Convergence criterion met
 ---------------------------------------
 SCF time:  CPU 1.78 s  wall 1.79 s
 SCF   energy in the final basis set = -611.1302855299
 Total energy in the final basis set = -611.1302855299

 --------------------------------------------------------------

                    Orbital Energies (a.u.)
 --------------------------------------------------------------

 Alpha MOs
 -- Occupied --
******* -19.209 -19.166  -9.627  -7.393  -7.387  -7.376  -1.127
 -1.046  -0.799  -0.568  -0.502  -0.494  -0.438  -0.372  -0.338
 -0.275
 -- Virtual --
 -0.123  -0.034  -0.020   0.033   0.060   0.078   0.086   0.121
  0.164   0.174   0.185   0.197   0.221   0.254   0.274   0.330
  0.393   0.413   0.418   0.488   0.694   0.697   0.736   0.739
  0.905   1.016   1.042   1.044   1.072   1.095   1.113   1.130
  1.322   1.376   1.515   1.577   1.973   2.120   2.129   2.265
  2.461   2.769   2.799   2.804   2.876   2.886   3.044   3.051
  3.149   3.414   3.757   4.887   4.913   4.946   4.970   5.043
  5.397   9.604  25.694  25.892  26.368  49.772  49.794 215.556
 --------------------------------------------------------------

          Ground-State Mulliken Net Atomic Charges

     Atom                 Charge (a.u.)
  ----------------------------------------
      1 Cl                    0.442768
      2 O                    -0.380977
      3 O                    -0.339949
      4 H                     0.278157
  ----------------------------------------
  Sum of atomic charges =     0.000000

 -----------------------------------------------------------------
                    Cartesian Multipole Moments
 -----------------------------------------------------------------
    Charge (ESU x 10^10)
                 0.0000
    Dipole Moment (Debye)
         X      -0.5107      Y      -0.2258      Z      -2.7743
       Tot       2.8299
    Quadrupole Moments (Debye-Ang)
        XX     -24.0604     XY      -3.3897     YY     -23.7795
        XZ      -1.2725     YZ       2.9690     ZZ     -26.4501
    Octopole Moments (Debye-Ang^2)
       XXX     -35.2977    XXY     -10.1394    XYY     -11.0225
       YYY     -14.2026    XXZ      -5.3355    XYZ       3.5796
       YYZ      -4.5126    XZZ      -9.8019    YZZ      -5.7988
       ZZZ     -17.7163
    Hexadecapole Moments (Debye-Ang^3)
      XXXX    -123.6484   XXXY     -21.5628   XXYY     -27.6586
      XYYY     -12.1373   YYYY     -46.6945   XXXZ      18.2254
      XXYZ      10.5966   XYYZ       7.5704   YYYZ      14.7092
      XXZZ     -35.5994   XYZZ      -7.6116   YYZZ     -27.0111
      XZZZ      18.6659   YZZZ      16.2555   ZZZZ    -121.9729
 -----------------------------------------------------------------
 Calculating analytic gradient of the SCF energy
 Gradient of SCF Energy
            1           2           3           4
    1   0.0000141  -0.0001156   0.0000637   0.0000378
    2   0.0000252  -0.0001310   0.0000343   0.0000715
    3  -0.0000027  -0.0000933   0.0000977  -0.0000017
 Max gradient component =       1.310E-04
 RMS gradient           =       7.154E-05
 Gradient time:  CPU 0.85 s  wall 0.88 s
 Geometry Optimization Parameters
   NAtoms,    NIC,     NZ,  NCons,   NDum,   NFix, NCnnct, MaxDiis
        4      14       4       0       0       0       0       0

 Cartesian Hessian Update
 Hessian Updated using BFGS Update


** GEOMETRY OPTIMIZATION IN DELOCALIZED INTERNAL COORDINATES **
   Searching for a Minimum

   Optimization Cycle:  12

                       Coordinates (Angstroms)
     ATOM                X               Y               Z
      1  Cl        0.0449663722    0.4041316140    0.0502877214
      2  O         0.0691609898   -0.3683553209    1.3909457205
      3  O         1.6090445989    0.4275430532   -0.7879483599
      4  H         1.6945251208   -0.4649677710   -1.1617797496
   Point Group: c1    Number of degrees of freedom:     6


   Energy is   -611.130285530

 Hessian Updated using BFGS Update

  6 Hessian modes will be used to form the next step
  Hessian Eigenvalues:
     0.014192    0.106035    0.156409    0.201101    0.527741    0.588191

 Minimum Search - Taking Simple RFO Step
 Searching for Lamda that Minimizes Along All modes
 Value Taken    Lamda =   0.00000000
 Step Taken.  Stepsize is  0.000043

                             Maximum     Tolerance    Cnvgd?
         Gradient           0.000002      0.000003     YES
         Displacement       0.000040      0.000012      NO
         Energy change     -0.000000      0.000000      NO


 New Cartesian Coordinates Obtained by Inverse Iteration

 Displacement from previous Coordinates is:  0.000047
 ----------------------------------------------------------------
             Standard Nuclear Orientation (Angstroms)
    I     Atom           X                Y                Z
 ----------------------------------------------------------------
    1      Cl      0.0449627211     0.4041226803     0.0502875425
    2      O       0.0691549220    -0.3683487369     1.3909558420
    3      O       1.6090536001     0.4275402574    -0.7879437536
    4      H       1.6945258385    -0.4649626255    -1.1617942987
 ----------------------------------------------------------------
 Nuclear Repulsion Energy =   109.0240801569 hartrees
 There are       17 alpha and       17 beta electrons
 Applying Cartesian multipole field
    Component          Value
    ---------          -----
     (2,0,0)        1.00000E-11
     (0,2,0)        2.00000E-11
     (0,0,2)       -3.00000E-11
 Nucleus-field energy     =    -0.0000000011 hartrees
 Requested basis set is 6-311++G(d,p)
 There are 30 shells and 81 basis functions
 A cutoff of  1.0D-11 yielded    450 shell pairs
 There are      3370 function pairs (      3632 Cartesian)
 Smallest overlap matrix eigenvalue = 3.26E-03
 Guess MOs from SCF MO coefficient file
 Reading MOs from coefficient file
 Reading MOs from coefficient file
 A restricted hybrid HF-DFT SCF calculation will be
 performed using Pulay DIIS extrapolation
 Exchange:     0.2000 Hartree-Fock + 0.0800 Slater + 0.7200 B88
 Correlation:  0.1900 VWN1RPA + 0.8100 LYP
 Using SG-1 standard quadrature grid
 SCF converges when DIIS error is below 1.0E-08
 Geometry optimization detected.  Setting ReadMinima to 0
 Setting SaveMinima to 0
 ---------------------------------------
  Cycle       Energy         DIIS Error
 ---------------------------------------
    1    -611.1302831330      1.05E-06
    2    -611.1302855299      1.41E-07
    3    -611.1302855298      3.35E-07
    4    -611.1302855297      7.52E-08
    5    -611.1302855295      3.22E-08
    6    -611.1302855293      5.82E-09 Convergence criterion met
 ---------------------------------------
 SCF time:  CPU 1.35 s  wall 1.35 s
 SCF   energy in the final basis set = -611.1302855293
 Total energy in the final basis set = -611.1302855293

 --------------------------------------------------------------

                    Orbital Energies (a.u.)
 --------------------------------------------------------------

 Alpha MOs
 -- Occupied --
******* -19.209 -19.166  -9.627  -7.393  -7.387  -7.376  -1.127
 -1.046  -0.799  -0.568  -0.502  -0.494  -0.438  -0.372  -0.338
 -0.275
 -- Virtual --
 -0.123  -0.034  -0.020   0.033   0.060   0.078   0.086   0.121
  0.164   0.174   0.185   0.197   0.221   0.254   0.274   0.330
  0.393   0.413   0.418   0.488   0.694   0.697   0.736   0.739
  0.905   1.016   1.042   1.044   1.072   1.095   1.113   1.130
  1.322   1.376   1.515   1.577   1.973   2.120   2.129   2.265
  2.461   2.769   2.799   2.804   2.876   2.886   3.044   3.051
  3.149   3.414   3.757   4.887   4.913   4.946   4.970   5.043
  5.397   9.604  25.694  25.892  26.368  49.772  49.794 215.556
 --------------------------------------------------------------

          Ground-State Mulliken Net Atomic Charges

     Atom                 Charge (a.u.)
  ----------------------------------------
      1 Cl                    0.442766
      2 O                    -0.380971
      3 O                    -0.339952
      4 H                     0.278157
  ----------------------------------------
  Sum of atomic charges =     0.000000

 -----------------------------------------------------------------
                    Cartesian Multipole Moments
 -----------------------------------------------------------------
    Charge (ESU x 10^10)
                 0.0000
    Dipole Moment (Debye)
         X      -0.5107      Y      -0.2258      Z      -2.7743
       Tot       2.8299
    Quadrupole Moments (Debye-Ang)
        XX     -24.0604     XY      -3.3897     YY     -23.7795
        XZ      -1.2725     YZ       2.9689     ZZ     -26.4500
    Octopole Moments (Debye-Ang^2)
       XXX     -35.2979    XXY     -10.1393    XYY     -11.0225
       YYY     -14.2024    XXZ      -5.3356    XYZ       3.5796
       YYZ      -4.5127    XZZ      -9.8018    YZZ      -5.7987
       ZZZ     -17.7168
    Hexadecapole Moments (Debye-Ang^3)
      XXXX    -123.6498   XXXY     -21.5627   XXYY     -27.6587
      XYYY     -12.1373   YYYY     -46.6937   XXXZ      18.2255
      XXYZ      10.5966   XYYZ       7.5705   YYYZ      14.7091
      XXZZ     -35.5995   XYZZ      -7.6117   YYZZ     -27.0112
      XZZZ      18.6659   YZZZ      16.2554   ZZZZ    -121.9734
 -----------------------------------------------------------------
 Calculating analytic gradient of the SCF energy
 Gradient of SCF Energy
            1           2           3           4
    1   0.0000122  -0.0001156   0.0000658   0.0000376
    2   0.0000255  -0.0001314   0.0000338   0.0000721
    3  -0.0000028  -0.0000923   0.0000969  -0.0000018
 Max gradient component =       1.314E-04
 RMS gradient           =       7.153E-05
 Gradient time:  CPU 0.85 s  wall 0.85 s
 Geometry Optimization Parameters
   NAtoms,    NIC,     NZ,  NCons,   NDum,   NFix, NCnnct, MaxDiis
        4      14       4       0       0       0       0       0

 Cartesian Hessian Update
 Hessian Updated using BFGS Update
**WARNING** Hereditary positive definiteness endangered
**WARNING** Small Scalar Product
 Hessian Update Skipped this cycle


** GEOMETRY OPTIMIZATION IN DELOCALIZED INTERNAL COORDINATES **
   Searching for a Minimum

   Optimization Cycle:  13

                       Coordinates (Angstroms)
     ATOM                X               Y               Z
      1  Cl        0.0449627211    0.4041226803    0.0502875425
      2  O         0.0691549220   -0.3683487369    1.3909558420
      3  O         1.6090536001    0.4275402574   -0.7879437536
      4  H         1.6945258385   -0.4649626255   -1.1617942987
   Point Group: c1    Number of degrees of freedom:     6


   Energy is   -611.130285529

 Hessian Updated using BFGS Update
**WARNING** Hereditary positive definiteness endangered
**WARNING** Small Scalar Product
 Hessian Update Skipped this cycle

  6 Hessian modes will be used to form the next step
  Hessian Eigenvalues:
     0.014192    0.106035    0.156409    0.201101    0.527741    0.588191

 Minimum Search - Taking Simple RFO Step
 Searching for Lamda that Minimizes Along All modes
 Value Taken    Lamda =   0.00000000
 Step Taken.  Stepsize is  0.000002

                             Maximum     Tolerance    Cnvgd?
         Gradient           0.000001      0.000003     YES
         Displacement       0.000001      0.000012     YES
         Energy change      0.000000      0.000000     YES


                       Distance Matrix (Angstroms)
             Cl(  1)   O (  2)   O (  3)
   O (  2)  1.547478
   O (  3)  1.774700  2.784301
   H (  4)  2.223850  3.027821  0.971407

 Final energy is   -611.13028552931473     


 ******************************
 **  OPTIMIZATION CONVERGED  **
 ******************************

                       Coordinates (Angstroms)
     ATOM                X               Y               Z
      1  Cl        0.0449627211    0.4041226803    0.0502875425
      2  O         0.0691549220   -0.3683487369    1.3909558420
      3  O         1.6090536001    0.4275402574   -0.7879437536
      4  H         1.6945258385   -0.4649626255   -1.1617942987

Z-matrix Print:
$molecule
0 1
Cl
O  1 1.547478
O  1 1.774700 2 113.703820
H  3 0.971407 1 104.311798 2 75.244895 0
$end


 --------------------------------------------------------------

                    Orbital Energies (a.u.)
 --------------------------------------------------------------

 Alpha MOs
 -- Occupied --
******* -19.209 -19.166  -9.627  -7.393  -7.387  -7.376  -1.127
 -1.046  -0.799  -0.568  -0.502  -0.494  -0.438  -0.372  -0.338
 -0.275
 -- Virtual --
 -0.123  -0.034  -0.020   0.033   0.060   0.078   0.086   0.121
  0.164   0.174   0.185   0.197   0.221   0.254   0.274   0.330
  0.393   0.413   0.418   0.488   0.694   0.697   0.736   0.739
  0.905   1.016   1.042   1.044   1.072   1.095   1.113   1.130
  1.322   1.376   1.515   1.577   1.973   2.120   2.129   2.265
  2.461   2.769   2.799   2.804   2.876   2.886   3.044   3.051
  3.149   3.414   3.757   4.887   4.913   4.946   4.970   5.043
  5.397   9.604  25.694  25.892  26.368  49.772  49.794 215.556
 --------------------------------------------------------------

          Ground-State Mulliken Net Atomic Charges

     Atom                 Charge (a.u.)
  ----------------------------------------
      1 Cl                    0.442766
      2 O                    -0.380971
      3 O                    -0.339952
      4 H                     0.278157
  ----------------------------------------
  Sum of atomic charges =     0.000000

 -----------------------------------------------------------------
                    Cartesian Multipole Moments
 -----------------------------------------------------------------
    Charge (ESU x 10^10)
                 0.0000
    Dipole Moment (Debye)
         X      -0.5107      Y      -0.2258      Z      -2.7743
       Tot       2.8299
    Quadrupole Moments (Debye-Ang)
        XX     -24.0604     XY      -3.3897     YY     -23.7795
        XZ      -1.2725     YZ       2.9689     ZZ     -26.4500
    Octopole Moments (Debye-Ang^2)
       XXX     -35.2979    XXY     -10.1393    XYY     -11.0225
       YYY     -14.2024    XXZ      -5.3356    XYZ       3.5796
       YYZ      -4.5127    XZZ      -9.8018    YZZ      -5.7987
       ZZZ     -17.7168
    Hexadecapole Moments (Debye-Ang^3)
      XXXX    -123.6498   XXXY     -21.5627   XXYY     -27.6587
      XYYY     -12.1373   YYYY     -46.6937   XXXZ      18.2255
      XXYZ      10.5966   XYYZ       7.5705   YYYZ      14.7091
      XXZZ     -35.5995   XYZZ      -7.6117   YYZZ     -27.0112
      XZZZ      18.6659   YZZZ      16.2554   ZZZZ    -121.9734
 -----------------------------------------------------------------
Archival summary:
1\1\TWL01\OPT\ProcedureUnspecified\BasisUnspecified\l121\taweetha\TueSep1210:27:382017TueSep1210:27:382017\0\\#,OPT,ProcedureUnspecified,BasisUnspecified,\\0,1\Cl\O,1,1.54748\O,1,1.7747,2,113.704\H,3,0.971407,1,104.312,2,75.2449,0\\\@

 Total job time:  43.38s(wall), 43.02s(cpu) 
 Tue Sep 12 10:27:38 2017

        *************************************************************
        *                                                           *
        *  Thank you very much for using Q-Chem.  Have a nice day.  *
        *                                                           *
        *************************************************************


 
User input: 2 of 3 
 
TWL01 127.0.1
Q-Chem Developer Version! Running on 127.0.1.*
                  Welcome to Q-Chem
     A Quantum Leap Into The Future Of Chemistry


 Q-Chem 4.4, Q-Chem, Inc., Pleasanton, CA (2016)

 Y. Shao,  Z. Gan,  E. Epifanovsky,  A. T. B. Gilbert,  M. Wormit,  
 J. Kussmann,  A. W. Lange,  A. Behn,  J. Deng,  X. Feng,  D. Ghosh,  
 M. Goldey,  P. R. Horn,  L. D. Jacobson,  I. Kaliman,  F. Rob,  
 R. Z. Khaliullin,  T. Kus,  A. Landau,  J. Liu,  E. I. Proynov,  Y. M. Rhee,  
 R. M. Richard,  M. A. Rohrdanz,  R. P. Steele,  E. J. Sundstrom,  
 H. L. Woodcock III,  P. M. Zimmerman,  D. Zuev,  B. Albrecht,  E. Alguire,  
 B. Austin,  S. A. Baeppler,  G. J. O. Beran,  Y. A. Bernard,  E. Berquist,  
 K. Brandhorst,  K. B. Bravaya,  S. T. Brown,  D. Casanova,  C.-M. Chang,  
 Y. Chen,  S. H. Chien,  K. D. Closser,  M. P. Coons,  D. L. Crittenden,  
 S. Dasgupta,  M. Diedenhofen,  R. A. DiStasio Jr.,  H. Do,  A. D. Dutoi,  
 R. G. Edgar,  P.-T. Fang,  S. Fatehi,  Q. Feng,  L. Fusti-Molnar,  
 A. Ghysels,  A. Golubeva-Zadorozhnaya,  J. Gomes,  A. Gunina,  
 M. W. D. Hanson-Heine,  P. H. P. Harbach,  A. W. Hauser,  J. E. Herr,  
 E. G. Hohenstein,  Z. C. Holden,  K. Hui,  T.-C. Jagau,  H. Ji,  B. Kaduk,  
 K. Khistyaev,  Jaehoon Kim,  Jihan Kim,  R. A. King,  P. Klunzinger,  
 K. Koh,  D. Kosenkov,  T. Kowalczyk,  C. M. Krauter,  A. Kunitsa,  
 K. U. Lao,  A. Laurent,  K. V. Lawler,  J. Lee,  D. Lefrancois,  S. Lehtola,  
 S. V. Levchenko,  C. Y. Lin,  Y.-S. Lin,  F. Liu,  E. Livshits,  
 R. C. Lochan,  A. Luenser,  P. Manohar,  S. F. Manzer,  S.-P. Mao,  Y. Mao,  
 N. Mardirossian,  A. V. Marenich,  L. A. Martinez-Martinez,  S. A. Maurer,  
 N. J. Mayhall,  J.-M. Mewes,  A. F. Morrison,  K. Nanda,  T. S. Nguyen-Beck,  
 C. M. Oana,  R. Olivares-Amaya,  D. P. O'Neill,  J. A. Parkhill,  
 T. M. Perrine,  R. Peverati,  P. A. Pieniazek,  F. Plasser,  A. Prociuk,  
 D. R. Rehn,  E. Rosta,  N. J. Russ,  N. Sergueev,  S. M. Sharada,  
 S. Sharma,  D. W. Small,  A. Sodt,  T. Stauch,  T. Stein,  D. Stuck,  
 Y.-C. Su,  A. J. W. Thom,  T. Tsuchimochi,  L. Vogt,  O. Vydrov,  T. Wang,  
 M. A. Watson,  J. Wenzel,  A. White,  C. F. Williams,  V. Vanovschi,  
 K. Yao,  S. Yeganeh,  S. R. Yost,  Z.-Q. You,  I. Y. Zhang,  X. Zhang,  
 Y. Zhao,  B. R. Brooks,  G. K. L. Chan,  D. M. Chipman,  C. J. Cramer,  
 W. A. Goddard III,  M. S. Gordon,  W. J. Hehre,  A. Klamt,  
 H. F. Schaefer III,  M. W. Schmidt,  C. D. Sherrill,  D. G. Truhlar,  
 A. Warshel,  X. Xu,  A. Aspuru-Guzik,  R. Baer,  A. T. Bell,  N. A. Besley,  
 J.-D. Chai,  A. Dreuw,  B. D. Dunietz,  T. R. Furlani,  S. R. Gwaltney,  
 C.-P. Hsu,  Y. Jung,  J. Kong,  D. S. Lambrecht,  W. Liang,  C. Ochsenfeld,  
 V. A. Rassolov,  L. V. Slipchenko,  J. E. Subotnik,  T. Van Voorhis,  
 J. M. Herbert,  A. I. Krylov,  P. M. W. Gill,  M. Head-Gordon

 Contributors to earlier versions of Q-Chem not listed above: 
 R. D. Adamson,  J. Baker,  E. F. C. Byrd,  A. K. Chakraborty,  C.-L. Cheng,  
 H. Dachsel,  R. J. Doerksen,  G. Hawkins,  A. Heyden,  S. Hirata,  
 G. Kedziora,  F. J. Keil,  C. Kelley,  P. P. Korambath,  W. Kurlancheek,  
 A. M. Lee,  M. S. Lee,  D. Liotard,  I. Lotan,  P. E. Maslen,  N. Nair,  
 D. Neuhauser,  R. Olson,  B. Peters,  J. Ritchie,  N. E. Schultz,  
 N. Shenvi,  A. C. Simmonett,  K. S. Thanthiriwatte,  Q. Wu,  W. Zhang

 Please cite Q-Chem as follows:
 Y. Shao et al., Mol. Phys. 113, 184-215 (2015)
 DOI: 10.1080/00268976.2014.952696

 Q-Chem 4.4.2 for Intel X86 EM64T Linux

 Parts of Q-Chem use Armadillo 5.200.1 (Boston Tea Smuggler).
 http://arma.sourceforge.net/

 Q-Chem begins on Tue Sep 12 10:27:38 2017  


Host: 0

     Scratch files written to /scratch/taweetham/qchem28700//
The previous job contains 0 fragments, simply inherited here
FILE_GEOM_ORG=        593

Checking the input file for inconsistencies... 	...done.

--------------------------------------------------------------
User input:
--------------------------------------------------------------

$molecule
read
$end

$rem
   JOB_TYPE = frequency
   SCF_GUESS =read
   BASIS  =  6-311++G**
   METHOD  =  B3LYP
$end

--------------------------------------------------------------
 ----------------------------------------------------------------
             Standard Nuclear Orientation (Angstroms)
    I     Atom           X                Y                Z
 ----------------------------------------------------------------
    1      Cl     -0.1506882750    -0.4502252414     0.0203372505
    2      O      -1.3256444963     0.5560348892    -0.0197535206
    3      O       1.4461813961     0.3116804301    -0.1177473886
    4      H       1.5974054776     0.7121065501     0.7542740155
 ----------------------------------------------------------------
 Molecular Point Group                 C1    NOp =  1
 Largest Abelian Subgroup              C1    NOp =  1
 Nuclear Repulsion Energy =   109.0240801569 hartrees
 There are       17 alpha and       17 beta electrons
 Requested basis set is 6-311++G(d,p)
 There are 30 shells and 81 basis functions

 Total QAlloc Memory Limit   2000 MB
 Mega-Array Size        61 MB
 MEM_STATIC part        62 MB

                       Distance Matrix (Angstroms)
             Cl(  1)   O (  2)   O (  3)
   O (  2)  1.547478
   O (  3)  1.774700  2.784301
   H (  4)  2.223850  3.027821  0.971407

 A cutoff of  1.0D-11 yielded    450 shell pairs
 There are      3370 function pairs (      3632 Cartesian)

 -------------------------------------------------------
 OpenMP Integral Computing Module                       
 Release: version 1.0, May 2013, Q-Chem Inc. Pittsburgh 
 -------------------------------------------------------
 Integral Job Info:
 Integral job number is                      11
 Integral operator is                         1
 short-range coefficients                     0
 long-range coefficients              100000000
 Omega coefficients                           0
 if combine SR and LR in K                    0
 Integral screening is                        0
 Integral computing path is                   2
 max size of driver memory is            800000
 size of driver memory is                593474
 size of scratch memory is              8013252
 max col of scratch BK array               1296
 max len of scratch array in speh3          155
 max len of scratch index in speh4           18
 max int batch size is                      520
 min int batch size is                       52
 fixed nKL is                                52
 max L of basis functions is                  2
 order of int derivative is                   0
 number of shells is                         30
 number of basis is                          84
 number of cartesian basis is                84
 number of contracted shell pairs           450
 number of primitive shell pairs           1338
 maxK2 (contraction) of shell pair           36
 max number of K2 of shell pair               1
 max number of CS2 of shell pair             52
 max number of PS2 of shell pair            132
 mem total for path MDJ                   12494
 -------------------------------------------------------
 Smallest overlap matrix eigenvalue = 3.26E-03
 Guess MOs from SCF MO coefficient file
 Reading MOs from coefficient file
 Reading MOs from coefficient file
 A restricted hybrid HF-DFT SCF calculation will be
 performed using Pulay DIIS extrapolation
 Exchange:     0.2000 Hartree-Fock + 0.0800 Slater + 0.7200 B88
 Correlation:  0.1900 VWN1RPA + 0.8100 LYP
 Using SG-1 standard quadrature grid
 SCF converges when DIIS error is below 1.0E-08
 Inaccurate integrated density:
   Number of electrons =    34
   Numerical integral  =    32.741811426366
   Relative error      =    -3.7005546283 %
 ---------------------------------------
  Cycle       Energy         DIIS Error
 ---------------------------------------
    1    -610.1247378324      6.65E-02
    2    -610.3246607718      3.29E-02
    3    -606.6057649044      6.76E-02
    4    -611.0680453913      8.79E-03
    5    -611.0762047192      9.02E-03
    6    -611.1229482814      3.48E-03
    7    -611.1298583017      7.36E-04
    8    -611.1301644117      3.47E-04
    9    -611.1302511342      1.05E-04
   10    -611.1302596415      9.16E-06
   11    -611.1302597305      3.19E-06
   12    -611.1302597396      1.07E-06
   13    -611.1302597407      2.01E-07
   14    -611.1302597408      6.16E-08
   15    -611.1302597411      1.13E-08
   16    -611.1302597411      1.74E-09 Convergence criterion met
 ---------------------------------------
 SCF time:  CPU 3.62 s  wall 3.65 s
 SCF   energy in the final basis set = -611.1302597411
 Total energy in the final basis set = -611.1302597411

 --------------------------------------------------------------

                    Orbital Energies (a.u.)
 --------------------------------------------------------------

 Alpha MOs
 -- Occupied --
******* -19.209 -19.166  -9.627  -7.393  -7.387  -7.377  -1.127
 -1.046  -0.799  -0.568  -0.502  -0.494  -0.438  -0.372  -0.338
 -0.275
 -- Virtual --
 -0.123  -0.034  -0.020   0.033   0.060   0.078   0.086   0.120
  0.164   0.174   0.185   0.197   0.221   0.254   0.274   0.330
  0.393   0.413   0.419   0.488   0.694   0.697   0.736   0.739
  0.906   1.016   1.042   1.044   1.072   1.095   1.113   1.129
  1.322   1.376   1.515   1.577   1.974   2.120   2.129   2.265
  2.461   2.769   2.799   2.804   2.876   2.886   3.044   3.051
  3.149   3.414   3.757   4.887   4.913   4.946   4.970   5.043
  5.397   9.604  25.694  25.892  26.368  49.772  49.794 215.556
 --------------------------------------------------------------

          Ground-State Mulliken Net Atomic Charges

     Atom                 Charge (a.u.)
  ----------------------------------------
      1 Cl                    0.442561
      2 O                    -0.380818
      3 O                    -0.339928
      4 H                     0.278185
  ----------------------------------------
  Sum of atomic charges =     0.000000

 -----------------------------------------------------------------
                    Cartesian Multipole Moments
 -----------------------------------------------------------------
    Charge (ESU x 10^10)
                -0.0000
    Dipole Moment (Debye)
         X       1.7689      Y      -1.4009      Z       1.7070
       Tot       2.8294
    Quadrupole Moments (Debye-Ang)
        XX     -26.8784     XY       3.0844     YY     -23.0448
        XZ       2.8310     YZ       1.3538     ZZ     -23.0615
    Octopole Moments (Debye-Ang^2)
       XXX       4.7802    XXY      -0.3588    XYY       1.9562
       YYY      -1.7481    XXZ       5.0310    XYZ       2.2505
       YYZ       1.2763    XZZ       2.6795    YZZ       0.6193
       ZZZ       1.4425
    Hexadecapole Moments (Debye-Ang^3)
      XXXX    -168.3710   XXXY       8.5297   XXYY     -34.2853
      XYYY       2.7755   YYYY     -51.1244   XXXZ       8.6105
      XXYZ       3.6093   XYYZ       2.0367   YYYZ       1.1729
      XXZZ     -30.0957   XYZZ       2.3151   YYZZ     -13.0062
      XZZZ       2.6902   YZZZ       1.5261   ZZZZ     -24.4000
 -----------------------------------------------------------------
 Calculating MO derivatives via CPSCF
   1         3          12      0.193740    0.081490
   2         3          12      0.024391    0.008900
   3         3          12      0.002456    0.000802
   4         3          12      0.000199    0.000081
   5        12           3      0.000009    0.000004
   6        15           0      0.000000    0.000000    Roots Converged
 Calculating analytic Hessian of the SCF energy
 Polarizability Matrix (a.u.)
            1           2           3
    1 -41.6956044   1.1150475  -0.7176584
    2   1.1150475 -21.2807304  -0.2577086
    3  -0.7176584  -0.2577086 -16.3530899

 Direct stationary perturbation theory relativistic correction:

 rels  =       0.837841546781
 relv  =      -3.017632751364
 rel2e =       0.681894851065
 E_rel =      -1.497896353517

 Hessian of the SCF Energy
            1           2           3           4           5           6
    1   0.2877497  -0.0951146   0.0057628  -0.1950576   0.1519585  -0.0068565
    2  -0.0951146   0.2328907  -0.0067685   0.1465908  -0.1701066   0.0105695
    3   0.0057628  -0.0067685   0.0161627  -0.0061430   0.0077606  -0.0035895
    4  -0.1950576   0.1465908  -0.0061430   0.2065160  -0.1556045   0.0064795
    5   0.1519585  -0.1701066   0.0077606  -0.1556045   0.1523497  -0.0083327
    6  -0.0068565   0.0105695  -0.0035895   0.0064795  -0.0083327   0.0026078
    7  -0.0820284  -0.0312086   0.0174008  -0.0105109  -0.0005861   0.0019441
    8  -0.0505011  -0.0572364   0.0094027   0.0072741   0.0176618  -0.0046181
    9  -0.0022728  -0.0128759  -0.0227373  -0.0015983   0.0034727   0.0025253
   10  -0.0106637  -0.0202676  -0.0170207  -0.0009475   0.0042321  -0.0015671
   11  -0.0063428  -0.0055477  -0.0103947   0.0017397   0.0000951   0.0023812
   12   0.0033665   0.0090749   0.0101640   0.0012618  -0.0029006  -0.0015436
            7           8           9          10          11          12
    1  -0.0820284  -0.0505011  -0.0022728  -0.0106637  -0.0063428   0.0033665
    2  -0.0312086  -0.0572364  -0.0128759  -0.0202676  -0.0055477   0.0090749
    3   0.0174008   0.0094027  -0.0227373  -0.0170207  -0.0103947   0.0101640
    4  -0.0105109   0.0072741  -0.0015983  -0.0009475   0.0017397   0.0012618
    5  -0.0005861   0.0176618   0.0034727   0.0042321   0.0000951  -0.0029006
    6   0.0019441  -0.0046181   0.0025253  -0.0015671   0.0023812  -0.0015436
    7   0.1283381   0.0704353   0.0417638  -0.0357987  -0.0386406  -0.0611087
    8   0.0704353   0.1263280   0.1796242  -0.0272083  -0.0867534  -0.1844088
    9   0.0417638   0.1796242   0.4381636  -0.0378927  -0.1702210  -0.4179516
   10  -0.0357987  -0.0272083  -0.0378927   0.0474098   0.0432437   0.0564804
   11  -0.0386406  -0.0867534  -0.1702210   0.0432437   0.0922061   0.1782345
   12  -0.0611087  -0.1844088  -0.4179516   0.0564804   0.1782345   0.4093312
 Gradient time:  CPU 19.72 s  wall 19.72 s
 **********************************************************************
 **                                                                  **
 **                       VIBRATIONAL ANALYSIS                       **
 **                       --------------------                       **
 **                                                                  **
 **        VIBRATIONAL FREQUENCIES (CM**-1) AND NORMAL MODES         **
 **     FORCE CONSTANTS (mDYN/ANGSTROM) AND REDUCED MASSES (AMU)     **
 **                  INFRARED INTENSITIES (KM/MOL)                   **
 **                                                                  **
 **********************************************************************


 Mode:                 1                      2                      3
 Frequency:       286.99                 365.28                 549.89
 Force Cnst:      0.2288                 0.1047                 3.0546
 Red. Mass:       4.7155                 1.3321                17.1452
 IR Active:          YES                    YES                    YES
 IR Intens:        3.924                149.585                 87.052
 Raman Active:       YES                    YES                    YES
               X      Y      Z        X      Y      Z        X      Y      Z
 Cl        -0.006 -0.160 -0.004   -0.003  0.019 -0.028   -0.323 -0.261  0.035
 O          0.289  0.180  0.007   -0.049 -0.015  0.045   -0.002  0.132 -0.016
 O         -0.238  0.130  0.011    0.081 -0.080  0.036    0.688  0.431 -0.071
 H         -0.608  0.626 -0.152   -0.414  0.847 -0.302    0.332  0.119  0.140
 TransDip  -0.047 -0.016 -0.040   -0.174  0.316 -0.151   -0.287 -0.081  0.014

 Mode:                 4                      5                      6
 Frequency:       900.45                1126.85                3734.07
 Force Cnst:      8.3872                 0.8144                 8.7733
 Red. Mass:      17.5569                 1.0885                 1.0679
 IR Active:          YES                    YES                    YES
 IR Intens:       72.745                 46.065                 80.999
 Raman Active:       YES                    YES                    YES
               X      Y      Z        X      Y      Z        X      Y      Z
 Cl        -0.307  0.255 -0.017   -0.003 -0.017 -0.014    0.000  0.000  0.000
 O          0.651 -0.564  0.027   -0.007  0.013 -0.000    0.000 -0.000 -0.000
 O          0.007 -0.005  0.017   -0.042  0.001  0.048   -0.010 -0.026 -0.057
 H          0.219  0.192 -0.115    0.888  0.365 -0.270    0.148  0.407  0.899
 TransDip  -0.264  0.070 -0.009    0.196  0.093 -0.018    0.193  0.118  0.178

 STANDARD THERMODYNAMIC QUANTITIES AT   298.15 K  AND     1.00 ATM

   This Molecule has  0 Imaginary Frequencies
   Zero point vibrational energy:        9.955 kcal/mol

   Atom    1 Element Cl Has Mass   34.96885
   Atom    2 Element O  Has Mass   15.99491
   Atom    3 Element O  Has Mass   15.99491
   Atom    4 Element H  Has Mass    1.00783
   Molecular Mass:    67.966500 amu
   Principal axes and moments of inertia in amu*Bohr^2:
                             1           2           3
    Eigenvalues --       52.99841   234.57819   282.14740
          X               0.99960     0.02040     0.01968
          Y              -0.02124     0.99884     0.04315
          Z              -0.01878    -0.04355     0.99887
   Rotational Symmetry Number is   1
   The Molecule is an Asymmetric Top
   Translational Enthalpy:        0.889 kcal/mol
   Rotational Enthalpy:           0.889 kcal/mol
   Vibrational Enthalpy:         10.612 kcal/mol
   gas constant (RT):             0.592 kcal/mol
   Translational Entropy:        38.567  cal/mol.K
   Rotational Entropy:           22.777  cal/mol.K
   Vibrational Entropy:           3.331  cal/mol.K

   Total Enthalpy:               12.982 kcal/mol
   Total Entropy:                64.674  cal/mol.K

 ======================================================================

 STANDARD THERMODYNAMIC QUANTITIES FOR ANHARMONIC VIBRATION -- TOSH

   Zero point vibrational energy: ************ kcal/mol

   Vibrational Enthalpy:   ************ kcal/mol
   Vibrational Entropy:           0.000  cal/mol.K

   Total Enthalpy:         ************ kcal/mol
   Total Entropy:                61.344  cal/mol.K

 ======================================================================

 STANDARD THERMODYNAMIC QUANTITIES FOR ANHARMONIC VIBRATION -- VPT2

   Zero point vibrational energy: ************ kcal/mol

   Vibrational Enthalpy:   ************ kcal/mol
   Vibrational Entropy:           0.000  cal/mol.K

   Total Enthalpy:         ************ kcal/mol
   Total Entropy:                61.344  cal/mol.K

 ======================================================================

Archival summary:
1\1\TWL01\FREQ\ProcedureUnspecified\BasisUnspecified\l121\taweetha\TueSep1210:28:012017TueSep1210:28:012017\0\\#,FREQ,ProcedureUnspecified,BasisUnspecified,\\0,1\Cl\O,1,1.54748\O,1,1.7747,2,113.704\H,3,0.971407,1,104.312,2,75.2449,0\\\@

 Total job time:  23.43s(wall), 23.39s(cpu) 
 Tue Sep 12 10:28:01 2017

        *************************************************************
        *                                                           *
        *  Thank you very much for using Q-Chem.  Have a nice day.  *
        *                                                           *
        *************************************************************


 
User input: 3 of 3 
 
TWL01 127.0.1
Q-Chem Developer Version! Running on 127.0.1.*
                  Welcome to Q-Chem
     A Quantum Leap Into The Future Of Chemistry


 Q-Chem 4.4, Q-Chem, Inc., Pleasanton, CA (2016)

 Y. Shao,  Z. Gan,  E. Epifanovsky,  A. T. B. Gilbert,  M. Wormit,  
 J. Kussmann,  A. W. Lange,  A. Behn,  J. Deng,  X. Feng,  D. Ghosh,  
 M. Goldey,  P. R. Horn,  L. D. Jacobson,  I. Kaliman,  F. Rob,  
 R. Z. Khaliullin,  T. Kus,  A. Landau,  J. Liu,  E. I. Proynov,  Y. M. Rhee,  
 R. M. Richard,  M. A. Rohrdanz,  R. P. Steele,  E. J. Sundstrom,  
 H. L. Woodcock III,  P. M. Zimmerman,  D. Zuev,  B. Albrecht,  E. Alguire,  
 B. Austin,  S. A. Baeppler,  G. J. O. Beran,  Y. A. Bernard,  E. Berquist,  
 K. Brandhorst,  K. B. Bravaya,  S. T. Brown,  D. Casanova,  C.-M. Chang,  
 Y. Chen,  S. H. Chien,  K. D. Closser,  M. P. Coons,  D. L. Crittenden,  
 S. Dasgupta,  M. Diedenhofen,  R. A. DiStasio Jr.,  H. Do,  A. D. Dutoi,  
 R. G. Edgar,  P.-T. Fang,  S. Fatehi,  Q. Feng,  L. Fusti-Molnar,  
 A. Ghysels,  A. Golubeva-Zadorozhnaya,  J. Gomes,  A. Gunina,  
 M. W. D. Hanson-Heine,  P. H. P. Harbach,  A. W. Hauser,  J. E. Herr,  
 E. G. Hohenstein,  Z. C. Holden,  K. Hui,  T.-C. Jagau,  H. Ji,  B. Kaduk,  
 K. Khistyaev,  Jaehoon Kim,  Jihan Kim,  R. A. King,  P. Klunzinger,  
 K. Koh,  D. Kosenkov,  T. Kowalczyk,  C. M. Krauter,  A. Kunitsa,  
 K. U. Lao,  A. Laurent,  K. V. Lawler,  J. Lee,  D. Lefrancois,  S. Lehtola,  
 S. V. Levchenko,  C. Y. Lin,  Y.-S. Lin,  F. Liu,  E. Livshits,  
 R. C. Lochan,  A. Luenser,  P. Manohar,  S. F. Manzer,  S.-P. Mao,  Y. Mao,  
 N. Mardirossian,  A. V. Marenich,  L. A. Martinez-Martinez,  S. A. Maurer,  
 N. J. Mayhall,  J.-M. Mewes,  A. F. Morrison,  K. Nanda,  T. S. Nguyen-Beck,  
 C. M. Oana,  R. Olivares-Amaya,  D. P. O'Neill,  J. A. Parkhill,  
 T. M. Perrine,  R. Peverati,  P. A. Pieniazek,  F. Plasser,  A. Prociuk,  
 D. R. Rehn,  E. Rosta,  N. J. Russ,  N. Sergueev,  S. M. Sharada,  
 S. Sharma,  D. W. Small,  A. Sodt,  T. Stauch,  T. Stein,  D. Stuck,  
 Y.-C. Su,  A. J. W. Thom,  T. Tsuchimochi,  L. Vogt,  O. Vydrov,  T. Wang,  
 M. A. Watson,  J. Wenzel,  A. White,  C. F. Williams,  V. Vanovschi,  
 K. Yao,  S. Yeganeh,  S. R. Yost,  Z.-Q. You,  I. Y. Zhang,  X. Zhang,  
 Y. Zhao,  B. R. Brooks,  G. K. L. Chan,  D. M. Chipman,  C. J. Cramer,  
 W. A. Goddard III,  M. S. Gordon,  W. J. Hehre,  A. Klamt,  
 H. F. Schaefer III,  M. W. Schmidt,  C. D. Sherrill,  D. G. Truhlar,  
 A. Warshel,  X. Xu,  A. Aspuru-Guzik,  R. Baer,  A. T. Bell,  N. A. Besley,  
 J.-D. Chai,  A. Dreuw,  B. D. Dunietz,  T. R. Furlani,  S. R. Gwaltney,  
 C.-P. Hsu,  Y. Jung,  J. Kong,  D. S. Lambrecht,  W. Liang,  C. Ochsenfeld,  
 V. A. Rassolov,  L. V. Slipchenko,  J. E. Subotnik,  T. Van Voorhis,  
 J. M. Herbert,  A. I. Krylov,  P. M. W. Gill,  M. Head-Gordon

 Contributors to earlier versions of Q-Chem not listed above: 
 R. D. Adamson,  J. Baker,  E. F. C. Byrd,  A. K. Chakraborty,  C.-L. Cheng,  
 H. Dachsel,  R. J. Doerksen,  G. Hawkins,  A. Heyden,  S. Hirata,  
 G. Kedziora,  F. J. Keil,  C. Kelley,  P. P. Korambath,  W. Kurlancheek,  
 A. M. Lee,  M. S. Lee,  D. Liotard,  I. Lotan,  P. E. Maslen,  N. Nair,  
 D. Neuhauser,  R. Olson,  B. Peters,  J. Ritchie,  N. E. Schultz,  
 N. Shenvi,  A. C. Simmonett,  K. S. Thanthiriwatte,  Q. Wu,  W. Zhang

 Please cite Q-Chem as follows:
 Y. Shao et al., Mol. Phys. 113, 184-215 (2015)
 DOI: 10.1080/00268976.2014.952696

 Q-Chem 4.4.2 for Intel X86 EM64T Linux

 Parts of Q-Chem use Armadillo 5.200.1 (Boston Tea Smuggler).
 http://arma.sourceforge.net/

 Q-Chem begins on Tue Sep 12 10:28:01 2017  


Host: 0

     Scratch files written to /scratch/taweetham/qchem28700//
The previous job contains 0 fragments, simply inherited here
FILE_GEOM_ORG=        593

Checking the input file for inconsistencies... 	...done.

--------------------------------------------------------------
User input:
--------------------------------------------------------------

$molecule
read
$end

$rem
   SOLVENT_METHOD  = SMD
   SCF_GUESS =read
   BASIS  =  6-311++G**
   METHOD  =  B3LYP
$end


--------------------------------------------------------------
 ----------------------------------------------------------------
             Standard Nuclear Orientation (Angstroms)
    I     Atom           X                Y                Z
 ----------------------------------------------------------------
    1      Cl      0.0449627211     0.4041226803     0.0502875425
    2      O       0.0691549220    -0.3683487369     1.3909558420
    3      O       1.6090536001     0.4275402574    -0.7879437536
    4      H       1.6945258385    -0.4649626255    -1.1617942987
 ----------------------------------------------------------------
 Nuclear Repulsion Energy =   109.0240801569 hartrees
 There are       17 alpha and       17 beta electrons
 Requested basis set is 6-311++G(d,p)
 There are 30 shells and 81 basis functions

 Total QAlloc Memory Limit   2000 MB
 Mega-Array Size        61 MB
 MEM_STATIC part        62 MB

                       Distance Matrix (Angstroms)
             Cl(  1)   O (  2)   O (  3)
   O (  2)  1.547478
   O (  3)  1.774700  2.784301
   H (  4)  2.223850  3.027821  0.971407

 A cutoff of  1.0D-08 yielded    437 shell pairs
 There are      3283 function pairs (      3536 Cartesian)

 -------------------------------------------------------
 OpenMP Integral Computing Module                       
 Release: version 1.0, May 2013, Q-Chem Inc. Pittsburgh 
 -------------------------------------------------------
 Integral Job Info:
 Integral job number is                      11
 Integral operator is                         1
 short-range coefficients                     0
 long-range coefficients              100000000
 Omega coefficients                           0
 if combine SR and LR in K                    0
 Integral screening is                        0
 Integral computing path is                   2
 max size of driver memory is            800000
 size of driver memory is                593474
 size of scratch memory is              8013252
 max col of scratch BK array               1296
 max len of scratch array in speh3          155
 max len of scratch index in speh4           18
 max int batch size is                      520
 min int batch size is                       52
 fixed nKL is                                52
 max L of basis functions is                  2
 order of int derivative is                   0
 number of shells is                         30
 number of basis is                          84
 number of cartesian basis is                84
 number of contracted shell pairs           437
 number of primitive shell pairs           1268
 maxK2 (contraction) of shell pair           36
 max number of K2 of shell pair               1
 max number of CS2 of shell pair             52
 max number of PS2 of shell pair            114
 mem total for path MDJ                   12286
 -------------------------------------------------------
 Smallest overlap matrix eigenvalue = 3.26E-03

 Scale SEOQF with 1.000000e-01/1.000000e-01/1.000000e-01

 Standard Electronic Orientation quadrupole field applied
 Nucleus-field energy     =    -0.0000000011 hartrees
 Guess MOs from SCF MO coefficient file
 Reading MOs from coefficient file
 Reading MOs from coefficient file
 A restricted hybrid HF-DFT SCF calculation will be
 performed using Pulay DIIS extrapolation
 Exchange:     0.2000 Hartree-Fock + 0.0800 Slater + 0.7200 B88
 Correlation:  0.1900 VWN1RPA + 0.8100 LYP
 Using SG-1 standard quadrature grid
 SCF converges when DIIS error is below 1.0E-05
 Inaccurate integrated density:
   Number of electrons =    34
   Numerical integral  =    33.131897570030
   Relative error      =    -2.5532424411 %
 ---------------------------------------
  Cycle       Energy         DIIS Error
 ---------------------------------------
    1    -610.6849902606      8.08E-02
    2    -605.8193582743      6.69E-02
    3    -598.2459988144      9.72E-02
    4    -610.5601823807      2.93E-02
    5    -609.9580979893      3.95E-02
    6    -611.0400940183      1.05E-02
    7    -611.0891686979      7.20E-03
    8    -611.1210993280      3.27E-03
    9    -611.1300240706      6.29E-04
   10    -611.1302630120      1.83E-04
   11    -611.1302838450      9.10E-05
   12    -611.1302895405      6.61E-06 Convergence criterion met
 ---------------------------------------
 SCF time:  CPU 2.56 s  wall 2.56 s

 Citation of the SMD model:
 Marenich, A.V.; Cramer, C.J.; Truhlar, D.G.
 J. Phys. Chem. B 2009, 113, 6378-6396.
 iSolventCode=           1
 Solvent: water                                                           

 vradii
            1           2           3           4
    1   2.3800000   1.5200000   1.5200000   1.2000000
Changing PCM_TESSEL_METHOD to VTN
Changing PCM_VDW_RADII to SMD_RADIUS
 Discretize the solute cavity surface with Lebedev spheres
	Using 302 Lebedev grid points for each H atom
	Using 302 Lebedev grid points for other atoms
	Atomic van der Waals radii will be scaled by 1.20
 Removing interior tesserae...
 Keep 583 surface tesserae and discard 625 interior tesserae
 Molecular Surface Area = 83.555 Angst**2
 A restricted hybrid HF-DFT SCF calculation will be
 performed using Pulay DIIS extrapolation
 Polarizable Continuum solvation model will be applied
 Exchange:     0.2000 Hartree-Fock + 0.0800 Slater + 0.7200 B88
 Correlation:  0.1900 VWN1RPA + 0.8100 LYP
 Using SG-1 standard quadrature grid
 SCF converges when DIIS error is below 1.0E-05

 Citation of the SMD model:
 Marenich, A.V.; Cramer, C.J.; Truhlar, D.G.
 J. Phys. Chem. B 2009, 113, 6378-6396.
 iSolventCode=           1
 Solvent: water                                                           

 vradii
            1           2           3           4
    1   2.3800000   1.5200000   1.5200000   1.2000000
 ---------------------------------------
  Cycle       Energy         DIIS Error
 ---------------------------------------
    1    -611.1302855286      1.73E-06
 Time req'd to invert C: 0.11 s (CPU) 0.11 s (wall)
    2    -611.1441680875      1.18E-03
    3    -611.1441704423      1.17E-03
    4    -611.1441704683      1.17E-03
    5    -611.1441728120      1.17E-03
    6    -611.1450049390      1.82E-03
    7    -611.1469827775      5.25E-04
    8    -611.1470783434      3.51E-04
    9    -611.1471471993      9.62E-05
   10    -611.1471531833      1.07E-05
   11    -611.1471532272      3.10E-06 Convergence criterion met
 ---------------------------------------
 SCF time:  CPU 2.86 s  wall 2.90 s
(0)  E-EN(g) gas-phase elect-nuc energy                 -611.130285529 a.u.
(3)  G-ENP(liq) elect-nuc-pol free energy of system     -611.147153227 a.u.
(4)  G-CDS(liq) cavity-dispersion-solvent structure 
     free energy                                                0.9614 kcal/mol
(6)  G-S(liq) free energy of system                     -611.145621174 a.u.
(9)  DeltaG-S(liq) free energy of  solvation
     (9) = (6) - (0)                                           -9.6233 kcal/mol
 SCF   energy in the final basis set = -611.1456211737
 Total energy in the final basis set = -611.1456211737

 --------------------------------------------------------------

                    Orbital Energies (a.u.)
 --------------------------------------------------------------

 Alpha MOs
 -- Occupied --
******* -19.207 -19.171  -9.629  -7.395  -7.390  -7.378  -1.129
 -1.044  -0.800  -0.566  -0.502  -0.501  -0.441  -0.371  -0.346
 -0.283
 -- Virtual --
 -0.123  -0.037   0.003   0.047   0.064   0.081   0.095   0.137
  0.158   0.171   0.184   0.190   0.223   0.245   0.276   0.324
  0.401   0.417   0.425   0.512   0.693   0.700   0.736   0.739
  0.905   0.999   1.043   1.049   1.068   1.080   1.101   1.128
  1.347   1.392   1.507   1.582   2.003   2.121   2.131   2.265
  2.489   2.767   2.787   2.792   2.867   2.876   3.049   3.058
  3.148   3.405   3.764   4.886   4.911   4.936   4.962   5.035
  5.404   9.603  25.693  25.891  26.366  49.771  49.791 215.553
 --------------------------------------------------------------

          Ground-State Mulliken Net Atomic Charges

     Atom                 Charge (a.u.)
  ----------------------------------------
      1 Cl                    0.509450
      2 O                    -0.475774
      3 O                    -0.385279
      4 H                     0.351603
  ----------------------------------------
  Sum of atomic charges =     0.000000

 -----------------------------------------------------------------
                    Cartesian Multipole Moments
 -----------------------------------------------------------------
    Charge (ESU x 10^10)
                 0.0000
    Dipole Moment (Debye)
         X      -0.3107      Y      -0.2081      Z      -3.8199
       Tot       3.8381
    Quadrupole Moments (Debye-Ang)
        XX     -23.5846     XY      -3.8170     YY     -23.8482
        XZ      -1.8686     YZ       3.4588     ZZ     -27.0806
    Octopole Moments (Debye-Ang^2)
       XXX     -34.3181    XXY     -10.7585    XYY     -11.0617
       YYY     -14.0942    XXZ      -6.7536    XYZ       3.9725
       YYZ      -5.1584    XZZ      -9.1581    YZZ      -5.4757
       ZZZ     -21.2919
    Hexadecapole Moments (Debye-Ang^3)
      XXXX    -121.1769   XXXY     -23.1179   XXYY     -27.6291
      XYYY     -12.8085   YYYY     -46.8758   XXXZ      15.9537
      XXYZ      11.4263   XYYZ       7.2979   YYYZ      15.3942
      XXZZ     -34.6332   XYZZ      -8.0657   YYZZ     -27.4528
      XZZZ      17.0214   YZZZ      17.6674   ZZZZ    -125.8804
 -----------------------------------------------------------------
Archival summary:
1\1\TWL01\SP\ProcedureUnspecified\BasisUnspecified\l121\taweetha\TueSep1210:28:072017TueSep1210:28:072017\0\\#,ProcedureUnspecified,BasisUnspecified,\\0,1\Cl\O,1,1.54748\O,1,1.7747,2,113.704\H,3,0.971407,1,104.312,2,75.2449,0\\\@

 Total job time:  5.50s(wall), 5.46s(cpu) 
 Tue Sep 12 10:28:07 2017

        *************************************************************
        *                                                           *
        *  Thank you very much for using Q-Chem.  Have a nice day.  *
        *                                                           *
        *************************************************************
