# Supplementary material for: Correction to ‘A DFT investigation of the blue bottle experiment: E○half-cell analysis of autoxidation catalysed by redox indicators’
Source: R Soc Open Sci. 2017 Nov 8;4(11):171563. doi: 10.1098/rsos.171563 (PMC5717704; doi:10.1098/rsos.171563)
Supplement: All Q-Chem output files and optimised geometries [file rsos171563supp2.zip › B3LYP_6-311++Gdp_reducing_agents/HIO.out]

pikachu 127.0.1
Q-Chem Developer Version! Running on 127.0.1.*
                  Welcome to Q-Chem
     A Quantum Leap Into The Future Of Chemistry


 Q-Chem 4.4, Q-Chem, Inc., Pleasanton, CA (2016)

 Y. Shao,  Z. Gan,  E. Epifanovsky,  A. T. B. Gilbert,  M. Wormit,  
 J. Kussmann,  A. W. Lange,  A. Behn,  J. Deng,  X. Feng,  D. Ghosh,  
 M. Goldey,  P. R. Horn,  L. D. Jacobson,  I. Kaliman,  F. Rob,  
 R. Z. Khaliullin,  T. Kus,  A. Landau,  J. Liu,  E. I. Proynov,  Y. M. Rhee,  
 R. M. Richard,  M. A. Rohrdanz,  R. P. Steele,  E. J. Sundstrom,  
 H. L. Woodcock III,  P. M. Zimmerman,  D. Zuev,  B. Albrecht,  E. Alguire,  
 B. Austin,  S. A. Baeppler,  G. J. O. Beran,  Y. A. Bernard,  
 E. J. Berquist,  K. Brandhorst,  K. B. Bravaya,  S. T. Brown,  D. Casanova,  
 C.-M. Chang,  Y. Chen,  S. H. Chien,  K. D. Closser,  M. P. Coons,  
 D. L. Crittenden,  S. Dasgupta,  M. Diedenhofen,  R. A. DiStasio Jr.,  
 H. Do,  A. D. Dutoi,  R. G. Edgar,  P.-T. Fang,  S. Fatehi,  Q. Feng,  
 L. Fusti-Molnar,  A. Ghysels,  A. Golubeva-Zadorozhnaya,  J. Gomes,  
 A. Gunina,  M. W. D. Hanson-Heine,  P. H. P. Harbach,  A. W. Hauser,  
 J. E. Herr,  E. G. Hohenstein,  Z. C. Holden,  K. Hui,  T.-C. Jagau,  H. Ji,  
 B. Kaduk,  K. Khistyaev,  Jaehoon Kim,  Jihan Kim,  R. A. King,  
 P. Klunzinger,  K. Koh,  D. Kosenkov,  T. Kowalczyk,  C. M. Krauter,  
 A. Kunitsa,  K. U. Lao,  A. Laurent,  K. V. Lawler,  J. Lee,  D. Lefrancois,  
 S. Lehtola,  S. V. Levchenko,  C. Y. Lin,  Y.-S. Lin,  F. Liu,  E. Livshits,  
 R. C. Lochan,  A. Luenser,  P. Manohar,  S. F. Manzer,  S.-P. Mao,  Y. Mao,  
 N. Mardirossian,  A. V. Marenich,  L. A. Martinez-Martinez,  S. A. Maurer,  
 N. J. Mayhall,  J.-M. Mewes,  A. F. Morrison,  K. Nanda,  T. S. Nguyen-Beck,  
 C. M. Oana,  R. Olivares-Amaya,  D. P. O'Neill,  J. A. Parkhill,  
 T. M. Perrine,  R. Peverati,  P. A. Pieniazek,  F. Plasser,  A. Prociuk,  
 D. R. Rehn,  E. Rosta,  N. J. Russ,  N. Sergueev,  S. M. Sharada,  
 S. Sharma,  D. W. Small,  A. Sodt,  T. Stauch,  T. Stein,  D. Stuck,  
 Y.-C. Su,  A. J. W. Thom,  T. Tsuchimochi,  L. Vogt,  O. Vydrov,  T. Wang,  
 M. A. Watson,  J. Wenzel,  A. White,  C. F. Williams,  V. Vanovschi,  
 K. Yao,  S. Yeganeh,  S. R. Yost,  Z.-Q. You,  I. Y. Zhang,  X. Zhang,  
 Y. Zhao,  B. R. Brooks,  G. K. L. Chan,  D. M. Chipman,  C. J. Cramer,  
 W. A. Goddard III,  M. S. Gordon,  W. J. Hehre,  A. Klamt,  
 H. F. Schaefer III,  M. W. Schmidt,  C. D. Sherrill,  D. G. Truhlar,  
 A. Warshel,  X. Xu,  A. Aspuru-Guzik,  R. Baer,  A. T. Bell,  N. A. Besley,  
 J.-D. Chai,  A. Dreuw,  B. D. Dunietz,  T. R. Furlani,  S. R. Gwaltney,  
 C.-P. Hsu,  Y. Jung,  J. Kong,  D. S. Lambrecht,  W. Liang,  C. Ochsenfeld,  
 V. A. Rassolov,  L. V. Slipchenko,  J. E. Subotnik,  T. Van Voorhis,  
 J. M. Herbert,  A. I. Krylov,  P. M. W. Gill,  M. Head-Gordon

 Contributors to earlier versions of Q-Chem not listed above: 
 R. D. Adamson,  J. Baker,  E. F. C. Byrd,  A. K. Chakraborty,  C.-L. Cheng,  
 H. Dachsel,  R. J. Doerksen,  G. Hawkins,  A. Heyden,  S. Hirata,  
 G. Kedziora,  F. J. Keil,  C. Kelley,  P. P. Korambath,  W. Kurlancheek,  
 A. M. Lee,  M. S. Lee,  D. Liotard,  I. Lotan,  P. E. Maslen,  N. Nair,  
 D. Neuhauser,  R. Olson,  B. Peters,  J. Ritchie,  N. E. Schultz,  
 N. Shenvi,  A. C. Simmonett,  K. S. Thanthiriwatte,  Q. Wu,  W. Zhang

 Please cite Q-Chem as follows:
 Y. Shao et al., Mol. Phys. 113, 184-215 (2015)
 DOI: 10.1080/00268976.2014.952696

 Q-Chem 4.4.2 for Intel X86 EM64T Linux

 Parts of Q-Chem use Armadillo 5.200.1 (Boston Tea Smuggler).
 http://arma.sourceforge.net/

 Q-Chem begins on Sun Sep  3 14:43:03 2017  


Host: 0

     Scratch files written to /scratch/taweetham/qchem25262//

Checking the input file for inconsistencies... 	...done.

--------------------------------------------------------------
User input:
--------------------------------------------------------------
$molecule
0 1
  O   -3.0152545    1.8055001    0.7162528
  I   -1.0055387    2.0960195    0.8124898
  H   -3.1488765    1.2650772   -0.1027039
$end

$rem
   BASIS  =  6-311++G**
   JOB_TYPE  =  Optimization
   METHOD  =  B3LYP
$end

--------------------------------------------------------------
 ----------------------------------------------------------------
             Standard Nuclear Orientation (Angstroms)
    I     Atom           X                Y                Z
 ----------------------------------------------------------------
    1      O       1.7298063772     0.1184330847     0.0000000000
    2      I      -0.2994881264    -0.0023332020     0.0000000000
    3      H       2.0344196838    -0.8238049742     0.0000000000
 ----------------------------------------------------------------
 Molecular Point Group                 Cs    NOp =  2
 Largest Abelian Subgroup              Cs    NOp =  2
 Nuclear Repulsion Energy =   125.9811761749 hartrees
 There are       31 alpha and       31 beta electrons
 Requested basis set is 6-311++G(d,p)
 There are 35 shells and 91 basis functions

 Total QAlloc Memory Limit   2000 MB
 Mega-Array Size        61 MB
 MEM_STATIC part        62 MB
 A cutoff of  1.0D-11 yielded    606 shell pairs
 There are      4160 function pairs (      4747 Cartesian)

 -------------------------------------------------------
 OpenMP Integral Computing Module                       
 Release: version 1.0, May 2013, Q-Chem Inc. Pittsburgh 
 -------------------------------------------------------
 Integral Job Info:
 Integral job number is                      11
 Integral operator is                         1
 short-range coefficients                     0
 long-range coefficients              100000000
 Omega coefficients                           0
 if combine SR and LR in K                    0
 Integral screening is                        0
 Integral computing path is                   2
 max size of driver memory is            800000
 size of driver memory is                593474
 size of scratch memory is             11760008
 max col of scratch BK array               1296
 max len of scratch array in speh3          155
 max len of scratch index in speh4           18
 max int batch size is                      520
 min int batch size is                       52
 fixed nKL is                                52
 max L of basis functions is                  2
 order of int derivative is                   0
 number of shells is                         35
 number of basis is                          97
 number of cartesian basis is                97
 number of contracted shell pairs           606
 number of primitive shell pairs           1248
 maxK2 (contraction) of shell pair           36
 max number of K2 of shell pair               1
 max number of CS2 of shell pair            104
 max number of PS2 of shell pair            104
 mem total for path MDJ                   16852
 -------------------------------------------------------
 Smallest overlap matrix eigenvalue = 2.46E-03

 Scale SEOQF with 1.000000e-01/1.000000e+00/1.000000e+00

 Standard Electronic Orientation quadrupole field applied
 Nucleus-field energy     =     0.0000000017 hartrees
 Guess from superposition of atomic densities
 Warning:  Energy on first SCF cycle will be non-variational
 A restricted hybrid HF-DFT SCF calculation will be
 performed using Pulay DIIS extrapolation
 Exchange:     0.2000 Hartree-Fock + 0.0800 Slater + 0.7200 B88
 Correlation:  0.1900 VWN1RPA + 0.8100 LYP
 Using SG-1 standard quadrature grid
 SCF converges when DIIS error is below 1.0E-08
 ---------------------------------------
  Cycle       Energy         DIIS Error
 ---------------------------------------
    1   -6995.3151768981      4.62E-02
    2   -6995.2758730348      8.69E-03
    3   -6995.0281137346      1.88E-02
    4   -6995.3314796097      1.45E-03
    5   -6995.3336198510      4.29E-04
    6   -6995.3338161936      5.74E-05
    7   -6995.3338187762      1.59E-05
    8   -6995.3338189202      4.44E-06
    9   -6995.3338189371      4.24E-07
   10   -6995.3338189370      1.41E-07
   11   -6995.3338189372      2.13E-08
   12   -6995.3338189372      5.69E-09 Convergence criterion met
 ---------------------------------------
 SCF time:  CPU 8.25 s  wall 8.25 s
 SCF   energy in the final basis set = -6995.3338189372
 Total energy in the final basis set = -6995.3338189372

 --------------------------------------------------------------
             Orbital Energies (a.u.) and Symmetries
 --------------------------------------------------------------

 Alpha MOs, Restricted
 -- Occupied --                  
******* -176.34 -165.74 -165.74 -165.74  -35.83  -31.33  -31.32
  1 A'    2 A'    3 A'    4 A'    1 A"    5 A'    6 A'    7 A'                 
-31.318 -22.978 -22.975 -22.975 -22.969 -22.969 -19.177  -6.381
  2 A"    8 A'    9 A'    3 A"   10 A'    4 A"   11 A'   12 A'                 
 -4.798  -4.776  -4.776  -2.063  -2.056  -2.056  -2.038  -2.037
 13 A'   14 A'    5 A"   15 A'   16 A'    6 A"   17 A'    7 A"                 
 -1.021  -0.661  -0.499  -0.403  -0.372  -0.284  -0.267
 18 A'   19 A'   20 A'   21 A'    8 A"   22 A'    9 A"                         
 -- Virtual --                   
 -0.123  -0.005   0.115   0.140   0.151   0.159   0.175   0.203
 23 A'   24 A'   25 A'   26 A'   10 A"   27 A'   28 A'   11 A"                 
  0.206   0.237   0.355   0.380   0.382   0.420   0.436   0.509
 29 A'   30 A'   31 A'   32 A'   12 A"   13 A"   33 A'   34 A'                 
  0.647   0.979   0.990   1.029   1.244   1.257   1.299   1.337
 35 A'   36 A'   14 A"   37 A'   38 A'   15 A"   39 A'   16 A"                 
  1.362   1.476   1.965   2.471   2.788   2.912   3.041   3.061
 40 A'   41 A'   42 A'   43 A'   17 A"   44 A'   45 A'   18 A"                 
  3.751   3.937   3.944   3.974   3.982   4.159   4.286   4.904
 46 A'   19 A"   47 A'   20 A"   48 A'   49 A'   50 A'   21 A"                 
  4.948   5.368   5.951   5.954   5.985  27.732  28.296  28.298
 51 A'   52 A'   22 A"   53 A'   54 A'   55 A'   23 A"   56 A'                 
 28.319  28.508  28.512  28.519  28.524  28.616  49.780 127.843
 57 A'   24 A"   58 A'   25 A"   59 A'   60 A'   61 A'   26 A"                 
127.845 127.870 151.5441901.703
 62 A'   63 A'   64 A'   65 A'                                                 

 Beta MOs, Restricted
 -- Occupied --                  
******* -176.34 -165.74 -165.74 -165.74  -35.83  -31.33  -31.32
  1 A'    2 A'    3 A'    4 A'    1 A"    5 A'    6 A'    7 A'                 
-31.318 -22.978 -22.975 -22.975 -22.969 -22.969 -19.177  -6.381
  2 A"    8 A'    9 A'    3 A"   10 A'    4 A"   11 A'   12 A'                 
 -4.798  -4.776  -4.776  -2.063  -2.056  -2.056  -2.038  -2.037
 13 A'   14 A'    5 A"   15 A'   16 A'    6 A"   17 A'    7 A"                 
 -1.021  -0.661  -0.499  -0.403  -0.372  -0.284  -0.267
 18 A'   19 A'   20 A'   21 A'    8 A"   22 A'    9 A"                         
 -- Virtual --                   
 -0.123  -0.005   0.115   0.140   0.151   0.159   0.175   0.203
 23 A'   24 A'   25 A'   26 A'   10 A"   27 A'   28 A'   11 A"                 
  0.206   0.237   0.355   0.380   0.382   0.420   0.436   0.509
 29 A'   30 A'   31 A'   32 A'   12 A"   13 A"   33 A'   34 A'                 
  0.647   0.979   0.990   1.029   1.244   1.257   1.299   1.337
 35 A'   36 A'   14 A"   37 A'   38 A'   15 A"   39 A'   16 A"                 
  1.362   1.476   1.965   2.471   2.788   2.912   3.041   3.061
 40 A'   41 A'   42 A'   43 A'   17 A"   44 A'   45 A'   18 A"                 
  3.751   3.937   3.944   3.974   3.982   4.159   4.286   4.904
 46 A'   19 A"   47 A'   20 A"   48 A'   49 A'   50 A'   21 A"                 
  4.948   5.368   5.951   5.954   5.985  27.732  28.296  28.298
 51 A'   52 A'   22 A"   53 A'   54 A'   55 A'   23 A"   56 A'                 
 28.319  28.508  28.512  28.519  28.524  28.616  49.780 127.843
 57 A'   24 A"   58 A'   25 A"   59 A'   60 A'   61 A'   26 A"                 
127.845 127.870 151.5441901.703
 62 A'   63 A'   64 A'   65 A'                                                 
 --------------------------------------------------------------

          Ground-State Mulliken Net Atomic Charges

     Atom                 Charge (a.u.)
  ----------------------------------------
      1 O                    -0.424567
      2 I                     0.177412
      3 H                     0.247155
  ----------------------------------------
  Sum of atomic charges =     0.000000

 -----------------------------------------------------------------
                    Cartesian Multipole Moments
 -----------------------------------------------------------------
    Charge (ESU x 10^10)
                 0.0000
    Dipole Moment (Debye)
         X      -0.5704      Y      -1.6092      Z      -0.0000
       Tot       1.7073
    Quadrupole Moments (Debye-Ang)
        XX     -31.9982     XY      -3.8179     YY     -33.7655
        XZ       0.0000     YZ      -0.0000     ZZ     -35.7157
    Octopole Moments (Debye-Ang^2)
       XXX     -10.1030    XXY      -8.6172    XYY       1.1278
       YYY      -1.2983    XXZ      -0.0000    XYZ       0.0000
       YYZ      -0.0000    XZZ      -2.5211    YZZ      -0.1469
       ZZZ      -0.0000
    Hexadecapole Moments (Debye-Ang^3)
      XXXX    -155.5615   XXXY     -18.4963   XXYY     -30.5687
      XYYY      -3.8291   YYYY     -47.4605   XXXZ       0.0000
      XXYZ      -0.0000   XYYZ       0.0000   YYYZ      -0.0000
      XXZZ     -37.8479   XYZZ      -0.6482   YYZZ     -16.0597
      XZZZ       0.0000   YZZZ      -0.0000   ZZZZ     -47.5885
 -----------------------------------------------------------------
 Calculating analytic gradient of the SCF energy
 Gradient of SCF Energy
            1           2           3
    1  -0.0028187  -0.0023791   0.0051978
    2   0.0218325  -0.0008296  -0.0210028
    3   0.0000000  -0.0000000  -0.0000000
 Max gradient component =       2.183E-02
 RMS gradient           =       1.032E-02
 Gradient time:  CPU 2.43 s  wall 2.43 s
 Geometry Optimization Parameters
   NAtoms,    NIC,     NZ,  NCons,   NDum,   NFix, NCnnct, MaxDiis
        3       9       0       0       0       0       0       0


** GEOMETRY OPTIMIZATION IN DELOCALIZED INTERNAL COORDINATES **
   Searching for a Minimum

   Optimization Cycle:   1

                       Coordinates (Angstroms)
     ATOM                X               Y               Z
      1  O         1.7298063772    0.1184330847    0.0000000000
      2  I        -0.2994881264   -0.0023332020    0.0000000000
      3  H         2.0344196838   -0.8238049742    0.0000000000
   Point Group: cs    Number of degrees of freedom:     3


   Energy is  -6995.333818937


 Attempting to Generate Delocalized Internal Coordinates

  3 Hessian modes will be used to form the next step
  Hessian Eigenvalues:
     0.138935    0.160000    0.494438

 Minimum Search - Taking Simple RFO Step
 Searching for Lamda that Minimizes Along All modes
 Value Taken    Lamda =  -0.00102931
 Step Taken.  Stepsize is  0.049972

                             Maximum     Tolerance    Cnvgd?
         Gradient           0.019597      0.000300      NO
         Displacement       0.049566      0.001200      NO
         Energy change     *********      0.000001      NO


 New Cartesian Coordinates Obtained by Inverse Iteration

 Displacement from previous Coordinates is:  0.035553
 ----------------------------------------------------------------
             Standard Nuclear Orientation (Angstroms)
    I     Atom           X                Y                Z
 ----------------------------------------------------------------
    1      O       1.7262160779     0.1051713660     0.0000000000
    2      I      -0.2946911615    -0.0008404011     0.0000000000
    3      H       2.0332130182    -0.8120360563     0.0000000000
 ----------------------------------------------------------------
 Molecular Point Group                 Cs    NOp =  2
 Largest Abelian Subgroup              Cs    NOp =  2
 Nuclear Repulsion Energy =   126.6263554781 hartrees
 There are       31 alpha and       31 beta electrons
 Applying Cartesian multipole field
    Component          Value
    ---------          -----
     (2,0,0)        1.00000E-11
     (0,2,0)        2.00000E-10
     (0,0,2)       -3.00000E-10
 Nucleus-field energy     =     0.0000000017 hartrees
 Requested basis set is 6-311++G(d,p)
 There are 35 shells and 91 basis functions
 A cutoff of  1.0D-11 yielded    606 shell pairs
 There are      4160 function pairs (      4747 Cartesian)
 Smallest overlap matrix eigenvalue = 2.46E-03
 Guess MOs from SCF MO coefficient file
 Reading MOs from coefficient file
 Reading MOs from coefficient file
 A restricted hybrid HF-DFT SCF calculation will be
 performed using Pulay DIIS extrapolation
 Exchange:     0.2000 Hartree-Fock + 0.0800 Slater + 0.7200 B88
 Correlation:  0.1900 VWN1RPA + 0.8100 LYP
 Using SG-1 standard quadrature grid
 SCF converges when DIIS error is below 1.0E-08
 Geometry optimization detected.  Setting ReadMinima to 0
 Setting SaveMinima to 0
 ---------------------------------------
  Cycle       Energy         DIIS Error
 ---------------------------------------
    1   -6995.3474333101      1.18E-03
    2   -6995.3343255457      2.22E-04
    3   -6995.3343125450      2.51E-04
    4   -6995.3343603757      1.36E-04
    5   -6995.3343744006      1.05E-05
    6   -6995.3343744939      1.83E-06
    7   -6995.3343744968      3.89E-07
    8   -6995.3343744973      1.27E-07
    9   -6995.3343744973      3.18E-08
   10   -6995.3343744972      2.78E-09 Convergence criterion met
 ---------------------------------------
 SCF time:  CPU 6.63 s  wall 6.65 s
 SCF   energy in the final basis set = -6995.3343744972
 Total energy in the final basis set = -6995.3343744972

 --------------------------------------------------------------
             Orbital Energies (a.u.) and Symmetries
 --------------------------------------------------------------

 Alpha MOs, Restricted
 -- Occupied --                  
******* -176.34 -165.74 -165.74 -165.74  -35.83  -31.33  -31.32
  1 A'    2 A'    3 A'    4 A'    1 A"    5 A'    6 A'    7 A'                 
-31.318 -22.978 -22.976 -22.975 -22.969 -22.969 -19.174  -6.381
  2 A"    8 A'    9 A'    3 A"   10 A'    4 A"   11 A'   12 A'                 
 -4.798  -4.777  -4.776  -2.063  -2.057  -2.056  -2.038  -2.038
 13 A'   14 A'    5 A"   15 A'   16 A'    6 A"   17 A'    7 A"                 
 -1.027  -0.663  -0.502  -0.404  -0.374  -0.283  -0.267
 18 A'   19 A'   20 A'   21 A'    8 A"   22 A'    9 A"                         
 -- Virtual --                   
 -0.122  -0.003   0.120   0.140   0.151   0.160   0.175   0.203
 23 A'   24 A'   25 A'   26 A'   10 A"   27 A'   28 A'   11 A"                 
  0.206   0.237   0.356   0.381   0.382   0.421   0.437   0.522
 29 A'   30 A'   31 A'   32 A'   12 A"   13 A"   33 A'   34 A'                 
  0.649   0.976   0.991   1.028   1.246   1.257   1.300   1.341
 35 A'   36 A'   14 A"   37 A'   38 A'   15 A"   39 A'   16 A"                 
  1.358   1.482   2.002   2.465   2.788   2.912   3.063   3.083
 40 A'   41 A'   42 A'   43 A'   17 A"   44 A'   45 A'   18 A"                 
  3.772   3.937   3.944   3.975   3.984   4.159   4.290   4.905
 46 A'   19 A"   47 A'   20 A"   48 A'   49 A'   50 A'   21 A"                 
  4.946   5.412   5.951   5.953   5.986  27.734  28.296  28.298
 51 A'   52 A'   22 A"   53 A'   54 A'   55 A'   23 A"   56 A'                 
 28.319  28.508  28.511  28.519  28.525  28.617  49.791 127.843
 57 A'   24 A"   58 A'   25 A"   59 A'   60 A'   61 A'   26 A"                 
127.845 127.870 151.5461901.705
 62 A'   63 A'   64 A'   65 A'                                                 

 Beta MOs, Restricted
 -- Occupied --                  
******* -176.34 -165.74 -165.74 -165.74  -35.83  -31.33  -31.32
  1 A'    2 A'    3 A'    4 A'    1 A"    5 A'    6 A'    7 A'                 
-31.318 -22.978 -22.976 -22.975 -22.969 -22.969 -19.174  -6.381
  2 A"    8 A'    9 A'    3 A"   10 A'    4 A"   11 A'   12 A'                 
 -4.798  -4.777  -4.776  -2.063  -2.057  -2.056  -2.038  -2.038
 13 A'   14 A'    5 A"   15 A'   16 A'    6 A"   17 A'    7 A"                 
 -1.027  -0.663  -0.502  -0.404  -0.374  -0.283  -0.267
 18 A'   19 A'   20 A'   21 A'    8 A"   22 A'    9 A"                         
 -- Virtual --                   
 -0.122  -0.003   0.120   0.140   0.151   0.160   0.175   0.203
 23 A'   24 A'   25 A'   26 A'   10 A"   27 A'   28 A'   11 A"                 
  0.206   0.237   0.356   0.381   0.382   0.421   0.437   0.522
 29 A'   30 A'   31 A'   32 A'   12 A"   13 A"   33 A'   34 A'                 
  0.649   0.976   0.991   1.028   1.246   1.257   1.300   1.341
 35 A'   36 A'   14 A"   37 A'   38 A'   15 A"   39 A'   16 A"                 
  1.358   1.482   2.002   2.465   2.788   2.912   3.063   3.083
 40 A'   41 A'   42 A'   43 A'   17 A"   44 A'   45 A'   18 A"                 
  3.772   3.937   3.944   3.975   3.984   4.159   4.290   4.905
 46 A'   19 A"   47 A'   20 A"   48 A'   49 A'   50 A'   21 A"                 
  4.946   5.412   5.951   5.953   5.986  27.734  28.296  28.298
 51 A'   52 A'   22 A"   53 A'   54 A'   55 A'   23 A"   56 A'                 
 28.319  28.508  28.511  28.519  28.525  28.617  49.791 127.843
 57 A'   24 A"   58 A'   25 A"   59 A'   60 A'   61 A'   26 A"                 
127.845 127.870 151.5461901.705
 62 A'   63 A'   64 A'   65 A'                                                 
 --------------------------------------------------------------

          Ground-State Mulliken Net Atomic Charges

     Atom                 Charge (a.u.)
  ----------------------------------------
      1 O                    -0.427644
      2 I                     0.180894
      3 H                     0.246750
  ----------------------------------------
  Sum of atomic charges =     0.000000

 -----------------------------------------------------------------
                    Cartesian Multipole Moments
 -----------------------------------------------------------------
    Charge (ESU x 10^10)
                 0.0000
    Dipole Moment (Debye)
         X      -0.5704      Y      -1.5833      Z      -0.0000
       Tot       1.6829
    Quadrupole Moments (Debye-Ang)
        XX     -31.9764     XY      -3.8026     YY     -33.7679
        XZ      -0.0000     YZ       0.0000     ZZ     -35.6822
    Octopole Moments (Debye-Ang^2)
       XXX     -10.2905    XXY      -8.4769    XYY       1.0022
       YYY      -1.2258    XXZ      -0.0000    XYZ       0.0000
       YYZ      -0.0000    XZZ      -2.5697    YZZ      -0.1307
       ZZZ      -0.0000
    Hexadecapole Moments (Debye-Ang^3)
      XXXX    -154.1548   XXXY     -18.1339   XXYY     -30.4042
      XYYY      -3.4697   YYYY     -47.2818   XXXZ      -0.0000
      XXYZ       0.0000   XYYZ      -0.0000   YYYZ       0.0000
      XXZZ     -37.5638   XYZZ      -0.5458   YYZZ     -16.0062
      XZZZ      -0.0000   YZZZ       0.0000   ZZZZ     -47.5376
 -----------------------------------------------------------------
 Calculating analytic gradient of the SCF energy
 Gradient of SCF Energy
            1           2           3
    1  -0.0005931   0.0008997  -0.0003066
    2   0.0015253  -0.0002475  -0.0012778
    3   0.0000000  -0.0000000  -0.0000000
 Max gradient component =       1.525E-03
 RMS gradient           =       7.656E-04
 Gradient time:  CPU 2.44 s  wall 2.43 s
 Geometry Optimization Parameters
   NAtoms,    NIC,     NZ,  NCons,   NDum,   NFix, NCnnct, MaxDiis
        3       9       0       0       0       0       0       0

 Cartesian Hessian Update
 Hessian Updated using BFGS Update


** GEOMETRY OPTIMIZATION IN DELOCALIZED INTERNAL COORDINATES **
   Searching for a Minimum

   Optimization Cycle:   2

                       Coordinates (Angstroms)
     ATOM                X               Y               Z
      1  O         1.7262160779    0.1051713660    0.0000000000
      2  I        -0.2946911615   -0.0008404011    0.0000000000
      3  H         2.0332130182   -0.8120360563    0.0000000000
   Point Group: cs    Number of degrees of freedom:     3


   Energy is  -6995.334374497

 Hessian Updated using BFGS Update

  3 Hessian modes will be used to form the next step
  Hessian Eigenvalues:
     0.143416    0.152931    0.475960

 Minimum Search - Taking Simple RFO Step
 Searching for Lamda that Minimizes Along All modes
 Value Taken    Lamda =  -0.00001947
 Step Taken.  Stepsize is  0.011036

                             Maximum     Tolerance    Cnvgd?
         Gradient           0.001205      0.000300      NO
         Displacement       0.009313      0.001200      NO
         Energy change     -0.000556      0.000001      NO


 New Cartesian Coordinates Obtained by Inverse Iteration

 Displacement from previous Coordinates is:  0.013303
 ----------------------------------------------------------------
             Standard Nuclear Orientation (Angstroms)
    I     Atom           X                Y                Z
 ----------------------------------------------------------------
    1      O       1.7257464477     0.1024852655     0.0000000000
    2      I      -0.2987934126     0.0011283885     0.0000000000
    3      H       2.0377848995    -0.8113187453     0.0000000000
 ----------------------------------------------------------------
 Molecular Point Group                 Cs    NOp =  2
 Largest Abelian Subgroup              Cs    NOp =  2
 Nuclear Repulsion Energy =   126.4086889872 hartrees
 There are       31 alpha and       31 beta electrons
 Applying Cartesian multipole field
    Component          Value
    ---------          -----
     (2,0,0)        1.00000E-11
     (0,2,0)        2.00000E-10
     (0,0,2)       -3.00000E-10
 Nucleus-field energy     =     0.0000000017 hartrees
 Requested basis set is 6-311++G(d,p)
 There are 35 shells and 91 basis functions
 A cutoff of  1.0D-11 yielded    606 shell pairs
 There are      4160 function pairs (      4747 Cartesian)
 Smallest overlap matrix eigenvalue = 2.46E-03
 Guess MOs from SCF MO coefficient file
 Reading MOs from coefficient file
 Reading MOs from coefficient file
 A restricted hybrid HF-DFT SCF calculation will be
 performed using Pulay DIIS extrapolation
 Exchange:     0.2000 Hartree-Fock + 0.0800 Slater + 0.7200 B88
 Correlation:  0.1900 VWN1RPA + 0.8100 LYP
 Using SG-1 standard quadrature grid
 SCF converges when DIIS error is below 1.0E-08
 Geometry optimization detected.  Setting ReadMinima to 0
 Setting SaveMinima to 0
 ---------------------------------------
  Cycle       Energy         DIIS Error
 ---------------------------------------
    1   -6995.3342947699      2.43E-04
    2   -6995.3343784375      3.63E-05
    3   -6995.3343790862      2.07E-05
    4   -6995.3343794658      5.63E-06
    5   -6995.3343794880      3.34E-06
    6   -6995.3343794971      5.20E-07
    7   -6995.3343794973      1.62E-07
    8   -6995.3343794972      1.73E-08
    9   -6995.3343794973      9.05E-09 Convergence criterion met
 ---------------------------------------
 SCF time:  CPU 5.91 s  wall 5.92 s
 SCF   energy in the final basis set = -6995.3343794973
 Total energy in the final basis set = -6995.3343794973

 --------------------------------------------------------------
             Orbital Energies (a.u.) and Symmetries
 --------------------------------------------------------------

 Alpha MOs, Restricted
 -- Occupied --                  
******* -176.34 -165.74 -165.74 -165.74  -35.83  -31.33  -31.32
  1 A'    2 A'    3 A'    4 A'    1 A"    5 A'    6 A'    7 A'                 
-31.319 -22.978 -22.976 -22.976 -22.969 -22.969 -19.174  -6.382
  2 A"    8 A'    9 A'    3 A"   10 A'    4 A"   11 A'   12 A'                 
 -4.799  -4.777  -4.776  -2.063  -2.057  -2.056  -2.038  -2.038
 13 A'   14 A'    5 A"   15 A'   16 A'    6 A"   17 A'    7 A"                 
 -1.026  -0.663  -0.502  -0.403  -0.373  -0.284  -0.267
 18 A'   19 A'   20 A'   21 A'    8 A"   22 A'    9 A"                         
 -- Virtual --                   
 -0.122  -0.003   0.121   0.140   0.152   0.160   0.175   0.203
 23 A'   24 A'   25 A'   26 A'   10 A"   27 A'   28 A'   11 A"                 
  0.206   0.236   0.356   0.380   0.382   0.420   0.438   0.523
 29 A'   30 A'   31 A'   32 A'   12 A"   13 A"   33 A'   34 A'                 
  0.648   0.976   0.991   1.028   1.248   1.257   1.300   1.342
 35 A'   36 A'   14 A"   37 A'   38 A'   15 A"   39 A'   16 A"                 
  1.357   1.482   2.005   2.465   2.788   2.911   3.065   3.085
 40 A'   41 A'   42 A'   43 A'   17 A"   44 A'   45 A'   18 A"                 
  3.774   3.937   3.944   3.975   3.984   4.158   4.288   4.905
 46 A'   19 A"   47 A'   20 A"   48 A'   49 A'   50 A'   21 A"                 
  4.946   5.416   5.951   5.953   5.985  27.733  28.295  28.298
 51 A'   52 A'   22 A"   53 A'   54 A'   55 A'   23 A"   56 A'                 
 28.318  28.508  28.511  28.519  28.525  28.616  49.791 127.843
 57 A'   24 A"   58 A'   25 A"   59 A'   60 A'   61 A'   26 A"                 
127.845 127.870 151.5451901.704
 62 A'   63 A'   64 A'   65 A'                                                 

 Beta MOs, Restricted
 -- Occupied --                  
******* -176.34 -165.74 -165.74 -165.74  -35.83  -31.33  -31.32
  1 A'    2 A'    3 A'    4 A'    1 A"    5 A'    6 A'    7 A'                 
-31.319 -22.978 -22.976 -22.976 -22.969 -22.969 -19.174  -6.382
  2 A"    8 A'    9 A'    3 A"   10 A'    4 A"   11 A'   12 A'                 
 -4.799  -4.777  -4.776  -2.063  -2.057  -2.056  -2.038  -2.038
 13 A'   14 A'    5 A"   15 A'   16 A'    6 A"   17 A'    7 A"                 
 -1.026  -0.663  -0.502  -0.403  -0.373  -0.284  -0.267
 18 A'   19 A'   20 A'   21 A'    8 A"   22 A'    9 A"                         
 -- Virtual --                   
 -0.122  -0.003   0.121   0.140   0.152   0.160   0.175   0.203
 23 A'   24 A'   25 A'   26 A'   10 A"   27 A'   28 A'   11 A"                 
  0.206   0.236   0.356   0.380   0.382   0.420   0.438   0.523
 29 A'   30 A'   31 A'   32 A'   12 A"   13 A"   33 A'   34 A'                 
  0.648   0.976   0.991   1.028   1.248   1.257   1.300   1.342
 35 A'   36 A'   14 A"   37 A'   38 A'   15 A"   39 A'   16 A"                 
  1.357   1.482   2.005   2.465   2.788   2.911   3.065   3.085
 40 A'   41 A'   42 A'   43 A'   17 A"   44 A'   45 A'   18 A"                 
  3.774   3.937   3.944   3.975   3.984   4.158   4.288   4.905
 46 A'   19 A"   47 A'   20 A"   48 A'   49 A'   50 A'   21 A"                 
  4.946   5.416   5.951   5.953   5.985  27.733  28.295  28.298
 51 A'   52 A'   22 A"   53 A'   54 A'   55 A'   23 A"   56 A'                 
 28.318  28.508  28.511  28.519  28.525  28.616  49.791 127.843
 57 A'   24 A"   58 A'   25 A"   59 A'   60 A'   61 A'   26 A"                 
127.845 127.870 151.5451901.704
 62 A'   63 A'   64 A'   65 A'                                                 
 --------------------------------------------------------------

          Ground-State Mulliken Net Atomic Charges

     Atom                 Charge (a.u.)
  ----------------------------------------
      1 O                    -0.429928
      2 I                     0.182461
      3 H                     0.247467
  ----------------------------------------
  Sum of atomic charges =     0.000000

 -----------------------------------------------------------------
                    Cartesian Multipole Moments
 -----------------------------------------------------------------
    Charge (ESU x 10^10)
                 0.0000
    Dipole Moment (Debye)
         X      -0.5765      Y      -1.5801      Z       0.0000
       Tot       1.6820
    Quadrupole Moments (Debye-Ang)
        XX     -31.9437     XY      -3.8174     YY     -33.7710
        XZ       0.0000     YZ      -0.0000     ZZ     -35.6822
    Octopole Moments (Debye-Ang^2)
       XXX      -9.8846    XXY      -8.5143    XYY       1.1110
       YYY      -1.3620    XXZ       0.0000    XYZ      -0.0000
       YYZ       0.0000    XZZ      -2.4635    YZZ      -0.1755
       ZZZ       0.0000
    Hexadecapole Moments (Debye-Ang^3)
      XXXX    -154.1585   XXXY     -18.1279   XXYY     -30.4669
      XYYY      -3.3645   YYYY     -47.2622   XXXZ       0.0000
      XXYZ      -0.0000   XYYZ       0.0000   YYYZ      -0.0000
      XXZZ     -37.6452   XYZZ      -0.5072   YYZZ     -16.0007
      XZZZ       0.0000   YZZZ      -0.0000   ZZZZ     -47.5345
 -----------------------------------------------------------------
 Calculating analytic gradient of the SCF energy
 Gradient of SCF Energy
            1           2           3
    1   0.0011158  -0.0010413  -0.0000744
    2  -0.0004690  -0.0000138   0.0004828
    3  -0.0000000   0.0000000   0.0000000
 Max gradient component =       1.116E-03
 RMS gradient           =       5.566E-04
 Gradient time:  CPU 2.43 s  wall 2.43 s
 Geometry Optimization Parameters
   NAtoms,    NIC,     NZ,  NCons,   NDum,   NFix, NCnnct, MaxDiis
        3       9       0       0       0       0       0       0

 Cartesian Hessian Update
 Hessian Updated using BFGS Update


** GEOMETRY OPTIMIZATION IN DELOCALIZED INTERNAL COORDINATES **
   Searching for a Minimum

   Optimization Cycle:   3

                       Coordinates (Angstroms)
     ATOM                X               Y               Z
      1  O         1.7257464477    0.1024852655    0.0000000000
      2  I        -0.2987934126    0.0011283885    0.0000000000
      3  H         2.0377848995   -0.8113187453    0.0000000000
   Point Group: cs    Number of degrees of freedom:     3


   Energy is  -6995.334379497

 Hessian Updated using BFGS Update

  3 Hessian modes will be used to form the next step
  Hessian Eigenvalues:
     0.126688    0.243364    0.502563

 Minimum Search - Taking Simple RFO Step
 Searching for Lamda that Minimizes Along All modes
 Value Taken    Lamda =  -0.00000486
 Step Taken.  Stepsize is  0.004424

                             Maximum     Tolerance    Cnvgd?
         Gradient           0.001082      0.000300      NO
         Displacement       0.003922      0.001200      NO
         Energy change     -0.000005      0.000001      NO


 New Cartesian Coordinates Obtained by Inverse Iteration

 Displacement from previous Coordinates is:  0.003421
 ----------------------------------------------------------------
             Standard Nuclear Orientation (Angstroms)
    I     Atom           X                Y                Z
 ----------------------------------------------------------------
    1      O       1.7248544990     0.1026995018     0.0000000000
    2      I      -0.2973467085     0.0009455767     0.0000000000
    3      H       2.0372301442    -0.8113501699     0.0000000000
 ----------------------------------------------------------------
 Molecular Point Group                 Cs    NOp =  2
 Largest Abelian Subgroup              Cs    NOp =  2
 Nuclear Repulsion Energy =   126.5426354720 hartrees
 There are       31 alpha and       31 beta electrons
 Applying Cartesian multipole field
    Component          Value
    ---------          -----
     (2,0,0)        1.00000E-11
     (0,2,0)        2.00000E-10
     (0,0,2)       -3.00000E-10
 Nucleus-field energy     =     0.0000000017 hartrees
 Requested basis set is 6-311++G(d,p)
 There are 35 shells and 91 basis functions
 A cutoff of  1.0D-11 yielded    606 shell pairs
 There are      4160 function pairs (      4747 Cartesian)
 Smallest overlap matrix eigenvalue = 2.46E-03
 Guess MOs from SCF MO coefficient file
 Reading MOs from coefficient file
 Reading MOs from coefficient file
 A restricted hybrid HF-DFT SCF calculation will be
 performed using Pulay DIIS extrapolation
 Exchange:     0.2000 Hartree-Fock + 0.0800 Slater + 0.7200 B88
 Correlation:  0.1900 VWN1RPA + 0.8100 LYP
 Using SG-1 standard quadrature grid
 SCF converges when DIIS error is below 1.0E-08
 Geometry optimization detected.  Setting ReadMinima to 0
 Setting SaveMinima to 0
 ---------------------------------------
  Cycle       Energy         DIIS Error
 ---------------------------------------
    1   -6995.3347794047      1.33E-04
    2   -6995.3343815702      1.88E-05
    3   -6995.3343815528      2.00E-05
    4   -6995.3343817962      8.90E-06
    5   -6995.3343818601      6.32E-07
    6   -6995.3343818609      2.33E-07
    7   -6995.3343818609      3.11E-08
    8   -6995.3343818611      5.45E-09 Convergence criterion met
 ---------------------------------------
 SCF time:  CPU 5.25 s  wall 5.26 s
 SCF   energy in the final basis set = -6995.3343818611
 Total energy in the final basis set = -6995.3343818611

 --------------------------------------------------------------
             Orbital Energies (a.u.) and Symmetries
 --------------------------------------------------------------

 Alpha MOs, Restricted
 -- Occupied --                  
******* -176.34 -165.74 -165.74 -165.74  -35.83  -31.33  -31.32
  1 A'    2 A'    3 A'    4 A'    1 A"    5 A'    6 A'    7 A'                 
-31.319 -22.978 -22.976 -22.975 -22.969 -22.969 -19.174  -6.381
  2 A"    8 A'    9 A'    3 A"   10 A'    4 A"   11 A'   12 A'                 
 -4.798  -4.777  -4.776  -2.063  -2.057  -2.056  -2.038  -2.038
 13 A'   14 A'    5 A"   15 A'   16 A'    6 A"   17 A'    7 A"                 
 -1.027  -0.663  -0.502  -0.403  -0.373  -0.283  -0.267
 18 A'   19 A'   20 A'   21 A'    8 A"   22 A'    9 A"                         
 -- Virtual --                   
 -0.122  -0.003   0.121   0.140   0.151   0.160   0.175   0.203
 23 A'   24 A'   25 A'   26 A'   10 A"   27 A'   28 A'   11 A"                 
  0.206   0.236   0.356   0.380   0.382   0.420   0.438   0.523
 29 A'   30 A'   31 A'   32 A'   12 A"   13 A"   33 A'   34 A'                 
  0.649   0.976   0.991   1.028   1.248   1.257   1.300   1.342
 35 A'   36 A'   14 A"   37 A'   38 A'   15 A"   39 A'   16 A"                 
  1.357   1.483   2.004   2.465   2.788   2.911   3.064   3.084
 40 A'   41 A'   42 A'   43 A'   17 A"   44 A'   45 A'   18 A"                 
  3.773   3.937   3.944   3.975   3.984   4.158   4.289   4.905
 46 A'   19 A"   47 A'   20 A"   48 A'   49 A'   50 A'   21 A"                 
  4.946   5.415   5.951   5.953   5.986  27.734  28.296  28.298
 51 A'   52 A'   22 A"   53 A'   54 A'   55 A'   23 A"   56 A'                 
 28.318  28.508  28.511  28.519  28.525  28.616  49.791 127.843
 57 A'   24 A"   58 A'   25 A"   59 A'   60 A'   61 A'   26 A"                 
127.845 127.870 151.5461901.704
 62 A'   63 A'   64 A'   65 A'                                                 

 Beta MOs, Restricted
 -- Occupied --                  
******* -176.34 -165.74 -165.74 -165.74  -35.83  -31.33  -31.32
  1 A'    2 A'    3 A'    4 A'    1 A"    5 A'    6 A'    7 A'                 
-31.319 -22.978 -22.976 -22.975 -22.969 -22.969 -19.174  -6.381
  2 A"    8 A'    9 A'    3 A"   10 A'    4 A"   11 A'   12 A'                 
 -4.798  -4.777  -4.776  -2.063  -2.057  -2.056  -2.038  -2.038
 13 A'   14 A'    5 A"   15 A'   16 A'    6 A"   17 A'    7 A"                 
 -1.027  -0.663  -0.502  -0.403  -0.373  -0.283  -0.267
 18 A'   19 A'   20 A'   21 A'    8 A"   22 A'    9 A"                         
 -- Virtual --                   
 -0.122  -0.003   0.121   0.140   0.151   0.160   0.175   0.203
 23 A'   24 A'   25 A'   26 A'   10 A"   27 A'   28 A'   11 A"                 
  0.206   0.236   0.356   0.380   0.382   0.420   0.438   0.523
 29 A'   30 A'   31 A'   32 A'   12 A"   13 A"   33 A'   34 A'                 
  0.649   0.976   0.991   1.028   1.248   1.257   1.300   1.342
 35 A'   36 A'   14 A"   37 A'   38 A'   15 A"   39 A'   16 A"                 
  1.357   1.483   2.004   2.465   2.788   2.911   3.064   3.084
 40 A'   41 A'   42 A'   43 A'   17 A"   44 A'   45 A'   18 A"                 
  3.773   3.937   3.944   3.975   3.984   4.158   4.289   4.905
 46 A'   19 A"   47 A'   20 A"   48 A'   49 A'   50 A'   21 A"                 
  4.946   5.415   5.951   5.953   5.986  27.734  28.296  28.298
 51 A'   52 A'   22 A"   53 A'   54 A'   55 A'   23 A"   56 A'                 
 28.318  28.508  28.511  28.519  28.525  28.616  49.791 127.843
 57 A'   24 A"   58 A'   25 A"   59 A'   60 A'   61 A'   26 A"                 
127.845 127.870 151.5461901.704
 62 A'   63 A'   64 A'   65 A'                                                 
 --------------------------------------------------------------

          Ground-State Mulliken Net Atomic Charges

     Atom                 Charge (a.u.)
  ----------------------------------------
      1 O                    -0.429851
      2 I                     0.182286
      3 H                     0.247565
  ----------------------------------------
  Sum of atomic charges =    -0.000000

 -----------------------------------------------------------------
                    Cartesian Multipole Moments
 -----------------------------------------------------------------
    Charge (ESU x 10^10)
                 0.0000
    Dipole Moment (Debye)
         X      -0.5703      Y      -1.5805      Z       0.0000
       Tot       1.6802
    Quadrupole Moments (Debye-Ang)
        XX     -31.9424     XY      -3.8168     YY     -33.7702
        XZ      -0.0000     YZ       0.0000     ZZ     -35.6814
    Octopole Moments (Debye-Ang^2)
       XXX      -9.9688    XXY      -8.5115    XYY       1.0808
       YYY      -1.3485    XXZ       0.0000    XYZ      -0.0000
       YYZ      -0.0000    XZZ      -2.4912    YZZ      -0.1707
       ZZZ      -0.0000
    Hexadecapole Moments (Debye-Ang^3)
      XXXX    -153.9275   XXXY     -18.1284   XXYY     -30.4210
      XYYY      -3.3731   YYYY     -47.2639   XXXZ       0.0000
      XXYZ       0.0000   XYYZ      -0.0000   YYYZ       0.0000
      XXZZ     -37.5936   XYZZ      -0.5098   YYZZ     -16.0013
      XZZZ      -0.0000   YZZZ       0.0000   ZZZZ     -47.5355
 -----------------------------------------------------------------
 Calculating analytic gradient of the SCF energy
 Gradient of SCF Energy
            1           2           3
    1  -0.0000057   0.0000559  -0.0000502
    2  -0.0001279   0.0000252   0.0001027
    3  -0.0000000   0.0000000  -0.0000000
 Max gradient component =       1.279E-04
 RMS gradient           =       6.073E-05
 Gradient time:  CPU 2.42 s  wall 2.43 s
 Geometry Optimization Parameters
   NAtoms,    NIC,     NZ,  NCons,   NDum,   NFix, NCnnct, MaxDiis
        3       9       0       0       0       0       0       0

 Cartesian Hessian Update
 Hessian Updated using BFGS Update


** GEOMETRY OPTIMIZATION IN DELOCALIZED INTERNAL COORDINATES **
   Searching for a Minimum

   Optimization Cycle:   4

                       Coordinates (Angstroms)
     ATOM                X               Y               Z
      1  O         1.7248544990    0.1026995018    0.0000000000
      2  I        -0.2973467085    0.0009455767    0.0000000000
      3  H         2.0372301442   -0.8113501699    0.0000000000
   Point Group: cs    Number of degrees of freedom:     3


   Energy is  -6995.334381861

 Hessian Updated using BFGS Update

  3 Hessian modes will be used to form the next step
  Hessian Eigenvalues:
     0.128371    0.260761    0.477025

 Minimum Search - Taking Simple RFO Step
 Searching for Lamda that Minimizes Along All modes
 Value Taken    Lamda =   0.00000000
 Step Taken.  Stepsize is  0.000373

                             Maximum     Tolerance    Cnvgd?
         Gradient           0.000123      0.000300     YES
         Displacement       0.000363      0.001200     YES
         Energy change     -0.000002      0.000001      NO


                       Distance Matrix (Angstroms)
             O (  1)   I (  2)
   I (  2)  2.024760
   H (  3)  0.965953  2.471856

 Final energy is   -6995.3343818610629     


 ******************************
 **  OPTIMIZATION CONVERGED  **
 ******************************

                       Coordinates (Angstroms)
     ATOM                X               Y               Z
      1  O         1.7248544990    0.1026995018    0.0000000000
      2  I        -0.2973467085    0.0009455767    0.0000000000
      3  H         2.0372301442   -0.8113501699    0.0000000000

Z-matrix Print:
$molecule
0 1
I 
O  1 2.024760
H  2 0.965953 1 105.987214
$end


 --------------------------------------------------------------
             Orbital Energies (a.u.) and Symmetries
 --------------------------------------------------------------

 Alpha MOs, Restricted
 -- Occupied --                  
******* -176.34 -165.74 -165.74 -165.74  -35.83  -31.33  -31.32
  1 A'    2 A'    3 A'    4 A'    1 A"    5 A'    6 A'    7 A'                 
-31.319 -22.978 -22.976 -22.975 -22.969 -22.969 -19.174  -6.381
  2 A"    8 A'    9 A'    3 A"   10 A'    4 A"   11 A'   12 A'                 
 -4.798  -4.777  -4.776  -2.063  -2.057  -2.056  -2.038  -2.038
 13 A'   14 A'    5 A"   15 A'   16 A'    6 A"   17 A'    7 A"                 
 -1.027  -0.663  -0.502  -0.403  -0.373  -0.283  -0.267
 18 A'   19 A'   20 A'   21 A'    8 A"   22 A'    9 A"                         
 -- Virtual --                   
 -0.122  -0.003   0.121   0.140   0.151   0.160   0.175   0.203
 23 A'   24 A'   25 A'   26 A'   10 A"   27 A'   28 A'   11 A"                 
  0.206   0.236   0.356   0.380   0.382   0.420   0.438   0.523
 29 A'   30 A'   31 A'   32 A'   12 A"   13 A"   33 A'   34 A'                 
  0.649   0.976   0.991   1.028   1.248   1.257   1.300   1.342
 35 A'   36 A'   14 A"   37 A'   38 A'   15 A"   39 A'   16 A"                 
  1.357   1.483   2.004   2.465   2.788   2.911   3.064   3.084
 40 A'   41 A'   42 A'   43 A'   17 A"   44 A'   45 A'   18 A"                 
  3.773   3.937   3.944   3.975   3.984   4.158   4.289   4.905
 46 A'   19 A"   47 A'   20 A"   48 A'   49 A'   50 A'   21 A"                 
  4.946   5.415   5.951   5.953   5.986  27.734  28.296  28.298
 51 A'   52 A'   22 A"   53 A'   54 A'   55 A'   23 A"   56 A'                 
 28.318  28.508  28.511  28.519  28.525  28.616  49.791 127.843
 57 A'   24 A"   58 A'   25 A"   59 A'   60 A'   61 A'   26 A"                 
127.845 127.870 151.5461901.704
 62 A'   63 A'   64 A'   65 A'                                                 

 Beta MOs, Restricted
 -- Occupied --                  
******* -176.34 -165.74 -165.74 -165.74  -35.83  -31.33  -31.32
  1 A'    2 A'    3 A'    4 A'    1 A"    5 A'    6 A'    7 A'                 
-31.319 -22.978 -22.976 -22.975 -22.969 -22.969 -19.174  -6.381
  2 A"    8 A'    9 A'    3 A"   10 A'    4 A"   11 A'   12 A'                 
 -4.798  -4.777  -4.776  -2.063  -2.057  -2.056  -2.038  -2.038
 13 A'   14 A'    5 A"   15 A'   16 A'    6 A"   17 A'    7 A"                 
 -1.027  -0.663  -0.502  -0.403  -0.373  -0.283  -0.267
 18 A'   19 A'   20 A'   21 A'    8 A"   22 A'    9 A"                         
 -- Virtual --                   
 -0.122  -0.003   0.121   0.140   0.151   0.160   0.175   0.203
 23 A'   24 A'   25 A'   26 A'   10 A"   27 A'   28 A'   11 A"                 
  0.206   0.236   0.356   0.380   0.382   0.420   0.438   0.523
 29 A'   30 A'   31 A'   32 A'   12 A"   13 A"   33 A'   34 A'                 
  0.649   0.976   0.991   1.028   1.248   1.257   1.300   1.342
 35 A'   36 A'   14 A"   37 A'   38 A'   15 A"   39 A'   16 A"                 
  1.357   1.483   2.004   2.465   2.788   2.911   3.064   3.084
 40 A'   41 A'   42 A'   43 A'   17 A"   44 A'   45 A'   18 A"                 
  3.773   3.937   3.944   3.975   3.984   4.158   4.289   4.905
 46 A'   19 A"   47 A'   20 A"   48 A'   49 A'   50 A'   21 A"                 
  4.946   5.415   5.951   5.953   5.986  27.734  28.296  28.298
 51 A'   52 A'   22 A"   53 A'   54 A'   55 A'   23 A"   56 A'                 
 28.318  28.508  28.511  28.519  28.525  28.616  49.791 127.843
 57 A'   24 A"   58 A'   25 A"   59 A'   60 A'   61 A'   26 A"                 
127.845 127.870 151.5461901.704
 62 A'   63 A'   64 A'   65 A'                                                 
 --------------------------------------------------------------

          Ground-State Mulliken Net Atomic Charges

     Atom                 Charge (a.u.)
  ----------------------------------------
      1 O                    -0.429851
      2 I                     0.182286
      3 H                     0.247565
  ----------------------------------------
  Sum of atomic charges =    -0.000000

 -----------------------------------------------------------------
                    Cartesian Multipole Moments
 -----------------------------------------------------------------
    Charge (ESU x 10^10)
                 0.0000
    Dipole Moment (Debye)
         X      -0.5703      Y      -1.5805      Z       0.0000
       Tot       1.6802
    Quadrupole Moments (Debye-Ang)
        XX     -31.9424     XY      -3.8168     YY     -33.7702
        XZ      -0.0000     YZ       0.0000     ZZ     -35.6814
    Octopole Moments (Debye-Ang^2)
       XXX      -9.9688    XXY      -8.5115    XYY       1.0808
       YYY      -1.3485    XXZ       0.0000    XYZ      -0.0000
       YYZ      -0.0000    XZZ      -2.4912    YZZ      -0.1707
       ZZZ      -0.0000
    Hexadecapole Moments (Debye-Ang^3)
      XXXX    -153.9275   XXXY     -18.1284   XXYY     -30.4210
      XYYY      -3.3731   YYYY     -47.2639   XXXZ       0.0000
      XXYZ       0.0000   XYYZ      -0.0000   YYYZ       0.0000
      XXZZ     -37.5936   XYZZ      -0.5098   YYZZ     -16.0013
      XZZZ      -0.0000   YZZZ       0.0000   ZZZZ     -47.5355
 -----------------------------------------------------------------
Archival summary:
1\1\pikachu\OPT\ProcedureUnspecified\BasisUnspecified\111\taweetha\SunSep314:43:392017SunSep314:43:392017\0\\#,OPT,ProcedureUnspecified,BasisUnspecified,\\0,1\I\O,1,2.02476\H,2,0.965953,1,105.987\\\@

 Total job time:  36.20s(wall), 36.13s(cpu) 
 Sun Sep  3 14:43:39 2017

        *************************************************************
        *                                                           *
        *  Thank you very much for using Q-Chem.  Have a nice day.  *
        *                                                           *
        *************************************************************


 
User input: 2 of 3 
 
pikachu 127.0.1
Q-Chem Developer Version! Running on 127.0.1.*
                  Welcome to Q-Chem
     A Quantum Leap Into The Future Of Chemistry


 Q-Chem 4.4, Q-Chem, Inc., Pleasanton, CA (2016)

 Y. Shao,  Z. Gan,  E. Epifanovsky,  A. T. B. Gilbert,  M. Wormit,  
 J. Kussmann,  A. W. Lange,  A. Behn,  J. Deng,  X. Feng,  D. Ghosh,  
 M. Goldey,  P. R. Horn,  L. D. Jacobson,  I. Kaliman,  F. Rob,  
 R. Z. Khaliullin,  T. Kus,  A. Landau,  J. Liu,  E. I. Proynov,  Y. M. Rhee,  
 R. M. Richard,  M. A. Rohrdanz,  R. P. Steele,  E. J. Sundstrom,  
 H. L. Woodcock III,  P. M. Zimmerman,  D. Zuev,  B. Albrecht,  E. Alguire,  
 B. Austin,  S. A. Baeppler,  G. J. O. Beran,  Y. A. Bernard,  
 E. J. Berquist,  K. Brandhorst,  K. B. Bravaya,  S. T. Brown,  D. Casanova,  
 C.-M. Chang,  Y. Chen,  S. H. Chien,  K. D. Closser,  M. P. Coons,  
 D. L. Crittenden,  S. Dasgupta,  M. Diedenhofen,  R. A. DiStasio Jr.,  
 H. Do,  A. D. Dutoi,  R. G. Edgar,  P.-T. Fang,  S. Fatehi,  Q. Feng,  
 L. Fusti-Molnar,  A. Ghysels,  A. Golubeva-Zadorozhnaya,  J. Gomes,  
 A. Gunina,  M. W. D. Hanson-Heine,  P. H. P. Harbach,  A. W. Hauser,  
 J. E. Herr,  E. G. Hohenstein,  Z. C. Holden,  K. Hui,  T.-C. Jagau,  H. Ji,  
 B. Kaduk,  K. Khistyaev,  Jaehoon Kim,  Jihan Kim,  R. A. King,  
 P. Klunzinger,  K. Koh,  D. Kosenkov,  T. Kowalczyk,  C. M. Krauter,  
 A. Kunitsa,  K. U. Lao,  A. Laurent,  K. V. Lawler,  J. Lee,  D. Lefrancois,  
 S. Lehtola,  S. V. Levchenko,  C. Y. Lin,  Y.-S. Lin,  F. Liu,  E. Livshits,  
 R. C. Lochan,  A. Luenser,  P. Manohar,  S. F. Manzer,  S.-P. Mao,  Y. Mao,  
 N. Mardirossian,  A. V. Marenich,  L. A. Martinez-Martinez,  S. A. Maurer,  
 N. J. Mayhall,  J.-M. Mewes,  A. F. Morrison,  K. Nanda,  T. S. Nguyen-Beck,  
 C. M. Oana,  R. Olivares-Amaya,  D. P. O'Neill,  J. A. Parkhill,  
 T. M. Perrine,  R. Peverati,  P. A. Pieniazek,  F. Plasser,  A. Prociuk,  
 D. R. Rehn,  E. Rosta,  N. J. Russ,  N. Sergueev,  S. M. Sharada,  
 S. Sharma,  D. W. Small,  A. Sodt,  T. Stauch,  T. Stein,  D. Stuck,  
 Y.-C. Su,  A. J. W. Thom,  T. Tsuchimochi,  L. Vogt,  O. Vydrov,  T. Wang,  
 M. A. Watson,  J. Wenzel,  A. White,  C. F. Williams,  V. Vanovschi,  
 K. Yao,  S. Yeganeh,  S. R. Yost,  Z.-Q. You,  I. Y. Zhang,  X. Zhang,  
 Y. Zhao,  B. R. Brooks,  G. K. L. Chan,  D. M. Chipman,  C. J. Cramer,  
 W. A. Goddard III,  M. S. Gordon,  W. J. Hehre,  A. Klamt,  
 H. F. Schaefer III,  M. W. Schmidt,  C. D. Sherrill,  D. G. Truhlar,  
 A. Warshel,  X. Xu,  A. Aspuru-Guzik,  R. Baer,  A. T. Bell,  N. A. Besley,  
 J.-D. Chai,  A. Dreuw,  B. D. Dunietz,  T. R. Furlani,  S. R. Gwaltney,  
 C.-P. Hsu,  Y. Jung,  J. Kong,  D. S. Lambrecht,  W. Liang,  C. Ochsenfeld,  
 V. A. Rassolov,  L. V. Slipchenko,  J. E. Subotnik,  T. Van Voorhis,  
 J. M. Herbert,  A. I. Krylov,  P. M. W. Gill,  M. Head-Gordon

 Contributors to earlier versions of Q-Chem not listed above: 
 R. D. Adamson,  J. Baker,  E. F. C. Byrd,  A. K. Chakraborty,  C.-L. Cheng,  
 H. Dachsel,  R. J. Doerksen,  G. Hawkins,  A. Heyden,  S. Hirata,  
 G. Kedziora,  F. J. Keil,  C. Kelley,  P. P. Korambath,  W. Kurlancheek,  
 A. M. Lee,  M. S. Lee,  D. Liotard,  I. Lotan,  P. E. Maslen,  N. Nair,  
 D. Neuhauser,  R. Olson,  B. Peters,  J. Ritchie,  N. E. Schultz,  
 N. Shenvi,  A. C. Simmonett,  K. S. Thanthiriwatte,  Q. Wu,  W. Zhang

 Please cite Q-Chem as follows:
 Y. Shao et al., Mol. Phys. 113, 184-215 (2015)
 DOI: 10.1080/00268976.2014.952696

 Q-Chem 4.4.2 for Intel X86 EM64T Linux

 Parts of Q-Chem use Armadillo 5.200.1 (Boston Tea Smuggler).
 http://arma.sourceforge.net/

 Q-Chem begins on Sun Sep  3 14:43:39 2017  


Host: 0

     Scratch files written to /scratch/taweetham/qchem25262//
The previous job contains 0 fragments, simply inherited here

Checking the input file for inconsistencies... 	...done.

--------------------------------------------------------------
User input:
--------------------------------------------------------------

$molecule
read
$end

$rem
   BASIS  =  6-311++G**
   JOB_TYPE  =  frequency
   METHOD  =  B3LYP
   SCF_GUESS = read
$end

--------------------------------------------------------------
 ----------------------------------------------------------------
             Standard Nuclear Orientation (Angstroms)
    I     Atom           X                Y                Z
 ----------------------------------------------------------------
    1      O       1.7227646170     0.1152723388    -0.0000000000
    2      I      -0.2985742074    -0.0023751932     0.0000000000
    3      H       2.0423160573    -0.7962934696     0.0000000000
 ----------------------------------------------------------------
 Molecular Point Group                 Cs    NOp =  2
 Largest Abelian Subgroup              Cs    NOp =  2
 Nuclear Repulsion Energy =   126.5426354720 hartrees
 There are       31 alpha and       31 beta electrons
 Requested basis set is 6-311++G(d,p)
 There are 35 shells and 91 basis functions

 Total QAlloc Memory Limit   2000 MB
 Mega-Array Size        61 MB
 MEM_STATIC part        62 MB

                       Distance Matrix (Angstroms)
             O (  1)   I (  2)
   I (  2)  2.024760
   H (  3)  0.965953  2.471856

 A cutoff of  1.0D-11 yielded    606 shell pairs
 There are      4160 function pairs (      4747 Cartesian)

 -------------------------------------------------------
 OpenMP Integral Computing Module                       
 Release: version 1.0, May 2013, Q-Chem Inc. Pittsburgh 
 -------------------------------------------------------
 Integral Job Info:
 Integral job number is                      11
 Integral operator is                         1
 short-range coefficients                     0
 long-range coefficients              100000000
 Omega coefficients                           0
 if combine SR and LR in K                    0
 Integral screening is                        0
 Integral computing path is                   2
 max size of driver memory is            800000
 size of driver memory is                593474
 size of scratch memory is             11760008
 max col of scratch BK array               1296
 max len of scratch array in speh3          155
 max len of scratch index in speh4           18
 max int batch size is                      520
 min int batch size is                       52
 fixed nKL is                                52
 max L of basis functions is                  2
 order of int derivative is                   0
 number of shells is                         35
 number of basis is                          97
 number of cartesian basis is                97
 number of contracted shell pairs           606
 number of primitive shell pairs           1249
 maxK2 (contraction) of shell pair           36
 max number of K2 of shell pair               1
 max number of CS2 of shell pair            104
 max number of PS2 of shell pair            104
 mem total for path MDJ                   16852
 -------------------------------------------------------
 Smallest overlap matrix eigenvalue = 2.46E-03
 Guess MOs from SCF MO coefficient file
 Reading MOs from coefficient file
 Reading MOs from coefficient file
 A restricted hybrid HF-DFT SCF calculation will be
 performed using Pulay DIIS extrapolation
 Exchange:     0.2000 Hartree-Fock + 0.0800 Slater + 0.7200 B88
 Correlation:  0.1900 VWN1RPA + 0.8100 LYP
 Using SG-1 standard quadrature grid
 SCF converges when DIIS error is below 1.0E-08
 ---------------------------------------
  Cycle       Energy         DIIS Error
 ---------------------------------------
    1   -6995.3343266784      2.67E-04
    2   -6995.3343829535      3.03E-05
    3   -6995.3343833968      2.44E-05
    4   -6995.3343837080      1.73E-05
    5   -6995.3343839411      2.78E-06
    6   -6995.3343839489      3.28E-07
    7   -6995.3343839490      8.43E-08
    8   -6995.3343839489      2.28E-08
    9   -6995.3343839492      4.22E-09 Convergence criterion met
 ---------------------------------------
 SCF time:  CPU 6.03 s  wall 6.06 s
 SCF   energy in the final basis set = -6995.3343839492
 Total energy in the final basis set = -6995.3343839492

 --------------------------------------------------------------
             Orbital Energies (a.u.) and Symmetries
 --------------------------------------------------------------

 Alpha MOs, Restricted
 -- Occupied --                  
******* -176.34 -165.74 -165.74 -165.74  -35.83  -31.33  -31.32
  1 A'    2 A'    3 A'    4 A'    1 A"    5 A'    6 A'    7 A'                 
-31.319 -22.978 -22.976 -22.975 -22.969 -22.969 -19.174  -6.381
  2 A"    8 A'    9 A'    3 A"   10 A'    4 A"   11 A'   12 A'                 
 -4.798  -4.777  -4.776  -2.063  -2.057  -2.056  -2.038  -2.038
 13 A'   14 A'    5 A"   15 A'   16 A'    6 A"   17 A'    7 A"                 
 -1.027  -0.663  -0.502  -0.403  -0.373  -0.283  -0.267
 18 A'   19 A'   20 A'   21 A'    8 A"   22 A'    9 A"                         
 -- Virtual --                   
 -0.122  -0.003   0.121   0.140   0.151   0.160   0.175   0.203
 23 A'   24 A'   25 A'   26 A'   10 A"   27 A'   28 A'   11 A"                 
  0.206   0.236   0.356   0.380   0.382   0.420   0.438   0.523
 29 A'   30 A'   31 A'   32 A'   12 A"   13 A"   33 A'   34 A'                 
  0.649   0.976   0.991   1.028   1.248   1.257   1.300   1.342
 35 A'   36 A'   14 A"   37 A'   38 A'   15 A"   39 A'   16 A"                 
  1.357   1.483   2.004   2.465   2.788   2.911   3.064   3.084
 40 A'   41 A'   42 A'   43 A'   17 A"   44 A'   45 A'   18 A"                 
  3.773   3.937   3.944   3.975   3.984   4.158   4.289   4.905
 46 A'   19 A"   47 A'   20 A"   48 A'   49 A'   50 A'   21 A"                 
  4.946   5.415   5.951   5.953   5.986  27.734  28.296  28.298
 51 A'   52 A'   22 A"   53 A'   54 A'   55 A'   23 A"   56 A'                 
 28.318  28.508  28.511  28.519  28.525  28.616  49.791 127.843
 57 A'   24 A"   58 A'   25 A"   59 A'   60 A'   61 A'   26 A"                 
127.845 127.870 151.5461901.704
 62 A'   63 A'   64 A'   65 A'                                                 

 Beta MOs, Restricted
 -- Occupied --                  
******* -176.34 -165.74 -165.74 -165.74  -35.83  -31.33  -31.32
  1 A'    2 A'    3 A'    4 A'    1 A"    5 A'    6 A'    7 A'                 
-31.319 -22.978 -22.976 -22.975 -22.969 -22.969 -19.174  -6.381
  2 A"    8 A'    9 A'    3 A"   10 A'    4 A"   11 A'   12 A'                 
 -4.798  -4.777  -4.776  -2.063  -2.057  -2.056  -2.038  -2.038
 13 A'   14 A'    5 A"   15 A'   16 A'    6 A"   17 A'    7 A"                 
 -1.027  -0.663  -0.502  -0.403  -0.373  -0.283  -0.267
 18 A'   19 A'   20 A'   21 A'    8 A"   22 A'    9 A"                         
 -- Virtual --                   
 -0.122  -0.003   0.121   0.140   0.151   0.160   0.175   0.203
 23 A'   24 A'   25 A'   26 A'   10 A"   27 A'   28 A'   11 A"                 
  0.206   0.236   0.356   0.380   0.382   0.420   0.438   0.523
 29 A'   30 A'   31 A'   32 A'   12 A"   13 A"   33 A'   34 A'                 
  0.649   0.976   0.991   1.028   1.248   1.257   1.300   1.342
 35 A'   36 A'   14 A"   37 A'   38 A'   15 A"   39 A'   16 A"                 
  1.357   1.483   2.004   2.465   2.788   2.911   3.064   3.084
 40 A'   41 A'   42 A'   43 A'   17 A"   44 A'   45 A'   18 A"                 
  3.773   3.937   3.944   3.975   3.984   4.158   4.289   4.905
 46 A'   19 A"   47 A'   20 A"   48 A'   49 A'   50 A'   21 A"                 
  4.946   5.415   5.951   5.953   5.986  27.734  28.296  28.298
 51 A'   52 A'   22 A"   53 A'   54 A'   55 A'   23 A"   56 A'                 
 28.318  28.508  28.511  28.519  28.525  28.616  49.791 127.843
 57 A'   24 A"   58 A'   25 A"   59 A'   60 A'   61 A'   26 A"                 
127.845 127.870 151.5461901.704
 62 A'   63 A'   64 A'   65 A'                                                 
 --------------------------------------------------------------

          Ground-State Mulliken Net Atomic Charges

     Atom                 Charge (a.u.)
  ----------------------------------------
      1 O                    -0.429864
      2 I                     0.182285
      3 H                     0.247578
  ----------------------------------------
  Sum of atomic charges =     0.000000

 -----------------------------------------------------------------
                    Cartesian Multipole Moments
 -----------------------------------------------------------------
    Charge (ESU x 10^10)
                 0.0000
    Dipole Moment (Debye)
         X      -0.5579      Y      -1.5845      Z      -0.0000
       Tot       1.6798
    Quadrupole Moments (Debye-Ang)
        XX     -31.8809     XY      -3.7997     YY     -33.8267
        XZ       0.0000     YZ       0.0000     ZZ     -35.6814
    Octopole Moments (Debye-Ang^2)
       XXX      -9.6494    XXY      -8.5642    XYY       1.0056
       YYY      -1.2233    XXZ      -0.0000    XYZ       0.0000
       YYZ      -0.0000    XZZ      -2.4460    YZZ      -0.1551
       ZZZ      -0.0000
    Hexadecapole Moments (Debye-Ang^3)
      XXXX    -153.3011   XXXY     -18.5753   XXYY     -30.6391
      XYYY      -3.7233   YYYY     -47.3686   XXXZ       0.0000
      XXYZ       0.0000   XYYZ       0.0000   YYYZ       0.0000
      XXZZ     -37.5782   XYZZ      -0.6769   YYZZ     -16.0101
      XZZZ       0.0000   YZZZ       0.0000   ZZZZ     -47.5359
 -----------------------------------------------------------------
 Calculating MO derivatives via CPSCF
   1         3           9      0.112839    0.050884
   2         3           9      0.014229    0.008000
   3         3           9      0.001719    0.000928
   4         3           9      0.000151    0.000078
   5        10           2      0.000008    0.000006
   6        12           0      0.000000    0.000000    Roots Converged
 Calculating analytic Hessian of the SCF energy
 Polarizability Matrix (a.u.)
            1           2           3
    1 -41.4645400  -0.0027006   0.0000000
    2  -0.0027006 -23.7773860   0.0000000
    3   0.0000000   0.0000000 -22.5260090

 Direct stationary perturbation theory relativistic correction:

 rels  =      96.984888855252
 relv  =    -320.368018689989
 rel2e =      40.633642770262
 E_rel =    -182.749487064476

 Hessian of the SCF Energy
            1           2           3           4           5           6
    1   0.3020787  -0.1398790  -0.0000000  -0.2279101  -0.0257829  -0.0000000
    2  -0.1398790   0.4835430   0.0000000   0.0075904  -0.0112906   0.0000000
    3  -0.0000000   0.0000000   0.0026003  -0.0000000   0.0000000  -0.0021568
    4  -0.2279101   0.0075904  -0.0000000   0.2481390   0.0069389   0.0000000
    5  -0.0257829  -0.0112906   0.0000000   0.0069389   0.0062644  -0.0000000
    6  -0.0000000   0.0000000  -0.0021568   0.0000000  -0.0000000   0.0018004
    7  -0.0741686   0.1322885   0.0000000  -0.0202289   0.0188440  -0.0000000
    8   0.1656618  -0.4722524  -0.0000000  -0.0145294   0.0050262  -0.0000000
    9   0.0000000  -0.0000000  -0.0004435  -0.0000000   0.0000000   0.0003564
            7           8           9
    1  -0.0741686   0.1656618   0.0000000
    2   0.1322885  -0.4722524  -0.0000000
    3   0.0000000  -0.0000000  -0.0004435
    4  -0.0202289  -0.0145294  -0.0000000
    5   0.0188440   0.0050262   0.0000000
    6  -0.0000000  -0.0000000   0.0003564
    7   0.0943976  -0.1511325  -0.0000000
    8  -0.1511325   0.4672261   0.0000000
    9  -0.0000000   0.0000000   0.0000871
 Gradient time:  CPU 39.64 s  wall 39.65 s
 **********************************************************************
 **                                                                  **
 **                       VIBRATIONAL ANALYSIS                       **
 **                       --------------------                       **
 **                                                                  **
 **        VIBRATIONAL FREQUENCIES (CM**-1) AND NORMAL MODES         **
 **     FORCE CONSTANTS (mDYN/ANGSTROM) AND REDUCED MASSES (AMU)     **
 **                  INFRARED INTENSITIES (KM/MOL)                   **
 **                                                                  **
 **********************************************************************


 Mode:                 1                      2                      3
 Frequency:       656.64                1063.50                3810.70
 Force Cnst:      3.3311                 0.7089                 9.1364
 Red. Mass:      13.1125                 1.0638                 1.0679
 IR Active:          YES                    YES                    YES
 IR Intens:       20.287                 40.770                105.769
 Raman Active:       YES                    YES                    YES
               X      Y      Z        X      Y      Z        X      Y      Z
 O          0.839  0.043 -0.000   -0.036 -0.048  0.000    0.022 -0.059  0.000
 I         -0.110 -0.005 -0.000   -0.003  0.004  0.000   -0.000 -0.000  0.000
 H          0.523 -0.091  0.000    0.952  0.300 -0.000   -0.330  0.942 -0.000
 TransDip  -0.144 -0.005  0.000    0.203  0.021  0.000   -0.261  0.201  0.000

 STANDARD THERMODYNAMIC QUANTITIES AT   298.15 K  AND     1.00 ATM

   This Molecule has  0 Imaginary Frequencies
   Zero point vibrational energy:        7.907 kcal/mol

   Atom    1 Element O  Has Mass   15.99491
   Atom    2 Element I  Has Mass  126.90440
   Atom    3 Element H  Has Mass    1.00783
   Molecular Mass:   143.907140 amu
   Principal axes and moments of inertia in amu*Bohr^2:
                             1           2           3
    Eigenvalues --        2.86866   223.39709   226.26575
          X               0.99963    -0.02705     0.00000
          Y               0.02705     0.99963     0.00000
          Z               0.00000    -0.00000     1.00000
   Rotational Symmetry Number is   1
   The Molecule is an Asymmetric Top
   Translational Enthalpy:        0.889 kcal/mol
   Rotational Enthalpy:           0.889 kcal/mol
   Vibrational Enthalpy:          8.007 kcal/mol
   gas constant (RT):             0.592 kcal/mol
   Translational Entropy:        40.803  cal/mol.K
   Rotational Entropy:           19.611  cal/mol.K
   Vibrational Entropy:           0.434  cal/mol.K

   Total Enthalpy:               10.377 kcal/mol
   Total Entropy:                60.848  cal/mol.K

 ======================================================================

 STANDARD THERMODYNAMIC QUANTITIES FOR ANHARMONIC VIBRATION -- TOSH

   Zero point vibrational energy: ************ kcal/mol

   Vibrational Enthalpy:   ************ kcal/mol
   Vibrational Entropy:           0.000  cal/mol.K

   Total Enthalpy:         ************ kcal/mol
   Total Entropy:                60.414  cal/mol.K

 ======================================================================

 STANDARD THERMODYNAMIC QUANTITIES FOR ANHARMONIC VIBRATION -- VPT2

   Zero point vibrational energy: ************ kcal/mol

   Vibrational Enthalpy:   ************ kcal/mol
   Vibrational Entropy:           0.000  cal/mol.K

   Total Enthalpy:         ************ kcal/mol
   Total Entropy:                60.414  cal/mol.K

 ======================================================================

Archival summary:
1\1\pikachu\FREQ\ProcedureUnspecified\BasisUnspecified\111\taweetha\SunSep314:44:252017SunSep314:44:252017\0\\#,FREQ,ProcedureUnspecified,BasisUnspecified,\\0,1\I\O,1,2.02476\H,2,0.965953,1,105.987\\\@

 Total job time:  45.85s(wall), 45.81s(cpu) 
 Sun Sep  3 14:44:25 2017

        *************************************************************
        *                                                           *
        *  Thank you very much for using Q-Chem.  Have a nice day.  *
        *                                                           *
        *************************************************************


 
User input: 3 of 3 
 
pikachu 127.0.1
Q-Chem Developer Version! Running on 127.0.1.*
                  Welcome to Q-Chem
     A Quantum Leap Into The Future Of Chemistry


 Q-Chem 4.4, Q-Chem, Inc., Pleasanton, CA (2016)

 Y. Shao,  Z. Gan,  E. Epifanovsky,  A. T. B. Gilbert,  M. Wormit,  
 J. Kussmann,  A. W. Lange,  A. Behn,  J. Deng,  X. Feng,  D. Ghosh,  
 M. Goldey,  P. R. Horn,  L. D. Jacobson,  I. Kaliman,  F. Rob,  
 R. Z. Khaliullin,  T. Kus,  A. Landau,  J. Liu,  E. I. Proynov,  Y. M. Rhee,  
 R. M. Richard,  M. A. Rohrdanz,  R. P. Steele,  E. J. Sundstrom,  
 H. L. Woodcock III,  P. M. Zimmerman,  D. Zuev,  B. Albrecht,  E. Alguire,  
 B. Austin,  S. A. Baeppler,  G. J. O. Beran,  Y. A. Bernard,  
 E. J. Berquist,  K. Brandhorst,  K. B. Bravaya,  S. T. Brown,  D. Casanova,  
 C.-M. Chang,  Y. Chen,  S. H. Chien,  K. D. Closser,  M. P. Coons,  
 D. L. Crittenden,  S. Dasgupta,  M. Diedenhofen,  R. A. DiStasio Jr.,  
 H. Do,  A. D. Dutoi,  R. G. Edgar,  P.-T. Fang,  S. Fatehi,  Q. Feng,  
 L. Fusti-Molnar,  A. Ghysels,  A. Golubeva-Zadorozhnaya,  J. Gomes,  
 A. Gunina,  M. W. D. Hanson-Heine,  P. H. P. Harbach,  A. W. Hauser,  
 J. E. Herr,  E. G. Hohenstein,  Z. C. Holden,  K. Hui,  T.-C. Jagau,  H. Ji,  
 B. Kaduk,  K. Khistyaev,  Jaehoon Kim,  Jihan Kim,  R. A. King,  
 P. Klunzinger,  K. Koh,  D. Kosenkov,  T. Kowalczyk,  C. M. Krauter,  
 A. Kunitsa,  K. U. Lao,  A. Laurent,  K. V. Lawler,  J. Lee,  D. Lefrancois,  
 S. Lehtola,  S. V. Levchenko,  C. Y. Lin,  Y.-S. Lin,  F. Liu,  E. Livshits,  
 R. C. Lochan,  A. Luenser,  P. Manohar,  S. F. Manzer,  S.-P. Mao,  Y. Mao,  
 N. Mardirossian,  A. V. Marenich,  L. A. Martinez-Martinez,  S. A. Maurer,  
 N. J. Mayhall,  J.-M. Mewes,  A. F. Morrison,  K. Nanda,  T. S. Nguyen-Beck,  
 C. M. Oana,  R. Olivares-Amaya,  D. P. O'Neill,  J. A. Parkhill,  
 T. M. Perrine,  R. Peverati,  P. A. Pieniazek,  F. Plasser,  A. Prociuk,  
 D. R. Rehn,  E. Rosta,  N. J. Russ,  N. Sergueev,  S. M. Sharada,  
 S. Sharma,  D. W. Small,  A. Sodt,  T. Stauch,  T. Stein,  D. Stuck,  
 Y.-C. Su,  A. J. W. Thom,  T. Tsuchimochi,  L. Vogt,  O. Vydrov,  T. Wang,  
 M. A. Watson,  J. Wenzel,  A. White,  C. F. Williams,  V. Vanovschi,  
 K. Yao,  S. Yeganeh,  S. R. Yost,  Z.-Q. You,  I. Y. Zhang,  X. Zhang,  
 Y. Zhao,  B. R. Brooks,  G. K. L. Chan,  D. M. Chipman,  C. J. Cramer,  
 W. A. Goddard III,  M. S. Gordon,  W. J. Hehre,  A. Klamt,  
 H. F. Schaefer III,  M. W. Schmidt,  C. D. Sherrill,  D. G. Truhlar,  
 A. Warshel,  X. Xu,  A. Aspuru-Guzik,  R. Baer,  A. T. Bell,  N. A. Besley,  
 J.-D. Chai,  A. Dreuw,  B. D. Dunietz,  T. R. Furlani,  S. R. Gwaltney,  
 C.-P. Hsu,  Y. Jung,  J. Kong,  D. S. Lambrecht,  W. Liang,  C. Ochsenfeld,  
 V. A. Rassolov,  L. V. Slipchenko,  J. E. Subotnik,  T. Van Voorhis,  
 J. M. Herbert,  A. I. Krylov,  P. M. W. Gill,  M. Head-Gordon

 Contributors to earlier versions of Q-Chem not listed above: 
 R. D. Adamson,  J. Baker,  E. F. C. Byrd,  A. K. Chakraborty,  C.-L. Cheng,  
 H. Dachsel,  R. J. Doerksen,  G. Hawkins,  A. Heyden,  S. Hirata,  
 G. Kedziora,  F. J. Keil,  C. Kelley,  P. P. Korambath,  W. Kurlancheek,  
 A. M. Lee,  M. S. Lee,  D. Liotard,  I. Lotan,  P. E. Maslen,  N. Nair,  
 D. Neuhauser,  R. Olson,  B. Peters,  J. Ritchie,  N. E. Schultz,  
 N. Shenvi,  A. C. Simmonett,  K. S. Thanthiriwatte,  Q. Wu,  W. Zhang

 Please cite Q-Chem as follows:
 Y. Shao et al., Mol. Phys. 113, 184-215 (2015)
 DOI: 10.1080/00268976.2014.952696

 Q-Chem 4.4.2 for Intel X86 EM64T Linux

 Parts of Q-Chem use Armadillo 5.200.1 (Boston Tea Smuggler).
 http://arma.sourceforge.net/

 Q-Chem begins on Sun Sep  3 14:44:25 2017  


Host: 0

     Scratch files written to /scratch/taweetham/qchem25262//
The previous job contains 0 fragments, simply inherited here

Checking the input file for inconsistencies... 	...done.

--------------------------------------------------------------
User input:
--------------------------------------------------------------

$molecule
read
$end

$rem
   BASIS  =  6-311++G**
   METHOD  =  B3LYP
   SCF_GUESS = read
   SOLVENT_METHOD = SMD
$end


--------------------------------------------------------------
 ----------------------------------------------------------------
             Standard Nuclear Orientation (Angstroms)
    I     Atom           X                Y                Z
 ----------------------------------------------------------------
    1      O       1.7248544990     0.1026995018     0.0000000000
    2      I      -0.2973467085     0.0009455767     0.0000000000
    3      H       2.0372301442    -0.8113501699     0.0000000000
 ----------------------------------------------------------------
 Nuclear Repulsion Energy =   126.5426354720 hartrees
 There are       31 alpha and       31 beta electrons
 Requested basis set is 6-311++G(d,p)
 There are 35 shells and 91 basis functions

 Total QAlloc Memory Limit   2000 MB
 Mega-Array Size        61 MB
 MEM_STATIC part        62 MB

                       Distance Matrix (Angstroms)
             O (  1)   I (  2)
   I (  2)  2.024760
   H (  3)  0.965953  2.471856

 A cutoff of  1.0D-08 yielded    590 shell pairs
 There are      4096 function pairs (      4677 Cartesian)

 -------------------------------------------------------
 OpenMP Integral Computing Module                       
 Release: version 1.0, May 2013, Q-Chem Inc. Pittsburgh 
 -------------------------------------------------------
 Integral Job Info:
 Integral job number is                      11
 Integral operator is                         1
 short-range coefficients                     0
 long-range coefficients              100000000
 Omega coefficients                           0
 if combine SR and LR in K                    0
 Integral screening is                        0
 Integral computing path is                   2
 max size of driver memory is            800000
 size of driver memory is                593474
 size of scratch memory is             11760008
 max col of scratch BK array               1296
 max len of scratch array in speh3          155
 max len of scratch index in speh4           18
 max int batch size is                      520
 min int batch size is                       52
 fixed nKL is                                52
 max L of basis functions is                  2
 order of int derivative is                   0
 number of shells is                         35
 number of basis is                          97
 number of cartesian basis is                97
 number of contracted shell pairs           590
 number of primitive shell pairs           1218
 maxK2 (contraction) of shell pair           36
 max number of K2 of shell pair               1
 max number of CS2 of shell pair            101
 max number of PS2 of shell pair            101
 mem total for path MDJ                   16852
 -------------------------------------------------------
 Smallest overlap matrix eigenvalue = 2.46E-03

 Scale SEOQF with 1.000000e-01/1.000000e+00/1.000000e+00

 Standard Electronic Orientation quadrupole field applied
 Nucleus-field energy     =     0.0000000017 hartrees
 Guess MOs from SCF MO coefficient file
 Reading MOs from coefficient file
 Reading MOs from coefficient file
 A restricted hybrid HF-DFT SCF calculation will be
 performed using Pulay DIIS extrapolation
 Exchange:     0.2000 Hartree-Fock + 0.0800 Slater + 0.7200 B88
 Correlation:  0.1900 VWN1RPA + 0.8100 LYP
 Using SG-1 standard quadrature grid
 SCF converges when DIIS error is below 1.0E-05
 ---------------------------------------
  Cycle       Energy         DIIS Error
 ---------------------------------------
    1   -6995.3343738235      2.67E-04
    2   -6995.3343802708      3.07E-05
    3   -6995.3343805819      2.86E-05
    4   -6995.3343812129      1.83E-05
    5   -6995.3343814448      2.66E-06 Convergence criterion met
 ---------------------------------------
 SCF time:  CPU 2.95 s  wall 2.95 s

 Citation of the SMD model:
 Marenich, A.V.; Cramer, C.J.; Truhlar, D.G.
 J. Phys. Chem. B 2009, 113, 6378-6396.
 iSolventCode=           1
 Solvent: water                                                           

 vradii
            1           2           3
    1   1.5200000   2.3364000   1.2000000
Changing PCM_TESSEL_METHOD to VTN
Changing PCM_VDW_RADII to SMD_RADIUS
 Discretize the solute cavity surface with Lebedev spheres
	Using 302 Lebedev grid points for each H atom
	Using 302 Lebedev grid points for other atoms
	Atomic van der Waals radii will be scaled by 1.20
 Removing interior tesserae...
 Keep 531 surface tesserae and discard 375 interior tesserae
 Molecular Surface Area = 80.079 Angst**2
Using SCRF singleton
 A restricted hybrid HF-DFT SCF calculation will be
 performed using Pulay DIIS extrapolation
 Polarizable Continuum solvation model will be applied
 Exchange:     0.2000 Hartree-Fock + 0.0800 Slater + 0.7200 B88
 Correlation:  0.1900 VWN1RPA + 0.8100 LYP
 Using SG-1 standard quadrature grid
 SCF converges when DIIS error is below 1.0E-05

 Citation of the SMD model:
 Marenich, A.V.; Cramer, C.J.; Truhlar, D.G.
 J. Phys. Chem. B 2009, 113, 6378-6396.
 iSolventCode=           1
 Solvent: water                                                           

 vradii
            1           2           3
    1   1.5200000   3.5513280   1.2000000
 ---------------------------------------
  Cycle       Energy         DIIS Error
 ---------------------------------------
    1   -6995.3343812606      3.80E-07
 Time req'd to invert C: 0.18 s (CPU) 0.18 s (wall)
    2   -6995.3444462770      8.32E-04
    3   -6995.3444469059      8.32E-04
    4   -6995.3444458329      8.32E-04
    5   -6995.3444464601      8.32E-04
    6   -6995.3444458633      8.32E-04
    7   -6995.3444462540      8.32E-04
    8   -6995.3444457053      8.32E-04
    9   -6995.3444463730      8.32E-04
   10   -6995.3444462857      8.32E-04
   11   -6995.3444466209      8.32E-04
   12   -6995.3444462645      8.32E-04
   13   -6995.3444468459      8.32E-04
   14   -6995.3444476261      8.32E-04
   15   -6995.3444471953      8.32E-04
   16   -6995.3444464452      8.32E-04
   17   -6995.3455425379      7.57E-04
   18   -6995.3458272463      4.90E-04
   19   -6995.3460080896      7.12E-05
   20   -6995.3460119154      1.33E-05
   21   -6995.3460119904      5.92E-06 Convergence criterion met
 ---------------------------------------
 SCF time:  CPU 11.32 s  wall 11.36 s
(0)  E-EN(g) gas-phase elect-nuc energy                -6995.334381261 a.u.
(3)  G-ENP(liq) elect-nuc-pol free energy of system    -6995.346011990 a.u.
(4)  G-CDS(liq) cavity-dispersion-solvent structure 
     free energy                                                0.0000 kcal/mol
(6)  G-S(liq) free energy of system                    -6995.346011990 a.u.
(9)  DeltaG-S(liq) free energy of  solvation
     (9) = (6) - (0)                                           -7.2984 kcal/mol
 SCF   energy in the final basis set = -6995.3460119904
 Total energy in the final basis set = -6995.3460119904

 --------------------------------------------------------------

                    Orbital Energies (a.u.)
 --------------------------------------------------------------

 Alpha MOs
 -- Occupied --
*******-176.333-165.737-165.734-165.734 -35.829 -31.324 -31.315
-31.315 -22.974 -22.972 -22.972 -22.965 -22.965 -19.167  -6.378
 -4.795  -4.773  -4.772  -2.060  -2.053  -2.052  -2.034  -2.034
 -1.019  -0.658  -0.496  -0.402  -0.372  -0.279  -0.264
 -- Virtual --
 -0.114   0.015   0.139   0.144   0.150   0.157   0.184   0.205
  0.209   0.243   0.359   0.386   0.386   0.424   0.442   0.544
  0.656   0.972   0.989   1.028   1.254   1.262   1.305   1.362
  1.363   1.497   2.032   2.489   2.789   2.914   3.071   3.091
  3.779   3.941   3.948   3.979   3.988   4.163   4.293   4.908
  4.949   5.424   5.954   5.957   5.990  27.738  28.299  28.302
 28.322  28.512  28.515  28.523  28.529  28.620  49.798 127.847
127.849 127.873 151.5491901.708
 --------------------------------------------------------------

          Ground-State Mulliken Net Atomic Charges

     Atom                 Charge (a.u.)
  ----------------------------------------
      1 O                    -0.522700
      2 I                     0.202747
      3 H                     0.319953
  ----------------------------------------
  Sum of atomic charges =    -0.000000

 -----------------------------------------------------------------
                    Cartesian Multipole Moments
 -----------------------------------------------------------------
    Charge (ESU x 10^10)
                -0.0000
    Dipole Moment (Debye)
         X      -0.8227      Y      -2.0916      Z      -0.0000
       Tot       2.2476
    Quadrupole Moments (Debye-Ang)
        XX     -31.9621     XY      -4.5025     YY     -33.6729
        XZ      -0.0000     YZ       0.0000     ZZ     -35.7726
    Octopole Moments (Debye-Ang^2)
       XXX     -10.9048    XXY      -9.9810    XYY       1.1991
       YYY      -2.2672    XXZ      -0.0000    XYZ       0.0000
       YYZ      -0.0000    XZZ      -2.7098    YZZ      -0.3990
       ZZZ      -0.0000
    Hexadecapole Moments (Debye-Ang^3)
      XXXX    -154.7024   XXXY     -21.3596   XXYY     -29.8907
      XYYY      -4.4644   YYYY     -47.0073   XXXZ      -0.0000
      XXYZ       0.0000   XYYZ      -0.0000   YYYZ      -0.0000
      XXZZ     -37.8484   XYZZ      -0.7316   YYZZ     -16.0347
      XZZZ       0.0000   YZZZ      -0.0000   ZZZZ     -47.8426
 -----------------------------------------------------------------
Archival summary:
1\1\pikachu\SP\ProcedureUnspecified\BasisUnspecified\111\taweetha\SunSep314:44:392017SunSep314:44:392017\0\\#,ProcedureUnspecified,BasisUnspecified,\\0,1\I\O,1,2.02476\H,2,0.965953,1,105.987\\\@

 Total job time:  14.40s(wall), 14.35s(cpu) 
 Sun Sep  3 14:44:39 2017

        *************************************************************
        *                                                           *
        *  Thank you very much for using Q-Chem.  Have a nice day.  *
        *                                                           *
        *************************************************************
