# Supplementary material for: Correction to ‘A DFT investigation of the blue bottle experiment: E○half-cell analysis of autoxidation catalysed by redox indicators’
Source: R Soc Open Sci. 2017 Nov 8;4(11):171563. doi: 10.1098/rsos.171563 (PMC5717704; doi:10.1098/rsos.171563)
Supplement: All Q-Chem output files and optimised geometries [file rsos171563supp2.zip › B3LYP_6-311++Gdp_reducing_agents/HIO2.out]

TWL01 127.0.1
Q-Chem Developer Version! Running on 127.0.1.*
                  Welcome to Q-Chem
     A Quantum Leap Into The Future Of Chemistry


 Q-Chem 4.4, Q-Chem, Inc., Pleasanton, CA (2016)

 Y. Shao,  Z. Gan,  E. Epifanovsky,  A. T. B. Gilbert,  M. Wormit,  
 J. Kussmann,  A. W. Lange,  A. Behn,  J. Deng,  X. Feng,  D. Ghosh,  
 M. Goldey,  P. R. Horn,  L. D. Jacobson,  I. Kaliman,  F. Rob,  
 R. Z. Khaliullin,  T. Kus,  A. Landau,  J. Liu,  E. I. Proynov,  Y. M. Rhee,  
 R. M. Richard,  M. A. Rohrdanz,  R. P. Steele,  E. J. Sundstrom,  
 H. L. Woodcock III,  P. M. Zimmerman,  D. Zuev,  B. Albrecht,  E. Alguire,  
 B. Austin,  S. A. Baeppler,  G. J. O. Beran,  Y. A. Bernard,  E. Berquist,  
 K. Brandhorst,  K. B. Bravaya,  S. T. Brown,  D. Casanova,  C.-M. Chang,  
 Y. Chen,  S. H. Chien,  K. D. Closser,  M. P. Coons,  D. L. Crittenden,  
 S. Dasgupta,  M. Diedenhofen,  R. A. DiStasio Jr.,  H. Do,  A. D. Dutoi,  
 R. G. Edgar,  P.-T. Fang,  S. Fatehi,  Q. Feng,  L. Fusti-Molnar,  
 A. Ghysels,  A. Golubeva-Zadorozhnaya,  J. Gomes,  A. Gunina,  
 M. W. D. Hanson-Heine,  P. H. P. Harbach,  A. W. Hauser,  J. E. Herr,  
 E. G. Hohenstein,  Z. C. Holden,  K. Hui,  T.-C. Jagau,  H. Ji,  B. Kaduk,  
 K. Khistyaev,  Jaehoon Kim,  Jihan Kim,  R. A. King,  P. Klunzinger,  
 K. Koh,  D. Kosenkov,  T. Kowalczyk,  C. M. Krauter,  A. Kunitsa,  
 K. U. Lao,  A. Laurent,  K. V. Lawler,  J. Lee,  D. Lefrancois,  S. Lehtola,  
 S. V. Levchenko,  C. Y. Lin,  Y.-S. Lin,  F. Liu,  E. Livshits,  
 R. C. Lochan,  A. Luenser,  P. Manohar,  S. F. Manzer,  S.-P. Mao,  Y. Mao,  
 N. Mardirossian,  A. V. Marenich,  L. A. Martinez-Martinez,  S. A. Maurer,  
 N. J. Mayhall,  J.-M. Mewes,  A. F. Morrison,  K. Nanda,  T. S. Nguyen-Beck,  
 C. M. Oana,  R. Olivares-Amaya,  D. P. O'Neill,  J. A. Parkhill,  
 T. M. Perrine,  R. Peverati,  P. A. Pieniazek,  F. Plasser,  A. Prociuk,  
 D. R. Rehn,  E. Rosta,  N. J. Russ,  N. Sergueev,  S. M. Sharada,  
 S. Sharma,  D. W. Small,  A. Sodt,  T. Stauch,  T. Stein,  D. Stuck,  
 Y.-C. Su,  A. J. W. Thom,  T. Tsuchimochi,  L. Vogt,  O. Vydrov,  T. Wang,  
 M. A. Watson,  J. Wenzel,  A. White,  C. F. Williams,  V. Vanovschi,  
 K. Yao,  S. Yeganeh,  S. R. Yost,  Z.-Q. You,  I. Y. Zhang,  X. Zhang,  
 Y. Zhao,  B. R. Brooks,  G. K. L. Chan,  D. M. Chipman,  C. J. Cramer,  
 W. A. Goddard III,  M. S. Gordon,  W. J. Hehre,  A. Klamt,  
 H. F. Schaefer III,  M. W. Schmidt,  C. D. Sherrill,  D. G. Truhlar,  
 A. Warshel,  X. Xu,  A. Aspuru-Guzik,  R. Baer,  A. T. Bell,  N. A. Besley,  
 J.-D. Chai,  A. Dreuw,  B. D. Dunietz,  T. R. Furlani,  S. R. Gwaltney,  
 C.-P. Hsu,  Y. Jung,  J. Kong,  D. S. Lambrecht,  W. Liang,  C. Ochsenfeld,  
 V. A. Rassolov,  L. V. Slipchenko,  J. E. Subotnik,  T. Van Voorhis,  
 J. M. Herbert,  A. I. Krylov,  P. M. W. Gill,  M. Head-Gordon

 Contributors to earlier versions of Q-Chem not listed above: 
 R. D. Adamson,  J. Baker,  E. F. C. Byrd,  A. K. Chakraborty,  C.-L. Cheng,  
 H. Dachsel,  R. J. Doerksen,  G. Hawkins,  A. Heyden,  S. Hirata,  
 G. Kedziora,  F. J. Keil,  C. Kelley,  P. P. Korambath,  W. Kurlancheek,  
 A. M. Lee,  M. S. Lee,  D. Liotard,  I. Lotan,  P. E. Maslen,  N. Nair,  
 D. Neuhauser,  R. Olson,  B. Peters,  J. Ritchie,  N. E. Schultz,  
 N. Shenvi,  A. C. Simmonett,  K. S. Thanthiriwatte,  Q. Wu,  W. Zhang

 Please cite Q-Chem as follows:
 Y. Shao et al., Mol. Phys. 113, 184-215 (2015)
 DOI: 10.1080/00268976.2014.952696

 Q-Chem 4.4.2 for Intel X86 EM64T Linux

 Parts of Q-Chem use Armadillo 5.200.1 (Boston Tea Smuggler).
 http://arma.sourceforge.net/

 Q-Chem begins on Tue Sep 12 10:28:48 2017  


Host: 0

     Scratch files written to /scratch/taweetham/qchem28770//
FILE_GEOM_ORG=        593

Checking the input file for inconsistencies... 	...done.

--------------------------------------------------------------
User input:
--------------------------------------------------------------
$molecule
0 1
I
O  1 1.543589
O  1 1.819572 2 107.276848
H  3 0.972985 1 103.903501 2 -180.1 0
$end

$rem
   JOB_TYPE = OPTIMIZATION
   BASIS  =  6-311++G**
   METHOD  =  B3LYP
   SYM_IGNORE = TRUE
   GEOM_OPT_TOL_GRADIENT 3
   GEOM_OPT_TOL_DISPLACEMENT 12
   GEOM_OPT_TOL_ENERGY 1
$end

--------------------------------------------------------------
 ----------------------------------------------------------------
             Standard Nuclear Orientation (Angstroms)
    I     Atom           X                Y                Z
 ----------------------------------------------------------------
    1      I       0.0000000000     0.0000000000     0.0000000000
    2      O       0.0000000000     0.0000000000     1.5435890000
    3      O       1.7374745206     0.0000000000    -0.5403929622
    4      H       1.6802225611    -0.0016484248    -1.5116907055
 ----------------------------------------------------------------
 Nuclear Repulsion Energy =   299.1228383376 hartrees
 There are       35 alpha and       35 beta electrons
 Requested basis set is 6-311++G(d,p)
 There are 41 shells and 113 basis functions

 Total QAlloc Memory Limit   2000 MB
 Mega-Array Size        61 MB
 MEM_STATIC part        62 MB
 A cutoff of  1.0D-11 yielded    831 shell pairs
 There are      6488 function pairs (      7339 Cartesian)

 -------------------------------------------------------
 OpenMP Integral Computing Module                       
 Release: version 1.0, May 2013, Q-Chem Inc. Pittsburgh 
 -------------------------------------------------------
 Integral Job Info:
 Integral job number is                      11
 Integral operator is                         1
 short-range coefficients                     0
 long-range coefficients              100000000
 Omega coefficients                           0
 if combine SR and LR in K                    0
 Integral screening is                        0
 Integral computing path is                   2
 max size of driver memory is            800000
 size of driver memory is                593474
 size of scratch memory is             11760008
 max col of scratch BK array               1296
 max len of scratch array in speh3          155
 max len of scratch index in speh4           18
 max int batch size is                      520
 min int batch size is                       52
 fixed nKL is                                52
 max L of basis functions is                  2
 order of int derivative is                   0
 number of shells is                         41
 number of basis is                         120
 number of cartesian basis is               120
 number of contracted shell pairs           831
 number of primitive shell pairs           1769
 maxK2 (contraction) of shell pair           36
 max number of K2 of shell pair               1
 max number of CS2 of shell pair            107
 max number of PS2 of shell pair            107
 mem total for path MDJ                   19168
 -------------------------------------------------------
 Smallest overlap matrix eigenvalue = 2.01E-03

 Scale SEOQF with 1.000000e-01/1.000000e+00/1.000000e-01

 Standard Electronic Orientation quadrupole field applied
 Nucleus-field energy     =    -0.0000000016 hartrees
 Guess from superposition of atomic densities
 Warning:  Energy on first SCF cycle will be non-variational
 A restricted hybrid HF-DFT SCF calculation will be
 performed using Pulay DIIS extrapolation
 Exchange:     0.2000 Hartree-Fock + 0.0800 Slater + 0.7200 B88
 Correlation:  0.1900 VWN1RPA + 0.8100 LYP
 Using SG-1 standard quadrature grid
 SCF converges when DIIS error is below 1.0E-08
 ---------------------------------------
  Cycle       Energy         DIIS Error
 ---------------------------------------
    1   -7071.4380360359      7.98E-02
    2   -7070.1207758618      1.39E-02
    3   -7069.2236989625      2.96E-02
    4   -7070.3115630287      4.92E-03
    5   -7070.3340669493      2.67E-03
    6   -7070.3419963793      3.55E-04
    7   -7070.3421627878      1.03E-04
    8   -7070.3421701457      2.09E-05
    9   -7070.3421705820      2.53E-06
   10   -7070.3421705900      3.86E-07
   11   -7070.3421705904      7.64E-08
   12   -7070.3421705911      1.71E-08
   13   -7070.3421705908      4.87E-09 Convergence criterion met
 ---------------------------------------
 SCF time:  CPU 7.81 s  wall 7.82 s
 SCF   energy in the final basis set = -7070.3421705908
 Total energy in the final basis set = -7070.3421705908

 --------------------------------------------------------------

                    Orbital Energies (a.u.)
 --------------------------------------------------------------

 Alpha MOs
 -- Occupied --
*******-176.386-165.790-165.788-165.787 -35.887 -31.380 -31.375
-31.372 -23.030 -23.030 -23.027 -23.024 -23.024 -19.175 -19.102
 -6.446  -4.860  -4.852  -4.836  -2.141  -2.131  -2.115  -2.109
 -2.109  -1.105  -1.049  -0.653  -0.550  -0.454  -0.453  -0.406
 -0.375  -0.340  -0.212
 -- Virtual --
 -0.068  -0.015  -0.006   0.103   0.109   0.135   0.146   0.170
  0.171   0.181   0.202   0.227   0.251   0.282   0.314   0.403
  0.440   0.448   0.464   0.526   0.653   0.845   0.972   0.987
  1.005   1.024   1.024   1.057   1.235   1.241   1.302   1.322
  1.340   1.439   1.524   1.971   2.442   2.763   2.791   2.812
  2.860   2.866   2.990   3.044   3.063   3.138   3.751   3.933
  3.951   3.994   4.067   4.226   4.512   4.883   4.887   4.939
  4.955   5.155   5.385   5.926   6.036   6.175  27.908  28.258
 28.302  28.369  28.474  28.487  28.509  28.558  28.699  49.801
 49.834 127.805 127.848 127.925 151.6991901.870
 --------------------------------------------------------------

          Ground-State Mulliken Net Atomic Charges

     Atom                 Charge (a.u.)
  ----------------------------------------
      1 I                     0.893620
      2 O                    -0.683380
      3 O                    -0.438492
      4 H                     0.228252
  ----------------------------------------
  Sum of atomic charges =    -0.000000

 -----------------------------------------------------------------
                    Cartesian Multipole Moments
 -----------------------------------------------------------------
    Charge (ESU x 10^10)
                 0.0000
    Dipole Moment (Debye)
         X      -0.7869      Y      -0.0029      Z      -4.0918
       Tot       4.1668
    Quadrupole Moments (Debye-Ang)
        XX     -39.7164     XY      -0.0051     YY     -40.0800
        XZ      -2.5512     YZ       0.0055     ZZ     -40.1117
    Octopole Moments (Debye-Ang^2)
       XXX     -40.6763    XXY      -0.0089    XYY     -10.2308
       YYY       0.0025    XXZ      -7.3827    XYZ       0.0103
       YYZ      -3.2652    XZZ      -3.9282    YZZ      -0.0070
       ZZZ     -33.5008
    Hexadecapole Moments (Debye-Ang^3)
      XXXX    -168.0255   XXXY      -0.0123   XXYY     -34.6369
      XYYY       0.0039   YYYY     -49.9121   XXXZ      13.7512
      XXYZ       0.0167   XYYZ       6.5266   YYYZ      -0.0032
      XXZZ     -37.5375   XYZZ      -0.0133   YYZZ     -32.1764
      XZZZ       7.2538   YZZZ       0.0099   ZZZZ    -147.7444
 -----------------------------------------------------------------
 Calculating analytic gradient of the SCF energy
 Gradient of SCF Energy
            1           2           3           4
    1   0.1373501  -0.0107547  -0.1112729  -0.0153225
    2  -0.0000283   0.0000138   0.0000067   0.0000079
    3   0.4213938  -0.4603027   0.0423145  -0.0034056
 Max gradient component =       4.603E-01
 RMS gradient           =       1.877E-01
 Gradient time:  CPU 2.41 s  wall 2.41 s
 Geometry Optimization Parameters
   NAtoms,    NIC,     NZ,  NCons,   NDum,   NFix, NCnnct, MaxDiis
        4      14       4       0       0       0       0       0


** GEOMETRY OPTIMIZATION IN DELOCALIZED INTERNAL COORDINATES **
   Searching for a Minimum

   Optimization Cycle:   1

                       Coordinates (Angstroms)
     ATOM                X               Y               Z
      1  I         0.0000000000    0.0000000000    0.0000000000
      2  O         0.0000000000    0.0000000000    1.5435890000
      3  O         1.7374745206    0.0000000000   -0.5403929622
      4  H         1.6802225611   -0.0016484248   -1.5116907055
   Point Group: c1    Number of degrees of freedom:     6


   Energy is  -7070.342170591


 Attempting to Generate Delocalized Internal Coordinates

 ** Taking Steepest Descent Step **
 Calculated Step too Large.  Step scaled by  0.624048
 Step Taken.  Stepsize is  0.300000

                             Maximum     Tolerance    Cnvgd?
         Gradient           0.350189      0.000003      NO
         Displacement       0.218535      0.000012      NO
         Energy change     *********      0.000000      NO


 New Cartesian Coordinates Obtained by Inverse Iteration

 Displacement from previous Coordinates is:  0.265772
 ----------------------------------------------------------------
             Standard Nuclear Orientation (Angstroms)
    I     Atom           X                Y                Z
 ----------------------------------------------------------------
    1      I      -0.0344743933     0.0000348612    -0.0431928890
    2      O      -0.0242079639     0.0000077496     1.6523317936
    3      O       1.7519088017    -0.0000230368    -0.5732501074
    4      H       1.7244706372    -0.0016679987    -1.5443834649
 ----------------------------------------------------------------
 Nuclear Repulsion Energy =   282.2825981106 hartrees
 There are       35 alpha and       35 beta electrons
 Applying Cartesian multipole field
    Component          Value
    ---------          -----
     (2,0,0)        1.00000E-11
     (0,2,0)        2.00000E-10
     (0,0,2)       -3.00000E-11
 Nucleus-field energy     =    -0.0000000019 hartrees
 Requested basis set is 6-311++G(d,p)
 There are 41 shells and 113 basis functions
 A cutoff of  1.0D-11 yielded    822 shell pairs
 There are      6438 function pairs (      7286 Cartesian)
 Smallest overlap matrix eigenvalue = 2.21E-03
 Guess MOs from SCF MO coefficient file
 Reading MOs from coefficient file
 Reading MOs from coefficient file
 A restricted hybrid HF-DFT SCF calculation will be
 performed using Pulay DIIS extrapolation
 Exchange:     0.2000 Hartree-Fock + 0.0800 Slater + 0.7200 B88
 Correlation:  0.1900 VWN1RPA + 0.8100 LYP
 Using SG-1 standard quadrature grid
 SCF converges when DIIS error is below 1.0E-08
 Geometry optimization detected.  Setting ReadMinima to 0
 Setting SaveMinima to 0
 ---------------------------------------
  Cycle       Energy         DIIS Error
 ---------------------------------------
    1   -7070.3768895758      1.67E-02
    2   -7070.4229069365      3.36E-03
    3   -7070.3766176150      7.06E-03
    4   -7070.4352870704      7.60E-04
    5   -7070.4358336135      2.84E-04
    6   -7070.4359237379      7.09E-05
    7   -7070.4359290567      6.29E-06
    8   -7070.4359291200      1.44E-06
    9   -7070.4359291237      3.75E-07
   10   -7070.4359291236      1.26E-07
   11   -7070.4359291241      1.91E-08
   12   -7070.4359291242      4.66E-09 Convergence criterion met
 ---------------------------------------
 SCF time:  CPU 7.07 s  wall 7.09 s
 SCF   energy in the final basis set = -7070.4359291242
 Total energy in the final basis set = -7070.4359291242

 --------------------------------------------------------------

                    Orbital Energies (a.u.)
 --------------------------------------------------------------

 Alpha MOs
 -- Occupied --
*******-176.398-165.802-165.801-165.799 -35.897 -31.390 -31.386
-31.381 -23.041 -23.040 -23.037 -23.034 -23.033 -19.181 -19.115
 -6.451  -4.863  -4.856  -4.841  -2.136  -2.132  -2.118  -2.112
 -2.111  -1.082  -1.004  -0.668  -0.546  -0.452  -0.434  -0.392
 -0.358  -0.326  -0.228
 -- Virtual --
 -0.087  -0.043  -0.013   0.101   0.107   0.135   0.147   0.172
  0.174   0.181   0.198   0.209   0.250   0.271   0.303   0.397
  0.412   0.425   0.433   0.512   0.647   0.769   0.971   0.998
  1.013   1.038   1.039   1.051   1.238   1.250   1.302   1.321
  1.350   1.444   1.506   1.971   2.441   2.772   2.818   2.823
  2.864   2.868   2.943   3.045   3.047   3.172   3.753   3.930
  3.950   3.992   4.046   4.188   4.480   4.886   4.890   4.951
  4.955   4.964   5.388   5.912   6.006   6.165  27.865  28.246
 28.284  28.359  28.464  28.475  28.495  28.532  28.624  49.792
 49.815 127.791 127.826 127.891 151.6541901.821
 --------------------------------------------------------------

          Ground-State Mulliken Net Atomic Charges

     Atom                 Charge (a.u.)
  ----------------------------------------
      1 I                     0.815381
      2 O                    -0.607313
      3 O                    -0.433051
      4 H                     0.224983
  ----------------------------------------
  Sum of atomic charges =    -0.000000

 -----------------------------------------------------------------
                    Cartesian Multipole Moments
 -----------------------------------------------------------------
    Charge (ESU x 10^10)
                -0.0000
    Dipole Moment (Debye)
         X      -0.8733      Y      -0.0028      Z      -4.7575
       Tot       4.8370
    Quadrupole Moments (Debye-Ang)
        XX     -39.8317     XY      -0.0054     YY     -40.1120
        XZ      -2.5220     YZ       0.0056     ZZ     -40.7819
    Octopole Moments (Debye-Ang^2)
       XXX     -37.5282    XXY      -0.0100    XYY      -9.5159
       YYY      -0.0003    XXZ      -7.8452    XYZ       0.0108
       YYZ      -3.4955    XZZ      -2.6337    YZZ      -0.0082
       ZZZ     -33.9604
    Hexadecapole Moments (Debye-Ang^3)
      XXXX    -169.2642   XXXY      -0.0131   XXYY     -35.1962
      XYYY       0.0045   YYYY     -48.7387   XXXZ      14.6483
      XXYZ       0.0178   XYYZ       7.2424   YYYZ      -0.0034
      XXZZ     -40.3132   XYZZ      -0.0142   YYZZ     -35.4302
      XZZZ       8.6674   YZZZ       0.0103   ZZZZ    -164.4277
 -----------------------------------------------------------------
 Calculating analytic gradient of the SCF energy
 Gradient of SCF Energy
            1           2           3           4
    1   0.1008760  -0.0075741  -0.0817673  -0.0115346
    2  -0.0000296   0.0000156   0.0000015   0.0000126
    3   0.1286106  -0.1557517   0.0292042  -0.0020631
 Max gradient component =       1.558E-01
 RMS gradient           =       6.995E-02
 Gradient time:  CPU 2.34 s  wall 2.34 s
 Geometry Optimization Parameters
   NAtoms,    NIC,     NZ,  NCons,   NDum,   NFix, NCnnct, MaxDiis
        4      14       4       0       0       0       0       0

 Cartesian Hessian Update
 Hessian Updated using BFGS Update


** GEOMETRY OPTIMIZATION IN DELOCALIZED INTERNAL COORDINATES **
   Searching for a Minimum

   Optimization Cycle:   2

                       Coordinates (Angstroms)
     ATOM                X               Y               Z
      1  I        -0.0344743933    0.0000348612   -0.0431928890
      2  O        -0.0242079639    0.0000077496    1.6523317936
      3  O         1.7519088017   -0.0000230368   -0.5732501074
      4  H         1.7244706372   -0.0016679987   -1.5443834649
   Point Group: c1    Number of degrees of freedom:     6


   Energy is  -7070.435929124

 Hessian Updated using BFGS Update

  6 Hessian modes will be used to form the next step
  Hessian Eigenvalues:
     0.021676    0.160176    0.248916    0.250720    0.527718    1.046878

 Minimum Search - Taking Simple RFO Step
 Searching for Lamda that Minimizes Along All modes
 Value Taken    Lamda =  -0.05174619
 Calculated Step too Large.  Step scaled by  0.881824
 Step Taken.  Stepsize is  0.300000

                             Maximum     Tolerance    Cnvgd?
         Gradient           0.125010      0.000003      NO
         Displacement       0.185506      0.000012      NO
         Energy change     -0.093759      0.000000      NO


 New Cartesian Coordinates Obtained by Inverse Iteration

 Displacement from previous Coordinates is:  0.313915
 ----------------------------------------------------------------
             Standard Nuclear Orientation (Angstroms)
    I     Atom           X                Y                Z
 ----------------------------------------------------------------
    1      I      -0.1438435014     0.0002052409    -0.0315870315
    2      O      -0.0219271531    -0.0000764671     1.7188051581
    3      O       1.7716123801     0.0000580965    -0.6132821832
    4      H       1.8118553560    -0.0018352951    -1.5824306110
 ----------------------------------------------------------------
 Nuclear Repulsion Energy =   268.1900674204 hartrees
 There are       35 alpha and       35 beta electrons
 Applying Cartesian multipole field
    Component          Value
    ---------          -----
     (2,0,0)        1.00000E-11
     (0,2,0)        2.00000E-10
     (0,0,2)       -3.00000E-11
 Nucleus-field energy     =    -0.0000000021 hartrees
 Requested basis set is 6-311++G(d,p)
 There are 41 shells and 113 basis functions
 A cutoff of  1.0D-11 yielded    811 shell pairs
 There are      6349 function pairs (      7188 Cartesian)
 Smallest overlap matrix eigenvalue = 2.31E-03
 Guess MOs from SCF MO coefficient file
 Reading MOs from coefficient file
 Reading MOs from coefficient file
 A restricted hybrid HF-DFT SCF calculation will be
 performed using Pulay DIIS extrapolation
 Exchange:     0.2000 Hartree-Fock + 0.0800 Slater + 0.7200 B88
 Correlation:  0.1900 VWN1RPA + 0.8100 LYP
 Using SG-1 standard quadrature grid
 SCF converges when DIIS error is below 1.0E-08
 Geometry optimization detected.  Setting ReadMinima to 0
 Setting SaveMinima to 0
 ---------------------------------------
  Cycle       Energy         DIIS Error
 ---------------------------------------
    1   -7070.4067598875      1.06E-02
    2   -7070.4628043777      1.38E-03
    3   -7070.4561140044      2.69E-03
    4   -7070.4643898635      7.78E-04
    5   -7070.4650850009      2.23E-04
    6   -7070.4651461088      2.03E-05
    7   -7070.4651466117      7.09E-06
    8   -7070.4651466672      3.07E-06
    9   -7070.4651466732      2.01E-07
   10   -7070.4651466733      1.27E-07
   11   -7070.4651466731      1.88E-08
   12   -7070.4651466732      2.27E-09 Convergence criterion met
 ---------------------------------------
 SCF time:  CPU 6.84 s  wall 6.90 s
 SCF   energy in the final basis set = -7070.4651466732
 Total energy in the final basis set = -7070.4651466732

 --------------------------------------------------------------

                    Orbital Energies (a.u.)
 --------------------------------------------------------------

 Alpha MOs
 -- Occupied --
*******-176.406-165.810-165.808-165.807 -35.903 -31.396 -31.393
-31.387 -23.047 -23.047 -23.043 -23.041 -23.040 -19.173 -19.128
 -6.454  -4.866  -4.860  -4.844  -2.137  -2.134  -2.121  -2.115
 -2.114  -1.043  -0.990  -0.672  -0.527  -0.437  -0.413  -0.393
 -0.347  -0.325  -0.241
 -- Virtual --
 -0.115  -0.061  -0.015   0.102   0.115   0.139   0.150   0.169
  0.173   0.177   0.194   0.202   0.252   0.258   0.302   0.381
  0.383   0.420   0.423   0.520   0.623   0.726   0.981   0.997
  1.027   1.037   1.044   1.056   1.231   1.266   1.322   1.339
  1.348   1.436   1.505   1.988   2.458   2.780   2.820   2.820
  2.853   2.855   2.900   3.053   3.070   3.137   3.777   3.920
  3.943   3.995   4.014   4.189   4.433   4.900   4.925   4.933
  4.947   4.966   5.419   5.906   5.949   6.108  27.820  28.240
 28.263  28.329  28.454  28.466  28.484  28.515  28.607  49.790
 49.801 127.783 127.810 127.861 151.6121901.776
 --------------------------------------------------------------

          Ground-State Mulliken Net Atomic Charges

     Atom                 Charge (a.u.)
  ----------------------------------------
      1 I                     0.801038
      2 O                    -0.560542
      3 O                    -0.468406
      4 H                     0.227909
  ----------------------------------------
  Sum of atomic charges =     0.000000

 -----------------------------------------------------------------
                    Cartesian Multipole Moments
 -----------------------------------------------------------------
    Charge (ESU x 10^10)
                 0.0000
    Dipole Moment (Debye)
         X      -1.5283      Y      -0.0027      Z      -4.7306
       Tot       4.9713
    Quadrupole Moments (Debye-Ang)
        XX     -40.0301     XY      -0.0071     YY     -40.2058
        XZ      -2.5577     YZ       0.0068     ZZ     -40.8429
    Octopole Moments (Debye-Ang^2)
       XXX     -30.1730    XXY      -0.0168    XYY      -7.3168
       YYY      -0.0144    XXZ      -8.9004    XYZ       0.0132
       YYZ      -4.1322    XZZ      -0.1087    YZZ      -0.0131
       ZZZ     -35.7702
    Hexadecapole Moments (Debye-Ang^3)
      XXXX    -175.3334   XXXY      -0.0206   XXYY     -37.2474
      XYYY       0.0045   YYYY     -48.4008   XXXZ      14.1725
      XXYZ       0.0239   XYYZ       7.9676   YYYZ       0.0008
      XXZZ     -42.0142   XYZZ      -0.0181   YYZZ     -37.2758
      XZZZ       9.9435   YZZZ       0.0162   ZZZZ    -174.1574
 -----------------------------------------------------------------
 Calculating analytic gradient of the SCF energy
 Gradient of SCF Energy
            1           2           3           4
    1   0.0269019  -0.0077238  -0.0176303  -0.0015479
    2  -0.0000326   0.0000289  -0.0000139   0.0000176
    3   0.0761651  -0.0790719   0.0041918  -0.0012850
 Max gradient component =       7.907E-02
 RMS gradient           =       3.313E-02
 Gradient time:  CPU 2.25 s  wall 2.25 s
 Geometry Optimization Parameters
   NAtoms,    NIC,     NZ,  NCons,   NDum,   NFix, NCnnct, MaxDiis
        4      14       4       0       0       0       0       0

 Cartesian Hessian Update
 Hessian Updated using BFGS Update


** GEOMETRY OPTIMIZATION IN DELOCALIZED INTERNAL COORDINATES **
   Searching for a Minimum

   Optimization Cycle:   3

                       Coordinates (Angstroms)
     ATOM                X               Y               Z
      1  I        -0.1438435014    0.0002052409   -0.0315870315
      2  O        -0.0219271531   -0.0000764671    1.7188051581
      3  O         1.7716123801    0.0000580965   -0.6132821832
      4  H         1.8118553560   -0.0018352951   -1.5824306110
   Point Group: c1    Number of degrees of freedom:     6


   Energy is  -7070.465146673

 Hessian Updated using BFGS Update

  6 Hessian modes will be used to form the next step
  Hessian Eigenvalues:
     0.021676    0.162902    0.247433    0.305445    0.527684    0.743799

 Minimum Search - Taking Simple RFO Step
 Searching for Lamda that Minimizes Along All modes
 Value Taken    Lamda =  -0.01039480
 Step Taken.  Stepsize is  0.135874

                             Maximum     Tolerance    Cnvgd?
         Gradient           0.060671      0.000003      NO
         Displacement       0.090180      0.000012      NO
         Energy change     -0.029218      0.000000      NO


 New Cartesian Coordinates Obtained by Inverse Iteration

 Displacement from previous Coordinates is:  0.112647
 ----------------------------------------------------------------
             Standard Nuclear Orientation (Angstroms)
    I     Atom           X                Y                Z
 ----------------------------------------------------------------
    1      I      -0.1824985270     0.0004612824    -0.0557754368
    2      O      -0.0072001030    -0.0003360746     1.7481502674
    3      O       1.7767028787     0.0005285578    -0.6167155530
    4      H       1.8306928329    -0.0023021904    -1.5841539453
 ----------------------------------------------------------------
 Nuclear Repulsion Energy =   261.9047065066 hartrees
 There are       35 alpha and       35 beta electrons
 Applying Cartesian multipole field
    Component          Value
    ---------          -----
     (2,0,0)        1.00000E-11
     (0,2,0)        2.00000E-10
     (0,0,2)       -3.00000E-11
 Nucleus-field energy     =    -0.0000000021 hartrees
 Requested basis set is 6-311++G(d,p)
 There are 41 shells and 113 basis functions
 A cutoff of  1.0D-11 yielded    806 shell pairs
 There are      6289 function pairs (      7120 Cartesian)
 Smallest overlap matrix eigenvalue = 2.33E-03
 Guess MOs from SCF MO coefficient file
 Reading MOs from coefficient file
 Reading MOs from coefficient file
 A restricted hybrid HF-DFT SCF calculation will be
 performed using Pulay DIIS extrapolation
 Exchange:     0.2000 Hartree-Fock + 0.0800 Slater + 0.7200 B88
 Correlation:  0.1900 VWN1RPA + 0.8100 LYP
 Using SG-1 standard quadrature grid
 SCF converges when DIIS error is below 1.0E-08
 Geometry optimization detected.  Setting ReadMinima to 0
 Setting SaveMinima to 0
 ---------------------------------------
  Cycle       Energy         DIIS Error
 ---------------------------------------
    1   -7070.4411090514      4.53E-03
    2   -7070.4708946889      8.97E-04
    3   -7070.4669929491      1.97E-03
    4   -7070.4715837682      4.67E-04
    5   -7070.4718387974      1.82E-04
    6   -7070.4718792131      1.16E-05
    7   -7070.4718793689      8.07E-06
    8   -7070.4718794219      1.13E-06
    9   -7070.4718794237      2.57E-07
   10   -7070.4718794235      3.12E-08
   11   -7070.4718794234      6.61E-09 Convergence criterion met
 ---------------------------------------
 SCF time:  CPU 6.25 s  wall 6.25 s
 SCF   energy in the final basis set = -7070.4718794234
 Total energy in the final basis set = -7070.4718794234

 --------------------------------------------------------------

                    Orbital Energies (a.u.)
 --------------------------------------------------------------

 Alpha MOs
 -- Occupied --
*******-176.409-165.813-165.812-165.810 -35.906 -31.399 -31.395
-31.390 -23.050 -23.050 -23.046 -23.043 -23.043 -19.174 -19.133
 -6.456  -4.867  -4.861  -4.846  -2.137  -2.135  -2.122  -2.117
 -2.115  -1.035  -0.973  -0.677  -0.523  -0.434  -0.406  -0.391
 -0.342  -0.319  -0.247
 -- Virtual --
 -0.127  -0.072  -0.016   0.102   0.116   0.139   0.150   0.169
  0.174   0.176   0.192   0.200   0.247   0.255   0.302   0.367
  0.380   0.414   0.415   0.519   0.614   0.698   0.981   0.995
  1.031   1.038   1.046   1.064   1.229   1.274   1.320   1.340
  1.353   1.434   1.499   1.991   2.459   2.780   2.825   2.826
  2.844   2.848   2.892   3.058   3.074   3.108   3.779   3.915
  3.939   3.993   4.011   4.190   4.410   4.901   4.923   4.942
  4.949   4.971   5.424   5.903   5.941   6.065  27.800  28.237
 28.260  28.310  28.450  28.462  28.478  28.510  28.600  49.785
 49.796 127.780 127.806 127.844 151.5931901.755
 --------------------------------------------------------------

          Ground-State Mulliken Net Atomic Charges

     Atom                 Charge (a.u.)
  ----------------------------------------
      1 I                     0.777438
      2 O                    -0.538256
      3 O                    -0.464773
      4 H                     0.225591
  ----------------------------------------
  Sum of atomic charges =    -0.000000

 -----------------------------------------------------------------
                    Cartesian Multipole Moments
 -----------------------------------------------------------------
    Charge (ESU x 10^10)
                -0.0000
    Dipole Moment (Debye)
         X      -1.6841      Y      -0.0034      Z      -4.8911
       Tot       5.1729
    Quadrupole Moments (Debye-Ang)
        XX     -39.9607     XY      -0.0112     YY     -40.2708
        XZ      -2.6054     YZ       0.0100     ZZ     -40.9559
    Octopole Moments (Debye-Ang^2)
       XXX     -27.2512    XXY      -0.0325    XYY      -6.5205
       YYY      -0.0392    XXZ      -8.8623    XYZ       0.0191
       YYZ      -3.9089    XZZ       0.7227    YZZ      -0.0213
       ZZZ     -34.5077
    Hexadecapole Moments (Debye-Ang^3)
      XXXX    -176.7118   XXXY      -0.0458   XXYY     -37.9110
      XYYY      -0.0055   YYYY     -48.3103   XXXZ      12.9490
      XXYZ       0.0387   XYYZ       7.7589   YYYZ       0.0161
      XXZZ     -43.2794   XYZZ      -0.0281   YYZZ     -38.3254
      XZZZ       9.6090   YZZZ       0.0351   ZZZZ    -178.4138
 -----------------------------------------------------------------
 Calculating analytic gradient of the SCF energy
 Gradient of SCF Energy
            1           2           3           4
    1   0.0065767  -0.0020723  -0.0034574  -0.0010470
    2  -0.0000418   0.0000429  -0.0000308   0.0000296
    3   0.0295542  -0.0298110  -0.0000774   0.0003342
 Max gradient component =       2.981E-02
 RMS gradient           =       1.233E-02
 Gradient time:  CPU 2.21 s  wall 2.21 s
 Geometry Optimization Parameters
   NAtoms,    NIC,     NZ,  NCons,   NDum,   NFix, NCnnct, MaxDiis
        4      14       4       0       0       0       0       0

 Cartesian Hessian Update
 Hessian Updated using BFGS Update


** GEOMETRY OPTIMIZATION IN DELOCALIZED INTERNAL COORDINATES **
   Searching for a Minimum

   Optimization Cycle:   4

                       Coordinates (Angstroms)
     ATOM                X               Y               Z
      1  I        -0.1824985270    0.0004612824   -0.0557754368
      2  O        -0.0072001030   -0.0003360746    1.7481502674
      3  O         1.7767028787    0.0005285578   -0.6167155530
      4  H         1.8306928329   -0.0023021904   -1.5841539453
   Point Group: c1    Number of degrees of freedom:     6


   Energy is  -7070.471879423

 Hessian Updated using BFGS Update

  6 Hessian modes will be used to form the next step
  Hessian Eigenvalues:
     0.021676    0.162843    0.251512    0.293041    0.509065    0.528759

 Minimum Search - Taking Simple RFO Step
 Searching for Lamda that Minimizes Along All modes
 Value Taken    Lamda =  -0.00203615
 Step Taken.  Stepsize is  0.068557

                             Maximum     Tolerance    Cnvgd?
         Gradient           0.021776      0.000003      NO
         Displacement       0.047782      0.000012      NO
         Energy change     -0.006733      0.000000      NO


 New Cartesian Coordinates Obtained by Inverse Iteration

 Displacement from previous Coordinates is:  0.058149
 ----------------------------------------------------------------
             Standard Nuclear Orientation (Angstroms)
    I     Atom           X                Y                Z
 ----------------------------------------------------------------
    1      I      -0.1915054762     0.0010178035    -0.0657442696
    2      O      -0.0114379021    -0.0009741384     1.7717734824
    3      O       1.7817493362     0.0018481877    -0.6230619304
    4      H       1.8388911238    -0.0035402776    -1.5914619501
 ----------------------------------------------------------------
 Nuclear Repulsion Energy =   258.7786222846 hartrees
 There are       35 alpha and       35 beta electrons
 Applying Cartesian multipole field
    Component          Value
    ---------          -----
     (2,0,0)        1.00000E-11
     (0,2,0)        2.00000E-10
     (0,0,2)       -3.00000E-11
 Nucleus-field energy     =    -0.0000000022 hartrees
 Requested basis set is 6-311++G(d,p)
 There are 41 shells and 113 basis functions
 A cutoff of  1.0D-11 yielded    804 shell pairs
 There are      6273 function pairs (      7104 Cartesian)
 Smallest overlap matrix eigenvalue = 2.35E-03
 Guess MOs from SCF MO coefficient file
 Reading MOs from coefficient file
 Reading MOs from coefficient file
 A restricted hybrid HF-DFT SCF calculation will be
 performed using Pulay DIIS extrapolation
 Exchange:     0.2000 Hartree-Fock + 0.0800 Slater + 0.7200 B88
 Correlation:  0.1900 VWN1RPA + 0.8100 LYP
 Using SG-1 standard quadrature grid
 SCF converges when DIIS error is below 1.0E-08
 Geometry optimization detected.  Setting ReadMinima to 0
 Setting SaveMinima to 0
 ---------------------------------------
  Cycle       Energy         DIIS Error
 ---------------------------------------
    1   -7070.4563960654      2.22E-03
    2   -7070.4728910371      4.97E-04
    3   -7070.4713451396      1.20E-03
    4   -7070.4731183130      2.42E-04
    5   -7070.4731884331      9.70E-05
    6   -7070.4731997018      7.31E-06
    7   -7070.4731997492      4.05E-06
    8   -7070.4731997630      5.18E-07
    9   -7070.4731997624      2.02E-07
   10   -7070.4731997629      1.68E-08
   11   -7070.4731997630      5.13E-09 Convergence criterion met
 ---------------------------------------
 SCF time:  CPU 6.12 s  wall 6.16 s
 SCF   energy in the final basis set = -7070.4731997630
 Total energy in the final basis set = -7070.4731997630

 --------------------------------------------------------------

                    Orbital Energies (a.u.)
 --------------------------------------------------------------

 Alpha MOs
 -- Occupied --
*******-176.410-165.814-165.813-165.811 -35.907 -31.400 -31.396
-31.391 -23.051 -23.051 -23.047 -23.044 -23.044 -19.175 -19.136
 -6.456  -4.868  -4.861  -4.847  -2.137  -2.135  -2.122  -2.117
 -2.115  -1.033  -0.963  -0.680  -0.522  -0.433  -0.403  -0.390
 -0.340  -0.316  -0.250
 -- Virtual --
 -0.132  -0.079  -0.016   0.102   0.116   0.139   0.149   0.168
  0.175   0.175   0.192   0.199   0.245   0.254   0.302   0.362
  0.379   0.410   0.413   0.517   0.610   0.683   0.981   0.993
  1.031   1.039   1.047   1.068   1.228   1.276   1.320   1.339
  1.355   1.434   1.497   1.989   2.460   2.779   2.828   2.829
  2.839   2.846   2.888   3.057   3.073   3.091   3.777   3.913
  3.937   3.989   4.011   4.192   4.398   4.900   4.928   4.945
  4.950   4.973   5.421   5.902   5.938   6.040  27.789  28.236
 28.258  28.301  28.449  28.459  28.475  28.508  28.598  49.782
 49.793 127.779 127.803 127.837 151.5831901.744
 --------------------------------------------------------------

          Ground-State Mulliken Net Atomic Charges

     Atom                 Charge (a.u.)
  ----------------------------------------
      1 I                     0.763144
      2 O                    -0.526792
      3 O                    -0.461816
      4 H                     0.225464
  ----------------------------------------
  Sum of atomic charges =     0.000000

 -----------------------------------------------------------------
                    Cartesian Multipole Moments
 -----------------------------------------------------------------
    Charge (ESU x 10^10)
                -0.0000
    Dipole Moment (Debye)
         X      -1.6941      Y      -0.0061      Z      -4.9777
       Tot       5.2581
    Quadrupole Moments (Debye-Ang)
        XX     -39.9582     XY      -0.0220     YY     -40.3083
        XZ      -2.5793     YZ       0.0187     ZZ     -41.0298
    Octopole Moments (Debye-Ang^2)
       XXX     -26.4532    XXY      -0.0720    XYY      -6.3331
       YYY      -0.0967    XXZ      -8.9173    XYZ       0.0346
       YYZ      -3.8955    XZZ       1.0747    YZZ      -0.0419
       ZZZ     -34.3267
    Hexadecapole Moments (Debye-Ang^3)
      XXXX    -177.6135   XXXY      -0.1161   XXYY     -38.1796
      XYYY      -0.0378   YYYY     -48.2829   XXXZ      13.0122
      XXYZ       0.0777   XYYZ       7.8747   YYYZ       0.0555
      XXZZ     -44.0551   XYZZ      -0.0564   YYZZ     -39.1153
      XZZZ       9.8620   YZZZ       0.0852   ZZZZ    -181.9753
 -----------------------------------------------------------------
 Calculating analytic gradient of the SCF energy
 Gradient of SCF Energy
            1           2           3           4
    1   0.0005515  -0.0000054  -0.0000118  -0.0005343
    2  -0.0000481   0.0000574  -0.0000628   0.0000535
    3   0.0110674  -0.0099599  -0.0005639  -0.0005436
 Max gradient component =       1.107E-02
 RMS gradient           =       4.310E-03
 Gradient time:  CPU 2.20 s  wall 2.20 s
 Geometry Optimization Parameters
   NAtoms,    NIC,     NZ,  NCons,   NDum,   NFix, NCnnct, MaxDiis
        4      14       4       0       0       0       0       0

 Cartesian Hessian Update
 Hessian Updated using BFGS Update


** GEOMETRY OPTIMIZATION IN DELOCALIZED INTERNAL COORDINATES **
   Searching for a Minimum

   Optimization Cycle:   5

                       Coordinates (Angstroms)
     ATOM                X               Y               Z
      1  I        -0.1915054762    0.0010178035   -0.0657442696
      2  O        -0.0114379021   -0.0009741384    1.7717734824
      3  O         1.7817493362    0.0018481877   -0.6230619304
      4  H         1.8388911238   -0.0035402776   -1.5914619501
   Point Group: c1    Number of degrees of freedom:     6


   Energy is  -7070.473199763

 Hessian Updated using BFGS Update

  6 Hessian modes will be used to form the next step
  Hessian Eigenvalues:
     0.021664    0.161867    0.250247    0.275561    0.372993    0.528360

 Minimum Search - Taking Simple RFO Step
 Searching for Lamda that Minimizes Along All modes
 Value Taken    Lamda =  -0.00033755
 Step Taken.  Stepsize is  0.033649

                             Maximum     Tolerance    Cnvgd?
         Gradient           0.007537      0.000003      NO
         Displacement       0.024015      0.000012      NO
         Energy change     -0.001320      0.000000      NO


 New Cartesian Coordinates Obtained by Inverse Iteration

 Displacement from previous Coordinates is:  0.026717
 ----------------------------------------------------------------
             Standard Nuclear Orientation (Angstroms)
    I     Atom           X                Y                Z
 ----------------------------------------------------------------
    1      I      -0.1924847269     0.0021748013    -0.0721979731
    2      O      -0.0137075747    -0.0023342681     1.7826073791
    3      O       1.7841316473     0.0047355035    -0.6251999550
    4      H       1.8397577360    -0.0062244614    -1.5937041186
 ----------------------------------------------------------------
 Nuclear Repulsion Energy =   257.5048737169 hartrees
 There are       35 alpha and       35 beta electrons
 Applying Cartesian multipole field
    Component          Value
    ---------          -----
     (2,0,0)        1.00000E-11
     (0,2,0)        2.00000E-10
     (0,0,2)       -3.00000E-11
 Nucleus-field energy     =    -0.0000000023 hartrees
 Requested basis set is 6-311++G(d,p)
 There are 41 shells and 113 basis functions
 A cutoff of  1.0D-11 yielded    804 shell pairs
 There are      6273 function pairs (      7104 Cartesian)
 Smallest overlap matrix eigenvalue = 2.35E-03
 Guess MOs from SCF MO coefficient file
 Reading MOs from coefficient file
 Reading MOs from coefficient file
 A restricted hybrid HF-DFT SCF calculation will be
 performed using Pulay DIIS extrapolation
 Exchange:     0.2000 Hartree-Fock + 0.0800 Slater + 0.7200 B88
 Correlation:  0.1900 VWN1RPA + 0.8100 LYP
 Using SG-1 standard quadrature grid
 SCF converges when DIIS error is below 1.0E-08
 Geometry optimization detected.  Setting ReadMinima to 0
 Setting SaveMinima to 0
 ---------------------------------------
  Cycle       Energy         DIIS Error
 ---------------------------------------
    1   -7070.4663422329      9.83E-04
    2   -7070.4733349283      2.20E-04
    3   -7070.4730701716      5.01E-04
    4   -7070.4733726676      1.27E-04
    5   -7070.4733924787      4.94E-05
    6   -7070.4733954072      4.05E-06
    7   -7070.4733954229      1.94E-06
    8   -7070.4733954261      3.36E-07
    9   -7070.4733954256      1.20E-07
   10   -7070.4733954251      1.24E-08
   11   -7070.4733954249      2.91E-09 Convergence criterion met
 ---------------------------------------
 SCF time:  CPU 6.02 s  wall 6.02 s
 SCF   energy in the final basis set = -7070.4733954249
 Total energy in the final basis set = -7070.4733954249

 --------------------------------------------------------------

                    Orbital Energies (a.u.)
 --------------------------------------------------------------

 Alpha MOs
 -- Occupied --
*******-176.411-165.815-165.813-165.811 -35.907 -31.400 -31.397
-31.391 -23.051 -23.051 -23.047 -23.045 -23.044 -19.176 -19.137
 -6.456  -4.868  -4.862  -4.847  -2.137  -2.135  -2.122  -2.117
 -2.115  -1.033  -0.959  -0.682  -0.522  -0.433  -0.402  -0.389
 -0.339  -0.315  -0.251
 -- Virtual --
 -0.133  -0.082  -0.017   0.101   0.116   0.139   0.149   0.168
  0.174   0.175   0.191   0.198   0.244   0.253   0.301   0.359
  0.378   0.408   0.412   0.516   0.610   0.676   0.981   0.992
  1.030   1.039   1.048   1.070   1.228   1.276   1.319   1.338
  1.356   1.435   1.494   1.988   2.459   2.778   2.830   2.831
  2.837   2.844   2.887   3.056   3.072   3.083   3.777   3.913
  3.936   3.987   4.012   4.193   4.392   4.900   4.930   4.947
  4.951   4.975   5.420   5.902   5.937   6.029  27.784  28.236
 28.257  28.296  28.448  28.458  28.474  28.507  28.598  49.780
 49.791 127.778 127.802 127.834 151.5781901.740
 --------------------------------------------------------------

          Ground-State Mulliken Net Atomic Charges

     Atom                 Charge (a.u.)
  ----------------------------------------
      1 I                     0.755801
      2 O                    -0.522210
      3 O                    -0.458613
      4 H                     0.225022
  ----------------------------------------
  Sum of atomic charges =    -0.000000

 -----------------------------------------------------------------
                    Cartesian Multipole Moments
 -----------------------------------------------------------------
    Charge (ESU x 10^10)
                -0.0000
    Dipole Moment (Debye)
         X      -1.6808      Y      -0.0120      Z      -5.0279
       Tot       5.3015
    Quadrupole Moments (Debye-Ang)
        XX     -39.9621     XY      -0.0452     YY     -40.3243
        XZ      -2.5619     YZ       0.0375     ZZ     -41.0705
    Octopole Moments (Debye-Ang^2)
       XXX     -26.3166    XXY      -0.1566    XYY      -6.3132
       YYY      -0.2179    XXZ      -8.8878    XYZ       0.0680
       YYZ      -3.8546    XZZ       1.1650    YZZ      -0.0855
       ZZZ     -34.1181
    Hexadecapole Moments (Debye-Ang^3)
      XXXX    -177.8693   XXXY      -0.2698   XXYY     -38.2412
      XYYY      -0.1101   YYYY     -48.2746   XXXZ      13.0884
      XXYZ       0.1619   XYYZ       7.9080   YYYZ       0.1408
      XXZZ     -44.4456   XYZZ      -0.1178   YYZZ     -39.4932
      XZZZ       9.9584   YZZZ       0.1931   ZZZZ    -183.6301
 -----------------------------------------------------------------
 Calculating analytic gradient of the SCF energy
 Gradient of SCF Energy
            1           2           3           4
    1  -0.0008564   0.0008377   0.0006567  -0.0006380
    2  -0.0000520   0.0000773  -0.0001361   0.0001108
    3   0.0026528  -0.0014083  -0.0007524  -0.0004921
 Max gradient component =       2.653E-03
 RMS gradient           =       1.006E-03
 Gradient time:  CPU 2.18 s  wall 2.18 s
 Geometry Optimization Parameters
   NAtoms,    NIC,     NZ,  NCons,   NDum,   NFix, NCnnct, MaxDiis
        4      14       4       0       0       0       0       0

 Cartesian Hessian Update
 Hessian Updated using BFGS Update


** GEOMETRY OPTIMIZATION IN DELOCALIZED INTERNAL COORDINATES **
   Searching for a Minimum

   Optimization Cycle:   6

                       Coordinates (Angstroms)
     ATOM                X               Y               Z
      1  I        -0.1924847269    0.0021748013   -0.0721979731
      2  O        -0.0137075747   -0.0023342681    1.7826073791
      3  O         1.7841316473    0.0047355035   -0.6251999550
      4  H         1.8397577360   -0.0062244614   -1.5937041186
   Point Group: c1    Number of degrees of freedom:     6


   Energy is  -7070.473395425

 Hessian Updated using BFGS Update

  6 Hessian modes will be used to form the next step
  Hessian Eigenvalues:
     0.021407    0.161059    0.249919    0.271269    0.320120    0.528351

 Minimum Search - Taking Simple RFO Step
 Searching for Lamda that Minimizes Along All modes
 Value Taken    Lamda =  -0.00001894
 Step Taken.  Stepsize is  0.014523

                             Maximum     Tolerance    Cnvgd?
         Gradient           0.001710      0.000003      NO
         Displacement       0.012295      0.000012      NO
         Energy change     -0.000196      0.000000      NO


 New Cartesian Coordinates Obtained by Inverse Iteration

 Displacement from previous Coordinates is:  0.014505
 ----------------------------------------------------------------
             Standard Nuclear Orientation (Angstroms)
    I     Atom           X                Y                Z
 ----------------------------------------------------------------
    1      I      -0.1913699571     0.0040404431    -0.0740245399
    2      O      -0.0142402672    -0.0045246553     1.7846698946
    3      O       1.7841323201     0.0094309579    -0.6253628875
    4      H       1.8391749859    -0.0105951704    -1.5937771349
 ----------------------------------------------------------------
 Nuclear Repulsion Energy =   257.3469729338 hartrees
 There are       35 alpha and       35 beta electrons
 Applying Cartesian multipole field
    Component          Value
    ---------          -----
     (2,0,0)        1.00000E-11
     (0,2,0)        2.00000E-10
     (0,0,2)       -3.00000E-11
 Nucleus-field energy     =    -0.0000000023 hartrees
 Requested basis set is 6-311++G(d,p)
 There are 41 shells and 113 basis functions
 A cutoff of  1.0D-11 yielded    804 shell pairs
 There are      6273 function pairs (      7104 Cartesian)
 Smallest overlap matrix eigenvalue = 2.35E-03
 Guess MOs from SCF MO coefficient file
 Reading MOs from coefficient file
 Reading MOs from coefficient file
 A restricted hybrid HF-DFT SCF calculation will be
 performed using Pulay DIIS extrapolation
 Exchange:     0.2000 Hartree-Fock + 0.0800 Slater + 0.7200 B88
 Correlation:  0.1900 VWN1RPA + 0.8100 LYP
 Using SG-1 standard quadrature grid
 SCF converges when DIIS error is below 1.0E-08
 Geometry optimization detected.  Setting ReadMinima to 0
 Setting SaveMinima to 0
 ---------------------------------------
  Cycle       Energy         DIIS Error
 ---------------------------------------
    1   -7070.4723637546      2.50E-04
    2   -7070.4734059370      4.34E-05
    3   -7070.4734003960      7.87E-05
    4   -7070.4734067123      3.37E-05
    5   -7070.4734081286      1.21E-05
    6   -7070.4734083099      1.84E-06
    7   -7070.4734083136      5.86E-07
    8   -7070.4734083139      1.24E-07
    9   -7070.4734083135      3.37E-08
   10   -7070.4734083136      7.89E-09 Convergence criterion met
 ---------------------------------------
 SCF time:  CPU 5.47 s  wall 5.53 s
 SCF   energy in the final basis set = -7070.4734083136
 Total energy in the final basis set = -7070.4734083136

 --------------------------------------------------------------

                    Orbital Energies (a.u.)
 --------------------------------------------------------------

 Alpha MOs
 -- Occupied --
*******-176.411-165.815-165.813-165.811 -35.907 -31.400 -31.397
-31.391 -23.051 -23.051 -23.047 -23.045 -23.044 -19.177 -19.137
 -6.456  -4.868  -4.862  -4.847  -2.137  -2.135  -2.122  -2.117
 -2.115  -1.034  -0.957  -0.682  -0.522  -0.433  -0.402  -0.389
 -0.339  -0.314  -0.251
 -- Virtual --
 -0.133  -0.083  -0.017   0.101   0.116   0.139   0.149   0.168
  0.174   0.175   0.191   0.198   0.244   0.253   0.301   0.359
  0.379   0.407   0.412   0.516   0.610   0.674   0.980   0.992
  1.029   1.039   1.048   1.071   1.228   1.276   1.319   1.337
  1.356   1.435   1.494   1.988   2.458   2.778   2.830   2.831
  2.837   2.844   2.886   3.056   3.072   3.082   3.776   3.913
  3.936   3.987   4.012   4.193   4.392   4.899   4.931   4.948
  4.951   4.976   5.419   5.902   5.937   6.027  27.784  28.236
 28.257  28.296  28.448  28.458  28.474  28.507  28.598  49.780
 49.791 127.778 127.802 127.834 151.5781901.739
 --------------------------------------------------------------

          Ground-State Mulliken Net Atomic Charges

     Atom                 Charge (a.u.)
  ----------------------------------------
      1 I                     0.754188
      2 O                    -0.521614
      3 O                    -0.457504
      4 H                     0.224930
  ----------------------------------------
  Sum of atomic charges =     0.000000

 -----------------------------------------------------------------
                    Cartesian Multipole Moments
 -----------------------------------------------------------------
    Charge (ESU x 10^10)
                -0.0000
    Dipole Moment (Debye)
         X      -1.6692      Y      -0.0217      Z      -5.0429
       Tot       5.3120
    Quadrupole Moments (Debye-Ang)
        XX     -39.9593     XY      -0.0827     YY     -40.3265
        XZ      -2.5597     YZ       0.0681     ZZ     -41.0826
    Octopole Moments (Debye-Ang^2)
       XXX     -26.3617    XXY      -0.2941    XYY      -6.3336
       YYY      -0.4142    XXZ      -8.8726    XYZ       0.1223
       YYZ      -3.8374    XZZ       1.1572    YZZ      -0.1561
       ZZZ     -34.0466
    Hexadecapole Moments (Debye-Ang^3)
      XXXX    -177.7561   XXXY      -0.5200   XXYY     -38.2171
      XYYY      -0.2281   YYYY     -48.2768   XXXZ      13.0989
      XXYZ       0.2982   XYYZ       7.9065   YYYZ       0.2780
      XXZZ     -44.5113   XYZZ      -0.2176   YYZZ     -39.5710
      XZZZ       9.9595   YZZZ       0.3675   ZZZZ    -183.9611
 -----------------------------------------------------------------
 Calculating analytic gradient of the SCF energy
 Gradient of SCF Energy
            1           2           3           4
    1  -0.0005679   0.0009831   0.0003144  -0.0007295
    2  -0.0000721   0.0001243  -0.0002557   0.0002035
    3   0.0007125   0.0003764  -0.0005871  -0.0005019
 Max gradient component =       9.831E-04
 RMS gradient           =       5.239E-04
 Gradient time:  CPU 2.19 s  wall 2.19 s
 Geometry Optimization Parameters
   NAtoms,    NIC,     NZ,  NCons,   NDum,   NFix, NCnnct, MaxDiis
        4      14       4       0       0       0       0       0

 Cartesian Hessian Update
 Hessian Updated using BFGS Update


** GEOMETRY OPTIMIZATION IN DELOCALIZED INTERNAL COORDINATES **
   Searching for a Minimum

   Optimization Cycle:   7

                       Coordinates (Angstroms)
     ATOM                X               Y               Z
      1  I        -0.1913699571    0.0040404431   -0.0740245399
      2  O        -0.0142402672   -0.0045246553    1.7846698946
      3  O         1.7841323201    0.0094309579   -0.6253628875
      4  H         1.8391749859   -0.0105951704   -1.5937771349
   Point Group: c1    Number of degrees of freedom:     6


   Energy is  -7070.473408314

 Hessian Updated using BFGS Update

  6 Hessian modes will be used to form the next step
  Hessian Eigenvalues:
     0.011501    0.164079    0.251186    0.273855    0.367980    0.528362

 Minimum Search - Taking Simple RFO Step
 Searching for Lamda that Minimizes Along All modes
 Value Taken    Lamda =  -0.00001745
 Step Taken.  Stepsize is  0.037623

                             Maximum     Tolerance    Cnvgd?
         Gradient           0.000474      0.000003      NO
         Displacement       0.036798      0.000012      NO
         Energy change     -0.000013      0.000000      NO


 New Cartesian Coordinates Obtained by Inverse Iteration

 Displacement from previous Coordinates is:  0.040177
 ----------------------------------------------------------------
             Standard Nuclear Orientation (Angstroms)
    I     Atom           X                Y                Z
 ----------------------------------------------------------------
    1      I      -0.1897299353     0.0096358364    -0.0757618673
    2      O      -0.0145741049    -0.0110742135     1.7862162334
    3      O       1.7834274185     0.0234697426    -0.6257370831
    4      H       1.8385737034    -0.0236797902    -1.5932119507
 ----------------------------------------------------------------
 Nuclear Repulsion Energy =   257.2881332134 hartrees
 There are       35 alpha and       35 beta electrons
 Applying Cartesian multipole field
    Component          Value
    ---------          -----
     (2,0,0)        1.00000E-11
     (0,2,0)        2.00000E-10
     (0,0,2)       -3.00000E-11
 Nucleus-field energy     =    -0.0000000023 hartrees
 Requested basis set is 6-311++G(d,p)
 There are 41 shells and 113 basis functions
 A cutoff of  1.0D-11 yielded    804 shell pairs
 There are      6273 function pairs (      7104 Cartesian)
 Smallest overlap matrix eigenvalue = 2.35E-03
 Guess MOs from SCF MO coefficient file
 Reading MOs from coefficient file
 Reading MOs from coefficient file
 A restricted hybrid HF-DFT SCF calculation will be
 performed using Pulay DIIS extrapolation
 Exchange:     0.2000 Hartree-Fock + 0.0800 Slater + 0.7200 B88
 Correlation:  0.1900 VWN1RPA + 0.8100 LYP
 Using SG-1 standard quadrature grid
 SCF converges when DIIS error is below 1.0E-08
 Geometry optimization detected.  Setting ReadMinima to 0
 Setting SaveMinima to 0
 ---------------------------------------
  Cycle       Energy         DIIS Error
 ---------------------------------------
    1   -7070.4727258243      4.85E-04
    2   -7070.4734239888      6.16E-05
    3   -7070.4734243032      5.79E-05
    4   -7070.4734220908      6.96E-05
    5   -7070.4734285064      8.15E-06
    6   -7070.4734285746      5.08E-06
    7   -7070.4734286049      9.68E-07
    8   -7070.4734286065      2.03E-07
    9   -7070.4734286064      4.42E-08
   10   -7070.4734286065      1.32E-08
   11   -7070.4734286062      4.85E-09 Convergence criterion met
 ---------------------------------------
 SCF time:  CPU 5.99 s  wall 6.03 s
 SCF   energy in the final basis set = -7070.4734286062
 Total energy in the final basis set = -7070.4734286062

 --------------------------------------------------------------

                    Orbital Energies (a.u.)
 --------------------------------------------------------------

 Alpha MOs
 -- Occupied --
*******-176.411-165.815-165.813-165.811 -35.907 -31.400 -31.397
-31.391 -23.051 -23.051 -23.047 -23.045 -23.044 -19.177 -19.137
 -6.456  -4.868  -4.861  -4.847  -2.137  -2.135  -2.122  -2.117
 -2.115  -1.034  -0.956  -0.683  -0.523  -0.434  -0.402  -0.389
 -0.339  -0.314  -0.251
 -- Virtual --
 -0.133  -0.083  -0.017   0.101   0.115   0.139   0.149   0.168
  0.174   0.175   0.191   0.198   0.244   0.253   0.301   0.358
  0.379   0.406   0.412   0.516   0.610   0.673   0.980   0.992
  1.029   1.039   1.048   1.071   1.228   1.276   1.319   1.337
  1.356   1.436   1.493   1.987   2.458   2.777   2.831   2.832
  2.837   2.844   2.886   3.055   3.071   3.082   3.776   3.913
  3.936   3.987   4.012   4.194   4.391   4.899   4.931   4.948
  4.951   4.976   5.419   5.902   5.937   6.025  27.783  28.236
 28.257  28.295  28.448  28.458  28.473  28.507  28.598  49.780
 49.791 127.778 127.802 127.833 151.5771901.739
 --------------------------------------------------------------

          Ground-State Mulliken Net Atomic Charges

     Atom                 Charge (a.u.)
  ----------------------------------------
      1 I                     0.752843
      2 O                    -0.521357
      3 O                    -0.456460
      4 H                     0.224975
  ----------------------------------------
  Sum of atomic charges =    -0.000000

 -----------------------------------------------------------------
                    Cartesian Multipole Moments
 -----------------------------------------------------------------
    Charge (ESU x 10^10)
                 0.0000
    Dipole Moment (Debye)
         X      -1.6532      Y      -0.0506      Z      -5.0567
       Tot       5.3203
    Quadrupole Moments (Debye-Ang)
        XX     -39.9491     XY      -0.1951     YY     -40.3266
        XZ      -2.5587     YZ       0.1595     ZZ     -41.1000
    Octopole Moments (Debye-Ang^2)
       XXX     -26.4164    XXY      -0.7055    XYY      -6.3603
       YYY      -1.0019    XXZ      -8.8557    XYZ       0.2845
       YYZ      -3.8180    XZZ       1.1309    YZZ      -0.3676
       ZZZ     -33.9619
    Hexadecapole Moments (Debye-Ang^3)
      XXXX    -177.4795   XXXY      -1.2680   XXYY     -38.1688
      XYYY      -0.5805   YYYY     -48.3072   XXXZ      13.0971
      XXYZ       0.7059   XYYZ       7.9020   YYYZ       0.6891
      XXZZ     -44.5555   XYZZ      -0.5158   YYZZ     -39.6394
      XZZZ       9.9604   YZZZ       0.8892   ZZZZ    -184.2561
 -----------------------------------------------------------------
 Calculating analytic gradient of the SCF energy
 Gradient of SCF Energy
            1           2           3           4
    1   0.0000564   0.0010758  -0.0003145  -0.0008178
    2  -0.0001210   0.0002565  -0.0006108   0.0004753
    3  -0.0010652   0.0019193  -0.0003199  -0.0005342
 Max gradient component =       1.919E-03
 RMS gradient           =       8.069E-04
 Gradient time:  CPU 2.19 s  wall 2.19 s
 Geometry Optimization Parameters
   NAtoms,    NIC,     NZ,  NCons,   NDum,   NFix, NCnnct, MaxDiis
        4      14       4       0       0       0       0       0

 Cartesian Hessian Update
 Hessian Updated using BFGS Update
**WARNING** Hereditary positive definiteness endangered


** GEOMETRY OPTIMIZATION IN DELOCALIZED INTERNAL COORDINATES **
   Searching for a Minimum

   Optimization Cycle:   8

                       Coordinates (Angstroms)
     ATOM                X               Y               Z
      1  I        -0.1897299353    0.0096358364   -0.0757618673
      2  O        -0.0145741049   -0.0110742135    1.7862162334
      3  O         1.7834274185    0.0234697426   -0.6257370831
      4  H         1.8385737034   -0.0236797902   -1.5932119507
   Point Group: c1    Number of degrees of freedom:     6


   Energy is  -7070.473428606

 Hessian Updated using BFGS Update
**WARNING** Hereditary positive definiteness endangered

  6 Hessian modes will be used to form the next step
  Hessian Eigenvalues:
    -0.268912    0.004656    0.163690    0.251380    0.296909    0.528357
**WARNING** Hessian does not have the Desired Local Structure

 Minimum Search - Taking Simple RFO Step
 Searching for Lamda that Minimizes Along All modes
 Value Taken    Lamda =  -0.26892177
 Calculated Step too Large.  Step scaled by  0.001799
 Step Taken.  Stepsize is  0.300000

                             Maximum     Tolerance    Cnvgd?
         Gradient           0.001055      0.000003      NO
         Displacement       0.224842      0.000012      NO
         Energy change     -0.000020      0.000000      NO


 New Cartesian Coordinates Obtained by Inverse Iteration

 Displacement from previous Coordinates is:  0.241879
 ----------------------------------------------------------------
             Standard Nuclear Orientation (Angstroms)
    I     Atom           X                Y                Z
 ----------------------------------------------------------------
    1      I      -0.2404210749     0.0262594693    -0.0110999016
    2      O       0.0049495426    -0.0299077589     1.7168633156
    3      O       1.7918265889     0.0643522705    -0.6280513289
    4      H       1.8613420250    -0.0623524057    -1.5862067527
 ----------------------------------------------------------------
 Nuclear Repulsion Energy =   261.7587501414 hartrees
 There are       35 alpha and       35 beta electrons
 Applying Cartesian multipole field
    Component          Value
    ---------          -----
     (2,0,0)        1.00000E-11
     (0,2,0)        2.00000E-10
     (0,0,2)       -3.00000E-11
 Nucleus-field energy     =    -0.0000000019 hartrees
 Requested basis set is 6-311++G(d,p)
 There are 41 shells and 113 basis functions
 A cutoff of  1.0D-11 yielded    807 shell pairs
 There are      6339 function pairs (      7177 Cartesian)
 Smallest overlap matrix eigenvalue = 2.34E-03
 Guess MOs from SCF MO coefficient file
 Reading MOs from coefficient file
 Reading MOs from coefficient file
 A restricted hybrid HF-DFT SCF calculation will be
 performed using Pulay DIIS extrapolation
 Exchange:     0.2000 Hartree-Fock + 0.0800 Slater + 0.7200 B88
 Correlation:  0.1900 VWN1RPA + 0.8100 LYP
 Using SG-1 standard quadrature grid
 SCF converges when DIIS error is below 1.0E-08
 Geometry optimization detected.  Setting ReadMinima to 0
 Setting SaveMinima to 0
 ---------------------------------------
  Cycle       Energy         DIIS Error
 ---------------------------------------
    1   -7070.5026002187      8.08E-03
    2   -7070.4612856879      1.37E-03
    3   -7070.4555978667      2.55E-03
    4   -7070.4626792751      8.20E-04
    5   -7070.4634160651      4.06E-04
    6   -7070.4636237465      3.57E-05
    7   -7070.4636253303      1.29E-05
    8   -7070.4636254337      3.48E-06
    9   -7070.4636254485      8.80E-07
   10   -7070.4636254496      1.37E-07
   11   -7070.4636254497      2.76E-08
   12   -7070.4636254492      1.27E-08
   13   -7070.4636254493      2.02E-09 Convergence criterion met
 ---------------------------------------
 SCF time:  CPU 7.28 s  wall 7.33 s
 SCF   energy in the final basis set = -7070.4636254493
 Total energy in the final basis set = -7070.4636254493

 --------------------------------------------------------------

                    Orbital Energies (a.u.)
 --------------------------------------------------------------

 Alpha MOs
 -- Occupied --
*******-176.409-165.813-165.811-165.809 -35.906 -31.399 -31.395
-31.390 -23.050 -23.050 -23.046 -23.043 -23.043 -19.164 -19.136
 -6.456  -4.867  -4.862  -4.847  -2.139  -2.135  -2.122  -2.118
 -2.116  -1.022  -0.993  -0.670  -0.510  -0.429  -0.408  -0.396
 -0.339  -0.327  -0.248
 -- Virtual --
 -0.136  -0.064  -0.013   0.101   0.123   0.142   0.152   0.167
  0.173   0.176   0.190   0.207   0.247   0.258   0.302   0.367
  0.379   0.415   0.427   0.526   0.596   0.723   0.988   0.997
  1.033   1.040   1.046   1.052   1.229   1.267   1.307   1.347
  1.349   1.426   1.518   2.002   2.472   2.788   2.812   2.814
  2.841   2.848   2.892   3.069   3.088   3.116   3.788   3.908
  3.939   3.986   4.006   4.178   4.409   4.911   4.918   4.940
  4.941   4.972   5.436   5.903   5.942   6.104  27.803  28.237
 28.262  28.323  28.447  28.464  28.477  28.510  28.595  49.786
 49.799 127.780 127.809 127.856 151.5981901.761
 --------------------------------------------------------------

          Ground-State Mulliken Net Atomic Charges

     Atom                 Charge (a.u.)
  ----------------------------------------
      1 I                     0.809596
      2 O                    -0.541942
      3 O                    -0.495207
      4 H                     0.227553
  ----------------------------------------
  Sum of atomic charges =     0.000000

 -----------------------------------------------------------------
                    Cartesian Multipole Moments
 -----------------------------------------------------------------
    Charge (ESU x 10^10)
                 0.0000
    Dipole Moment (Debye)
         X      -2.1459      Y      -0.1460      Z      -4.4313
       Tot       4.9257
    Quadrupole Moments (Debye-Ang)
        XX     -40.0865     XY      -0.5493     YY     -40.2606
        XZ      -2.5756     YZ       0.4384     ZZ     -40.6909
    Octopole Moments (Debye-Ang^2)
       XXX     -24.3158    XXY      -1.9587    XYY      -5.4112
       YYY      -2.8264    XXZ      -9.1896    XYZ       0.7951
       YYZ      -4.3796    XZZ       1.4073    YZZ      -0.9886
       ZZZ     -35.9720
    Hexadecapole Moments (Debye-Ang^3)
      XXXX    -183.9294   XXXY      -3.4480   XXYY     -39.5419
      XYYY      -1.5254   YYYY     -48.8030   XXXZ      13.5441
      XXYZ       1.8617   XYYZ       8.1670   YYYZ       1.6976
      XXZZ     -43.1676   XYZZ      -1.3938   YYZZ     -37.2260
      XZZZ      10.6982   YZZZ       2.3215   ZZZZ    -173.9035
 -----------------------------------------------------------------
 Calculating analytic gradient of the SCF energy
 Gradient of SCF Energy
            1           2           3           4
    1  -0.0055399  -0.0092814   0.0132451   0.0015762
    2  -0.0044082   0.0047085  -0.0015071   0.0012068
    3   0.0926418  -0.0867882  -0.0059712   0.0001176
 Max gradient component =       9.264E-02
 RMS gradient           =       3.707E-02
 Gradient time:  CPU 2.20 s  wall 2.21 s
 Geometry Optimization Parameters
   NAtoms,    NIC,     NZ,  NCons,   NDum,   NFix, NCnnct, MaxDiis
        4      14       4       0       0       0       0       0

 Cartesian Hessian Update
 Hessian Updated using BFGS Update


** GEOMETRY OPTIMIZATION IN DELOCALIZED INTERNAL COORDINATES **
   Searching for a Minimum

   Optimization Cycle:   9

                       Coordinates (Angstroms)
     ATOM                X               Y               Z
      1  I        -0.2404210749    0.0262594693   -0.0110999016
      2  O         0.0049495426   -0.0299077589    1.7168633156
      3  O         1.7918265889    0.0643522705   -0.6280513289
      4  H         1.8613420250   -0.0623524057   -1.5862067527
   Point Group: c1    Number of degrees of freedom:     6


   Energy is  -7070.463625449

 Hessian Updated using BFGS Update

  6 Hessian modes will be used to form the next step
  Hessian Eigenvalues:
     0.003970    0.163663    0.202001    0.251731    0.450765    0.528382

 Minimum Search - Taking Simple RFO Step
 Searching for Lamda that Minimizes Along All modes
 Value Taken    Lamda =  -0.02131003
 Step Taken.  Stepsize is  0.252898

                             Maximum     Tolerance    Cnvgd?
         Gradient           0.061162      0.000003      NO
         Displacement       0.203371      0.000012      NO
         Energy change      0.009803      0.000000      NO


 New Cartesian Coordinates Obtained by Inverse Iteration

 Displacement from previous Coordinates is:  0.190749
 ----------------------------------------------------------------
             Standard Nuclear Orientation (Angstroms)
    I     Atom           X                Y                Z
 ----------------------------------------------------------------
    1      I      -0.1961290932     0.0299960588    -0.0697768479
    2      O      -0.0107371358    -0.0356829618     1.7790758481
    3      O       1.7817472856     0.0745009497    -0.6303057764
    4      H       1.8428160251    -0.0704624715    -1.5874878914
 ----------------------------------------------------------------
 Nuclear Repulsion Energy =   257.5540646447 hartrees
 There are       35 alpha and       35 beta electrons
 Applying Cartesian multipole field
    Component          Value
    ---------          -----
     (2,0,0)        1.00000E-11
     (0,2,0)        2.00000E-10
     (0,0,2)       -3.00000E-11
 Nucleus-field energy     =    -0.0000000022 hartrees
 Requested basis set is 6-311++G(d,p)
 There are 41 shells and 113 basis functions
 A cutoff of  1.0D-11 yielded    804 shell pairs
 There are      6273 function pairs (      7104 Cartesian)
 Smallest overlap matrix eigenvalue = 2.36E-03
 Guess MOs from SCF MO coefficient file
 Reading MOs from coefficient file
 Reading MOs from coefficient file
 A restricted hybrid HF-DFT SCF calculation will be
 performed using Pulay DIIS extrapolation
 Exchange:     0.2000 Hartree-Fock + 0.0800 Slater + 0.7200 B88
 Correlation:  0.1900 VWN1RPA + 0.8100 LYP
 Using SG-1 standard quadrature grid
 SCF converges when DIIS error is below 1.0E-08
 Geometry optimization detected.  Setting ReadMinima to 0
 Setting SaveMinima to 0
 ---------------------------------------
  Cycle       Energy         DIIS Error
 ---------------------------------------
    1   -7070.4511654810      6.99E-03
    2   -7070.4714357874      1.33E-03
    3   -7070.4649429489      2.62E-03
    4   -7070.4724810365      8.99E-04
    5   -7070.4735054510      3.28E-04
    6   -7070.4736370423      3.37E-05
    7   -7070.4736384397      1.30E-05
    8   -7070.4736385885      2.73E-06
    9   -7070.4736385959      1.20E-06
   10   -7070.4736385987      1.09E-07
   11   -7070.4736385985      2.12E-08
   12   -7070.4736385986      7.68E-09 Convergence criterion met
 ---------------------------------------
 SCF time:  CPU 6.72 s  wall 6.80 s
 SCF   energy in the final basis set = -7070.4736385986
 Total energy in the final basis set = -7070.4736385986

 --------------------------------------------------------------

                    Orbital Energies (a.u.)
 --------------------------------------------------------------

 Alpha MOs
 -- Occupied --
*******-176.411-165.815-165.813-165.811 -35.907 -31.400 -31.397
-31.391 -23.051 -23.051 -23.047 -23.045 -23.044 -19.176 -19.137
 -6.456  -4.868  -4.862  -4.847  -2.137  -2.135  -2.122  -2.117
 -2.115  -1.032  -0.960  -0.682  -0.521  -0.433  -0.403  -0.388
 -0.340  -0.315  -0.251
 -- Virtual --
 -0.134  -0.082  -0.016   0.101   0.116   0.139   0.149   0.168
  0.174   0.175   0.188   0.202   0.244   0.253   0.300   0.356
  0.380   0.402   0.416   0.516   0.608   0.677   0.981   0.992
  1.030   1.039   1.048   1.069   1.229   1.275   1.319   1.338
  1.355   1.436   1.495   1.989   2.459   2.778   2.829   2.830
  2.837   2.845   2.886   3.056   3.073   3.085   3.776   3.913
  3.937   3.987   4.011   4.192   4.391   4.900   4.930   4.947
  4.951   4.975   5.420   5.902   5.937   6.031  27.783  28.236
 28.257  28.297  28.449  28.459  28.474  28.507  28.597  49.780
 49.792 127.778 127.802 127.834 151.5771901.739
 --------------------------------------------------------------

          Ground-State Mulliken Net Atomic Charges

     Atom                 Charge (a.u.)
  ----------------------------------------
      1 I                     0.757257
      2 O                    -0.522707
      3 O                    -0.460346
      4 H                     0.225796
  ----------------------------------------
  Sum of atomic charges =    -0.000000

 -----------------------------------------------------------------
                    Cartesian Multipole Moments
 -----------------------------------------------------------------
    Charge (ESU x 10^10)
                 0.0000
    Dipole Moment (Debye)
         X      -1.6991      Y      -0.1536      Z      -4.9832
       Tot       5.2672
    Quadrupole Moments (Debye-Ang)
        XX     -39.9223     XY      -0.6056     YY     -40.3092
        XZ      -2.5376     YZ       0.4930     ZZ     -41.1253
    Octopole Moments (Debye-Ang^2)
       XXX     -25.9725    XXY      -2.1956    XYY      -6.2200
       YYY      -3.1329    XXZ      -8.8407    XYZ       0.8724
       YYZ      -3.8529    XZZ       1.0981    YZZ      -1.1235
       ZZZ     -33.9680
    Hexadecapole Moments (Debye-Ang^3)
      XXXX    -177.5682   XXXY      -3.9745   XXYY     -38.2851
      XYYY      -1.8447   YYYY     -48.6738   XXXZ      13.1386
      XXYZ       2.1822   XYYZ       7.9403   YYYZ       2.1977
      XXZZ     -44.5234   XYZZ      -1.5943   YYZZ     -39.4654
      XZZZ      10.2061   YZZZ       2.8070   ZZZZ    -183.5696
 -----------------------------------------------------------------
 Calculating analytic gradient of the SCF energy
 Gradient of SCF Energy
            1           2           3           4
    1  -0.0019900   0.0006435   0.0018004  -0.0004539
    2  -0.0007736   0.0011896  -0.0017758   0.0013597
    3   0.0043274  -0.0027736  -0.0008841  -0.0006698
 Max gradient component =       4.327E-03
 RMS gradient           =       1.882E-03
 Gradient time:  CPU 2.19 s  wall 2.19 s
 Geometry Optimization Parameters
   NAtoms,    NIC,     NZ,  NCons,   NDum,   NFix, NCnnct, MaxDiis
        4      14       4       0       0       0       0       0

 Cartesian Hessian Update
 Hessian Updated using BFGS Update


** GEOMETRY OPTIMIZATION IN DELOCALIZED INTERNAL COORDINATES **
   Searching for a Minimum

   Optimization Cycle:  10

                       Coordinates (Angstroms)
     ATOM                X               Y               Z
      1  I        -0.1961290932    0.0299960588   -0.0697768479
      2  O        -0.0107371358   -0.0356829618    1.7790758481
      3  O         1.7817472856    0.0745009497   -0.6303057764
      4  H         1.8428160251   -0.0704624715   -1.5874878914
   Point Group: c1    Number of degrees of freedom:     6


   Energy is  -7070.473638599

 Hessian Updated using BFGS Update

  6 Hessian modes will be used to form the next step
  Hessian Eigenvalues:
     0.003949    0.163673    0.204008    0.251721    0.455133    0.528380

 Minimum Search - Taking Simple RFO Step
 Searching for Lamda that Minimizes Along All modes
 Value Taken    Lamda =  -0.00152138
 Calculated Step too Large.  Step scaled by  0.580111
 Step Taken.  Stepsize is  0.300000

                             Maximum     Tolerance    Cnvgd?
         Gradient           0.003354      0.000003      NO
         Displacement       0.299292      0.000012      NO
         Energy change     -0.010013      0.000000      NO


 New Cartesian Coordinates Obtained by Inverse Iteration

 Displacement from previous Coordinates is:  0.324867
 ----------------------------------------------------------------
             Standard Nuclear Orientation (Angstroms)
    I     Atom           X                Y                Z
 ----------------------------------------------------------------
    1      I      -0.1966216708     0.0776745901    -0.0751192449
    2      O       0.0043641767    -0.0896781550     1.7678613742
    3      O       1.7637920231     0.1820928534    -0.6510022813
    4      H       1.8461625527    -0.1717377131    -1.5502345156
 ----------------------------------------------------------------
 Nuclear Repulsion Energy =   258.0372146027 hartrees
 There are       35 alpha and       35 beta electrons
 Applying Cartesian multipole field
    Component          Value
    ---------          -----
     (2,0,0)        1.00000E-11
     (0,2,0)        2.00000E-10
     (0,0,2)       -3.00000E-11
 Nucleus-field energy     =    -0.0000000018 hartrees
 Requested basis set is 6-311++G(d,p)
 There are 41 shells and 113 basis functions
 A cutoff of  1.0D-11 yielded    804 shell pairs
 There are      6273 function pairs (      7104 Cartesian)
 Smallest overlap matrix eigenvalue = 2.38E-03
 Guess MOs from SCF MO coefficient file
 Reading MOs from coefficient file
 Reading MOs from coefficient file
 A restricted hybrid HF-DFT SCF calculation will be
 performed using Pulay DIIS extrapolation
 Exchange:     0.2000 Hartree-Fock + 0.0800 Slater + 0.7200 B88
 Correlation:  0.1900 VWN1RPA + 0.8100 LYP
 Using SG-1 standard quadrature grid
 SCF converges when DIIS error is below 1.0E-08
 Geometry optimization detected.  Setting ReadMinima to 0
 Setting SaveMinima to 0
 ---------------------------------------
  Cycle       Energy         DIIS Error
 ---------------------------------------
    1   -7070.4656297786      3.78E-03
    2   -7070.4744692776      6.74E-04
    3   -7070.4725304315      1.40E-03
    4   -7070.4748907115      3.58E-04
    5   -7070.4749510225      2.89E-04
    6   -7070.4750597976      2.09E-05
    7   -7070.4750602631      5.72E-06
    8   -7070.4750602891      9.17E-07
    9   -7070.4750602911      2.95E-07
   10   -7070.4750602917      7.13E-08
   11   -7070.4750602920      2.10E-08
   12   -7070.4750602920      4.42E-09 Convergence criterion met
 ---------------------------------------
 SCF time:  CPU 6.72 s  wall 6.80 s
 SCF   energy in the final basis set = -7070.4750602920
 Total energy in the final basis set = -7070.4750602920

 --------------------------------------------------------------

                    Orbital Energies (a.u.)
 --------------------------------------------------------------

 Alpha MOs
 -- Occupied --
*******-176.410-165.814-165.813-165.811 -35.907 -31.400 -31.397
-31.391 -23.051 -23.051 -23.047 -23.045 -23.044 -19.178 -19.135
 -6.456  -4.868  -4.861  -4.847  -2.137  -2.135  -2.122  -2.117
 -2.115  -1.035  -0.958  -0.682  -0.523  -0.433  -0.408  -0.383
 -0.341  -0.314  -0.252
 -- Virtual --
 -0.132  -0.080  -0.016   0.101   0.116   0.139   0.149   0.168
  0.170   0.176   0.184   0.209   0.244   0.251   0.296   0.349
  0.383   0.396   0.420   0.514   0.607   0.677   0.978   0.990
  1.026   1.042   1.049   1.066   1.232   1.272   1.318   1.335
  1.357   1.442   1.491   1.988   2.457   2.776   2.831   2.832
  2.840   2.846   2.885   3.053   3.070   3.087   3.771   3.917
  3.940   3.985   4.010   4.190   4.387   4.899   4.928   4.946
  4.954   4.978   5.415   5.903   5.937   6.030  27.778  28.237
 28.257  28.297  28.450  28.460  28.473  28.507  28.597  49.781
 49.792 127.779 127.802 127.834 151.5731901.734
 --------------------------------------------------------------

          Ground-State Mulliken Net Atomic Charges

     Atom                 Charge (a.u.)
  ----------------------------------------
      1 I                     0.754809
      2 O                    -0.525626
      3 O                    -0.457876
      4 H                     0.228693
  ----------------------------------------
  Sum of atomic charges =    -0.000000

 -----------------------------------------------------------------
                    Cartesian Multipole Moments
 -----------------------------------------------------------------
    Charge (ESU x 10^10)
                -0.0000
    Dipole Moment (Debye)
         X      -1.6458      Y      -0.3486      Z      -4.9008
       Tot       5.1815
    Quadrupole Moments (Debye-Ang)
        XX     -39.6580     XY      -1.4864     YY     -40.2347
        XZ      -2.4361     YZ       1.2012     ZZ     -41.4919
    Octopole Moments (Debye-Ang^2)
       XXX     -25.1364    XXY      -5.4158    XYY      -6.0870
       YYY      -7.9099    XXZ      -8.3737    XYZ       2.0956
       YYZ      -3.6193    XZZ       0.4601    YZZ      -2.8263
       ZZZ     -32.2926
    Hexadecapole Moments (Debye-Ang^3)
      XXXX    -173.5976   XXXY      -9.5661   XXYY     -38.0089
      XYYY      -4.2944   YYYY     -50.7339   XXXZ      13.1031
      XXYZ       5.3221   XYYZ       7.8836   YYYZ       5.5986
      XXZZ     -45.0652   XYZZ      -3.8413   YYZZ     -39.6778
      XZZZ      11.0382   YZZZ       7.0025   ZZZZ    -184.4322
 -----------------------------------------------------------------
 Calculating analytic gradient of the SCF energy
 Gradient of SCF Energy
            1           2           3           4
    1  -0.0007832   0.0009467   0.0005382  -0.0007018
    2  -0.0011712   0.0022495  -0.0038558   0.0027775
    3  -0.0001661   0.0001639   0.0019120  -0.0019098
 Max gradient component =       3.856E-03
 RMS gradient           =       1.795E-03
 Gradient time:  CPU 2.20 s  wall 2.20 s
 Geometry Optimization Parameters
   NAtoms,    NIC,     NZ,  NCons,   NDum,   NFix, NCnnct, MaxDiis
        4      14       4       0       0       0       0       0

 Cartesian Hessian Update
 Hessian Updated using BFGS Update
**WARNING** Hereditary positive definiteness endangered


** GEOMETRY OPTIMIZATION IN DELOCALIZED INTERNAL COORDINATES **
   Searching for a Minimum

   Optimization Cycle:  11

                       Coordinates (Angstroms)
     ATOM                X               Y               Z
      1  I        -0.1966216708    0.0776745901   -0.0751192449
      2  O         0.0043641767   -0.0896781550    1.7678613742
      3  O         1.7637920231    0.1820928534   -0.6510022813
      4  H         1.8461625527   -0.1717377131   -1.5502345156
   Point Group: c1    Number of degrees of freedom:     6


   Energy is  -7070.475060292

 Hessian Updated using BFGS Update
**WARNING** Hereditary positive definiteness endangered

  6 Hessian modes will be used to form the next step
  Hessian Eigenvalues:
    -0.011874    0.163408    0.186804    0.248297    0.445468    0.528312
**WARNING** Hessian does not have the Desired Local Structure

 Minimum Search - Taking Simple RFO Step
 Searching for Lamda that Minimizes Along All modes
 Value Taken    Lamda =  -0.01459055
 Calculated Step too Large.  Step scaled by  0.129507
 Step Taken.  Stepsize is  0.300000

                             Maximum     Tolerance    Cnvgd?
         Gradient           0.006234      0.000003      NO
         Displacement       0.299693      0.000012      NO
         Energy change     -0.001422      0.000000      NO


 New Cartesian Coordinates Obtained by Inverse Iteration

 Displacement from previous Coordinates is:  0.326069
 ----------------------------------------------------------------
             Standard Nuclear Orientation (Angstroms)
    I     Atom           X                Y                Z
 ----------------------------------------------------------------
    1      I      -0.2027778455     0.1267996561    -0.0757775742
    2      O       0.0259130650    -0.1430820921     1.7486869250
    3      O       1.7389546403     0.2775300412    -0.6926441380
    4      H       1.8556072219    -0.2628960299    -1.4887598805
 ----------------------------------------------------------------
 Nuclear Repulsion Energy =   258.4078544991 hartrees
 There are       35 alpha and       35 beta electrons
 Applying Cartesian multipole field
    Component          Value
    ---------          -----
     (2,0,0)        1.00000E-11
     (0,2,0)        2.00000E-10
     (0,0,2)       -3.00000E-11
 Nucleus-field energy     =    -0.0000000010 hartrees
 Requested basis set is 6-311++G(d,p)
 There are 41 shells and 113 basis functions
 A cutoff of  1.0D-11 yielded    805 shell pairs
 There are      6277 function pairs (      7108 Cartesian)
 Smallest overlap matrix eigenvalue = 2.39E-03
 Guess MOs from SCF MO coefficient file
 Reading MOs from coefficient file
 Reading MOs from coefficient file
 A restricted hybrid HF-DFT SCF calculation will be
 performed using Pulay DIIS extrapolation
 Exchange:     0.2000 Hartree-Fock + 0.0800 Slater + 0.7200 B88
 Correlation:  0.1900 VWN1RPA + 0.8100 LYP
 Using SG-1 standard quadrature grid
 SCF converges when DIIS error is below 1.0E-08
 Geometry optimization detected.  Setting ReadMinima to 0
 Setting SaveMinima to 0
 ---------------------------------------
  Cycle       Energy         DIIS Error
 ---------------------------------------
    1   -7070.4685063608      3.87E-03
    2   -7070.4767109802      6.18E-04
    3   -7070.4753774969      1.20E-03
    4   -7070.4770812714      3.13E-04
    5   -7070.4770984145      2.89E-04
    6   -7070.4772086106      2.09E-05
    7   -7070.4772090849      5.09E-06
    8   -7070.4772091030      8.28E-07
    9   -7070.4772091039      3.27E-07
   10   -7070.4772091045      4.48E-08
   11   -7070.4772091047      1.20E-08
   12   -7070.4772091045      3.18E-09 Convergence criterion met
 ---------------------------------------
 SCF time:  CPU 6.66 s  wall 6.66 s
 SCF   energy in the final basis set = -7070.4772091045
 Total energy in the final basis set = -7070.4772091045

 --------------------------------------------------------------

                    Orbital Energies (a.u.)
 --------------------------------------------------------------

 Alpha MOs
 -- Occupied --
*******-176.410-165.814-165.813-165.811 -35.907 -31.400 -31.397
-31.391 -23.051 -23.051 -23.047 -23.045 -23.044 -19.179 -19.134
 -6.456  -4.868  -4.861  -4.847  -2.137  -2.135  -2.123  -2.117
 -2.115  -1.036  -0.958  -0.682  -0.523  -0.433  -0.412  -0.378
 -0.344  -0.313  -0.253
 -- Virtual --
 -0.131  -0.079  -0.015   0.101   0.118   0.139   0.149   0.164
  0.169   0.177   0.183   0.213   0.238   0.248   0.294   0.345
  0.383   0.401   0.422   0.512   0.605   0.679   0.973   0.989
  1.023   1.043   1.051   1.063   1.236   1.265   1.317   1.335
  1.358   1.445   1.488   1.990   2.456   2.774   2.832   2.832
  2.843   2.847   2.885   3.050   3.069   3.091   3.767   3.921
  3.941   3.981   4.010   4.188   4.385   4.898   4.928   4.946
  4.955   4.981   5.412   5.903   5.938   6.031  27.776  28.237
 28.257  28.297  28.452  28.460  28.471  28.508  28.597  49.781
 49.793 127.780 127.802 127.834 151.5711901.732
 --------------------------------------------------------------

          Ground-State Mulliken Net Atomic Charges

     Atom                 Charge (a.u.)
  ----------------------------------------
      1 I                     0.755061
      2 O                    -0.529399
      3 O                    -0.459457
      4 H                     0.233795
  ----------------------------------------
  Sum of atomic charges =     0.000000

 -----------------------------------------------------------------
                    Cartesian Multipole Moments
 -----------------------------------------------------------------
    Charge (ESU x 10^10)
                 0.0000
    Dipole Moment (Debye)
         X      -1.6196      Y      -0.4823      Z      -4.6879
       Tot       4.9832
    Quadrupole Moments (Debye-Ang)
        XX     -39.2831     XY      -2.3030     YY     -40.1095
        XZ      -2.2099     YZ       1.8409     ZZ     -42.0781
    Octopole Moments (Debye-Ang^2)
       XXX     -23.6323    XXY      -8.3505    XYY      -5.7933
       YYY     -12.5221    XXZ      -7.5992    XYZ       3.1373
       YYZ      -3.4011    XZZ      -0.5622    YZZ      -4.4620
       ZZZ     -29.8704
    Hexadecapole Moments (Debye-Ang^3)
      XXXX    -168.5594   XXXY     -14.2801   XXYY     -37.8456
      XYYY      -6.0870   YYYY     -54.3000   XXXZ      13.6806
      XXYZ       8.1217   XYYZ       7.9399   YYYZ       9.0360
      XXZZ     -46.1573   XYZZ      -5.7419   YYZZ     -40.0418
      XZZZ      12.9735   YZZZ      11.0642   ZZZZ    -185.9369
 -----------------------------------------------------------------
 Calculating analytic gradient of the SCF energy
 Gradient of SCF Energy
            1           2           3           4
    1  -0.0026570   0.0015588   0.0019004  -0.0008022
    2  -0.0007725   0.0023536  -0.0044381   0.0028570
    3   0.0006164  -0.0015207   0.0038891  -0.0029848
 Max gradient component =       4.438E-03
 RMS gradient           =       2.491E-03
 Gradient time:  CPU 2.20 s  wall 2.19 s
 Geometry Optimization Parameters
   NAtoms,    NIC,     NZ,  NCons,   NDum,   NFix, NCnnct, MaxDiis
        4      14       4       0       0       0       0       0

 Cartesian Hessian Update
 Hessian Updated using BFGS Update
**WARNING** Hereditary positive definiteness endangered


** GEOMETRY OPTIMIZATION IN DELOCALIZED INTERNAL COORDINATES **
   Searching for a Minimum

   Optimization Cycle:  12

                       Coordinates (Angstroms)
     ATOM                X               Y               Z
      1  I        -0.2027778455    0.1267996561   -0.0757775742
      2  O         0.0259130650   -0.1430820921    1.7486869250
      3  O         1.7389546403    0.2775300412   -0.6926441380
      4  H         1.8556072219   -0.2628960299   -1.4887598805
   Point Group: c1    Number of degrees of freedom:     6


   Energy is  -7070.477209104

 Hessian Updated using BFGS Update
**WARNING** Hereditary positive definiteness endangered

  6 Hessian modes will be used to form the next step
  Hessian Eigenvalues:
    -0.004664    0.160788    0.171579    0.214418    0.440432    0.528313
**WARNING** Hessian does not have the Desired Local Structure

 Minimum Search - Taking Simple RFO Step
 Searching for Lamda that Minimizes Along All modes
 Value Taken    Lamda =  -0.01052705
 Calculated Step too Large.  Step scaled by  0.225422
 Step Taken.  Stepsize is  0.300000

                             Maximum     Tolerance    Cnvgd?
         Gradient           0.007186      0.000003      NO
         Displacement       0.297354      0.000012      NO
         Energy change     -0.002149      0.000000      NO


 New Cartesian Coordinates Obtained by Inverse Iteration

 Displacement from previous Coordinates is:  0.318695
 ----------------------------------------------------------------
             Standard Nuclear Orientation (Angstroms)
    I     Atom           X                Y                Z
 ----------------------------------------------------------------
    1      I      -0.1972852499     0.1747762510    -0.0729395833
    2      O       0.0392891587    -0.1953914559     1.7337266510
    3      O       1.7111347314     0.3576421873    -0.7568484927
    4      H       1.8645584416    -0.3386754072    -1.4124332426
 ----------------------------------------------------------------
 Nuclear Repulsion Energy =   258.7064680417 hartrees
 There are       35 alpha and       35 beta electrons
 Applying Cartesian multipole field
    Component          Value
    ---------          -----
     (2,0,0)        1.00000E-11
     (0,2,0)        2.00000E-10
     (0,0,2)       -3.00000E-11
 Requested basis set is 6-311++G(d,p)
 There are 41 shells and 113 basis functions
 A cutoff of  1.0D-11 yielded    805 shell pairs
 There are      6277 function pairs (      7108 Cartesian)
 Smallest overlap matrix eigenvalue = 2.40E-03
 Guess MOs from SCF MO coefficient file
 Reading MOs from coefficient file
 Reading MOs from coefficient file
 A restricted hybrid HF-DFT SCF calculation will be
 performed using Pulay DIIS extrapolation
 Exchange:     0.2000 Hartree-Fock + 0.0800 Slater + 0.7200 B88
 Correlation:  0.1900 VWN1RPA + 0.8100 LYP
 Using SG-1 standard quadrature grid
 SCF converges when DIIS error is below 1.0E-08
 Geometry optimization detected.  Setting ReadMinima to 0
 Setting SaveMinima to 0
 ---------------------------------------
  Cycle       Energy         DIIS Error
 ---------------------------------------
    1   -7070.4704849710      3.88E-03
    2   -7070.4790903833      5.76E-04
    3   -7070.4780257801      1.08E-03
    4   -7070.4793673788      3.29E-04
    5   -7070.4794132244      2.72E-04
    6   -7070.4795101777      2.17E-05
    7   -7070.4795106435      5.50E-06
    8   -7070.4795106641      8.78E-07
    9   -7070.4795106660      3.03E-07
   10   -7070.4795106664      4.76E-08
   11   -7070.4795106669      1.79E-08
   12   -7070.4795106675      3.68E-09 Convergence criterion met
 ---------------------------------------
 SCF time:  CPU 6.68 s  wall 6.76 s
 SCF   energy in the final basis set = -7070.4795106675
 Total energy in the final basis set = -7070.4795106675

 --------------------------------------------------------------

                    Orbital Energies (a.u.)
 --------------------------------------------------------------

 Alpha MOs
 -- Occupied --
*******-176.410-165.814-165.813-165.811 -35.907 -31.400 -31.396
-31.391 -23.051 -23.051 -23.047 -23.044 -23.044 -19.182 -19.133
 -6.456  -4.868  -4.861  -4.847  -2.137  -2.135  -2.123  -2.117
 -2.115  -1.039  -0.958  -0.682  -0.524  -0.434  -0.416  -0.373
 -0.348  -0.312  -0.254
 -- Virtual --
 -0.129  -0.078  -0.014   0.100   0.120   0.139   0.148   0.160
  0.169   0.178   0.184   0.212   0.229   0.249   0.296   0.344
  0.389   0.406   0.422   0.510   0.607   0.680   0.967   0.986
  1.020   1.042   1.051   1.065   1.238   1.257   1.317   1.337
  1.361   1.444   1.484   1.992   2.456   2.772   2.832   2.832
  2.846   2.847   2.883   3.046   3.068   3.094   3.763   3.923
  3.940   3.973   4.015   4.188   4.386   4.899   4.931   4.945
  4.955   4.981   5.409   5.904   5.937   6.032  27.778  28.238
 28.257  28.297  28.454  28.460  28.469  28.509  28.597  49.781
 49.795 127.781 127.801 127.835 151.5731901.734
 --------------------------------------------------------------

          Ground-State Mulliken Net Atomic Charges

     Atom                 Charge (a.u.)
  ----------------------------------------
      1 I                     0.754816
      2 O                    -0.534421
      3 O                    -0.459948
      4 H                     0.239553
  ----------------------------------------
  Sum of atomic charges =     0.000000

 -----------------------------------------------------------------
                    Cartesian Multipole Moments
 -----------------------------------------------------------------
    Charge (ESU x 10^10)
                -0.0000
    Dipole Moment (Debye)
         X      -1.5234      Y      -0.5460      Z      -4.4040
       Tot       4.6919
    Quadrupole Moments (Debye-Ang)
        XX     -38.8734     XY      -3.0049     YY     -39.9581
        XZ      -1.8359     YZ       2.3899     ZZ     -42.8746
    Octopole Moments (Debye-Ang^2)
       XXX     -22.6930    XXY     -10.8374    XYY      -5.7264
       YYY     -16.7142    XXZ      -6.5735    XYZ       3.9280
       YYZ      -3.2946    XZZ      -2.0983    YZZ      -5.9158
       ZZZ     -27.1918
    Hexadecapole Moments (Debye-Ang^3)
      XXXX    -162.4187   XXXY     -18.0964   XXYY     -37.5706
      XYYY      -7.4267   YYYY     -58.8831   XXXZ      15.6372
      XXYZ      10.4906   XYYZ       8.2634   YYYZ      12.4506
      XXZZ     -47.8862   XYZZ      -7.2006   YYZZ     -40.8877
      XZZZ      16.2691   YZZZ      14.9793   ZZZZ    -189.8069
 -----------------------------------------------------------------
 Calculating analytic gradient of the SCF energy
 Gradient of SCF Energy
            1           2           3           4
    1  -0.0021325   0.0013974   0.0019394  -0.0012043
    2  -0.0008478   0.0024135  -0.0036467   0.0020809
    3   0.0023713  -0.0039952   0.0048149  -0.0031910
 Max gradient component =       4.815E-03
 RMS gradient           =       2.751E-03
 Gradient time:  CPU 2.19 s  wall 2.19 s
 Geometry Optimization Parameters
   NAtoms,    NIC,     NZ,  NCons,   NDum,   NFix, NCnnct, MaxDiis
        4      14       4       0       0       0       0       0

 Cartesian Hessian Update
 Hessian Updated using BFGS Update


** GEOMETRY OPTIMIZATION IN DELOCALIZED INTERNAL COORDINATES **
   Searching for a Minimum

   Optimization Cycle:  13

                       Coordinates (Angstroms)
     ATOM                X               Y               Z
      1  I        -0.1972852499    0.1747762510   -0.0729395833
      2  O         0.0392891587   -0.1953914559    1.7337266510
      3  O         1.7111347314    0.3576421873   -0.7568484927
      4  H         1.8645584416   -0.3386754072   -1.4124332426
   Point Group: c1    Number of degrees of freedom:     6


   Energy is  -7070.479510667

 Hessian Updated using BFGS Update

  6 Hessian modes will be used to form the next step
  Hessian Eigenvalues:
     0.001905    0.161674    0.174823    0.221762    0.475493    0.528719

 Minimum Search - Taking Simple RFO Step
 Searching for Lamda that Minimizes Along All modes
 Value Taken    Lamda =  -0.00669098
 Calculated Step too Large.  Step scaled by  0.345382
 Step Taken.  Stepsize is  0.300000

                             Maximum     Tolerance    Cnvgd?
         Gradient           0.007224      0.000003      NO
         Displacement       0.294762      0.000012      NO
         Energy change     -0.002302      0.000000      NO


 New Cartesian Coordinates Obtained by Inverse Iteration

 Displacement from previous Coordinates is:  0.311594
 ----------------------------------------------------------------
             Standard Nuclear Orientation (Angstroms)
    I     Atom           X                Y                Z
 ----------------------------------------------------------------
    1      I      -0.1853504957     0.2232732939    -0.0669325511
    2      O       0.0471585482    -0.2465960577     1.7227204438
    3      O       1.6795095068     0.4170359297    -0.8378932835
    4      H       1.8763795223    -0.3953615906    -1.3263892768
 ----------------------------------------------------------------
 Nuclear Repulsion Energy =   258.6981810425 hartrees
 There are       35 alpha and       35 beta electrons
 Applying Cartesian multipole field
    Component          Value
    ---------          -----
     (2,0,0)        1.00000E-11
     (0,2,0)        2.00000E-10
     (0,0,2)       -3.00000E-11
 Nucleus-field energy     =     0.0000000010 hartrees
 Requested basis set is 6-311++G(d,p)
 There are 41 shells and 113 basis functions
 A cutoff of  1.0D-11 yielded    803 shell pairs
 There are      6269 function pairs (      7100 Cartesian)
 Smallest overlap matrix eigenvalue = 2.40E-03
 Guess MOs from SCF MO coefficient file
 Reading MOs from coefficient file
 Reading MOs from coefficient file
 A restricted hybrid HF-DFT SCF calculation will be
 performed using Pulay DIIS extrapolation
 Exchange:     0.2000 Hartree-Fock + 0.0800 Slater + 0.7200 B88
 Correlation:  0.1900 VWN1RPA + 0.8100 LYP
 Using SG-1 standard quadrature grid
 SCF converges when DIIS error is below 1.0E-08
 Geometry optimization detected.  Setting ReadMinima to 0
 Setting SaveMinima to 0
 ---------------------------------------
  Cycle       Energy         DIIS Error
 ---------------------------------------
    1   -7070.4711699924      3.97E-03
    2   -7070.4811766551      5.28E-04
    3   -7070.4802343798      1.01E-03
    4   -7070.4813615787      3.61E-04
    5   -7070.4814639492      2.35E-04
    6   -7070.4815352043      2.43E-05
    7   -7070.4815358113      6.13E-06
    8   -7070.4815358411      9.94E-07
    9   -7070.4815358436      3.06E-07
   10   -7070.4815358443      5.92E-08
   11   -7070.4815358449      2.36E-08
   12   -7070.4815358448      4.20E-09 Convergence criterion met
 ---------------------------------------
 SCF time:  CPU 6.70 s  wall 6.79 s
 SCF   energy in the final basis set = -7070.4815358448
 Total energy in the final basis set = -7070.4815358448

 --------------------------------------------------------------

                    Orbital Energies (a.u.)
 --------------------------------------------------------------

 Alpha MOs
 -- Occupied --
*******-176.410-165.814-165.813-165.811 -35.906 -31.400 -31.396
-31.391 -23.051 -23.051 -23.047 -23.044 -23.043 -19.184 -19.133
 -6.456  -4.868  -4.861  -4.847  -2.137  -2.135  -2.123  -2.117
 -2.115  -1.043  -0.956  -0.683  -0.525  -0.436  -0.419  -0.369
 -0.352  -0.312  -0.255
 -- Virtual --
 -0.127  -0.079  -0.013   0.099   0.121   0.140   0.145   0.159
  0.168   0.177   0.185   0.205   0.227   0.251   0.297   0.344
  0.400   0.405   0.419   0.509   0.610   0.678   0.962   0.982
  1.017   1.041   1.051   1.071   1.236   1.252   1.319   1.340
  1.365   1.440   1.478   1.993   2.457   2.769   2.832   2.832
  2.846   2.850   2.880   3.043   3.067   3.094   3.759   3.920
  3.942   3.963   4.024   4.190   4.389   4.899   4.938   4.945
  4.954   4.977   5.405   5.905   5.936   6.031  27.780  28.239
 28.256  28.298  28.454  28.460  28.466  28.511  28.597  49.779
 49.797 127.781 127.800 127.836 151.5751901.736
 --------------------------------------------------------------

          Ground-State Mulliken Net Atomic Charges

     Atom                 Charge (a.u.)
  ----------------------------------------
      1 I                     0.753739
      2 O                    -0.538733
      3 O                    -0.460265
      4 H                     0.245259
  ----------------------------------------
  Sum of atomic charges =     0.000000

 -----------------------------------------------------------------
                    Cartesian Multipole Moments
 -----------------------------------------------------------------
    Charge (ESU x 10^10)
                 0.0000
    Dipole Moment (Debye)
         X      -1.3786      Y      -0.5201      Z      -4.0628
       Tot       4.3217
    Quadrupole Moments (Debye-Ang)
        XX     -38.4241     XY      -3.5552     YY     -39.8069
        XZ      -1.3830     YZ       2.8089     ZZ     -43.7772
    Octopole Moments (Debye-Ang^2)
       XXX     -21.9397    XXY     -12.8419    XYY      -5.8102
       YYY     -20.5763    XXZ      -5.4268    XYZ       4.4310
       YYZ      -3.3006    XZZ      -3.9046    YZZ      -7.1422
       ZZZ     -24.3678
    Hexadecapole Moments (Debye-Ang^3)
      XXXX    -155.3740   XXXY     -20.8004   XXYY     -37.2760
      XYYY      -8.2608   YYYY     -64.1944   XXXZ      18.3805
      XXYZ      12.3567   XYYZ       8.7235   YYYZ      15.6363
      XXZZ     -50.0197   XYZZ      -8.0685   YYZZ     -42.1098
      XZZZ      20.3671   YZZZ      18.5707   ZZZZ    -195.6098
 -----------------------------------------------------------------
 Calculating analytic gradient of the SCF energy
 Gradient of SCF Energy
            1           2           3           4
    1   0.0006863   0.0004446   0.0004417  -0.0015726
    2  -0.0016946   0.0026174  -0.0015210   0.0005982
    3   0.0015572  -0.0033430   0.0041215  -0.0023357
 Max gradient component =       4.122E-03
 RMS gradient           =       2.077E-03
 Gradient time:  CPU 2.20 s  wall 2.19 s
 Geometry Optimization Parameters
   NAtoms,    NIC,     NZ,  NCons,   NDum,   NFix, NCnnct, MaxDiis
        4      14       4       0       0       0       0       0

 Cartesian Hessian Update
 Hessian Updated using BFGS Update


** GEOMETRY OPTIMIZATION IN DELOCALIZED INTERNAL COORDINATES **
   Searching for a Minimum

   Optimization Cycle:  14

                       Coordinates (Angstroms)
     ATOM                X               Y               Z
      1  I        -0.1853504957    0.2232732939   -0.0669325511
      2  O         0.0471585482   -0.2465960577    1.7227204438
      3  O         1.6795095068    0.4170359297   -0.8378932835
      4  H         1.8763795223   -0.3953615906   -1.3263892768
   Point Group: c1    Number of degrees of freedom:     6


   Energy is  -7070.481535845

 Hessian Updated using BFGS Update

  6 Hessian modes will be used to form the next step
  Hessian Eigenvalues:
     0.006808    0.163721    0.182197    0.215464    0.466445    0.528713

 Minimum Search - Taking Simple RFO Step
 Searching for Lamda that Minimizes Along All modes
 Value Taken    Lamda =  -0.00290409
 Calculated Step too Large.  Step scaled by  0.555390
 Step Taken.  Stepsize is  0.300000

                             Maximum     Tolerance    Cnvgd?
         Gradient           0.004848      0.000003      NO
         Displacement       0.296939      0.000012      NO
         Energy change     -0.002025      0.000000      NO


 New Cartesian Coordinates Obtained by Inverse Iteration

 Displacement from previous Coordinates is:  0.305911
 ----------------------------------------------------------------
             Standard Nuclear Orientation (Angstroms)
    I     Atom           X                Y                Z
 ----------------------------------------------------------------
    1      I      -0.1807861021     0.2773650149    -0.0574174824
    2      O       0.0600035419    -0.2966229676     1.7066755674
    3      O       1.6420118783     0.4493321612    -0.9242023469
    4      H       1.8964677636    -0.4317226333    -1.2335504057
 ----------------------------------------------------------------
 Nuclear Repulsion Energy =   258.2797994734 hartrees
 There are       35 alpha and       35 beta electrons
 Applying Cartesian multipole field
    Component          Value
    ---------          -----
     (2,0,0)        1.00000E-11
     (0,2,0)        2.00000E-10
     (0,0,2)       -3.00000E-11
 Nucleus-field energy     =     0.0000000023 hartrees
 Requested basis set is 6-311++G(d,p)
 There are 41 shells and 113 basis functions
 A cutoff of  1.0D-11 yielded    804 shell pairs
 There are      6281 function pairs (      7112 Cartesian)
 Smallest overlap matrix eigenvalue = 2.40E-03
 Guess MOs from SCF MO coefficient file
 Reading MOs from coefficient file
 Reading MOs from coefficient file
 A restricted hybrid HF-DFT SCF calculation will be
 performed using Pulay DIIS extrapolation
 Exchange:     0.2000 Hartree-Fock + 0.0800 Slater + 0.7200 B88
 Correlation:  0.1900 VWN1RPA + 0.8100 LYP
 Using SG-1 standard quadrature grid
 SCF converges when DIIS error is below 1.0E-08
 Geometry optimization detected.  Setting ReadMinima to 0
 Setting SaveMinima to 0
 ---------------------------------------
  Cycle       Energy         DIIS Error
 ---------------------------------------
    1   -7070.4715889323      4.10E-03
    2   -7070.4822689169      5.15E-04
    3   -7070.4810297193      1.11E-03
    4   -7070.4824729147      3.40E-04
    5   -7070.4825721709      2.10E-04
    6   -7070.4826278775      2.52E-05
    7   -7070.4826285801      6.33E-06
    8   -7070.4826286178      1.04E-06
    9   -7070.4826286229      3.45E-07
   10   -7070.4826286233      5.77E-08
   11   -7070.4826286232      2.34E-08
   12   -7070.4826286230      4.65E-09 Convergence criterion met
 ---------------------------------------
 SCF time:  CPU 6.71 s  wall 6.79 s
 SCF   energy in the final basis set = -7070.4826286230
 Total energy in the final basis set = -7070.4826286230

 --------------------------------------------------------------

                    Orbital Energies (a.u.)
 --------------------------------------------------------------

 Alpha MOs
 -- Occupied --
*******-176.410-165.814-165.813-165.811 -35.906 -31.400 -31.396
-31.391 -23.051 -23.051 -23.047 -23.044 -23.043 -19.186 -19.134
 -6.456  -4.868  -4.861  -4.847  -2.136  -2.135  -2.123  -2.117
 -2.115  -1.044  -0.956  -0.684  -0.525  -0.437  -0.420  -0.369
 -0.352  -0.313  -0.256
 -- Virtual --
 -0.127  -0.079  -0.012   0.099   0.122   0.140   0.143   0.157
  0.168   0.176   0.188   0.200   0.228   0.252   0.296   0.345
  0.396   0.410   0.416   0.511   0.611   0.675   0.959   0.979
  1.015   1.039   1.050   1.077   1.231   1.250   1.322   1.343
  1.368   1.434   1.475   1.993   2.457   2.768   2.831   2.832
  2.845   2.850   2.876   3.042   3.066   3.092   3.758   3.914
  3.945   3.957   4.031   4.191   4.387   4.898   4.944   4.946
  4.953   4.972   5.402   5.907   5.935   6.030  27.779  28.240
 28.255  28.299  28.452  28.461  28.465  28.513  28.596  49.777
 49.796 127.782 127.798 127.837 151.5741901.735
 --------------------------------------------------------------

          Ground-State Mulliken Net Atomic Charges

     Atom                 Charge (a.u.)
  ----------------------------------------
      1 I                     0.754879
      2 O                    -0.540756
      3 O                    -0.465427
      4 H                     0.251304
  ----------------------------------------
  Sum of atomic charges =     0.000000

 -----------------------------------------------------------------
                    Cartesian Multipole Moments
 -----------------------------------------------------------------
    Charge (ESU x 10^10)
                 0.0000
    Dipole Moment (Debye)
         X      -1.2644      Y      -0.3870      Z      -3.6528
       Tot       3.8848
    Quadrupole Moments (Debye-Ang)
        XX     -37.9300     XY      -3.9657     YY     -39.6591
        XZ      -0.9455     YZ       3.0648     ZZ     -44.6243
    Octopole Moments (Debye-Ang^2)
       XXX     -20.4591    XXY     -14.4612    XYY      -5.8088
       YYY     -24.4851    XXZ      -4.2782    XYZ       4.6564
       YYZ      -3.3693    XZZ      -5.5958    YZZ      -8.1894
       ZZZ     -21.3519
    Hexadecapole Moments (Debye-Ang^3)
      XXXX    -147.8443   XXXY     -21.9639   XXYY     -37.1832
      XYYY      -8.1912   YYYY     -70.4050   XXXZ      20.8065
      XXYZ      13.6544   XYYZ       9.1233   YYYZ      18.2269
      XXZZ     -52.1479   XYZZ      -8.1937   YYZZ     -43.3409
      XZZZ      24.2942   YZZZ      21.4503   ZZZZ    -201.1417
 -----------------------------------------------------------------
 Calculating analytic gradient of the SCF energy
 Gradient of SCF Energy
            1           2           3           4
    1   0.0024151  -0.0004793  -0.0007387  -0.0011972
    2  -0.0009857   0.0012439  -0.0002930   0.0000349
    3  -0.0001527  -0.0007917   0.0013905  -0.0004462
 Max gradient component =       2.415E-03
 RMS gradient           =       1.058E-03
 Gradient time:  CPU 2.18 s  wall 2.19 s
 Geometry Optimization Parameters
   NAtoms,    NIC,     NZ,  NCons,   NDum,   NFix, NCnnct, MaxDiis
        4      14       4       0       0       0       0       0

 Cartesian Hessian Update
 Hessian Updated using BFGS Update


** GEOMETRY OPTIMIZATION IN DELOCALIZED INTERNAL COORDINATES **
   Searching for a Minimum

   Optimization Cycle:  15

                       Coordinates (Angstroms)
     ATOM                X               Y               Z
      1  I        -0.1807861021    0.2773650149   -0.0574174824
      2  O         0.0600035419   -0.2966229676    1.7066755674
      3  O         1.6420118783    0.4493321612   -0.9242023469
      4  H         1.8964677636   -0.4317226333   -1.2335504057
   Point Group: c1    Number of degrees of freedom:     6


   Energy is  -7070.482628623

 Hessian Updated using BFGS Update

  6 Hessian modes will be used to form the next step
  Hessian Eigenvalues:
     0.011346    0.163995    0.187994    0.222633    0.463135    0.528864

 Minimum Search - Taking Simple RFO Step
 Searching for Lamda that Minimizes Along All modes
 Value Taken    Lamda =  -0.00029778
 Step Taken.  Stepsize is  0.150842

                             Maximum     Tolerance    Cnvgd?
         Gradient           0.002265      0.000003      NO
         Displacement       0.150156      0.000012      NO
         Energy change     -0.001093      0.000000      NO


 New Cartesian Coordinates Obtained by Inverse Iteration

 Displacement from previous Coordinates is:  0.155124
 ----------------------------------------------------------------
             Standard Nuclear Orientation (Angstroms)
    I     Atom           X                Y                Z
 ----------------------------------------------------------------
    1      I      -0.1874830794     0.3085550879    -0.0510697687
    2      O       0.0727078720    -0.3208102118     1.6925165541
    3      O       1.6211148734     0.4538008544    -0.9644164600
    4      H       1.9113574157    -0.4431941553    -1.1855249929
 ----------------------------------------------------------------
 Nuclear Repulsion Energy =   257.8217613582 hartrees
 There are       35 alpha and       35 beta electrons
 Applying Cartesian multipole field
    Component          Value
    ---------          -----
     (2,0,0)        1.00000E-11
     (0,2,0)        2.00000E-10
     (0,0,2)       -3.00000E-11
 Nucleus-field energy     =     0.0000000030 hartrees
 Requested basis set is 6-311++G(d,p)
 There are 41 shells and 113 basis functions
 A cutoff of  1.0D-11 yielded    805 shell pairs
 There are      6286 function pairs (      7118 Cartesian)
 Smallest overlap matrix eigenvalue = 2.40E-03
 Guess MOs from SCF MO coefficient file
 Reading MOs from coefficient file
 Reading MOs from coefficient file
 A restricted hybrid HF-DFT SCF calculation will be
 performed using Pulay DIIS extrapolation
 Exchange:     0.2000 Hartree-Fock + 0.0800 Slater + 0.7200 B88
 Correlation:  0.1900 VWN1RPA + 0.8100 LYP
 Using SG-1 standard quadrature grid
 SCF converges when DIIS error is below 1.0E-08
 Geometry optimization detected.  Setting ReadMinima to 0
 Setting SaveMinima to 0
 ---------------------------------------
  Cycle       Energy         DIIS Error
 ---------------------------------------
    1   -7070.4788313520      2.16E-03
    2   -7070.4826830955      2.00E-04
    3   -7070.4826199471      3.06E-04
    4   -7070.4826936048      1.91E-04
    5   -7070.4827354387      7.54E-05
    6   -7070.4827425008      1.21E-05
    7   -7070.4827427114      2.98E-06
    8   -7070.4827427228      6.08E-07
    9   -7070.4827427240      2.24E-07
   10   -7070.4827427238      2.66E-08
   11   -7070.4827427239      7.63E-09 Convergence criterion met
 ---------------------------------------
 SCF time:  CPU 6.18 s  wall 6.19 s
 SCF   energy in the final basis set = -7070.4827427239
 Total energy in the final basis set = -7070.4827427239

 --------------------------------------------------------------

                    Orbital Energies (a.u.)
 --------------------------------------------------------------

 Alpha MOs
 -- Occupied --
*******-176.410-165.814-165.813-165.811 -35.907 -31.400 -31.396
-31.391 -23.051 -23.051 -23.047 -23.044 -23.044 -19.185 -19.135
 -6.456  -4.868  -4.861  -4.847  -2.137  -2.135  -2.123  -2.117
 -2.115  -1.042  -0.956  -0.684  -0.524  -0.436  -0.419  -0.372
 -0.351  -0.313  -0.256
 -- Virtual --
 -0.128  -0.080  -0.011   0.099   0.122   0.139   0.144   0.156
  0.167   0.176   0.191   0.199   0.228   0.252   0.295   0.345
  0.390   0.410   0.416   0.512   0.610   0.674   0.959   0.978
  1.014   1.039   1.050   1.079   1.231   1.249   1.323   1.346
  1.369   1.429   1.479   1.993   2.459   2.769   2.830   2.831
  2.844   2.847   2.876   3.042   3.066   3.091   3.759   3.912
  3.946   3.957   4.031   4.191   4.384   4.899   4.943   4.948
  4.952   4.971   5.402   5.907   5.934   6.028  27.776  28.240
 28.254  28.298  28.451  28.461  28.465  28.512  28.596  49.777
 49.795 127.782 127.798 127.837 151.5711901.732
 --------------------------------------------------------------

          Ground-State Mulliken Net Atomic Charges

     Atom                 Charge (a.u.)
  ----------------------------------------
      1 I                     0.758602
      2 O                    -0.541352
      3 O                    -0.471931
      4 H                     0.254680
  ----------------------------------------
  Sum of atomic charges =     0.000000

 -----------------------------------------------------------------
                    Cartesian Multipole Moments
 -----------------------------------------------------------------
    Charge (ESU x 10^10)
                -0.0000
    Dipole Moment (Debye)
         X      -1.2587      Y      -0.2779      Z      -3.4153
       Tot       3.6504
    Quadrupole Moments (Debye-Ang)
        XX     -37.6729     XY      -4.1373     YY     -39.5768
        XZ      -0.7574     YZ       3.1296     ZZ     -44.9719
    Octopole Moments (Debye-Ang^2)
       XXX     -19.0680    XXY     -15.1845    XYY      -5.6687
       YYY     -26.6128    XXZ      -3.7302    XYZ       4.6782
       YYZ      -3.4102    XZZ      -6.2475    YZZ      -8.6990
       ZZZ     -19.7456
    Hexadecapole Moments (Debye-Ang^3)
      XXXX    -144.2274   XXXY     -21.7723   XXYY     -37.3154
      XYYY      -7.5827   YYYY     -74.0467   XXXZ      21.5250
      XXYZ      14.0687   XYYZ       9.2464   YYYZ      19.1462
      XXZZ     -53.0871   XYZZ      -7.9436   YYZZ     -43.8329
      XZZZ      25.8887   YZZZ      22.4597   ZZZZ    -202.7758
 -----------------------------------------------------------------
 Calculating analytic gradient of the SCF energy
 Gradient of SCF Energy
            1           2           3           4
    1   0.0004183  -0.0003868  -0.0001259   0.0000944
    2  -0.0000073   0.0003067  -0.0001858  -0.0001136
    3   0.0005971  -0.0006001  -0.0003534   0.0003564
 Max gradient component =       6.001E-04
 RMS gradient           =       3.487E-04
 Gradient time:  CPU 2.18 s  wall 2.19 s
 Geometry Optimization Parameters
   NAtoms,    NIC,     NZ,  NCons,   NDum,   NFix, NCnnct, MaxDiis
        4      14       4       0       0       0       0       0

 Cartesian Hessian Update
 Hessian Updated using BFGS Update


** GEOMETRY OPTIMIZATION IN DELOCALIZED INTERNAL COORDINATES **
   Searching for a Minimum

   Optimization Cycle:  16

                       Coordinates (Angstroms)
     ATOM                X               Y               Z
      1  I        -0.1874830794    0.3085550879   -0.0510697687
      2  O         0.0727078720   -0.3208102118    1.6925165541
      3  O         1.6211148734    0.4538008544   -0.9644164600
      4  H         1.9113574157   -0.4431941553   -1.1855249929
   Point Group: c1    Number of degrees of freedom:     6


   Energy is  -7070.482742724

 Hessian Updated using BFGS Update

  6 Hessian modes will be used to form the next step
  Hessian Eigenvalues:
     0.014729    0.163666    0.184851    0.220903    0.456369    0.528539

 Minimum Search - Taking Simple RFO Step
 Searching for Lamda that Minimizes Along All modes
 Value Taken    Lamda =  -0.00001547
 Step Taken.  Stepsize is  0.030305

                             Maximum     Tolerance    Cnvgd?
         Gradient           0.000477      0.000003      NO
         Displacement       0.030011      0.000012      NO
         Energy change     -0.000114      0.000000      NO


 New Cartesian Coordinates Obtained by Inverse Iteration

 Displacement from previous Coordinates is:  0.029902
 ----------------------------------------------------------------
             Standard Nuclear Orientation (Angstroms)
    I     Atom           X                Y                Z
 ----------------------------------------------------------------
    1      I      -0.1882519305     0.3032452133    -0.0528971241
    2      O       0.0717322158    -0.3162553231     1.6946982440
    3      O       1.6252604707     0.4529327520    -0.9554997899
    4      H       1.9089563257    -0.4415710669    -1.1947959975
 ----------------------------------------------------------------
 Nuclear Repulsion Energy =   257.8119497242 hartrees
 There are       35 alpha and       35 beta electrons
 Applying Cartesian multipole field
    Component          Value
    ---------          -----
     (2,0,0)        1.00000E-11
     (0,2,0)        2.00000E-10
     (0,0,2)       -3.00000E-11
 Nucleus-field energy     =     0.0000000029 hartrees
 Requested basis set is 6-311++G(d,p)
 There are 41 shells and 113 basis functions
 A cutoff of  1.0D-11 yielded    805 shell pairs
 There are      6286 function pairs (      7118 Cartesian)
 Smallest overlap matrix eigenvalue = 2.40E-03
 Guess MOs from SCF MO coefficient file
 Reading MOs from coefficient file
 Reading MOs from coefficient file
 A restricted hybrid HF-DFT SCF calculation will be
 performed using Pulay DIIS extrapolation
 Exchange:     0.2000 Hartree-Fock + 0.0800 Slater + 0.7200 B88
 Correlation:  0.1900 VWN1RPA + 0.8100 LYP
 Using SG-1 standard quadrature grid
 SCF converges when DIIS error is below 1.0E-08
 Geometry optimization detected.  Setting ReadMinima to 0
 Setting SaveMinima to 0
 ---------------------------------------
  Cycle       Energy         DIIS Error
 ---------------------------------------
    1   -7070.4823821152      4.13E-04
    2   -7070.4827488596      3.90E-05
    3   -7070.4827475962      5.04E-05
    4   -7070.4827485807      4.35E-05
    5   -7070.4827509446      1.10E-05
    6   -7070.4827510949      2.90E-06
    7   -7070.4827511061      3.40E-07
    8   -7070.4827511068      6.93E-08
    9   -7070.4827511068      2.18E-08
   10   -7070.4827511066      8.05E-09 Convergence criterion met
 ---------------------------------------
 SCF time:  CPU 5.49 s  wall 5.58 s
 SCF   energy in the final basis set = -7070.4827511066
 Total energy in the final basis set = -7070.4827511066

 --------------------------------------------------------------

                    Orbital Energies (a.u.)
 --------------------------------------------------------------

 Alpha MOs
 -- Occupied --
*******-176.410-165.814-165.813-165.811 -35.907 -31.400 -31.396
-31.391 -23.051 -23.051 -23.047 -23.044 -23.044 -19.185 -19.135
 -6.456  -4.868  -4.861  -4.847  -2.137  -2.135  -2.123  -2.117
 -2.115  -1.042  -0.956  -0.684  -0.524  -0.436  -0.419  -0.371
 -0.351  -0.313  -0.256
 -- Virtual --
 -0.128  -0.080  -0.011   0.099   0.122   0.139   0.144   0.156
  0.167   0.176   0.190   0.199   0.228   0.252   0.296   0.345
  0.391   0.410   0.416   0.512   0.610   0.674   0.960   0.978
  1.015   1.039   1.050   1.078   1.232   1.249   1.323   1.346
  1.369   1.429   1.478   1.993   2.459   2.769   2.830   2.831
  2.844   2.848   2.876   3.042   3.066   3.091   3.759   3.913
  3.945   3.957   4.030   4.191   4.384   4.899   4.943   4.947
  4.952   4.972   5.402   5.907   5.934   6.028  27.777  28.239
 28.254  28.298  28.451  28.461  28.465  28.512  28.596  49.777
 49.795 127.781 127.798 127.837 151.5711901.733
 --------------------------------------------------------------

          Ground-State Mulliken Net Atomic Charges

     Atom                 Charge (a.u.)
  ----------------------------------------
      1 I                     0.758200
      2 O                    -0.541157
      3 O                    -0.471251
      4 H                     0.254207
  ----------------------------------------
  Sum of atomic charges =     0.000000

 -----------------------------------------------------------------
                    Cartesian Multipole Moments
 -----------------------------------------------------------------
    Charge (ESU x 10^10)
                 0.0000
    Dipole Moment (Debye)
         X      -1.2714      Y      -0.2978      Z      -3.4641
       Tot       3.7020
    Quadrupole Moments (Debye-Ang)
        XX     -37.7216     XY      -4.1114     YY     -39.5912
        XZ      -0.8017     YZ       3.1173     ZZ     -44.8965
    Octopole Moments (Debye-Ang^2)
       XXX     -19.2132    XXY     -15.0653    XYY      -5.6513
       YYY     -26.2567    XXZ      -3.8357    XYZ       4.6783
       YYZ      -3.3921    XZZ      -6.0784    YZZ      -8.6220
       ZZZ     -20.0052
    Hexadecapole Moments (Debye-Ang^3)
      XXXX    -145.0312   XXXY     -21.7687   XXYY     -37.3215
      XYYY      -7.6359   YYYY     -73.3902   XXXZ      21.2688
      XXYZ      13.9969   XYYZ       9.1921   YYYZ      18.9860
      XXZZ     -52.8976   XYZZ      -7.9840   YYZZ     -43.7205
      XZZZ      25.5031   YZZZ      22.2683   ZZZZ    -202.2926
 -----------------------------------------------------------------
 Calculating analytic gradient of the SCF energy
 Gradient of SCF Energy
            1           2           3           4
    1   0.0000382  -0.0001422   0.0000692   0.0000348
    2  -0.0000378   0.0003907  -0.0001221  -0.0002308
    3   0.0002770  -0.0003106  -0.0000640   0.0000976
 Max gradient component =       3.907E-04
 RMS gradient           =       1.908E-04
 Gradient time:  CPU 2.18 s  wall 2.18 s
 Geometry Optimization Parameters
   NAtoms,    NIC,     NZ,  NCons,   NDum,   NFix, NCnnct, MaxDiis
        4      14       4       0       0       0       0       0

 Cartesian Hessian Update
 Hessian Updated using BFGS Update


** GEOMETRY OPTIMIZATION IN DELOCALIZED INTERNAL COORDINATES **
   Searching for a Minimum

   Optimization Cycle:  17

                       Coordinates (Angstroms)
     ATOM                X               Y               Z
      1  I        -0.1882519305    0.3032452133   -0.0528971241
      2  O         0.0717322158   -0.3162553231    1.6946982440
      3  O         1.6252604707    0.4529327520   -0.9554997899
      4  H         1.9089563257   -0.4415710669   -1.1947959975
   Point Group: c1    Number of degrees of freedom:     6


   Energy is  -7070.482751107

 Hessian Updated using BFGS Update

  6 Hessian modes will be used to form the next step
  Hessian Eigenvalues:
     0.014235    0.163576    0.186571    0.216863    0.439870    0.529188

 Minimum Search - Taking Simple RFO Step
 Searching for Lamda that Minimizes Along All modes
 Value Taken    Lamda =   0.00000000
 Step Taken.  Stepsize is  0.002500

                             Maximum     Tolerance    Cnvgd?
         Gradient           0.000269      0.000003      NO
         Displacement       0.002193      0.000012      NO
         Energy change     -0.000008      0.000000      NO


 New Cartesian Coordinates Obtained by Inverse Iteration

 Displacement from previous Coordinates is:  0.002261
 ----------------------------------------------------------------
             Standard Nuclear Orientation (Angstroms)
    I     Atom           X                Y                Z
 ----------------------------------------------------------------
    1      I      -0.1881783671     0.3029052536    -0.0533379584
    2      O       0.0717265215    -0.3160084997     1.6950291585
    3      O       1.6255056009     0.4528839272    -0.9548288227
    4      H       1.9086433264    -0.4414291058    -1.1953570451
 ----------------------------------------------------------------
 Nuclear Repulsion Energy =   257.7989073745 hartrees
 There are       35 alpha and       35 beta electrons
 Applying Cartesian multipole field
    Component          Value
    ---------          -----
     (2,0,0)        1.00000E-11
     (0,2,0)        2.00000E-10
     (0,0,2)       -3.00000E-11
 Nucleus-field energy     =     0.0000000029 hartrees
 Requested basis set is 6-311++G(d,p)
 There are 41 shells and 113 basis functions
 A cutoff of  1.0D-11 yielded    805 shell pairs
 There are      6286 function pairs (      7118 Cartesian)
 Smallest overlap matrix eigenvalue = 2.40E-03
 Guess MOs from SCF MO coefficient file
 Reading MOs from coefficient file
 Reading MOs from coefficient file
 A restricted hybrid HF-DFT SCF calculation will be
 performed using Pulay DIIS extrapolation
 Exchange:     0.2000 Hartree-Fock + 0.0800 Slater + 0.7200 B88
 Correlation:  0.1900 VWN1RPA + 0.8100 LYP
 Using SG-1 standard quadrature grid
 SCF converges when DIIS error is below 1.0E-08
 Geometry optimization detected.  Setting ReadMinima to 0
 Setting SaveMinima to 0
 ---------------------------------------
  Cycle       Energy         DIIS Error
 ---------------------------------------
    1   -7070.4826586694      4.13E-05
    2   -7070.4827513067      5.34E-06
    3   -7070.4827512938      6.48E-06
    4   -7070.4827513323      3.32E-06
    5   -7070.4827513420      1.54E-06
    6   -7070.4827513453      3.95E-07
    7   -7070.4827513451      6.68E-08
    8   -7070.4827513448      1.96E-08
    9   -7070.4827513448      3.27E-09 Convergence criterion met
 ---------------------------------------
 SCF time:  CPU 4.80 s  wall 4.83 s
 SCF   energy in the final basis set = -7070.4827513448
 Total energy in the final basis set = -7070.4827513448

 --------------------------------------------------------------

                    Orbital Energies (a.u.)
 --------------------------------------------------------------

 Alpha MOs
 -- Occupied --
*******-176.410-165.814-165.813-165.811 -35.907 -31.400 -31.396
-31.391 -23.051 -23.051 -23.047 -23.044 -23.044 -19.185 -19.135
 -6.456  -4.868  -4.861  -4.847  -2.137  -2.135  -2.123  -2.117
 -2.115  -1.042  -0.955  -0.684  -0.524  -0.436  -0.419  -0.371
 -0.351  -0.313  -0.256
 -- Virtual --
 -0.128  -0.080  -0.011   0.099   0.122   0.139   0.143   0.156
  0.167   0.176   0.190   0.199   0.228   0.252   0.296   0.345
  0.391   0.410   0.416   0.512   0.610   0.674   0.960   0.978
  1.014   1.039   1.050   1.078   1.232   1.250   1.323   1.346
  1.369   1.429   1.478   1.993   2.458   2.769   2.830   2.831
  2.844   2.848   2.876   3.042   3.066   3.091   3.759   3.913
  3.945   3.957   4.030   4.191   4.384   4.899   4.943   4.947
  4.952   4.972   5.402   5.907   5.934   6.027  27.777  28.239
 28.254  28.298  28.451  28.461  28.465  28.512  28.596  49.777
 49.795 127.781 127.798 127.837 151.5711901.732
 --------------------------------------------------------------

          Ground-State Mulliken Net Atomic Charges

     Atom                 Charge (a.u.)
  ----------------------------------------
      1 I                     0.757997
      2 O                    -0.541120
      3 O                    -0.471055
      4 H                     0.254178
  ----------------------------------------
  Sum of atomic charges =    -0.000000

 -----------------------------------------------------------------
                    Cartesian Multipole Moments
 -----------------------------------------------------------------
    Charge (ESU x 10^10)
                 0.0000
    Dipole Moment (Debye)
         X      -1.2710      Y      -0.2986      Z      -3.4702
       Tot       3.7077
    Quadrupole Moments (Debye-Ang)
        XX     -37.7247     XY      -4.1086     YY     -39.5924
        XZ      -0.8055     YZ       3.1159     ZZ     -44.8922
    Octopole Moments (Debye-Ang^2)
       XXX     -19.2298    XXY     -15.0559    XYY      -5.6524
       YYY     -26.2307    XXZ      -3.8397    XYZ       4.6775
       YYZ      -3.3864    XZZ      -6.0681    YZZ      -8.6168
       ZZZ     -20.0100
    Hexadecapole Moments (Debye-Ang^3)
      XXXX    -145.0689   XXXY     -21.7664   XXYY     -37.3193
      XYYY      -7.6403   YYYY     -73.3487   XXXZ      21.2419
      XXYZ      13.9943   XYYZ       9.1841   YYYZ      18.9861
      XXZZ     -52.8891   XYZZ      -7.9860   YYZZ     -43.7191
      XZZZ      25.4654   YZZZ      22.2613   ZZZZ    -202.2837
 -----------------------------------------------------------------
 Calculating analytic gradient of the SCF energy
 Gradient of SCF Energy
            1           2           3           4
    1   0.0000762  -0.0000960   0.0000170   0.0000028
    2   0.0000361   0.0003142  -0.0001414  -0.0002089
    3  -0.0000183  -0.0000596  -0.0000160   0.0000939
 Max gradient component =       3.142E-04
 RMS gradient           =       1.265E-04
 Gradient time:  CPU 2.18 s  wall 2.18 s
 Geometry Optimization Parameters
   NAtoms,    NIC,     NZ,  NCons,   NDum,   NFix, NCnnct, MaxDiis
        4      14       4       0       0       0       0       0

 Cartesian Hessian Update
 Hessian Updated using BFGS Update


** GEOMETRY OPTIMIZATION IN DELOCALIZED INTERNAL COORDINATES **
   Searching for a Minimum

   Optimization Cycle:  18

                       Coordinates (Angstroms)
     ATOM                X               Y               Z
      1  I        -0.1881783671    0.3029052536   -0.0533379584
      2  O         0.0717265215   -0.3160084997    1.6950291585
      3  O         1.6255056009    0.4528839272   -0.9548288227
      4  H         1.9086433264   -0.4414291058   -1.1953570451
   Point Group: c1    Number of degrees of freedom:     6


   Energy is  -7070.482751345

 Hessian Updated using BFGS Update

  6 Hessian modes will be used to form the next step
  Hessian Eigenvalues:
     0.015174    0.162402    0.203622    0.214250    0.347065    0.528721

 Minimum Search - Taking Simple RFO Step
 Searching for Lamda that Minimizes Along All modes
 Value Taken    Lamda =   0.00000000
 Step Taken.  Stepsize is  0.000406

                             Maximum     Tolerance    Cnvgd?
         Gradient           0.000068      0.000003      NO
         Displacement       0.000238      0.000012      NO
         Energy change     -0.000000      0.000000      NO


 New Cartesian Coordinates Obtained by Inverse Iteration

 Displacement from previous Coordinates is:  0.000403
 ----------------------------------------------------------------
             Standard Nuclear Orientation (Angstroms)
    I     Atom           X                Y                Z
 ----------------------------------------------------------------
    1      I      -0.1882895168     0.3030077981    -0.0533734501
    2      O       0.0717892400    -0.3160712427     1.6950507175
    3      O       1.6254847267     0.4528619254    -0.9548800596
    4      H       1.9087126318    -0.4414469056    -1.1952918755
 ----------------------------------------------------------------
 Nuclear Repulsion Energy =   257.7855048253 hartrees
 There are       35 alpha and       35 beta electrons
 Applying Cartesian multipole field
    Component          Value
    ---------          -----
     (2,0,0)        1.00000E-11
     (0,2,0)        2.00000E-10
     (0,0,2)       -3.00000E-11
 Nucleus-field energy     =     0.0000000029 hartrees
 Requested basis set is 6-311++G(d,p)
 There are 41 shells and 113 basis functions
 A cutoff of  1.0D-11 yielded    805 shell pairs
 There are      6286 function pairs (      7118 Cartesian)
 Smallest overlap matrix eigenvalue = 2.40E-03
 Guess MOs from SCF MO coefficient file
 Reading MOs from coefficient file
 Reading MOs from coefficient file
 A restricted hybrid HF-DFT SCF calculation will be
 performed using Pulay DIIS extrapolation
 Exchange:     0.2000 Hartree-Fock + 0.0800 Slater + 0.7200 B88
 Correlation:  0.1900 VWN1RPA + 0.8100 LYP
 Using SG-1 standard quadrature grid
 SCF converges when DIIS error is below 1.0E-08
 Geometry optimization detected.  Setting ReadMinima to 0
 Setting SaveMinima to 0
 ---------------------------------------
  Cycle       Energy         DIIS Error
 ---------------------------------------
    1   -7070.4826872903      9.76E-06
    2   -7070.4827513593      1.72E-06
    3   -7070.4827513406      4.12E-06
    4   -7070.4827513617      1.12E-06
    5   -7070.4827513635      3.91E-07
    6   -7070.4827513637      3.49E-08
    7   -7070.4827513635      2.19E-08
    8   -7070.4827513636      4.91E-09 Convergence criterion met
 ---------------------------------------
 SCF time:  CPU 4.23 s  wall 4.31 s
 SCF   energy in the final basis set = -7070.4827513636
 Total energy in the final basis set = -7070.4827513636

 --------------------------------------------------------------

                    Orbital Energies (a.u.)
 --------------------------------------------------------------

 Alpha MOs
 -- Occupied --
*******-176.410-165.814-165.813-165.811 -35.907 -31.400 -31.396
-31.391 -23.051 -23.051 -23.047 -23.044 -23.044 -19.185 -19.135
 -6.456  -4.868  -4.861  -4.847  -2.137  -2.135  -2.123  -2.117
 -2.115  -1.042  -0.955  -0.684  -0.524  -0.436  -0.419  -0.371
 -0.351  -0.313  -0.256
 -- Virtual --
 -0.128  -0.080  -0.011   0.099   0.122   0.139   0.143   0.156
  0.167   0.176   0.190   0.199   0.228   0.252   0.296   0.345
  0.391   0.410   0.416   0.512   0.610   0.674   0.960   0.978
  1.014   1.039   1.050   1.078   1.232   1.250   1.323   1.346
  1.369   1.429   1.478   1.993   2.458   2.769   2.830   2.831
  2.844   2.848   2.876   3.042   3.066   3.090   3.759   3.913
  3.945   3.957   4.030   4.191   4.384   4.899   4.943   4.947
  4.952   4.972   5.402   5.907   5.934   6.027  27.776  28.239
 28.254  28.298  28.451  28.461  28.465  28.512  28.596  49.777
 49.795 127.781 127.798 127.837 151.5711901.732
 --------------------------------------------------------------

          Ground-State Mulliken Net Atomic Charges

     Atom                 Charge (a.u.)
  ----------------------------------------
      1 I                     0.757984
      2 O                    -0.541091
      3 O                    -0.471087
      4 H                     0.254193
  ----------------------------------------
  Sum of atomic charges =    -0.000000

 -----------------------------------------------------------------
                    Cartesian Multipole Moments
 -----------------------------------------------------------------
    Charge (ESU x 10^10)
                 0.0000
    Dipole Moment (Debye)
         X      -1.2714      Y      -0.2982      Z      -3.4701
       Tot       3.7077
    Quadrupole Moments (Debye-Ang)
        XX     -37.7242     XY      -4.1092     YY     -39.5922
        XZ      -0.8054     YZ       3.1159     ZZ     -44.8927
    Octopole Moments (Debye-Ang^2)
       XXX     -19.2205    XXY     -15.0578    XYY      -5.6501
       YYY     -26.2370    XXZ      -3.8389    XYZ       4.6775
       YYZ      -3.3861    XZZ      -6.0667    YZZ      -8.6189
       ZZZ     -20.0050
    Hexadecapole Moments (Debye-Ang^3)
      XXXX    -145.0683   XXXY     -21.7628   XXYY     -37.3217
      XYYY      -7.6355   YYYY     -73.3595   XXXZ      21.2390
      XXYZ      13.9957   XYYZ       9.1836   YYYZ      18.9895
      XXZZ     -52.8929   XYZZ      -7.9848   YYZZ     -43.7218
      XZZZ      25.4663   YZZZ      22.2638   ZZZZ    -202.2918
 -----------------------------------------------------------------
 Calculating analytic gradient of the SCF energy
 Gradient of SCF Energy
            1           2           3           4
    1   0.0000248  -0.0000787   0.0000436   0.0000103
    2   0.0000643   0.0002899  -0.0001559  -0.0001983
    3  -0.0000691   0.0000026  -0.0000267   0.0000933
 Max gradient component =       2.899E-04
 RMS gradient           =       1.207E-04
 Gradient time:  CPU 2.19 s  wall 2.19 s
 Geometry Optimization Parameters
   NAtoms,    NIC,     NZ,  NCons,   NDum,   NFix, NCnnct, MaxDiis
        4      14       4       0       0       0       0       0

 Cartesian Hessian Update
 Hessian Updated using BFGS Update


** GEOMETRY OPTIMIZATION IN DELOCALIZED INTERNAL COORDINATES **
   Searching for a Minimum

   Optimization Cycle:  19

                       Coordinates (Angstroms)
     ATOM                X               Y               Z
      1  I        -0.1882895168    0.3030077981   -0.0533734501
      2  O         0.0717892400   -0.3160712427    1.6950507175
      3  O         1.6254847267    0.4528619254   -0.9548800596
      4  H         1.9087126318   -0.4414469056   -1.1952918755
   Point Group: c1    Number of degrees of freedom:     6


   Energy is  -7070.482751364

 Hessian Updated using BFGS Update

  6 Hessian modes will be used to form the next step
  Hessian Eigenvalues:
     0.014732    0.165216    0.205611    0.222192    0.285993    0.529547

 Minimum Search - Taking Simple RFO Step
 Searching for Lamda that Minimizes Along All modes
 Value Taken    Lamda =   0.00000000
 Step Taken.  Stepsize is  0.000182

                             Maximum     Tolerance    Cnvgd?
         Gradient           0.000012      0.000003      NO
         Displacement       0.000163      0.000012      NO
         Energy change     -0.000000      0.000000      NO


 New Cartesian Coordinates Obtained by Inverse Iteration

 Displacement from previous Coordinates is:  0.000177
 ----------------------------------------------------------------
             Standard Nuclear Orientation (Angstroms)
    I     Atom           X                Y                Z
 ----------------------------------------------------------------
    1      I      -0.1882939302     0.3030373975    -0.0533611467
    2      O       0.0717768060    -0.3161001766     1.6950701671
    3      O       1.6254772531     0.4528711319    -0.9549462708
    4      H       1.9087369527    -0.4414567776    -1.1952574172
 ----------------------------------------------------------------
 Nuclear Repulsion Energy =   257.7818386725 hartrees
 There are       35 alpha and       35 beta electrons
 Applying Cartesian multipole field
    Component          Value
    ---------          -----
     (2,0,0)        1.00000E-11
     (0,2,0)        2.00000E-10
     (0,0,2)       -3.00000E-11
 Nucleus-field energy     =     0.0000000029 hartrees
 Requested basis set is 6-311++G(d,p)
 There are 41 shells and 113 basis functions
 A cutoff of  1.0D-11 yielded    805 shell pairs
 There are      6286 function pairs (      7118 Cartesian)
 Smallest overlap matrix eigenvalue = 2.40E-03
 Guess MOs from SCF MO coefficient file
 Reading MOs from coefficient file
 Reading MOs from coefficient file
 A restricted hybrid HF-DFT SCF calculation will be
 performed using Pulay DIIS extrapolation
 Exchange:     0.2000 Hartree-Fock + 0.0800 Slater + 0.7200 B88
 Correlation:  0.1900 VWN1RPA + 0.8100 LYP
 Using SG-1 standard quadrature grid
 SCF converges when DIIS error is below 1.0E-08
 Geometry optimization detected.  Setting ReadMinima to 0
 Setting SaveMinima to 0
 ---------------------------------------
  Cycle       Energy         DIIS Error
 ---------------------------------------
    1   -7070.4827332190      3.45E-06
    2   -7070.4827513650      5.21E-07
    3   -7070.4827513629      1.44E-06
    4   -7070.4827513650      2.61E-07
    5   -7070.4827513659      1.32E-07
    6   -7070.4827513654      1.56E-08
    7   -7070.4827513652      6.37E-09 Convergence criterion met
 ---------------------------------------
 SCF time:  CPU 3.68 s  wall 3.69 s
 SCF   energy in the final basis set = -7070.4827513652
 Total energy in the final basis set = -7070.4827513652

 --------------------------------------------------------------

                    Orbital Energies (a.u.)
 --------------------------------------------------------------

 Alpha MOs
 -- Occupied --
*******-176.410-165.814-165.813-165.811 -35.907 -31.400 -31.396
-31.391 -23.051 -23.051 -23.047 -23.044 -23.044 -19.185 -19.135
 -6.456  -4.868  -4.861  -4.847  -2.137  -2.135  -2.123  -2.117
 -2.115  -1.042  -0.955  -0.684  -0.524  -0.436  -0.419  -0.371
 -0.351  -0.313  -0.256
 -- Virtual --
 -0.128  -0.080  -0.011   0.099   0.122   0.139   0.143   0.156
  0.167   0.176   0.190   0.199   0.228   0.252   0.296   0.345
  0.391   0.410   0.416   0.512   0.610   0.674   0.960   0.978
  1.014   1.039   1.050   1.078   1.232   1.250   1.323   1.346
  1.369   1.429   1.478   1.993   2.458   2.769   2.830   2.831
  2.844   2.848   2.876   3.042   3.066   3.090   3.759   3.913
  3.945   3.957   4.030   4.191   4.384   4.899   4.943   4.947
  4.952   4.972   5.402   5.907   5.934   6.027  27.776  28.239
 28.254  28.298  28.451  28.461  28.465  28.512  28.596  49.777
 49.795 127.781 127.798 127.836 151.5711901.732
 --------------------------------------------------------------

          Ground-State Mulliken Net Atomic Charges

     Atom                 Charge (a.u.)
  ----------------------------------------
      1 I                     0.757974
      2 O                    -0.541078
      3 O                    -0.471091
      4 H                     0.254195
  ----------------------------------------
  Sum of atomic charges =     0.000000

 -----------------------------------------------------------------
                    Cartesian Multipole Moments
 -----------------------------------------------------------------
    Charge (ESU x 10^10)
                 0.0000
    Dipole Moment (Debye)
         X      -1.2714      Y      -0.2981      Z      -3.4698
       Tot       3.7074
    Quadrupole Moments (Debye-Ang)
        XX     -37.7241     XY      -4.1094     YY     -39.5922
        XZ      -0.8050     YZ       3.1160     ZZ     -44.8933
    Octopole Moments (Debye-Ang^2)
       XXX     -19.2192    XXY     -15.0586    XYY      -5.6500
       YYY     -26.2389    XXZ      -3.8385    XYZ       4.6775
       YYZ      -3.3864    XZZ      -6.0674    YZZ      -8.6195
       ZZZ     -20.0042
    Hexadecapole Moments (Debye-Ang^3)
      XXXX    -145.0667   XXXY     -21.7633   XXYY     -37.3221
      XYYY      -7.6354   YYYY     -73.3633   XXXZ      21.2418
      XXYZ      13.9965   XYYZ       9.1845   YYYZ      18.9909
      XXZZ     -52.8952   XYZZ      -7.9848   YYZZ     -43.7234
      XZZZ      25.4700   YZZZ      22.2654   ZZZZ    -202.3002
 -----------------------------------------------------------------
 Calculating analytic gradient of the SCF energy
 Gradient of SCF Energy
            1           2           3           4
    1   0.0000163  -0.0000786   0.0000505   0.0000118
    2   0.0000693   0.0002846  -0.0001546  -0.0001994
    3  -0.0000765   0.0000144  -0.0000318   0.0000939
 Max gradient component =       2.846E-04
 RMS gradient           =       1.206E-04
 Gradient time:  CPU 2.20 s  wall 2.20 s
 Geometry Optimization Parameters
   NAtoms,    NIC,     NZ,  NCons,   NDum,   NFix, NCnnct, MaxDiis
        4      14       4       0       0       0       0       0

 Cartesian Hessian Update
 Hessian Updated using BFGS Update
**WARNING** Hereditary positive definiteness endangered
**WARNING** Small Scalar Product
 Hessian Update Skipped this cycle


** GEOMETRY OPTIMIZATION IN DELOCALIZED INTERNAL COORDINATES **
   Searching for a Minimum

   Optimization Cycle:  20

                       Coordinates (Angstroms)
     ATOM                X               Y               Z
      1  I        -0.1882939302    0.3030373975   -0.0533611467
      2  O         0.0717768060   -0.3161001766    1.6950701671
      3  O         1.6254772531    0.4528711319   -0.9549462708
      4  H         1.9087369527   -0.4414567776   -1.1952574172
   Point Group: c1    Number of degrees of freedom:     6


   Energy is  -7070.482751365

 Hessian Updated using BFGS Update
**WARNING** Hereditary positive definiteness endangered
**WARNING** Small Scalar Product
 Hessian Update Skipped this cycle

  6 Hessian modes will be used to form the next step
  Hessian Eigenvalues:
     0.014732    0.165216    0.205611    0.222192    0.285993    0.529547

 Minimum Search - Taking Simple RFO Step
 Searching for Lamda that Minimizes Along All modes
 Value Taken    Lamda =   0.00000000
 Step Taken.  Stepsize is  0.000024

                             Maximum     Tolerance    Cnvgd?
         Gradient           0.000004      0.000003      NO
         Displacement       0.000015      0.000012      NO
         Energy change     -0.000000      0.000000     YES


 New Cartesian Coordinates Obtained by Inverse Iteration

 Displacement from previous Coordinates is:  0.000037
 ----------------------------------------------------------------
             Standard Nuclear Orientation (Angstroms)
    I     Atom           X                Y                Z
 ----------------------------------------------------------------
    1      I      -0.1882904121     0.3030320513    -0.0533569108
    2      O       0.0717667005    -0.3160986746     1.6950790461
    3      O       1.6254841640     0.4528743764    -0.9549521417
    4      H       1.9087366293    -0.4414561778    -1.1952646612
 ----------------------------------------------------------------
 Nuclear Repulsion Energy =   257.7813016817 hartrees
 There are       35 alpha and       35 beta electrons
 Applying Cartesian multipole field
    Component          Value
    ---------          -----
     (2,0,0)        1.00000E-11
     (0,2,0)        2.00000E-10
     (0,0,2)       -3.00000E-11
 Nucleus-field energy     =     0.0000000029 hartrees
 Requested basis set is 6-311++G(d,p)
 There are 41 shells and 113 basis functions
 A cutoff of  1.0D-11 yielded    805 shell pairs
 There are      6286 function pairs (      7118 Cartesian)
 Smallest overlap matrix eigenvalue = 2.40E-03
 Guess MOs from SCF MO coefficient file
 Reading MOs from coefficient file
 Reading MOs from coefficient file
 A restricted hybrid HF-DFT SCF calculation will be
 performed using Pulay DIIS extrapolation
 Exchange:     0.2000 Hartree-Fock + 0.0800 Slater + 0.7200 B88
 Correlation:  0.1900 VWN1RPA + 0.8100 LYP
 Using SG-1 standard quadrature grid
 SCF converges when DIIS error is below 1.0E-08
 Geometry optimization detected.  Setting ReadMinima to 0
 Setting SaveMinima to 0
 ---------------------------------------
  Cycle       Energy         DIIS Error
 ---------------------------------------
    1   -7070.4827485154      7.30E-07
    2   -7070.4827513656      1.01E-07
    3   -7070.4827513656      3.18E-07
    4   -7070.4827513654      3.61E-08
    5   -7070.4827513657      1.85E-08
    6   -7070.4827513654      3.32E-09 Convergence criterion met
 ---------------------------------------
 SCF time:  CPU 3.07 s  wall 3.15 s
 SCF   energy in the final basis set = -7070.4827513654
 Total energy in the final basis set = -7070.4827513654

 --------------------------------------------------------------

                    Orbital Energies (a.u.)
 --------------------------------------------------------------

 Alpha MOs
 -- Occupied --
*******-176.410-165.814-165.813-165.811 -35.907 -31.400 -31.396
-31.391 -23.051 -23.051 -23.047 -23.044 -23.044 -19.185 -19.135
 -6.456  -4.868  -4.861  -4.847  -2.137  -2.135  -2.123  -2.117
 -2.115  -1.042  -0.955  -0.684  -0.524  -0.436  -0.419  -0.371
 -0.351  -0.313  -0.256
 -- Virtual --
 -0.128  -0.080  -0.011   0.099   0.122   0.139   0.143   0.156
  0.167   0.176   0.190   0.199   0.228   0.252   0.296   0.345
  0.391   0.410   0.416   0.512   0.610   0.674   0.960   0.978
  1.014   1.039   1.050   1.078   1.232   1.250   1.323   1.346
  1.369   1.429   1.478   1.993   2.458   2.769   2.830   2.831
  2.844   2.848   2.876   3.042   3.066   3.090   3.759   3.913
  3.945   3.957   4.030   4.191   4.384   4.899   4.943   4.947
  4.952   4.972   5.402   5.907   5.934   6.027  27.776  28.239
 28.254  28.298  28.451  28.461  28.465  28.512  28.596  49.777
 49.795 127.781 127.798 127.836 151.5711901.732
 --------------------------------------------------------------

          Ground-State Mulliken Net Atomic Charges

     Atom                 Charge (a.u.)
  ----------------------------------------
      1 I                     0.757971
      2 O                    -0.541075
      3 O                    -0.471089
      4 H                     0.254193
  ----------------------------------------
  Sum of atomic charges =     0.000000

 -----------------------------------------------------------------
                    Cartesian Multipole Moments
 -----------------------------------------------------------------
    Charge (ESU x 10^10)
                 0.0000
    Dipole Moment (Debye)
         X      -1.2714      Y      -0.2981      Z      -3.4698
       Tot       3.7074
    Quadrupole Moments (Debye-Ang)
        XX     -37.7241     XY      -4.1094     YY     -39.5922
        XZ      -0.8050     YZ       3.1160     ZZ     -44.8933
    Octopole Moments (Debye-Ang^2)
       XXX     -19.2196    XXY     -15.0585    XYY      -5.6501
       YYY     -26.2386    XXZ      -3.8385    XYZ       4.6775
       YYZ      -3.3865    XZZ      -6.0674    YZZ      -8.6194
       ZZZ     -20.0046
    Hexadecapole Moments (Debye-Ang^3)
      XXXX    -145.0678   XXXY     -21.7636   XXYY     -37.3222
      XYYY      -7.6358   YYYY     -73.3629   XXXZ      21.2426
      XXYZ      13.9965   XYYZ       9.1847   YYYZ      18.9909
      XXZZ     -52.8955   XYZZ      -7.9850   YYZZ     -43.7236
      XZZZ      25.4707   YZZZ      22.2655   ZZZZ    -202.3018
 -----------------------------------------------------------------
 Calculating analytic gradient of the SCF energy
 Gradient of SCF Energy
            1           2           3           4
    1   0.0000153  -0.0000793   0.0000525   0.0000116
    2   0.0000690   0.0002846  -0.0001536  -0.0002001
    3  -0.0000757   0.0000147  -0.0000329   0.0000939
 Max gradient component =       2.846E-04
 RMS gradient           =       1.206E-04
 Gradient time:  CPU 2.19 s  wall 2.19 s
 Geometry Optimization Parameters
   NAtoms,    NIC,     NZ,  NCons,   NDum,   NFix, NCnnct, MaxDiis
        4      14       4       0       0       0       0       0

 Cartesian Hessian Update
 Hessian Updated using BFGS Update
**WARNING** Hereditary positive definiteness endangered
**WARNING** Small Scalar Product
 Hessian Update Skipped this cycle


** GEOMETRY OPTIMIZATION IN DELOCALIZED INTERNAL COORDINATES **
   Searching for a Minimum

   Optimization Cycle:  21

                       Coordinates (Angstroms)
     ATOM                X               Y               Z
      1  I        -0.1882904121    0.3030320513   -0.0533569108
      2  O         0.0717667005   -0.3160986746    1.6950790461
      3  O         1.6254841640    0.4528743764   -0.9549521417
      4  H         1.9087366293   -0.4414561778   -1.1952646612
   Point Group: c1    Number of degrees of freedom:     6


   Energy is  -7070.482751365

 Hessian Updated using BFGS Update
**WARNING** Hereditary positive definiteness endangered
**WARNING** Small Scalar Product
 Hessian Update Skipped this cycle

  6 Hessian modes will be used to form the next step
  Hessian Eigenvalues:
     0.014732    0.165216    0.205611    0.222192    0.285993    0.529547

 Minimum Search - Taking Simple RFO Step
 Searching for Lamda that Minimizes Along All modes
 Value Taken    Lamda =   0.00000000
 Step Taken.  Stepsize is  0.000009

                             Maximum     Tolerance    Cnvgd?
         Gradient           0.000001      0.000003     YES
         Displacement       0.000006      0.000012     YES
         Energy change     -0.000000      0.000000     YES


                       Distance Matrix (Angstroms)
             I (  1)   O (  2)   O (  3)
   O (  2)  1.872960
   O (  3)  2.031035  3.166705
   H (  4)  2.501147  3.426990  0.968405

 Final energy is   -7070.4827513653945     


 ******************************
 **  OPTIMIZATION CONVERGED  **
 ******************************

                       Coordinates (Angstroms)
     ATOM                X               Y               Z
      1  I        -0.1882904121    0.3030320513   -0.0533569108
      2  O         0.0717667005   -0.3160986746    1.6950790461
      3  O         1.6254841640    0.4528743764   -0.9549521417
      4  H         1.9087366293   -0.4414561778   -1.1952646612

Z-matrix Print:
$molecule
0 1
I 
O  1 1.872960
O  1 2.031035 2 108.348009
H  3 0.968405 1 107.651691 2 76.594882 0
$end


 --------------------------------------------------------------

                    Orbital Energies (a.u.)
 --------------------------------------------------------------

 Alpha MOs
 -- Occupied --
*******-176.410-165.814-165.813-165.811 -35.907 -31.400 -31.396
-31.391 -23.051 -23.051 -23.047 -23.044 -23.044 -19.185 -19.135
 -6.456  -4.868  -4.861  -4.847  -2.137  -2.135  -2.123  -2.117
 -2.115  -1.042  -0.955  -0.684  -0.524  -0.436  -0.419  -0.371
 -0.351  -0.313  -0.256
 -- Virtual --
 -0.128  -0.080  -0.011   0.099   0.122   0.139   0.143   0.156
  0.167   0.176   0.190   0.199   0.228   0.252   0.296   0.345
  0.391   0.410   0.416   0.512   0.610   0.674   0.960   0.978
  1.014   1.039   1.050   1.078   1.232   1.250   1.323   1.346
  1.369   1.429   1.478   1.993   2.458   2.769   2.830   2.831
  2.844   2.848   2.876   3.042   3.066   3.090   3.759   3.913
  3.945   3.957   4.030   4.191   4.384   4.899   4.943   4.947
  4.952   4.972   5.402   5.907   5.934   6.027  27.776  28.239
 28.254  28.298  28.451  28.461  28.465  28.512  28.596  49.777
 49.795 127.781 127.798 127.836 151.5711901.732
 --------------------------------------------------------------

          Ground-State Mulliken Net Atomic Charges

     Atom                 Charge (a.u.)
  ----------------------------------------
      1 I                     0.757971
      2 O                    -0.541075
      3 O                    -0.471089
      4 H                     0.254193
  ----------------------------------------
  Sum of atomic charges =     0.000000

 -----------------------------------------------------------------
                    Cartesian Multipole Moments
 -----------------------------------------------------------------
    Charge (ESU x 10^10)
                 0.0000
    Dipole Moment (Debye)
         X      -1.2714      Y      -0.2981      Z      -3.4698
       Tot       3.7074
    Quadrupole Moments (Debye-Ang)
        XX     -37.7241     XY      -4.1094     YY     -39.5922
        XZ      -0.8050     YZ       3.1160     ZZ     -44.8933
    Octopole Moments (Debye-Ang^2)
       XXX     -19.2196    XXY     -15.0585    XYY      -5.6501
       YYY     -26.2386    XXZ      -3.8385    XYZ       4.6775
       YYZ      -3.3865    XZZ      -6.0674    YZZ      -8.6194
       ZZZ     -20.0046
    Hexadecapole Moments (Debye-Ang^3)
      XXXX    -145.0678   XXXY     -21.7636   XXYY     -37.3222
      XYYY      -7.6358   YYYY     -73.3629   XXXZ      21.2426
      XXYZ      13.9965   XYYZ       9.1847   YYYZ      18.9909
      XXZZ     -52.8955   XYZZ      -7.9850   YYZZ     -43.7236
      XZZZ      25.4707   YZZZ      22.2655   ZZZZ    -202.3018
 -----------------------------------------------------------------
Archival summary:
1\1\TWL01\OPT\ProcedureUnspecified\BasisUnspecified\121\taweetha\TueSep1210:31:432017TueSep1210:31:432017\0\\#,OPT,ProcedureUnspecified,BasisUnspecified,\\0,1\I\O,1,1.87296\O,1,2.03104,2,108.348\H,3,0.968405,1,107.652,2,76.5949,0\\\@

 Total job time:  175.11s(wall), 173.78s(cpu) 
 Tue Sep 12 10:31:43 2017

        *************************************************************
        *                                                           *
        *  Thank you very much for using Q-Chem.  Have a nice day.  *
        *                                                           *
        *************************************************************


 
User input: 2 of 3 
 
TWL01 127.0.1
Q-Chem Developer Version! Running on 127.0.1.*
                  Welcome to Q-Chem
     A Quantum Leap Into The Future Of Chemistry


 Q-Chem 4.4, Q-Chem, Inc., Pleasanton, CA (2016)

 Y. Shao,  Z. Gan,  E. Epifanovsky,  A. T. B. Gilbert,  M. Wormit,  
 J. Kussmann,  A. W. Lange,  A. Behn,  J. Deng,  X. Feng,  D. Ghosh,  
 M. Goldey,  P. R. Horn,  L. D. Jacobson,  I. Kaliman,  F. Rob,  
 R. Z. Khaliullin,  T. Kus,  A. Landau,  J. Liu,  E. I. Proynov,  Y. M. Rhee,  
 R. M. Richard,  M. A. Rohrdanz,  R. P. Steele,  E. J. Sundstrom,  
 H. L. Woodcock III,  P. M. Zimmerman,  D. Zuev,  B. Albrecht,  E. Alguire,  
 B. Austin,  S. A. Baeppler,  G. J. O. Beran,  Y. A. Bernard,  E. Berquist,  
 K. Brandhorst,  K. B. Bravaya,  S. T. Brown,  D. Casanova,  C.-M. Chang,  
 Y. Chen,  S. H. Chien,  K. D. Closser,  M. P. Coons,  D. L. Crittenden,  
 S. Dasgupta,  M. Diedenhofen,  R. A. DiStasio Jr.,  H. Do,  A. D. Dutoi,  
 R. G. Edgar,  P.-T. Fang,  S. Fatehi,  Q. Feng,  L. Fusti-Molnar,  
 A. Ghysels,  A. Golubeva-Zadorozhnaya,  J. Gomes,  A. Gunina,  
 M. W. D. Hanson-Heine,  P. H. P. Harbach,  A. W. Hauser,  J. E. Herr,  
 E. G. Hohenstein,  Z. C. Holden,  K. Hui,  T.-C. Jagau,  H. Ji,  B. Kaduk,  
 K. Khistyaev,  Jaehoon Kim,  Jihan Kim,  R. A. King,  P. Klunzinger,  
 K. Koh,  D. Kosenkov,  T. Kowalczyk,  C. M. Krauter,  A. Kunitsa,  
 K. U. Lao,  A. Laurent,  K. V. Lawler,  J. Lee,  D. Lefrancois,  S. Lehtola,  
 S. V. Levchenko,  C. Y. Lin,  Y.-S. Lin,  F. Liu,  E. Livshits,  
 R. C. Lochan,  A. Luenser,  P. Manohar,  S. F. Manzer,  S.-P. Mao,  Y. Mao,  
 N. Mardirossian,  A. V. Marenich,  L. A. Martinez-Martinez,  S. A. Maurer,  
 N. J. Mayhall,  J.-M. Mewes,  A. F. Morrison,  K. Nanda,  T. S. Nguyen-Beck,  
 C. M. Oana,  R. Olivares-Amaya,  D. P. O'Neill,  J. A. Parkhill,  
 T. M. Perrine,  R. Peverati,  P. A. Pieniazek,  F. Plasser,  A. Prociuk,  
 D. R. Rehn,  E. Rosta,  N. J. Russ,  N. Sergueev,  S. M. Sharada,  
 S. Sharma,  D. W. Small,  A. Sodt,  T. Stauch,  T. Stein,  D. Stuck,  
 Y.-C. Su,  A. J. W. Thom,  T. Tsuchimochi,  L. Vogt,  O. Vydrov,  T. Wang,  
 M. A. Watson,  J. Wenzel,  A. White,  C. F. Williams,  V. Vanovschi,  
 K. Yao,  S. Yeganeh,  S. R. Yost,  Z.-Q. You,  I. Y. Zhang,  X. Zhang,  
 Y. Zhao,  B. R. Brooks,  G. K. L. Chan,  D. M. Chipman,  C. J. Cramer,  
 W. A. Goddard III,  M. S. Gordon,  W. J. Hehre,  A. Klamt,  
 H. F. Schaefer III,  M. W. Schmidt,  C. D. Sherrill,  D. G. Truhlar,  
 A. Warshel,  X. Xu,  A. Aspuru-Guzik,  R. Baer,  A. T. Bell,  N. A. Besley,  
 J.-D. Chai,  A. Dreuw,  B. D. Dunietz,  T. R. Furlani,  S. R. Gwaltney,  
 C.-P. Hsu,  Y. Jung,  J. Kong,  D. S. Lambrecht,  W. Liang,  C. Ochsenfeld,  
 V. A. Rassolov,  L. V. Slipchenko,  J. E. Subotnik,  T. Van Voorhis,  
 J. M. Herbert,  A. I. Krylov,  P. M. W. Gill,  M. Head-Gordon

 Contributors to earlier versions of Q-Chem not listed above: 
 R. D. Adamson,  J. Baker,  E. F. C. Byrd,  A. K. Chakraborty,  C.-L. Cheng,  
 H. Dachsel,  R. J. Doerksen,  G. Hawkins,  A. Heyden,  S. Hirata,  
 G. Kedziora,  F. J. Keil,  C. Kelley,  P. P. Korambath,  W. Kurlancheek,  
 A. M. Lee,  M. S. Lee,  D. Liotard,  I. Lotan,  P. E. Maslen,  N. Nair,  
 D. Neuhauser,  R. Olson,  B. Peters,  J. Ritchie,  N. E. Schultz,  
 N. Shenvi,  A. C. Simmonett,  K. S. Thanthiriwatte,  Q. Wu,  W. Zhang

 Please cite Q-Chem as follows:
 Y. Shao et al., Mol. Phys. 113, 184-215 (2015)
 DOI: 10.1080/00268976.2014.952696

 Q-Chem 4.4.2 for Intel X86 EM64T Linux

 Parts of Q-Chem use Armadillo 5.200.1 (Boston Tea Smuggler).
 http://arma.sourceforge.net/

 Q-Chem begins on Tue Sep 12 10:31:43 2017  


Host: 0

     Scratch files written to /scratch/taweetham/qchem28770//
The previous job contains 0 fragments, simply inherited here
FILE_GEOM_ORG=        593

Checking the input file for inconsistencies... 	...done.

--------------------------------------------------------------
User input:
--------------------------------------------------------------

$molecule
read
$end

$rem
   JOB_TYPE = frequency
   SCF_GUESS =read
   BASIS  =  6-311++G**
   METHOD  =  B3LYP
$end

--------------------------------------------------------------
 ----------------------------------------------------------------
             Standard Nuclear Orientation (Angstroms)
    I     Atom           X                Y                Z
 ----------------------------------------------------------------
    1      I      -0.0854999438    -0.2730245355     0.0049338631
    2      O      -1.4056827698     1.0554269456    -0.0128093335
    3      O       1.7304828062     0.6286570839    -0.1145726396
    4      H       1.9330967307     0.9976281477     0.7575610417
 ----------------------------------------------------------------
 Molecular Point Group                 C1    NOp =  1
 Largest Abelian Subgroup              C1    NOp =  1
 Nuclear Repulsion Energy =   257.7813016817 hartrees
 There are       35 alpha and       35 beta electrons
 Requested basis set is 6-311++G(d,p)
 There are 41 shells and 113 basis functions

 Total QAlloc Memory Limit   2000 MB
 Mega-Array Size        61 MB
 MEM_STATIC part        62 MB

                       Distance Matrix (Angstroms)
             I (  1)   O (  2)   O (  3)
   O (  2)  1.872960
   O (  3)  2.031035  3.166705
   H (  4)  2.501147  3.426990  0.968405

 A cutoff of  1.0D-11 yielded    805 shell pairs
 There are      6286 function pairs (      7118 Cartesian)

 -------------------------------------------------------
 OpenMP Integral Computing Module                       
 Release: version 1.0, May 2013, Q-Chem Inc. Pittsburgh 
 -------------------------------------------------------
 Integral Job Info:
 Integral job number is                      11
 Integral operator is                         1
 short-range coefficients                     0
 long-range coefficients              100000000
 Omega coefficients                           0
 if combine SR and LR in K                    0
 Integral screening is                        0
 Integral computing path is                   2
 max size of driver memory is            800000
 size of driver memory is                593474
 size of scratch memory is             11760008
 max col of scratch BK array               1296
 max len of scratch array in speh3          155
 max len of scratch index in speh4           18
 max int batch size is                      520
 min int batch size is                       52
 fixed nKL is                                52
 max L of basis functions is                  2
 order of int derivative is                   0
 number of shells is                         41
 number of basis is                         120
 number of cartesian basis is               120
 number of contracted shell pairs           805
 number of primitive shell pairs           1693
 maxK2 (contraction) of shell pair           36
 max number of K2 of shell pair               1
 max number of CS2 of shell pair            105
 max number of PS2 of shell pair            105
 mem total for path MDJ                   19168
 -------------------------------------------------------
 Smallest overlap matrix eigenvalue = 2.40E-03
 Guess MOs from SCF MO coefficient file
 Reading MOs from coefficient file
 Reading MOs from coefficient file
 A restricted hybrid HF-DFT SCF calculation will be
 performed using Pulay DIIS extrapolation
 Exchange:     0.2000 Hartree-Fock + 0.0800 Slater + 0.7200 B88
 Correlation:  0.1900 VWN1RPA + 0.8100 LYP
 Using SG-1 standard quadrature grid
 SCF converges when DIIS error is below 1.0E-08
 Inaccurate integrated density:
   Number of electrons =    70
   Numerical integral  =    68.757885345540
   Relative error      =    -1.7744495064 %
 ---------------------------------------
  Cycle       Energy         DIIS Error
 ---------------------------------------
    1   -7069.6930328485      5.99E-02
    2   -7069.4074470101      2.63E-02
    3   -7064.1510612821      5.34E-02
    4   -7070.3567271336      8.67E-03
    5   -7070.1274297424      1.63E-02
    6   -7070.4764826354      2.11E-03
    7   -7070.4810004114      9.28E-04
    8   -7070.4818972255      3.88E-04
    9   -7070.4821308754      6.87E-05
   10   -7070.4821378418      1.25E-05
   11   -7070.4821381227      3.40E-06
   12   -7070.4821381604      1.31E-06
   13   -7070.4821381660      2.21E-07
   14   -7070.4821381659      1.63E-07
   15   -7070.4821381657      4.38E-08
   16   -7070.4821381657      5.08E-09 Convergence criterion met
 ---------------------------------------
 SCF time:  CPU 9.08 s  wall 9.11 s
 SCF   energy in the final basis set = -7070.4821381657
 Total energy in the final basis set = -7070.4821381657

 --------------------------------------------------------------

                    Orbital Energies (a.u.)
 --------------------------------------------------------------

 Alpha MOs
 -- Occupied --
*******-176.411-165.814-165.813-165.811 -35.907 -31.400 -31.397
-31.391 -23.051 -23.051 -23.047 -23.045 -23.044 -19.185 -19.135
 -6.456  -4.868  -4.861  -4.847  -2.137  -2.135  -2.123  -2.117
 -2.115  -1.042  -0.955  -0.684  -0.524  -0.436  -0.419  -0.371
 -0.351  -0.313  -0.256
 -- Virtual --
 -0.128  -0.080  -0.011   0.099   0.122   0.139   0.144   0.156
  0.167   0.176   0.190   0.199   0.228   0.252   0.296   0.345
  0.391   0.410   0.415   0.512   0.609   0.673   0.960   0.978
  1.014   1.039   1.050   1.078   1.231   1.250   1.322   1.346
  1.369   1.429   1.478   1.993   2.458   2.769   2.830   2.831
  2.844   2.847   2.876   3.042   3.066   3.090   3.759   3.913
  3.945   3.957   4.030   4.190   4.384   4.899   4.943   4.947
  4.952   4.972   5.402   5.905   5.933   6.027  27.776  28.239
 28.254  28.298  28.451  28.461  28.465  28.512  28.596  49.777
 49.795 127.781 127.798 127.836 151.5711901.732
 --------------------------------------------------------------

          Ground-State Mulliken Net Atomic Charges

     Atom                 Charge (a.u.)
  ----------------------------------------
      1 I                     0.757587
      2 O                    -0.540524
      3 O                    -0.471119
      4 H                     0.254055
  ----------------------------------------
  Sum of atomic charges =     0.000000

 -----------------------------------------------------------------
                    Cartesian Multipole Moments
 -----------------------------------------------------------------
    Charge (ESU x 10^10)
                -0.0000
    Dipole Moment (Debye)
         X       1.9016      Y      -2.7612      Z       1.5764
       Tot       3.7048
    Quadrupole Moments (Debye-Ang)
        XX     -43.3687     XY       4.7426     YY     -39.6403
        XZ       3.4427     YZ       1.8672     ZZ     -38.6712
    Octopole Moments (Debye-Ang^2)
       XXX       2.7362    XXY      -7.1871    XYY       4.6583
       YYY     -13.7317    XXZ       7.2901    XYZ       3.7201
       YYZ       2.2649    XZZ       2.3323    YZZ      -1.5763
       ZZZ       1.2178
    Hexadecapole Moments (Debye-Ang^3)
      XXXX    -240.9687   XXXY      16.3241   XXYY     -56.4910
      XYYY       9.2385   YYYY    -112.3868   XXXZ      15.0956
      XXYZ       7.4933   XYYZ       4.2516   YYYZ       2.6466
      XXZZ     -43.1593   XYZZ       4.2446   YYZZ     -26.6863
      XZZZ       3.1590   YZZZ       1.8541   ZZZZ     -48.3328
 -----------------------------------------------------------------
 Calculating MO derivatives via CPSCF
   1         3          12      0.154587    0.062057
   2         3          12      0.018913    0.006448
   3         3          12      0.002301    0.000813
   4         3          12      0.000183    0.000058
   5        12           3      0.000012    0.000006
   6        15           0      0.000000    0.000000    Roots Converged
 Calculating analytic Hessian of the SCF energy
 Polarizability Matrix (a.u.)
            1           2           3
    1 -54.5063078   2.8014232  -0.4739985
    2   2.8014232 -37.0114742  -0.0559144
    3  -0.4739985  -0.0559144 -25.8918192

 Direct stationary perturbation theory relativistic correction:

 rels  =      97.028738310723
 relv  =    -320.922100638900
 rel2e =      41.097836675385
 E_rel =    -182.795525652793

 Hessian of the SCF Energy
            1           2           3           4           5           6
    1   0.2521697  -0.0282376   0.0027611  -0.1077927   0.1059857   0.0004386
    2  -0.0282376   0.1806827   0.0028999   0.1043560  -0.1249435   0.0016532
    3   0.0027611   0.0028999  -0.0067750   0.0008239   0.0003003   0.0107788
    4  -0.1077927   0.1043560   0.0008239   0.1129683  -0.1093370  -0.0008241
    5   0.1059857  -0.1249435   0.0003003  -0.1093370   0.1141687  -0.0007074
    6   0.0004386   0.0016532   0.0107788  -0.0008241  -0.0007074  -0.0109348
    7  -0.1323658  -0.0615096   0.0091402  -0.0051215   0.0011482   0.0014280
    8  -0.0721056  -0.0519676   0.0050970   0.0037325   0.0110370  -0.0026835
    9  -0.0098744  -0.0119583  -0.0100948  -0.0007689   0.0021885   0.0011047
   10  -0.0120113  -0.0146088  -0.0127253  -0.0000541   0.0022031  -0.0010425
   11  -0.0056425  -0.0037716  -0.0082972   0.0012486  -0.0002621   0.0017377
   12   0.0066746   0.0074053   0.0060911   0.0007691  -0.0017815  -0.0009487
            7           8           9          10          11          12
    1  -0.1323658  -0.0721056  -0.0098744  -0.0120113  -0.0056425   0.0066746
    2  -0.0615096  -0.0519676  -0.0119583  -0.0146088  -0.0037716   0.0074053
    3   0.0091402   0.0050970  -0.0100948  -0.0127253  -0.0082972   0.0060911
    4  -0.0051215   0.0037325  -0.0007689  -0.0000541   0.0012486   0.0007691
    5   0.0011482   0.0110370   0.0021885   0.0022031  -0.0002621  -0.0017815
    6   0.0014280  -0.0026835   0.0011047  -0.0010425   0.0017377  -0.0009487
    7   0.1769761   0.1073463   0.0838378  -0.0394888  -0.0469849  -0.0944060
    8   0.1073463   0.1176650   0.1728528  -0.0389732  -0.0767343  -0.1752664
    9   0.0838378   0.1728528   0.4331658  -0.0731945  -0.1630830  -0.4241758
   10  -0.0394888  -0.0389732  -0.0731945   0.0515542   0.0513789   0.0869623
   11  -0.0469849  -0.0767343  -0.1630830   0.0513789   0.0807680   0.1696426
   12  -0.0944060  -0.1752664  -0.4241758   0.0869623   0.1696426   0.4190334
 Gradient time:  CPU 42.74 s  wall 42.76 s
 **********************************************************************
 **                                                                  **
 **                       VIBRATIONAL ANALYSIS                       **
 **                       --------------------                       **
 **                                                                  **
 **        VIBRATIONAL FREQUENCIES (CM**-1) AND NORMAL MODES         **
 **     FORCE CONSTANTS (mDYN/ANGSTROM) AND REDUCED MASSES (AMU)     **
 **                  INFRARED INTENSITIES (KM/MOL)                   **
 **                                                                  **
 **********************************************************************


 Mode:                 1                      2                      3
 Frequency:       165.57                 309.57                 568.92
 Force Cnst:      0.1269                 0.0658                 2.4970
 Red. Mass:       7.8575                 1.1646                13.0940
 IR Active:          YES                    YES                    YES
 IR Intens:        9.204                130.678                 65.567
 Raman Active:       YES                    YES                    YES
               X      Y      Z        X      Y      Z        X      Y      Z
 I         -0.015 -0.084  0.002    0.001  0.004 -0.006   -0.096 -0.053  0.005
 O          0.381  0.305 -0.007   -0.020 -0.005  0.034   -0.008  0.024 -0.000
 O         -0.231  0.323 -0.002    0.043 -0.077  0.028    0.745  0.382 -0.044
 H         -0.483  0.600 -0.059   -0.447  0.853 -0.249    0.447  0.277  0.085
 TransDip  -0.068 -0.069 -0.012   -0.158  0.306 -0.124   -0.254 -0.053  0.007

 Mode:                 4                      5                      6
 Frequency:       643.98                1013.13                3775.27
 Force Cnst:      4.2633                 0.6461                 8.9655
 Red. Mass:      17.4480                 1.0684                 1.0676
 IR Active:          YES                    YES                    YES
 IR Intens:       41.648                 44.578                106.290
 Raman Active:       YES                    YES                    YES
               X      Y      Z        X      Y      Z        X      Y      Z
 I          0.087 -0.089  0.002   -0.002 -0.003 -0.003    0.000  0.000  0.000
 O         -0.689  0.701 -0.013   -0.001  0.005  0.000    0.000 -0.000 -0.000
 O          0.003  0.014 -0.007   -0.039 -0.003  0.048   -0.014 -0.024 -0.057
 H         -0.014 -0.119  0.057    0.872  0.365 -0.320    0.210  0.378  0.899
 TransDip   0.179 -0.102  0.006    0.194  0.087 -0.020    0.226  0.140  0.196

 STANDARD THERMODYNAMIC QUANTITIES AT   298.15 K  AND     1.00 ATM

   This Molecule has  0 Imaginary Frequencies
   Zero point vibrational energy:        9.259 kcal/mol

   Atom    1 Element I  Has Mass  126.90440
   Atom    2 Element O  Has Mass   15.99491
   Atom    3 Element O  Has Mass   15.99491
   Atom    4 Element H  Has Mass    1.00783
   Molecular Mass:   159.902050 amu
   Principal axes and moments of inertia in amu*Bohr^2:
                             1           2           3
    Eigenvalues --      125.11692   303.29300   423.09157
          X               0.99936     0.03092     0.01817
          Y              -0.03136     0.99920     0.02481
          Z              -0.01738    -0.02536     0.99953
   Rotational Symmetry Number is   1
   The Molecule is an Asymmetric Top
   Translational Enthalpy:        0.889 kcal/mol
   Rotational Enthalpy:           0.889 kcal/mol
   Vibrational Enthalpy:         10.122 kcal/mol
   gas constant (RT):             0.592 kcal/mol
   Translational Entropy:        41.117  cal/mol.K
   Rotational Entropy:           24.288  cal/mol.K
   Vibrational Entropy:           4.825  cal/mol.K

   Total Enthalpy:               12.491 kcal/mol
   Total Entropy:                70.230  cal/mol.K

 ======================================================================

 STANDARD THERMODYNAMIC QUANTITIES FOR ANHARMONIC VIBRATION -- TOSH

   Zero point vibrational energy: ************ kcal/mol

   Vibrational Enthalpy:   ************ kcal/mol
   Vibrational Entropy:           0.000  cal/mol.K

   Total Enthalpy:         ************ kcal/mol
   Total Entropy:                65.405  cal/mol.K

 ======================================================================

 STANDARD THERMODYNAMIC QUANTITIES FOR ANHARMONIC VIBRATION -- VPT2

   Zero point vibrational energy: ************ kcal/mol

   Vibrational Enthalpy:   ************ kcal/mol
   Vibrational Entropy:           0.000  cal/mol.K

   Total Enthalpy:         ************ kcal/mol
   Total Entropy:                65.405  cal/mol.K

 ======================================================================

Archival summary:
1\1\TWL01\FREQ\ProcedureUnspecified\BasisUnspecified\121\taweetha\TueSep1210:32:352017TueSep1210:32:352017\0\\#,FREQ,ProcedureUnspecified,BasisUnspecified,\\0,1\I\O,1,1.87296\O,1,2.03104,2,108.348\H,3,0.968405,1,107.652,2,76.5949,0\\\@

 Total job time:  51.94s(wall), 51.89s(cpu) 
 Tue Sep 12 10:32:35 2017

        *************************************************************
        *                                                           *
        *  Thank you very much for using Q-Chem.  Have a nice day.  *
        *                                                           *
        *************************************************************


 
User input: 3 of 3 
 
TWL01 127.0.1
Q-Chem Developer Version! Running on 127.0.1.*
                  Welcome to Q-Chem
     A Quantum Leap Into The Future Of Chemistry


 Q-Chem 4.4, Q-Chem, Inc., Pleasanton, CA (2016)

 Y. Shao,  Z. Gan,  E. Epifanovsky,  A. T. B. Gilbert,  M. Wormit,  
 J. Kussmann,  A. W. Lange,  A. Behn,  J. Deng,  X. Feng,  D. Ghosh,  
 M. Goldey,  P. R. Horn,  L. D. Jacobson,  I. Kaliman,  F. Rob,  
 R. Z. Khaliullin,  T. Kus,  A. Landau,  J. Liu,  E. I. Proynov,  Y. M. Rhee,  
 R. M. Richard,  M. A. Rohrdanz,  R. P. Steele,  E. J. Sundstrom,  
 H. L. Woodcock III,  P. M. Zimmerman,  D. Zuev,  B. Albrecht,  E. Alguire,  
 B. Austin,  S. A. Baeppler,  G. J. O. Beran,  Y. A. Bernard,  E. Berquist,  
 K. Brandhorst,  K. B. Bravaya,  S. T. Brown,  D. Casanova,  C.-M. Chang,  
 Y. Chen,  S. H. Chien,  K. D. Closser,  M. P. Coons,  D. L. Crittenden,  
 S. Dasgupta,  M. Diedenhofen,  R. A. DiStasio Jr.,  H. Do,  A. D. Dutoi,  
 R. G. Edgar,  P.-T. Fang,  S. Fatehi,  Q. Feng,  L. Fusti-Molnar,  
 A. Ghysels,  A. Golubeva-Zadorozhnaya,  J. Gomes,  A. Gunina,  
 M. W. D. Hanson-Heine,  P. H. P. Harbach,  A. W. Hauser,  J. E. Herr,  
 E. G. Hohenstein,  Z. C. Holden,  K. Hui,  T.-C. Jagau,  H. Ji,  B. Kaduk,  
 K. Khistyaev,  Jaehoon Kim,  Jihan Kim,  R. A. King,  P. Klunzinger,  
 K. Koh,  D. Kosenkov,  T. Kowalczyk,  C. M. Krauter,  A. Kunitsa,  
 K. U. Lao,  A. Laurent,  K. V. Lawler,  J. Lee,  D. Lefrancois,  S. Lehtola,  
 S. V. Levchenko,  C. Y. Lin,  Y.-S. Lin,  F. Liu,  E. Livshits,  
 R. C. Lochan,  A. Luenser,  P. Manohar,  S. F. Manzer,  S.-P. Mao,  Y. Mao,  
 N. Mardirossian,  A. V. Marenich,  L. A. Martinez-Martinez,  S. A. Maurer,  
 N. J. Mayhall,  J.-M. Mewes,  A. F. Morrison,  K. Nanda,  T. S. Nguyen-Beck,  
 C. M. Oana,  R. Olivares-Amaya,  D. P. O'Neill,  J. A. Parkhill,  
 T. M. Perrine,  R. Peverati,  P. A. Pieniazek,  F. Plasser,  A. Prociuk,  
 D. R. Rehn,  E. Rosta,  N. J. Russ,  N. Sergueev,  S. M. Sharada,  
 S. Sharma,  D. W. Small,  A. Sodt,  T. Stauch,  T. Stein,  D. Stuck,  
 Y.-C. Su,  A. J. W. Thom,  T. Tsuchimochi,  L. Vogt,  O. Vydrov,  T. Wang,  
 M. A. Watson,  J. Wenzel,  A. White,  C. F. Williams,  V. Vanovschi,  
 K. Yao,  S. Yeganeh,  S. R. Yost,  Z.-Q. You,  I. Y. Zhang,  X. Zhang,  
 Y. Zhao,  B. R. Brooks,  G. K. L. Chan,  D. M. Chipman,  C. J. Cramer,  
 W. A. Goddard III,  M. S. Gordon,  W. J. Hehre,  A. Klamt,  
 H. F. Schaefer III,  M. W. Schmidt,  C. D. Sherrill,  D. G. Truhlar,  
 A. Warshel,  X. Xu,  A. Aspuru-Guzik,  R. Baer,  A. T. Bell,  N. A. Besley,  
 J.-D. Chai,  A. Dreuw,  B. D. Dunietz,  T. R. Furlani,  S. R. Gwaltney,  
 C.-P. Hsu,  Y. Jung,  J. Kong,  D. S. Lambrecht,  W. Liang,  C. Ochsenfeld,  
 V. A. Rassolov,  L. V. Slipchenko,  J. E. Subotnik,  T. Van Voorhis,  
 J. M. Herbert,  A. I. Krylov,  P. M. W. Gill,  M. Head-Gordon

 Contributors to earlier versions of Q-Chem not listed above: 
 R. D. Adamson,  J. Baker,  E. F. C. Byrd,  A. K. Chakraborty,  C.-L. Cheng,  
 H. Dachsel,  R. J. Doerksen,  G. Hawkins,  A. Heyden,  S. Hirata,  
 G. Kedziora,  F. J. Keil,  C. Kelley,  P. P. Korambath,  W. Kurlancheek,  
 A. M. Lee,  M. S. Lee,  D. Liotard,  I. Lotan,  P. E. Maslen,  N. Nair,  
 D. Neuhauser,  R. Olson,  B. Peters,  J. Ritchie,  N. E. Schultz,  
 N. Shenvi,  A. C. Simmonett,  K. S. Thanthiriwatte,  Q. Wu,  W. Zhang

 Please cite Q-Chem as follows:
 Y. Shao et al., Mol. Phys. 113, 184-215 (2015)
 DOI: 10.1080/00268976.2014.952696

 Q-Chem 4.4.2 for Intel X86 EM64T Linux

 Parts of Q-Chem use Armadillo 5.200.1 (Boston Tea Smuggler).
 http://arma.sourceforge.net/

 Q-Chem begins on Tue Sep 12 10:32:35 2017  


Host: 0

     Scratch files written to /scratch/taweetham/qchem28770//
The previous job contains 0 fragments, simply inherited here
FILE_GEOM_ORG=        593

Checking the input file for inconsistencies... 	...done.

--------------------------------------------------------------
User input:
--------------------------------------------------------------

$molecule
read
$end

$rem
   SOLVENT_METHOD  = SMD
   SCF_GUESS =read
   BASIS  =  6-311++G**
   METHOD  =  B3LYP
$end


--------------------------------------------------------------
 ----------------------------------------------------------------
             Standard Nuclear Orientation (Angstroms)
    I     Atom           X                Y                Z
 ----------------------------------------------------------------
    1      I      -0.1882904121     0.3030320513    -0.0533569108
    2      O       0.0717667005    -0.3160986746     1.6950790461
    3      O       1.6254841640     0.4528743764    -0.9549521417
    4      H       1.9087366293    -0.4414561778    -1.1952646612
 ----------------------------------------------------------------
 Nuclear Repulsion Energy =   257.7813016817 hartrees
 There are       35 alpha and       35 beta electrons
 Requested basis set is 6-311++G(d,p)
 There are 41 shells and 113 basis functions

 Total QAlloc Memory Limit   2000 MB
 Mega-Array Size        61 MB
 MEM_STATIC part        62 MB

                       Distance Matrix (Angstroms)
             I (  1)   O (  2)   O (  3)
   O (  2)  1.872960
   O (  3)  2.031035  3.166705
   H (  4)  2.501147  3.426990  0.968405

 A cutoff of  1.0D-08 yielded    773 shell pairs
 There are      6047 function pairs (      6848 Cartesian)

 -------------------------------------------------------
 OpenMP Integral Computing Module                       
 Release: version 1.0, May 2013, Q-Chem Inc. Pittsburgh 
 -------------------------------------------------------
 Integral Job Info:
 Integral job number is                      11
 Integral operator is                         1
 short-range coefficients                     0
 long-range coefficients              100000000
 Omega coefficients                           0
 if combine SR and LR in K                    0
 Integral screening is                        0
 Integral computing path is                   2
 max size of driver memory is            800000
 size of driver memory is                593474
 size of scratch memory is             11760008
 max col of scratch BK array               1296
 max len of scratch array in speh3          155
 max len of scratch index in speh4           18
 max int batch size is                      520
 min int batch size is                       52
 fixed nKL is                                52
 max L of basis functions is                  2
 order of int derivative is                   0
 number of shells is                         41
 number of basis is                         120
 number of cartesian basis is               120
 number of contracted shell pairs           773
 number of primitive shell pairs           1644
 maxK2 (contraction) of shell pair           36
 max number of K2 of shell pair               1
 max number of CS2 of shell pair            101
 max number of PS2 of shell pair            101
 mem total for path MDJ                   18834
 -------------------------------------------------------
 Smallest overlap matrix eigenvalue = 2.40E-03

 Scale SEOQF with 1.000000e-01/1.000000e+00/1.000000e-01

 Standard Electronic Orientation quadrupole field applied
 Nucleus-field energy     =     0.0000000029 hartrees
 Guess MOs from SCF MO coefficient file
 Reading MOs from coefficient file
 Reading MOs from coefficient file
 A restricted hybrid HF-DFT SCF calculation will be
 performed using Pulay DIIS extrapolation
 Exchange:     0.2000 Hartree-Fock + 0.0800 Slater + 0.7200 B88
 Correlation:  0.1900 VWN1RPA + 0.8100 LYP
 Using SG-1 standard quadrature grid
 SCF converges when DIIS error is below 1.0E-05
 Inaccurate integrated density:
   Number of electrons =    70
   Numerical integral  =    68.968530556735
   Relative error      =    -1.4735277761 %
 ---------------------------------------
  Cycle       Energy         DIIS Error
 ---------------------------------------
    1   -7069.9996320884      7.13E-02
    2   -7065.2311934321      4.90E-02
    3   -7054.5528872112      7.77E-02
    4   -7069.5721291881      2.55E-02
    5   -7067.3143533014      3.88E-02
    6   -7070.4680913682      2.86E-03
    7   -7070.4791126482      1.52E-03
    8   -7070.4825412100      4.11E-04
    9   -7070.4826525010      2.54E-04
   10   -7070.4827390373      9.04E-05
   11   -7070.4827504165      1.95E-05
   12   -7070.4827512538      4.07E-06 Convergence criterion met
 ---------------------------------------
 SCF time:  CPU 6.27 s  wall 6.27 s

 Citation of the SMD model:
 Marenich, A.V.; Cramer, C.J.; Truhlar, D.G.
 J. Phys. Chem. B 2009, 113, 6378-6396.
 iSolventCode=           1
 Solvent: water                                                           

 vradii
            1           2           3           4
    1   2.3364000   1.5200000   1.5200000   1.2000000
Changing PCM_TESSEL_METHOD to VTN
Changing PCM_VDW_RADII to SMD_RADIUS
 Discretize the solute cavity surface with Lebedev spheres
	Using 302 Lebedev grid points for each H atom
	Using 302 Lebedev grid points for other atoms
	Atomic van der Waals radii will be scaled by 1.20
 Removing interior tesserae...
 Keep 654 surface tesserae and discard 554 interior tesserae
 Molecular Surface Area = 87.847 Angst**2
 A restricted hybrid HF-DFT SCF calculation will be
 performed using Pulay DIIS extrapolation
 Polarizable Continuum solvation model will be applied
 Exchange:     0.2000 Hartree-Fock + 0.0800 Slater + 0.7200 B88
 Correlation:  0.1900 VWN1RPA + 0.8100 LYP
 Using SG-1 standard quadrature grid
 SCF converges when DIIS error is below 1.0E-05

 Citation of the SMD model:
 Marenich, A.V.; Cramer, C.J.; Truhlar, D.G.
 J. Phys. Chem. B 2009, 113, 6378-6396.
 iSolventCode=           1
 Solvent: water                                                           

 vradii
            1           2           3           4
    1   3.5513280   1.5200000   1.5200000   1.2000000
 ---------------------------------------
  Cycle       Energy         DIIS Error
 ---------------------------------------
    1   -7070.4827507309      2.11E-06
 Time req'd to invert C: 0.16 s (CPU) 0.16 s (wall)
    2   -7070.5030196516      1.10E-03
    3   -7070.5030160112      1.11E-03
    4   -7070.5030186998      1.11E-03
    5   -7070.5030058214      1.11E-03
    6   -7070.5030292742      1.10E-03
    7   -7070.5030074546      1.11E-03
    8   -7070.5030410957      1.10E-03
    9   -7070.5030188537      1.10E-03
   10   -7070.5030143936      1.11E-03
   11   -7070.5030187017      1.11E-03
   12   -7070.5030162492      1.11E-03
   13   -7070.5030137408      1.11E-03
   14   -7070.5030132155      1.11E-03
   15   -7070.5030131054      1.11E-03
   16   -7070.5021991555      2.26E-03
   17   -7070.5086802985      3.05E-04
   18   -7070.5086813905      3.61E-04
   19   -7070.5088249769      1.12E-04
   20   -7070.5088404910      8.46E-06 Convergence criterion met
 ---------------------------------------
 SCF time:  CPU 9.87 s  wall 9.95 s
(0)  E-EN(g) gas-phase elect-nuc energy                -7070.482750731 a.u.
(3)  G-ENP(liq) elect-nuc-pol free energy of system    -7070.508840491 a.u.
(4)  G-CDS(liq) cavity-dispersion-solvent structure 
     free energy                                                0.0000 kcal/mol
(6)  G-S(liq) free energy of system                    -7070.508840491 a.u.
(9)  DeltaG-S(liq) free energy of  solvation
     (9) = (6) - (0)                                          -16.3716 kcal/mol
 SCF   energy in the final basis set = -7070.5088404910
 Total energy in the final basis set = -7070.5088404910

 --------------------------------------------------------------

                    Orbital Energies (a.u.)
 --------------------------------------------------------------

 Alpha MOs
 -- Occupied --
*******-176.408-165.812-165.811-165.809 -35.904 -31.398 -31.394
-31.388 -23.049 -23.049 -23.044 -23.042 -23.041 -19.179 -19.135
 -6.453  -4.865  -4.859  -4.843  -2.134  -2.133  -2.119  -2.114
 -2.111  -1.033  -0.962  -0.679  -0.515  -0.434  -0.419  -0.373
 -0.350  -0.322  -0.258
 -- Virtual --
 -0.120  -0.077   0.013   0.110   0.132   0.137   0.145   0.155
  0.163   0.175   0.192   0.210   0.233   0.263   0.293   0.352
  0.397   0.416   0.421   0.538   0.621   0.680   0.962   0.979
  1.012   1.020   1.029   1.062   1.241   1.260   1.336   1.365
  1.377   1.423   1.495   2.025   2.488   2.771   2.819   2.821
  2.833   2.842   2.876   3.047   3.076   3.089   3.768   3.918
  3.949   3.961   4.034   4.195   4.388   4.904   4.935   4.942
  4.945   4.970   5.412   5.912   5.939   6.031  27.779  28.243
 28.257  28.300  28.454  28.464  28.468  28.515  28.598  49.779
 49.799 127.784 127.800 127.839 151.5741901.735
 --------------------------------------------------------------

          Ground-State Mulliken Net Atomic Charges

     Atom                 Charge (a.u.)
  ----------------------------------------
      1 I                     0.935148
      2 O                    -0.721179
      3 O                    -0.540232
      4 H                     0.326263
  ----------------------------------------
  Sum of atomic charges =     0.000000

 -----------------------------------------------------------------
                    Cartesian Multipole Moments
 -----------------------------------------------------------------
    Charge (ESU x 10^10)
                -0.0000
    Dipole Moment (Debye)
         X      -1.5787      Y      -0.1878      Z      -5.2695
       Tot       5.5041
    Quadrupole Moments (Debye-Ang)
        XX     -37.0600     XY      -4.7940     YY     -39.5273
        XZ      -1.2170     YZ       3.8321     ZZ     -46.8922
    Octopole Moments (Debye-Ang^2)
       XXX     -19.5217    XXY     -15.7601    XYY      -6.1432
       YYY     -25.8770    XXZ      -5.4872    XYZ       5.3243
       YYZ      -4.5316    XZZ      -6.2287    YZZ      -7.7301
       ZZZ     -28.1548
    Hexadecapole Moments (Debye-Ang^3)
      XXXX    -141.9031   XXXY     -24.3671   XXYY     -37.0509
      XYYY      -8.8263   YYYY     -72.7720   XXXZ      19.4782
      XXYZ      15.2789   XYYZ       9.1493   YYYZ      20.0118
      XXZZ     -52.6917   XYZZ      -8.7529   YYZZ     -44.8889
      XZZZ      23.9119   YZZZ      25.2168   ZZZZ    -216.6400
 -----------------------------------------------------------------
Archival summary:
1\1\TWL01\SP\ProcedureUnspecified\BasisUnspecified\121\taweetha\TueSep1210:32:512017TueSep1210:32:512017\0\\#,ProcedureUnspecified,BasisUnspecified,\\0,1\I\O,1,1.87296\O,1,2.03104,2,108.348\H,3,0.968405,1,107.652,2,76.5949,0\\\@

 Total job time:  16.26s(wall), 16.18s(cpu) 
 Tue Sep 12 10:32:51 2017

        *************************************************************
        *                                                           *
        *  Thank you very much for using Q-Chem.  Have a nice day.  *
        *                                                           *
        *************************************************************
