# Supplementary material for: Correction to ‘A DFT investigation of the blue bottle experiment: E○half-cell analysis of autoxidation catalysed by redox indicators’
Source: R Soc Open Sci. 2017 Nov 8;4(11):171563. doi: 10.1098/rsos.171563 (PMC5717704; doi:10.1098/rsos.171563)
Supplement: All Q-Chem output files and optimised geometries [file rsos171563supp2.zip › B3LYP_6-311++Gdp_reducing_agents/HIO3.out]

pikachu 127.0.1
Q-Chem Developer Version! Running on 127.0.1.*
                  Welcome to Q-Chem
     A Quantum Leap Into The Future Of Chemistry


 Q-Chem 4.4, Q-Chem, Inc., Pleasanton, CA (2016)

 Y. Shao,  Z. Gan,  E. Epifanovsky,  A. T. B. Gilbert,  M. Wormit,  
 J. Kussmann,  A. W. Lange,  A. Behn,  J. Deng,  X. Feng,  D. Ghosh,  
 M. Goldey,  P. R. Horn,  L. D. Jacobson,  I. Kaliman,  F. Rob,  
 R. Z. Khaliullin,  T. Kus,  A. Landau,  J. Liu,  E. I. Proynov,  Y. M. Rhee,  
 R. M. Richard,  M. A. Rohrdanz,  R. P. Steele,  E. J. Sundstrom,  
 H. L. Woodcock III,  P. M. Zimmerman,  D. Zuev,  B. Albrecht,  E. Alguire,  
 B. Austin,  S. A. Baeppler,  G. J. O. Beran,  Y. A. Bernard,  
 E. J. Berquist,  K. Brandhorst,  K. B. Bravaya,  S. T. Brown,  D. Casanova,  
 C.-M. Chang,  Y. Chen,  S. H. Chien,  K. D. Closser,  M. P. Coons,  
 D. L. Crittenden,  S. Dasgupta,  M. Diedenhofen,  R. A. DiStasio Jr.,  
 H. Do,  A. D. Dutoi,  R. G. Edgar,  P.-T. Fang,  S. Fatehi,  Q. Feng,  
 L. Fusti-Molnar,  A. Ghysels,  A. Golubeva-Zadorozhnaya,  J. Gomes,  
 A. Gunina,  M. W. D. Hanson-Heine,  P. H. P. Harbach,  A. W. Hauser,  
 J. E. Herr,  E. G. Hohenstein,  Z. C. Holden,  K. Hui,  T.-C. Jagau,  H. Ji,  
 B. Kaduk,  K. Khistyaev,  Jaehoon Kim,  Jihan Kim,  R. A. King,  
 P. Klunzinger,  K. Koh,  D. Kosenkov,  T. Kowalczyk,  C. M. Krauter,  
 A. Kunitsa,  K. U. Lao,  A. Laurent,  K. V. Lawler,  J. Lee,  D. Lefrancois,  
 S. Lehtola,  S. V. Levchenko,  C. Y. Lin,  Y.-S. Lin,  F. Liu,  E. Livshits,  
 R. C. Lochan,  A. Luenser,  P. Manohar,  S. F. Manzer,  S.-P. Mao,  Y. Mao,  
 N. Mardirossian,  A. V. Marenich,  L. A. Martinez-Martinez,  S. A. Maurer,  
 N. J. Mayhall,  J.-M. Mewes,  A. F. Morrison,  K. Nanda,  T. S. Nguyen-Beck,  
 C. M. Oana,  R. Olivares-Amaya,  D. P. O'Neill,  J. A. Parkhill,  
 T. M. Perrine,  R. Peverati,  P. A. Pieniazek,  F. Plasser,  A. Prociuk,  
 D. R. Rehn,  E. Rosta,  N. J. Russ,  N. Sergueev,  S. M. Sharada,  
 S. Sharma,  D. W. Small,  A. Sodt,  T. Stauch,  T. Stein,  D. Stuck,  
 Y.-C. Su,  A. J. W. Thom,  T. Tsuchimochi,  L. Vogt,  O. Vydrov,  T. Wang,  
 M. A. Watson,  J. Wenzel,  A. White,  C. F. Williams,  V. Vanovschi,  
 K. Yao,  S. Yeganeh,  S. R. Yost,  Z.-Q. You,  I. Y. Zhang,  X. Zhang,  
 Y. Zhao,  B. R. Brooks,  G. K. L. Chan,  D. M. Chipman,  C. J. Cramer,  
 W. A. Goddard III,  M. S. Gordon,  W. J. Hehre,  A. Klamt,  
 H. F. Schaefer III,  M. W. Schmidt,  C. D. Sherrill,  D. G. Truhlar,  
 A. Warshel,  X. Xu,  A. Aspuru-Guzik,  R. Baer,  A. T. Bell,  N. A. Besley,  
 J.-D. Chai,  A. Dreuw,  B. D. Dunietz,  T. R. Furlani,  S. R. Gwaltney,  
 C.-P. Hsu,  Y. Jung,  J. Kong,  D. S. Lambrecht,  W. Liang,  C. Ochsenfeld,  
 V. A. Rassolov,  L. V. Slipchenko,  J. E. Subotnik,  T. Van Voorhis,  
 J. M. Herbert,  A. I. Krylov,  P. M. W. Gill,  M. Head-Gordon

 Contributors to earlier versions of Q-Chem not listed above: 
 R. D. Adamson,  J. Baker,  E. F. C. Byrd,  A. K. Chakraborty,  C.-L. Cheng,  
 H. Dachsel,  R. J. Doerksen,  G. Hawkins,  A. Heyden,  S. Hirata,  
 G. Kedziora,  F. J. Keil,  C. Kelley,  P. P. Korambath,  W. Kurlancheek,  
 A. M. Lee,  M. S. Lee,  D. Liotard,  I. Lotan,  P. E. Maslen,  N. Nair,  
 D. Neuhauser,  R. Olson,  B. Peters,  J. Ritchie,  N. E. Schultz,  
 N. Shenvi,  A. C. Simmonett,  K. S. Thanthiriwatte,  Q. Wu,  W. Zhang

 Please cite Q-Chem as follows:
 Y. Shao et al., Mol. Phys. 113, 184-215 (2015)
 DOI: 10.1080/00268976.2014.952696

 Q-Chem 4.4.2 for Intel X86 EM64T Linux

 Parts of Q-Chem use Armadillo 5.200.1 (Boston Tea Smuggler).
 http://arma.sourceforge.net/

 Q-Chem begins on Sat Sep  9 14:22:34 2017  


Host: 0

     Scratch files written to /scratch/taweetham/qchem1610//

Checking the input file for inconsistencies... 	...done.

--------------------------------------------------------------
User input:
--------------------------------------------------------------
$molecule
0 1
  I    0.0345866   -0.1487024    0.1728151
  O   -1.7228204   -0.7377530    0.0114273
  O    1.0071300   -0.9539070   -1.1938048
  O    0.0241446    1.6807028   -0.1830546
  H   -0.4752222    2.1418615    0.5089464
$end

$rem
   BASIS  =  6-311++G**
   JOB_TYPE  =  Optimization
   METHOD  =  B3LYP
   SYM_IGNORE = TRUE
$end

--------------------------------------------------------------
 ----------------------------------------------------------------
             Standard Nuclear Orientation (Angstroms)
    I     Atom           X                Y                Z
 ----------------------------------------------------------------
    1      I       0.0345866000    -0.1487024000     0.1728151000
    2      O      -1.7228204000    -0.7377530000     0.0114273000
    3      O       1.0071300000    -0.9539070000    -1.1938048000
    4      O       0.0241446000     1.6807028000    -0.1830546000
    5      H      -0.4752222000     2.1418615000     0.5089464000
 ----------------------------------------------------------------
 Nuclear Repulsion Energy =   414.1891452686 hartrees
 There are       39 alpha and       39 beta electrons
 Requested basis set is 6-311++G(d,p)
 There are 47 shells and 135 basis functions

 Total QAlloc Memory Limit   2000 MB
 Mega-Array Size        61 MB
 MEM_STATIC part        62 MB
 A cutoff of  1.0D-11 yielded   1039 shell pairs
 There are      8887 function pairs (     10006 Cartesian)

 -------------------------------------------------------
 OpenMP Integral Computing Module                       
 Release: version 1.0, May 2013, Q-Chem Inc. Pittsburgh 
 -------------------------------------------------------
 Integral Job Info:
 Integral job number is                      11
 Integral operator is                         1
 short-range coefficients                     0
 long-range coefficients              100000000
 Omega coefficients                           0
 if combine SR and LR in K                    0
 Integral screening is                        0
 Integral computing path is                   2
 max size of driver memory is            800000
 size of driver memory is                593474
 size of scratch memory is             11760008
 max col of scratch BK array               1296
 max len of scratch array in speh3          155
 max len of scratch index in speh4           18
 max int batch size is                      520
 min int batch size is                       52
 fixed nKL is                                52
 max L of basis functions is                  2
 order of int derivative is                   0
 number of shells is                         47
 number of basis is                         143
 number of cartesian basis is               143
 number of contracted shell pairs          1039
 number of primitive shell pairs           2212
 maxK2 (contraction) of shell pair           36
 max number of K2 of shell pair               1
 max number of CS2 of shell pair            109
 max number of PS2 of shell pair            126
 mem total for path MDJ                   22650
 -------------------------------------------------------
 Smallest overlap matrix eigenvalue = 2.23E-03

 Scale SEOQF with 1.000000e-01/1.000000e-01/1.000000e-01

 Standard Electronic Orientation quadrupole field applied
 Nucleus-field energy     =     0.0000000026 hartrees
 Guess from superposition of atomic densities
 Warning:  Energy on first SCF cycle will be non-variational
 A restricted hybrid HF-DFT SCF calculation will be
 performed using Pulay DIIS extrapolation
 Exchange:     0.2000 Hartree-Fock + 0.0800 Slater + 0.7200 B88
 Correlation:  0.1900 VWN1RPA + 0.8100 LYP
 Using SG-1 standard quadrature grid
 SCF converges when DIIS error is below 1.0E-08
 ---------------------------------------
  Cycle       Energy         DIIS Error
 ---------------------------------------
    1   -7146.1755026184      5.28E-02
    2   -7145.2202733612      1.47E-02
    3   -7142.8799697442      3.66E-02
    4   -7145.5304223498      7.75E-03
    5   -7145.6187282898      3.66E-03
    6   -7145.6405702799      7.48E-04
    7   -7145.6398723153      9.81E-04
    8   -7145.6416737657      9.53E-05
    9   -7145.6416909567      2.77E-05
   10   -7145.6416917857      6.27E-06
   11   -7145.6416918711      6.16E-07
   12   -7145.6416918725      2.59E-07
   13   -7145.6416918732      7.09E-08
   14   -7145.6416918734      1.22E-08
   15   -7145.6416918730      1.69E-09 Convergence criterion met
 ---------------------------------------
 SCF time:  CPU 28.30 s  wall 28.36 s
 SCF   energy in the final basis set = -7145.6416918730
 Total energy in the final basis set = -7145.6416918730

 --------------------------------------------------------------

                    Orbital Energies (a.u.)
 --------------------------------------------------------------

 Alpha MOs
 -- Occupied --
*******-176.484-165.888-165.887-165.886 -35.981 -31.473 -31.471
-31.468 -23.124 -23.124 -23.122 -23.120 -23.120 -19.221 -19.160
-19.155  -6.533  -4.940  -4.935  -4.928  -2.209  -2.207  -2.201
 -2.198  -2.195  -1.120  -1.006  -0.959  -0.713  -0.581  -0.494
 -0.478  -0.435  -0.396  -0.355  -0.329  -0.319  -0.311
 -- Virtual --
 -0.106  -0.092  -0.074  -0.026   0.079   0.092   0.118   0.126
  0.151   0.154   0.158   0.161   0.168   0.211   0.225   0.236
  0.243   0.271   0.283   0.319   0.381   0.385   0.400   0.491
  0.572   0.664   0.675   0.949   0.957   0.978   1.019   1.020
  1.037   1.041   1.052   1.071   1.219   1.291   1.301   1.348
  1.369   1.436   1.468   1.495   1.951   2.421   2.728   2.788
  2.800   2.806   2.809   2.812   2.822   2.833   2.851   2.878
  2.992   3.008   3.098   3.150   3.721   3.921   3.961   3.969
  4.138   4.157   4.466   4.849   4.868   4.920   4.926   4.938
  4.957   4.974   4.981   5.357   5.901   6.028   6.034  27.845
 28.197  28.259  28.265  28.409  28.412  28.418  28.535  28.538
 49.762  49.773  49.784 127.732 127.786 127.791 151.6171901.780
 --------------------------------------------------------------

          Ground-State Mulliken Net Atomic Charges

     Atom                 Charge (a.u.)
  ----------------------------------------
      1 I                     1.301878
      2 O                    -0.561966
      3 O                    -0.536725
      4 O                    -0.465820
      5 H                     0.262633
  ----------------------------------------
  Sum of atomic charges =     0.000000

 -----------------------------------------------------------------
                    Cartesian Multipole Moments
 -----------------------------------------------------------------
    Charge (ESU x 10^10)
                -0.0000
    Dipole Moment (Debye)
         X       0.8498      Y       3.1131      Z       4.3150
       Tot       5.3882
    Quadrupole Moments (Debye-Ang)
        XX     -52.0101     XY      -3.1610     YY     -43.7921
        XZ       2.0256     YZ       0.5765     ZZ     -45.9369
    Octopole Moments (Debye-Ang^2)
       XXX      20.5852    XXY      11.1218    XYY      -1.2112
       YYY      18.4303    XXZ       6.4383    XYZ      -3.7457
       YYZ      13.2616    XZZ       0.3098    YZZ       7.1744
       ZZZ      14.7032
    Hexadecapole Moments (Debye-Ang^3)
      XXXX    -212.6867   XXXY      -9.9737   XXYY     -70.2163
      XYYY     -16.7107   YYYY    -189.7065   XXXZ      25.1465
      XXYZ      -5.7930   XYYZ       6.1829   YYYZ      -2.3317
      XXZZ     -52.3922   XYZZ      -0.6344   YYZZ     -52.3416
      XZZZ      24.4443   YZZZ     -16.4377   ZZZZ    -108.3086
 -----------------------------------------------------------------
 Calculating analytic gradient of the SCF energy
 Gradient of SCF Energy
            1           2           3           4           5
    1   0.0044868  -0.0192487   0.0107294   0.0032299   0.0008027
    2   0.1120970  -0.0155981  -0.0220811  -0.0695244  -0.0048934
    3  -0.0067234  -0.0009118  -0.0146922   0.0196594   0.0026680
 Max gradient component =       1.121E-01
 RMS gradient           =       3.589E-02
 Gradient time:  CPU 7.85 s  wall 7.86 s
 Geometry Optimization Parameters
   NAtoms,    NIC,     NZ,  NCons,   NDum,   NFix, NCnnct, MaxDiis
        5      20       0       0       0       0       0       0


** GEOMETRY OPTIMIZATION IN DELOCALIZED INTERNAL COORDINATES **
   Searching for a Minimum

   Optimization Cycle:   1

                       Coordinates (Angstroms)
     ATOM                X               Y               Z
      1  I         0.0345866000   -0.1487024000    0.1728151000
      2  O        -1.7228204000   -0.7377530000    0.0114273000
      3  O         1.0071300000   -0.9539070000   -1.1938048000
      4  O         0.0241446000    1.6807028000   -0.1830546000
      5  H        -0.4752222000    2.1418615000    0.5089464000
   Point Group: c1    Number of degrees of freedom:     9


   Energy is  -7145.641691873


 Attempting to Generate Delocalized Internal Coordinates

  9 Hessian modes will be used to form the next step
  Hessian Eigenvalues:
     0.015835    0.141050    0.160000    0.216772    0.218702    0.218759
     0.250000    0.250000    0.533770

 Minimum Search - Taking Simple RFO Step
 Searching for Lamda that Minimizes Along All modes
 Value Taken    Lamda =  -0.03718834
 Calculated Step too Large.  Step scaled by  0.783473
 Step Taken.  Stepsize is  0.300000

                             Maximum     Tolerance    Cnvgd?
         Gradient           0.061458      0.000300      NO
         Displacement       0.190010      0.001200      NO
         Energy change     *********      0.000001      NO


 New Cartesian Coordinates Obtained by Inverse Iteration

 Displacement from previous Coordinates is:  0.294604
 ----------------------------------------------------------------
             Standard Nuclear Orientation (Angstroms)
    I     Atom           X                Y                Z
 ----------------------------------------------------------------
    1      I       0.0441953222    -0.2642036226     0.2266777543
    2      O      -1.7042980069    -0.7260525130    -0.0014323400
    3      O       0.9780733177    -0.8965366616    -1.1999750943
    4      O       0.0282698700     1.6832785274    -0.1833356469
    5      H      -0.4784219030     2.1857161697     0.4743947269
 ----------------------------------------------------------------
 Nuclear Repulsion Energy =   411.6008249535 hartrees
 There are       39 alpha and       39 beta electrons
 Applying Cartesian multipole field
    Component          Value
    ---------          -----
     (2,0,0)        1.00000E-11
     (0,2,0)        2.00000E-11
     (0,0,2)       -3.00000E-11
 Nucleus-field energy     =     0.0000000025 hartrees
 Requested basis set is 6-311++G(d,p)
 There are 47 shells and 135 basis functions
 A cutoff of  1.0D-11 yielded   1043 shell pairs
 There are      8943 function pairs (     10070 Cartesian)
 Smallest overlap matrix eigenvalue = 2.24E-03
 Guess MOs from SCF MO coefficient file
 Reading MOs from coefficient file
 Reading MOs from coefficient file
 A restricted hybrid HF-DFT SCF calculation will be
 performed using Pulay DIIS extrapolation
 Exchange:     0.2000 Hartree-Fock + 0.0800 Slater + 0.7200 B88
 Correlation:  0.1900 VWN1RPA + 0.8100 LYP
 Using SG-1 standard quadrature grid
 SCF converges when DIIS error is below 1.0E-08
 Geometry optimization detected.  Setting ReadMinima to 0
 Setting SaveMinima to 0
 ---------------------------------------
  Cycle       Energy         DIIS Error
 ---------------------------------------
    1   -7145.6566720228      6.71E-03
    2   -7145.6571033213      6.84E-04
    3   -7145.6559922867      1.13E-03
    4   -7145.6577758183      5.39E-04
    5   -7145.6581650915      2.90E-04
    6   -7145.6583070673      5.74E-05
    7   -7145.6583088599      4.85E-05
    8   -7145.6583130226      1.24E-05
    9   -7145.6583132574      2.04E-06
   10   -7145.6583132650      2.75E-07
   11   -7145.6583132657      7.43E-08
   12   -7145.6583132656      8.82E-09 Convergence criterion met
 ---------------------------------------
 SCF time:  CPU 23.24 s  wall 23.28 s
 SCF   energy in the final basis set = -7145.6583132656
 Total energy in the final basis set = -7145.6583132656

 --------------------------------------------------------------

                    Orbital Energies (a.u.)
 --------------------------------------------------------------

 Alpha MOs
 -- Occupied --
*******-176.486-165.889-165.889-165.888 -35.983 -31.474 -31.472
-31.469 -23.125 -23.125 -23.123 -23.122 -23.121 -19.197 -19.164
-19.160  -6.534  -4.940  -4.937  -4.931  -2.209  -2.208  -2.201
 -2.201  -2.198  -1.076  -1.019  -0.974  -0.699  -0.560  -0.477
 -0.468  -0.437  -0.380  -0.359  -0.337  -0.328  -0.321
 -- Virtual --
 -0.127  -0.089  -0.063  -0.022   0.078   0.106   0.127   0.133
  0.151   0.156   0.159   0.162   0.169   0.210   0.226   0.230
  0.237   0.270   0.288   0.319   0.377   0.389   0.408   0.507
  0.563   0.637   0.701   0.968   0.972   1.007   1.018   1.023
  1.032   1.034   1.041   1.066   1.219   1.310   1.319   1.347
  1.370   1.438   1.470   1.513   1.975   2.447   2.748   2.779
  2.791   2.794   2.800   2.807   2.815   2.824   2.861   2.890
  3.010   3.042   3.085   3.174   3.755   3.912   3.954   3.967
  4.141   4.149   4.464   4.875   4.894   4.904   4.919   4.933
  4.966   4.970   4.978   5.402   5.899   5.985   6.063  27.845
 28.198  28.240  28.271  28.399  28.412  28.416  28.531  28.540
 49.771  49.781  49.785 127.734 127.772 127.794 151.6171901.780
 --------------------------------------------------------------

          Ground-State Mulliken Net Atomic Charges

     Atom                 Charge (a.u.)
  ----------------------------------------
      1 I                     1.365632
      2 O                    -0.566485
      3 O                    -0.542919
      4 O                    -0.511469
      5 H                     0.255242
  ----------------------------------------
  Sum of atomic charges =     0.000000

 -----------------------------------------------------------------
                    Cartesian Multipole Moments
 -----------------------------------------------------------------
    Charge (ESU x 10^10)
                 0.0000
    Dipole Moment (Debye)
         X       0.8687      Y       1.8599      Z       4.6726
       Tot       5.1036
    Quadrupole Moments (Debye-Ang)
        XX     -51.4991     XY      -3.3617     YY     -43.6368
        XZ       1.9896     YZ       0.4496     ZZ     -45.7200
    Octopole Moments (Debye-Ang^2)
       XXX      19.5307    XXY      12.7568    XYY      -1.6319
       YYY      23.6140    XXZ       5.1322    XYZ      -3.5905
       YYZ      11.6398    XZZ       0.2106    YZZ       8.6654
       ZZZ      11.2093
    Hexadecapole Moments (Debye-Ang^3)
      XXXX    -205.1280   XXXY     -11.0444   XXYY     -70.6371
      XYYY     -18.1581   YYYY    -192.5271   XXXZ      23.9413
      XXYZ      -4.5166   XYYZ       6.0049   YYYZ       0.4464
      XXZZ     -51.4761   XYZZ      -0.6001   YYZZ     -54.2291
      XZZZ      22.5546   YZZZ     -12.4908   ZZZZ    -110.1034
 -----------------------------------------------------------------
 Calculating analytic gradient of the SCF energy
 Gradient of SCF Energy
            1           2           3           4           5
    1   0.0033913  -0.0021129  -0.0001154  -0.0024865   0.0013235
    2   0.0203866  -0.0035762  -0.0064171  -0.0115482   0.0011549
    3   0.0035150  -0.0042190  -0.0038251   0.0037545   0.0007747
 Max gradient component =       2.039E-02
 RMS gradient           =       6.771E-03
 Gradient time:  CPU 7.83 s  wall 7.91 s
 Geometry Optimization Parameters
   NAtoms,    NIC,     NZ,  NCons,   NDum,   NFix, NCnnct, MaxDiis
        5      20       0       0       0       0       0       0

 Cartesian Hessian Update
 Hessian Updated using BFGS Update


** GEOMETRY OPTIMIZATION IN DELOCALIZED INTERNAL COORDINATES **
   Searching for a Minimum

   Optimization Cycle:   2

                       Coordinates (Angstroms)
     ATOM                X               Y               Z
      1  I         0.0441953222   -0.2642036226    0.2266777543
      2  O        -1.7042980069   -0.7260525130   -0.0014323400
      3  O         0.9780733177   -0.8965366616   -1.1999750943
      4  O         0.0282698700    1.6832785274   -0.1833356469
      5  H        -0.4784219030    2.1857161697    0.4743947269
   Point Group: c1    Number of degrees of freedom:     9


   Energy is  -7145.658313266

 Hessian Updated using BFGS Update

  9 Hessian modes will be used to form the next step
  Hessian Eigenvalues:
     0.015796    0.143189    0.160922    0.218095    0.218636    0.237346
     0.248607    0.280597    0.533834

 Minimum Search - Taking Simple RFO Step
 Searching for Lamda that Minimizes Along All modes
 Value Taken    Lamda =  -0.00247169
 Step Taken.  Stepsize is  0.175055

                             Maximum     Tolerance    Cnvgd?
         Gradient           0.011913      0.000300      NO
         Displacement       0.105628      0.001200      NO
         Energy change     -0.016621      0.000001      NO


 New Cartesian Coordinates Obtained by Inverse Iteration

 Displacement from previous Coordinates is:  0.188063
 ----------------------------------------------------------------
             Standard Nuclear Orientation (Angstroms)
    I     Atom           X                Y                Z
 ----------------------------------------------------------------
    1      I       0.0376115578    -0.3032099973     0.2231113587
    2      O      -1.7236011926    -0.6961073310     0.0294610996
    3      O       0.9953012839    -0.8532632798    -1.2049822672
    4      O       0.0642819971     1.6737688151    -0.1731247155
    5      H      -0.5057750462     2.1610136930     0.4418639244
 ----------------------------------------------------------------
 Nuclear Repulsion Energy =   411.5519924496 hartrees
 There are       39 alpha and       39 beta electrons
 Applying Cartesian multipole field
    Component          Value
    ---------          -----
     (2,0,0)        1.00000E-11
     (0,2,0)        2.00000E-11
     (0,0,2)       -3.00000E-11
 Nucleus-field energy     =     0.0000000025 hartrees
 Requested basis set is 6-311++G(d,p)
 There are 47 shells and 135 basis functions
 A cutoff of  1.0D-11 yielded   1041 shell pairs
 There are      8903 function pairs (     10022 Cartesian)
 Smallest overlap matrix eigenvalue = 2.23E-03
 Guess MOs from SCF MO coefficient file
 Reading MOs from coefficient file
 Reading MOs from coefficient file
 A restricted hybrid HF-DFT SCF calculation will be
 performed using Pulay DIIS extrapolation
 Exchange:     0.2000 Hartree-Fock + 0.0800 Slater + 0.7200 B88
 Correlation:  0.1900 VWN1RPA + 0.8100 LYP
 Using SG-1 standard quadrature grid
 SCF converges when DIIS error is below 1.0E-08
 Geometry optimization detected.  Setting ReadMinima to 0
 Setting SaveMinima to 0
 ---------------------------------------
  Cycle       Energy         DIIS Error
 ---------------------------------------
    1   -7145.6583140875      2.22E-03
    2   -7145.6597333941      2.23E-04
    3   -7145.6597073101      3.00E-04
    4   -7145.6597911542      1.97E-04
    5   -7145.6598612152      3.32E-05
    6   -7145.6598598556      4.35E-05
    7   -7145.6598633917      2.59E-06
    8   -7145.6598634053      7.40E-07
    9   -7145.6598634066      1.50E-07
   10   -7145.6598634067      1.04E-07
   11   -7145.6598634066      2.88E-08
   12   -7145.6598634068      4.92E-09 Convergence criterion met
 ---------------------------------------
 SCF time:  CPU 22.46 s  wall 22.51 s
 SCF   energy in the final basis set = -7145.6598634068
 Total energy in the final basis set = -7145.6598634068

 --------------------------------------------------------------

                    Orbital Energies (a.u.)
 --------------------------------------------------------------

 Alpha MOs
 -- Occupied --
*******-176.486-165.889-165.888-165.888 -35.983 -31.474 -31.472
-31.469 -23.125 -23.125 -23.123 -23.122 -23.121 -19.193 -19.165
-19.163  -6.534  -4.940  -4.938  -4.931  -2.209  -2.208  -2.201
 -2.201  -2.198  -1.071  -1.021  -0.981  -0.695  -0.554  -0.476
 -0.469  -0.439  -0.376  -0.360  -0.341  -0.333  -0.322
 -- Virtual --
 -0.131  -0.081  -0.066  -0.020   0.078   0.109   0.127   0.134
  0.150   0.154   0.159   0.161   0.172   0.212   0.227   0.228
  0.238   0.269   0.288   0.318   0.373   0.383   0.412   0.511
  0.563   0.637   0.703   0.970   0.973   1.008   1.014   1.022
  1.031   1.031   1.040   1.071   1.217   1.306   1.323   1.346
  1.369   1.431   1.468   1.522   1.981   2.452   2.752   2.775
  2.787   2.789   2.795   2.803   2.810   2.823   2.859   2.893
  3.016   3.050   3.078   3.180   3.760   3.903   3.953   3.973
  4.141   4.150   4.463   4.878   4.897   4.900   4.918   4.930
  4.953   4.969   4.984   5.411   5.899   5.975   6.083  27.846
 28.200  28.235  28.280  28.395  28.412  28.419  28.529  28.540
 49.768  49.781  49.785 127.735 127.769 127.801 151.6181901.782
 --------------------------------------------------------------

          Ground-State Mulliken Net Atomic Charges

     Atom                 Charge (a.u.)
  ----------------------------------------
      1 I                     1.370132
      2 O                    -0.564508
      3 O                    -0.542276
      4 O                    -0.517068
      5 H                     0.253721
  ----------------------------------------
  Sum of atomic charges =     0.000000

 -----------------------------------------------------------------
                    Cartesian Multipole Moments
 -----------------------------------------------------------------
    Charge (ESU x 10^10)
                 0.0000
    Dipole Moment (Debye)
         X       0.6950      Y       1.3792      Z       4.4990
       Tot       4.7567
    Quadrupole Moments (Debye-Ang)
        XX     -51.5577     XY      -3.5670     YY     -43.4853
        XZ       2.1360     YZ       0.3250     ZZ     -45.8282
    Octopole Moments (Debye-Ang^2)
       XXX      19.7600    XXY      13.2838    XYY      -2.1823
       YYY      23.9614    XXZ       4.9208    XYZ      -3.5770
       YYZ      10.6726    XZZ       0.1115    YZZ       8.9700
       ZZZ      10.8980
    Hexadecapole Moments (Debye-Ang^3)
      XXXX    -208.9152   XXXY     -12.2645   XXYY     -70.5476
      XYYY     -19.5689   YYYY    -191.6921   XXXZ      25.4832
      XXYZ      -3.9991   XYYZ       6.6558   YYYZ       0.6044
      XXZZ     -52.0277   XYZZ      -0.7173   YYZZ     -54.3284
      XZZZ      24.2572   YZZZ     -11.0082   ZZZZ    -110.1846
 -----------------------------------------------------------------
 Calculating analytic gradient of the SCF energy
 Gradient of SCF Energy
            1           2           3           4           5
    1   0.0006847   0.0014452  -0.0015709  -0.0022057   0.0016467
    2   0.0028359  -0.0012938   0.0000751  -0.0022227   0.0006055
    3  -0.0039680  -0.0003661   0.0035358   0.0002855   0.0005128
 Max gradient component =       3.968E-03
 RMS gradient           =       1.938E-03
 Gradient time:  CPU 7.84 s  wall 7.84 s
 Geometry Optimization Parameters
   NAtoms,    NIC,     NZ,  NCons,   NDum,   NFix, NCnnct, MaxDiis
        5      20       0       0       0       0       0       0

 Cartesian Hessian Update
 Hessian Updated using BFGS Update


** GEOMETRY OPTIMIZATION IN DELOCALIZED INTERNAL COORDINATES **
   Searching for a Minimum

   Optimization Cycle:   3

                       Coordinates (Angstroms)
     ATOM                X               Y               Z
      1  I         0.0376115578   -0.3032099973    0.2231113587
      2  O        -1.7236011926   -0.6961073310    0.0294610996
      3  O         0.9953012839   -0.8532632798   -1.2049822672
      4  O         0.0642819971    1.6737688151   -0.1731247155
      5  H        -0.5057750462    2.1610136930    0.4418639244
   Point Group: c1    Number of degrees of freedom:     9


   Energy is  -7145.659863407

 Hessian Updated using BFGS Update

  9 Hessian modes will be used to form the next step
  Hessian Eigenvalues:
     0.011688    0.150809    0.157309    0.195381    0.218782    0.237050
     0.260380    0.300146    0.534211

 Minimum Search - Taking Simple RFO Step
 Searching for Lamda that Minimizes Along All modes
 Value Taken    Lamda =  -0.00094489
 Step Taken.  Stepsize is  0.240161

                             Maximum     Tolerance    Cnvgd?
         Gradient           0.004190      0.000300      NO
         Displacement       0.197100      0.001200      NO
         Energy change     -0.001550      0.000001      NO


 New Cartesian Coordinates Obtained by Inverse Iteration

 Displacement from previous Coordinates is:  0.234665
 ----------------------------------------------------------------
             Standard Nuclear Orientation (Angstroms)
    I     Atom           X                Y                Z
 ----------------------------------------------------------------
    1      I       0.0482122124    -0.3328269265     0.2367201183
    2      O      -1.7305533460    -0.6470046474     0.0532306666
    3      O       0.9991364228    -0.8245130643    -1.2263686202
    4      O       0.1091249602     1.6614239333    -0.1386628045
    5      H      -0.5581016494     2.1251226049     0.3914100398
 ----------------------------------------------------------------
 Nuclear Repulsion Energy =   410.3448802393 hartrees
 There are       39 alpha and       39 beta electrons
 Applying Cartesian multipole field
    Component          Value
    ---------          -----
     (2,0,0)        1.00000E-11
     (0,2,0)        2.00000E-11
     (0,0,2)       -3.00000E-11
 Nucleus-field energy     =     0.0000000025 hartrees
 Requested basis set is 6-311++G(d,p)
 There are 47 shells and 135 basis functions
 A cutoff of  1.0D-11 yielded   1041 shell pairs
 There are      8895 function pairs (     10014 Cartesian)
 Smallest overlap matrix eigenvalue = 2.23E-03
 Guess MOs from SCF MO coefficient file
 Reading MOs from coefficient file
 Reading MOs from coefficient file
 A restricted hybrid HF-DFT SCF calculation will be
 performed using Pulay DIIS extrapolation
 Exchange:     0.2000 Hartree-Fock + 0.0800 Slater + 0.7200 B88
 Correlation:  0.1900 VWN1RPA + 0.8100 LYP
 Using SG-1 standard quadrature grid
 SCF converges when DIIS error is below 1.0E-08
 Geometry optimization detected.  Setting ReadMinima to 0
 Setting SaveMinima to 0
 ---------------------------------------
  Cycle       Energy         DIIS Error
 ---------------------------------------
    1   -7145.6459821945      2.27E-03
    2   -7145.6603049381      2.52E-04
    3   -7145.6604015945      1.60E-04
    4   -7145.6603975810      1.70E-04
    5   -7145.6604479664      3.67E-05
    6   -7145.6604494310      2.26E-05
    7   -7145.6604501900      6.36E-06
    8   -7145.6604502456      2.24E-06
    9   -7145.6604502479      2.06E-06
   10   -7145.6604502554      1.21E-07
   11   -7145.6604502551      1.50E-08
   12   -7145.6604502553      4.98E-09 Convergence criterion met
 ---------------------------------------
 SCF time:  CPU 22.62 s  wall 22.67 s
 SCF   energy in the final basis set = -7145.6604502553
 Total energy in the final basis set = -7145.6604502553

 --------------------------------------------------------------

                    Orbital Energies (a.u.)
 --------------------------------------------------------------

 Alpha MOs
 -- Occupied --
*******-176.486-165.890-165.889-165.888 -35.984 -31.475 -31.473
-31.470 -23.126 -23.126 -23.124 -23.123 -23.122 -19.190 -19.165
-19.165  -6.534  -4.941  -4.938  -4.931  -2.209  -2.208  -2.202
 -2.202  -2.198  -1.068  -1.018  -0.982  -0.695  -0.551  -0.475
 -0.468  -0.441  -0.372  -0.357  -0.343  -0.335  -0.323
 -- Virtual --
 -0.137  -0.081  -0.067  -0.017   0.077   0.109   0.127   0.135
  0.150   0.153   0.156   0.162   0.174   0.215   0.226   0.227
  0.241   0.264   0.288   0.309   0.367   0.379   0.412   0.513
  0.561   0.635   0.697   0.969   0.973   1.001   1.015   1.023
  1.031   1.032   1.040   1.076   1.218   1.299   1.326   1.341
  1.367   1.431   1.460   1.540   1.982   2.453   2.755   2.772
  2.786   2.787   2.794   2.802   2.807   2.820   2.863   2.892
  3.017   3.053   3.071   3.180   3.762   3.898   3.950   3.973
  4.140   4.154   4.461   4.880   4.894   4.903   4.919   4.928
  4.948   4.971   4.992   5.413   5.901   5.964   6.081  27.845
 28.201  28.229  28.279  28.392  28.411  28.419  28.526  28.540
 49.765  49.780  49.786 127.735 127.764 127.800 151.6171901.781
 --------------------------------------------------------------

          Ground-State Mulliken Net Atomic Charges

     Atom                 Charge (a.u.)
  ----------------------------------------
      1 I                     1.369720
      2 O                    -0.566678
      3 O                    -0.539644
      4 O                    -0.519453
      5 H                     0.256055
  ----------------------------------------
  Sum of atomic charges =    -0.000000

 -----------------------------------------------------------------
                    Cartesian Multipole Moments
 -----------------------------------------------------------------
    Charge (ESU x 10^10)
                -0.0000
    Dipole Moment (Debye)
         X       0.5505      Y       1.0035      Z       4.4022
       Tot       4.5485
    Quadrupole Moments (Debye-Ang)
        XX     -51.4556     XY      -3.8218     YY     -43.3765
        XZ       2.3080     YZ      -0.1101     ZZ     -46.0076
    Octopole Moments (Debye-Ang^2)
       XXX      18.3383    XXY      13.5990    XYY      -3.6106
       YYY      23.8205    XXZ       4.2837    XYZ      -3.5780
       YYZ       8.9738    XZZ      -0.4413    YZZ       9.0810
       ZZZ       9.5614
    Hexadecapole Moments (Debye-Ang^3)
      XXXX    -210.4670   XXXY     -12.0384   XXYY     -69.5435
      XYYY     -20.3617   YYYY    -190.5595   XXXZ      26.8078
      XXYZ      -3.8530   XYYZ       7.1909   YYYZ      -1.3962
      XXZZ     -52.7820   XYZZ      -0.5341   YYZZ     -54.7860
      XZZZ      25.4427   YZZZ     -10.7955   ZZZZ    -112.7529
 -----------------------------------------------------------------
 Calculating analytic gradient of the SCF energy
 Gradient of SCF Energy
            1           2           3           4           5
    1  -0.0017419   0.0001627   0.0019225  -0.0017154   0.0013721
    2  -0.0034642  -0.0000531   0.0010646   0.0019981   0.0004546
    3   0.0036004   0.0001873  -0.0017148  -0.0027373   0.0006643
 Max gradient component =       3.600E-03
 RMS gradient           =       1.876E-03
 Gradient time:  CPU 7.78 s  wall 7.79 s
 Geometry Optimization Parameters
   NAtoms,    NIC,     NZ,  NCons,   NDum,   NFix, NCnnct, MaxDiis
        5      20       0       0       0       0       0       0

 Cartesian Hessian Update
 Hessian Updated using BFGS Update


** GEOMETRY OPTIMIZATION IN DELOCALIZED INTERNAL COORDINATES **
   Searching for a Minimum

   Optimization Cycle:   4

                       Coordinates (Angstroms)
     ATOM                X               Y               Z
      1  I         0.0482122124   -0.3328269265    0.2367201183
      2  O        -1.7305533460   -0.6470046474    0.0532306666
      3  O         0.9991364228   -0.8245130643   -1.2263686202
      4  O         0.1091249602    1.6614239333   -0.1386628045
      5  H        -0.5581016494    2.1251226049    0.3914100398
   Point Group: c1    Number of degrees of freedom:     9


   Energy is  -7145.660450255

 Hessian Updated using BFGS Update

  9 Hessian modes will be used to form the next step
  Hessian Eigenvalues:
     0.005418    0.155464    0.157040    0.218592    0.234847    0.257745
     0.297939    0.352306    0.534102

 Minimum Search - Taking Simple RFO Step
 Searching for Lamda that Minimizes Along All modes
 Value Taken    Lamda =  -0.00060741
 Step Taken.  Stepsize is  0.285911

                             Maximum     Tolerance    Cnvgd?
         Gradient           0.003813      0.000300      NO
         Displacement       0.224108      0.001200      NO
         Energy change     -0.000587      0.000001      NO


 New Cartesian Coordinates Obtained by Inverse Iteration

 Displacement from previous Coordinates is:  0.242069
 ----------------------------------------------------------------
             Standard Nuclear Orientation (Angstroms)
    I     Atom           X                Y                Z
 ----------------------------------------------------------------
    1      I       0.0621373536    -0.3478625195     0.2366614624
    2      O      -1.7265049084    -0.6054413997     0.0740692106
    3      O       0.9904943454    -0.8127536237    -1.2448127616
    4      O       0.1542229972     1.6592226843    -0.0808753601
    5      H      -0.6125311878     2.0890367585     0.3312868486
 ----------------------------------------------------------------
 Nuclear Repulsion Energy =   410.5633226046 hartrees
 There are       39 alpha and       39 beta electrons
 Applying Cartesian multipole field
    Component          Value
    ---------          -----
     (2,0,0)        1.00000E-11
     (0,2,0)        2.00000E-11
     (0,0,2)       -3.00000E-11
 Nucleus-field energy     =     0.0000000024 hartrees
 Requested basis set is 6-311++G(d,p)
 There are 47 shells and 135 basis functions
 A cutoff of  1.0D-11 yielded   1045 shell pairs
 There are      8951 function pairs (     10078 Cartesian)
 Smallest overlap matrix eigenvalue = 2.23E-03
 Guess MOs from SCF MO coefficient file
 Reading MOs from coefficient file
 Reading MOs from coefficient file
 A restricted hybrid HF-DFT SCF calculation will be
 performed using Pulay DIIS extrapolation
 Exchange:     0.2000 Hartree-Fock + 0.0800 Slater + 0.7200 B88
 Correlation:  0.1900 VWN1RPA + 0.8100 LYP
 Using SG-1 standard quadrature grid
 SCF converges when DIIS error is below 1.0E-08
 Geometry optimization detected.  Setting ReadMinima to 0
 Setting SaveMinima to 0
 ---------------------------------------
  Cycle       Energy         DIIS Error
 ---------------------------------------
    1   -7145.6544714908      1.99E-03
    2   -7145.6607771495      2.77E-04
    3   -7145.6607150398      3.44E-04
    4   -7145.6608408425      2.07E-04
    5   -7145.6608901186      1.26E-04
    6   -7145.6609182362      2.11E-05
    7   -7145.6609183892      1.89E-05
    8   -7145.6609190349      2.77E-06
    9   -7145.6609190435      3.27E-07
   10   -7145.6609190441      1.12E-07
   11   -7145.6609190438      1.21E-08
   12   -7145.6609190438      5.10E-09 Convergence criterion met
 ---------------------------------------
 SCF time:  CPU 22.78 s  wall 22.87 s
 SCF   energy in the final basis set = -7145.6609190438
 Total energy in the final basis set = -7145.6609190438

 --------------------------------------------------------------

                    Orbital Energies (a.u.)
 --------------------------------------------------------------

 Alpha MOs
 -- Occupied --
*******-176.487-165.890-165.889-165.889 -35.984 -31.475 -31.473
-31.470 -23.126 -23.126 -23.124 -23.123 -23.122 -19.189 -19.166
-19.166  -6.535  -4.941  -4.939  -4.932  -2.210  -2.209  -2.202
 -2.202  -2.199  -1.068  -1.018  -0.984  -0.694  -0.549  -0.476
 -0.469  -0.443  -0.372  -0.356  -0.344  -0.337  -0.324
 -- Virtual --
 -0.137  -0.080  -0.067  -0.014   0.076   0.110   0.127   0.135
  0.149   0.153   0.155   0.162   0.176   0.218   0.224   0.226
  0.244   0.257   0.284   0.300   0.365   0.380   0.413   0.511
  0.561   0.636   0.696   0.967   0.974   0.998   1.016   1.022
  1.030   1.031   1.041   1.078   1.219   1.292   1.326   1.334
  1.363   1.432   1.454   1.561   1.983   2.452   2.757   2.768
  2.785   2.786   2.793   2.801   2.807   2.818   2.863   2.893
  3.016   3.054   3.071   3.180   3.762   3.896   3.952   3.972
  4.140   4.150   4.462   4.882   4.887   4.904   4.919   4.928
  4.945   4.972   4.998   5.412   5.901   5.961   6.085  27.846
 28.201  28.227  28.280  28.391  28.411  28.419  28.526  28.539
 49.765  49.778  49.786 127.735 127.763 127.802 151.6181901.782
 --------------------------------------------------------------

          Ground-State Mulliken Net Atomic Charges

     Atom                 Charge (a.u.)
  ----------------------------------------
      1 I                     1.373937
      2 O                    -0.573280
      3 O                    -0.537994
      4 O                    -0.525192
      5 H                     0.262530
  ----------------------------------------
  Sum of atomic charges =    -0.000000

 -----------------------------------------------------------------
                    Cartesian Multipole Moments
 -----------------------------------------------------------------
    Charge (ESU x 10^10)
                 0.0000
    Dipole Moment (Debye)
         X       0.4415      Y       0.7452      Z       4.1501
       Tot       4.2395
    Quadrupole Moments (Debye-Ang)
        XX     -51.2229     XY      -4.1011     YY     -43.4550
        XZ       2.4569     YZ      -0.6810     ZZ     -46.2291
    Octopole Moments (Debye-Ang^2)
       XXX      16.7267    XXY      13.6731    XYY      -5.0541
       YYY      22.7957    XXZ       3.8216    XYZ      -3.5213
       YYZ       7.3326    XZZ      -1.0829    YZZ       8.9705
       ZZZ       8.7769
    Hexadecapole Moments (Debye-Ang^3)
      XXXX    -209.5915   XXXY     -11.7322   XXYY     -68.2850
      XYYY     -21.1428   YYYY    -191.2987   XXXZ      27.3975
      XXYZ      -4.2473   XYYZ       7.5626   YYYZ      -5.0689
      XXZZ     -53.0691   XYZZ      -0.3408   YYZZ     -55.3419
      XZZZ      26.1268   YZZZ     -12.2284   ZZZZ    -114.2209
 -----------------------------------------------------------------
 Calculating analytic gradient of the SCF energy
 Gradient of SCF Energy
            1           2           3           4           5
    1  -0.0023056   0.0010513   0.0011493  -0.0004835   0.0005885
    2  -0.0070426   0.0007912   0.0021889   0.0033932   0.0006693
    3   0.0007028   0.0012308   0.0000164  -0.0028846   0.0009347
 Max gradient component =       7.043E-03
 RMS gradient           =       2.401E-03
 Gradient time:  CPU 7.82 s  wall 7.83 s
 Geometry Optimization Parameters
   NAtoms,    NIC,     NZ,  NCons,   NDum,   NFix, NCnnct, MaxDiis
        5      20       0       0       0       0       0       0

 Cartesian Hessian Update
 Hessian Updated using BFGS Update


** GEOMETRY OPTIMIZATION IN DELOCALIZED INTERNAL COORDINATES **
   Searching for a Minimum

   Optimization Cycle:   5

                       Coordinates (Angstroms)
     ATOM                X               Y               Z
      1  I         0.0621373536   -0.3478625195    0.2366614624
      2  O        -1.7265049084   -0.6054413997    0.0740692106
      3  O         0.9904943454   -0.8127536237   -1.2448127616
      4  O         0.1542229972    1.6592226843   -0.0808753601
      5  H        -0.6125311878    2.0890367585    0.3312868486
   Point Group: c1    Number of degrees of freedom:     9


   Energy is  -7145.660919044

 Hessian Updated using BFGS Update

  9 Hessian modes will be used to form the next step
  Hessian Eigenvalues:
     0.003077    0.156707    0.162599    0.218593    0.243259    0.255999
     0.291413    0.328943    0.534985

 Minimum Search - Taking Simple RFO Step
 Searching for Lamda that Minimizes Along All modes
 Value Taken    Lamda =  -0.00073270
 Calculated Step too Large.  Step scaled by  0.843098
 Step Taken.  Stepsize is  0.300000

                             Maximum     Tolerance    Cnvgd?
         Gradient           0.005245      0.000300      NO
         Displacement       0.237142      0.001200      NO
         Energy change     -0.000469      0.000001      NO


 New Cartesian Coordinates Obtained by Inverse Iteration

 Displacement from previous Coordinates is:  0.245732
 ----------------------------------------------------------------
             Standard Nuclear Orientation (Angstroms)
    I     Atom           X                Y                Z
 ----------------------------------------------------------------
    1      I       0.0792556596    -0.3491061735     0.2386376916
    2      O      -1.7166170370    -0.5743491972     0.0877386972
    3      O       0.9712008132    -0.8093560644    -1.2648818224
    4      O       0.1902742161     1.6618529140    -0.0077619247
    5      H      -0.6562950519     2.0531604211     0.2625967583
 ----------------------------------------------------------------
 Nuclear Repulsion Energy =   410.9104054846 hartrees
 There are       39 alpha and       39 beta electrons
 Applying Cartesian multipole field
    Component          Value
    ---------          -----
     (2,0,0)        1.00000E-11
     (0,2,0)        2.00000E-11
     (0,0,2)       -3.00000E-11
 Nucleus-field energy     =     0.0000000023 hartrees
 Requested basis set is 6-311++G(d,p)
 There are 47 shells and 135 basis functions
 A cutoff of  1.0D-11 yielded   1045 shell pairs
 There are      8951 function pairs (     10078 Cartesian)
 Smallest overlap matrix eigenvalue = 2.23E-03
 Guess MOs from SCF MO coefficient file
 Reading MOs from coefficient file
 Reading MOs from coefficient file
 A restricted hybrid HF-DFT SCF calculation will be
 performed using Pulay DIIS extrapolation
 Exchange:     0.2000 Hartree-Fock + 0.0800 Slater + 0.7200 B88
 Correlation:  0.1900 VWN1RPA + 0.8100 LYP
 Using SG-1 standard quadrature grid
 SCF converges when DIIS error is below 1.0E-08
 Geometry optimization detected.  Setting ReadMinima to 0
 Setting SaveMinima to 0
 ---------------------------------------
  Cycle       Energy         DIIS Error
 ---------------------------------------
    1   -7145.6544451344      2.02E-03
    2   -7145.6612701384      3.17E-04
    3   -7145.6610651499      4.69E-04
    4   -7145.6613895898      1.73E-04
    5   -7145.6614255715      1.03E-04
    6   -7145.6614440314      1.56E-05
    7   -7145.6614441483      1.21E-05
    8   -7145.6614443769      4.96E-06
    9   -7145.6614444187      3.75E-07
   10   -7145.6614444198      1.08E-07
   11   -7145.6614444194      1.36E-08
   12   -7145.6614444198      5.22E-09 Convergence criterion met
 ---------------------------------------
 SCF time:  CPU 22.81 s  wall 22.86 s
 SCF   energy in the final basis set = -7145.6614444198
 Total energy in the final basis set = -7145.6614444198

 --------------------------------------------------------------

                    Orbital Energies (a.u.)
 --------------------------------------------------------------

 Alpha MOs
 -- Occupied --
*******-176.487-165.891-165.890-165.889 -35.984 -31.475 -31.474
-31.471 -23.127 -23.126 -23.125 -23.123 -23.123 -19.190 -19.166
-19.166  -6.535  -4.941  -4.939  -4.932  -2.210  -2.209  -2.203
 -2.202  -2.199  -1.070  -1.019  -0.984  -0.695  -0.548  -0.477
 -0.469  -0.445  -0.373  -0.355  -0.345  -0.337  -0.324
 -- Virtual --
 -0.136  -0.081  -0.066  -0.012   0.076   0.110   0.126   0.135
  0.147   0.153   0.155   0.162   0.176   0.219   0.222   0.226
  0.241   0.255   0.280   0.298   0.368   0.383   0.412   0.508
  0.560   0.636   0.698   0.963   0.974   0.997   1.017   1.020
  1.028   1.030   1.040   1.078   1.219   1.284   1.323   1.330
  1.359   1.435   1.452   1.577   1.984   2.450   2.756   2.768
  2.785   2.787   2.793   2.801   2.807   2.818   2.864   2.893
  3.016   3.052   3.072   3.179   3.759   3.898   3.954   3.969
  4.139   4.145   4.463   4.879   4.885   4.904   4.918   4.928
  4.947   4.973   5.001   5.408   5.901   5.962   6.083  27.847
 28.201  28.228  28.280  28.391  28.411  28.418  28.525  28.537
 49.765  49.778  49.786 127.735 127.763 127.801 151.6181901.782
 --------------------------------------------------------------

          Ground-State Mulliken Net Atomic Charges

     Atom                 Charge (a.u.)
  ----------------------------------------
      1 I                     1.377430
      2 O                    -0.581277
      3 O                    -0.536912
      4 O                    -0.529699
      5 H                     0.270457
  ----------------------------------------
  Sum of atomic charges =    -0.000000

 -----------------------------------------------------------------
                    Cartesian Multipole Moments
 -----------------------------------------------------------------
    Charge (ESU x 10^10)
                -0.0000
    Dipole Moment (Debye)
         X       0.4055      Y       0.6230      Z       3.8858
       Tot       3.9562
    Quadrupole Moments (Debye-Ang)
        XX     -50.9396     XY      -4.3328     YY     -43.6395
        XZ       2.6080     YZ      -1.3851     ZZ     -46.4702
    Octopole Moments (Debye-Ang^2)
       XXX      15.0560    XXY      13.4965    XYY      -6.2238
       YYY      21.2316    XXZ       3.2759    XYZ      -3.3648
       YYZ       5.5377    XZZ      -1.6862    YZZ       8.6478
       ZZZ       7.7597
    Hexadecapole Moments (Debye-Ang^3)
      XXXX    -207.1830   XXXY     -11.3795   XXYY     -66.9520
      XYYY     -21.6352   YYYY    -192.2878   XXXZ      27.3768
      XXYZ      -4.9519   XYYZ       7.8313   YYYZ      -9.8506
      XXZZ     -53.2726   XYZZ      -0.1916   YYZZ     -55.9936
      XZZZ      26.1194   YZZZ     -14.6361   ZZZZ    -116.2466
 -----------------------------------------------------------------
 Calculating analytic gradient of the SCF energy
 Gradient of SCF Energy
            1           2           3           4           5
    1  -0.0010810   0.0003691   0.0000853   0.0001530   0.0004736
    2  -0.0057072   0.0003900   0.0020690   0.0030035   0.0002446
    3  -0.0003626   0.0009823   0.0006598  -0.0023363   0.0010569
 Max gradient component =       5.707E-03
 RMS gradient           =       1.928E-03
 Gradient time:  CPU 7.85 s  wall 7.85 s
 Geometry Optimization Parameters
   NAtoms,    NIC,     NZ,  NCons,   NDum,   NFix, NCnnct, MaxDiis
        5      20       0       0       0       0       0       0

 Cartesian Hessian Update
 Hessian Updated using BFGS Update


** GEOMETRY OPTIMIZATION IN DELOCALIZED INTERNAL COORDINATES **
   Searching for a Minimum

   Optimization Cycle:   6

                       Coordinates (Angstroms)
     ATOM                X               Y               Z
      1  I         0.0792556596   -0.3491061735    0.2386376916
      2  O        -1.7166170370   -0.5743491972    0.0877386972
      3  O         0.9712008132   -0.8093560644   -1.2648818224
      4  O         0.1902742161    1.6618529140   -0.0077619247
      5  H        -0.6562950519    2.0531604211    0.2625967583
   Point Group: c1    Number of degrees of freedom:     9


   Energy is  -7145.661444420

 Hessian Updated using BFGS Update

  9 Hessian modes will be used to form the next step
  Hessian Eigenvalues:
     0.001270    0.157917    0.159601    0.200991    0.224800    0.244989
     0.276507    0.323115    0.535106

 Minimum Search - Taking Simple RFO Step
 Searching for Lamda that Minimizes Along All modes
 Value Taken    Lamda =  -0.00107412
 Calculated Step too Large.  Step scaled by  0.496462
 Step Taken.  Stepsize is  0.300000

                             Maximum     Tolerance    Cnvgd?
         Gradient           0.004306      0.000300      NO
         Displacement       0.235861      0.001200      NO
         Energy change     -0.000525      0.000001      NO


 New Cartesian Coordinates Obtained by Inverse Iteration

 Displacement from previous Coordinates is:  0.243452
 ----------------------------------------------------------------
             Standard Nuclear Orientation (Angstroms)
    I     Atom           X                Y                Z
 ----------------------------------------------------------------
    1      I       0.0942229434    -0.3483799665     0.2407391360
    2      O      -1.7057329490    -0.5491322546     0.1018741885
    3      O       0.9517115028    -0.8044844789    -1.2862418553
    4      O       0.2117057370     1.6630212632     0.0731729649
    5      H      -0.6840886343     2.0211773367     0.1867849658
 ----------------------------------------------------------------
 Nuclear Repulsion Energy =   411.2456462082 hartrees
 There are       39 alpha and       39 beta electrons
 Applying Cartesian multipole field
    Component          Value
    ---------          -----
     (2,0,0)        1.00000E-11
     (0,2,0)        2.00000E-11
     (0,0,2)       -3.00000E-11
 Nucleus-field energy     =     0.0000000022 hartrees
 Requested basis set is 6-311++G(d,p)
 There are 47 shells and 135 basis functions
 A cutoff of  1.0D-11 yielded   1046 shell pairs
 There are      8952 function pairs (     10079 Cartesian)
 Smallest overlap matrix eigenvalue = 2.23E-03
 Guess MOs from SCF MO coefficient file
 Reading MOs from coefficient file
 Reading MOs from coefficient file
 A restricted hybrid HF-DFT SCF calculation will be
 performed using Pulay DIIS extrapolation
 Exchange:     0.2000 Hartree-Fock + 0.0800 Slater + 0.7200 B88
 Correlation:  0.1900 VWN1RPA + 0.8100 LYP
 Using SG-1 standard quadrature grid
 SCF converges when DIIS error is below 1.0E-08
 Geometry optimization detected.  Setting ReadMinima to 0
 Setting SaveMinima to 0
 ---------------------------------------
  Cycle       Energy         DIIS Error
 ---------------------------------------
    1   -7145.6538838713      2.05E-03
    2   -7145.6617544321      3.34E-04
    3   -7145.6614225099      5.49E-04
    4   -7145.6618796666      1.94E-04
    5   -7145.6619154381      1.36E-04
    6   -7145.6619465678      3.41E-05
    7   -7145.6619480393      1.93E-05
    8   -7145.6619486968      2.60E-06
    9   -7145.6619487032      3.49E-07
   10   -7145.6619487037      1.02E-07
   11   -7145.6619487037      1.57E-08
   12   -7145.6619487037      4.53E-09 Convergence criterion met
 ---------------------------------------
 SCF time:  CPU 22.88 s  wall 22.97 s
 SCF   energy in the final basis set = -7145.6619487037
 Total energy in the final basis set = -7145.6619487037

 --------------------------------------------------------------

                    Orbital Energies (a.u.)
 --------------------------------------------------------------

 Alpha MOs
 -- Occupied --
*******-176.488-165.891-165.890-165.890 -35.985 -31.476 -31.474
-31.471 -23.127 -23.127 -23.125 -23.124 -23.123 -19.191 -19.166
-19.165  -6.536  -4.942  -4.939  -4.932  -2.211  -2.210  -2.203
 -2.203  -2.199  -1.071  -1.019  -0.983  -0.696  -0.548  -0.479
 -0.470  -0.445  -0.375  -0.355  -0.344  -0.336  -0.324
 -- Virtual --
 -0.135  -0.082  -0.067  -0.011   0.076   0.110   0.125   0.134
  0.146   0.152   0.155   0.161   0.175   0.219   0.220   0.227
  0.235   0.258   0.280   0.302   0.371   0.388   0.411   0.503
  0.559   0.636   0.699   0.958   0.973   0.999   1.015   1.019
  1.028   1.031   1.039   1.076   1.217   1.280   1.317   1.331
  1.358   1.435   1.454   1.585   1.985   2.449   2.752   2.770
  2.785   2.788   2.794   2.801   2.806   2.822   2.864   2.892
  3.016   3.051   3.074   3.176   3.756   3.900   3.958   3.963
  4.139   4.140   4.464   4.875   4.887   4.904   4.917   4.930
  4.949   4.973   5.004   5.404   5.901   5.964   6.080  27.847
 28.200  28.229  28.278  28.392  28.411  28.416  28.525  28.536
 49.767  49.778  49.787 127.734 127.763 127.799 151.6181901.782
 --------------------------------------------------------------

          Ground-State Mulliken Net Atomic Charges

     Atom                 Charge (a.u.)
  ----------------------------------------
      1 I                     1.379703
      2 O                    -0.587790
      3 O                    -0.536211
      4 O                    -0.533698
      5 H                     0.277995
  ----------------------------------------
  Sum of atomic charges =    -0.000000

 -----------------------------------------------------------------
                    Cartesian Multipole Moments
 -----------------------------------------------------------------
    Charge (ESU x 10^10)
                -0.0000
    Dipole Moment (Debye)
         X       0.4097      Y       0.5375      Z       3.6008
       Tot       3.6637
    Quadrupole Moments (Debye-Ang)
        XX     -50.6937     XY      -4.4532     YY     -43.7838
        XZ       2.7985     YZ      -2.1469     ZZ     -46.7227
    Octopole Moments (Debye-Ang^2)
       XXX      13.7041    XXY      13.2478    XYY      -6.9569
       YYY      19.8452    XXZ       2.6948    XYZ      -3.1222
       YYZ       3.6518    XZZ      -2.1518    YZZ       8.3276
       ZZZ       6.6614
    Hexadecapole Moments (Debye-Ang^3)
      XXXX    -204.5181   XXXY     -10.8945   XXYY     -65.7876
      XYYY     -21.5433   YYYY    -192.6297   XXXZ      27.3471
      XXYZ      -5.7524   XYYZ       8.1985   YYYZ     -14.9146
      XXZZ     -53.5194   XYZZ       0.0147   YYZZ     -56.6752
      XZZZ      26.0425   YZZZ     -17.3368   ZZZZ    -118.9658
 -----------------------------------------------------------------
 Calculating analytic gradient of the SCF energy
 Gradient of SCF Energy
            1           2           3           4           5
    1  -0.0018036   0.0008095   0.0001588   0.0006655   0.0001698
    2  -0.0034474   0.0001683   0.0013144   0.0021033  -0.0001386
    3   0.0001974   0.0008340  -0.0000378  -0.0022522   0.0012586
 Max gradient component =       3.447E-03
 RMS gradient           =       1.411E-03
 Gradient time:  CPU 7.88 s  wall 7.88 s
 Geometry Optimization Parameters
   NAtoms,    NIC,     NZ,  NCons,   NDum,   NFix, NCnnct, MaxDiis
        5      20       0       0       0       0       0       0

 Cartesian Hessian Update
 Hessian Updated using BFGS Update


** GEOMETRY OPTIMIZATION IN DELOCALIZED INTERNAL COORDINATES **
   Searching for a Minimum

   Optimization Cycle:   7

                       Coordinates (Angstroms)
     ATOM                X               Y               Z
      1  I         0.0942229434   -0.3483799665    0.2407391360
      2  O        -1.7057329490   -0.5491322546    0.1018741885
      3  O         0.9517115028   -0.8044844789   -1.2862418553
      4  O         0.2117057370    1.6630212632    0.0731729649
      5  H        -0.6840886343    2.0211773367    0.1867849658
   Point Group: c1    Number of degrees of freedom:     9


   Energy is  -7145.661948704

 Hessian Updated using BFGS Update

  9 Hessian modes will be used to form the next step
  Hessian Eigenvalues:
     0.000102    0.153073    0.166539    0.214486    0.241329    0.259283
     0.310522    0.439723    0.535161

 Minimum Search - Taking Simple RFO Step
 Searching for Lamda that Minimizes Along All modes
 Value Taken    Lamda =  -0.00160447
 Calculated Step too Large.  Step scaled by  0.317321
 Step Taken.  Stepsize is  0.300000

                             Maximum     Tolerance    Cnvgd?
         Gradient           0.003029      0.000300      NO
         Displacement       0.234940      0.001200      NO
         Energy change     -0.000504      0.000001      NO


 New Cartesian Coordinates Obtained by Inverse Iteration

 Displacement from previous Coordinates is:  0.240557
 ----------------------------------------------------------------
             Standard Nuclear Orientation (Angstroms)
    I     Atom           X                Y                Z
 ----------------------------------------------------------------
    1      I       0.1068153289    -0.3485984921     0.2432111982
    2      O      -1.6972803212    -0.5339335515     0.1178395883
    3      O       0.9315477209    -0.7924170365    -1.3065940019
    4      O       0.2188841967     1.6615358987     0.1570224629
    5      H      -0.6921483253     1.9956150814     0.1048501525
 ----------------------------------------------------------------
 Nuclear Repulsion Energy =   411.5003045185 hartrees
 There are       39 alpha and       39 beta electrons
 Applying Cartesian multipole field
    Component          Value
    ---------          -----
     (2,0,0)        1.00000E-11
     (0,2,0)        2.00000E-11
     (0,0,2)       -3.00000E-11
 Nucleus-field energy     =     0.0000000021 hartrees
 Requested basis set is 6-311++G(d,p)
 There are 47 shells and 135 basis functions
 A cutoff of  1.0D-11 yielded   1046 shell pairs
 There are      8952 function pairs (     10079 Cartesian)
 Smallest overlap matrix eigenvalue = 2.23E-03
 Guess MOs from SCF MO coefficient file
 Reading MOs from coefficient file
 Reading MOs from coefficient file
 A restricted hybrid HF-DFT SCF calculation will be
 performed using Pulay DIIS extrapolation
 Exchange:     0.2000 Hartree-Fock + 0.0800 Slater + 0.7200 B88
 Correlation:  0.1900 VWN1RPA + 0.8100 LYP
 Using SG-1 standard quadrature grid
 SCF converges when DIIS error is below 1.0E-08
 Geometry optimization detected.  Setting ReadMinima to 0
 Setting SaveMinima to 0
 ---------------------------------------
  Cycle       Energy         DIIS Error
 ---------------------------------------
    1   -7145.6538092903      2.01E-03
    2   -7145.6622499796      3.28E-04
    3   -7145.6618749222      5.66E-04
    4   -7145.6623571386      2.11E-04
    5   -7145.6624005365      1.46E-04
    6   -7145.6624365588      3.76E-05
    7   -7145.6624386511      1.65E-05
    8   -7145.6624391244      2.55E-06
    9   -7145.6624391300      3.38E-07
   10   -7145.6624391306      9.71E-08
   11   -7145.6624391301      1.38E-08
   12   -7145.6624391300      3.93E-09 Convergence criterion met
 ---------------------------------------
 SCF time:  CPU 22.89 s  wall 23.09 s
 SCF   energy in the final basis set = -7145.6624391300
 Total energy in the final basis set = -7145.6624391300

 --------------------------------------------------------------

                    Orbital Energies (a.u.)
 --------------------------------------------------------------

 Alpha MOs
 -- Occupied --
*******-176.488-165.891-165.891-165.890 -35.985 -31.476 -31.474
-31.472 -23.127 -23.127 -23.125 -23.124 -23.124 -19.192 -19.166
-19.165  -6.536  -4.942  -4.940  -4.933  -2.211  -2.210  -2.203
 -2.203  -2.200  -1.073  -1.019  -0.983  -0.697  -0.548  -0.480
 -0.470  -0.445  -0.377  -0.356  -0.344  -0.335  -0.325
 -- Virtual --
 -0.133  -0.081  -0.067  -0.009   0.076   0.111   0.125   0.134
  0.145   0.152   0.154   0.160   0.174   0.215   0.219   0.229
  0.232   0.258   0.280   0.311   0.373   0.393   0.409   0.500
  0.559   0.636   0.700   0.954   0.972   1.002   1.013   1.018
  1.028   1.032   1.039   1.075   1.212   1.281   1.313   1.334
  1.358   1.434   1.456   1.584   1.986   2.450   2.748   2.773
  2.785   2.788   2.794   2.802   2.805   2.826   2.861   2.891
  3.015   3.050   3.076   3.173   3.754   3.901   3.955   3.962
  4.135   4.141   4.466   4.872   4.889   4.904   4.916   4.932
  4.950   4.971   5.005   5.400   5.900   5.966   6.078  27.846
 28.199  28.230  28.277  28.393  28.409  28.415  28.525  28.536
 49.768  49.778  49.788 127.733 127.764 127.798 151.6181901.781
 --------------------------------------------------------------

          Ground-State Mulliken Net Atomic Charges

     Atom                 Charge (a.u.)
  ----------------------------------------
      1 I                     1.381337
      2 O                    -0.591366
      3 O                    -0.537714
      4 O                    -0.535375
      5 H                     0.283118
  ----------------------------------------
  Sum of atomic charges =    -0.000000

 -----------------------------------------------------------------
                    Cartesian Multipole Moments
 -----------------------------------------------------------------
    Charge (ESU x 10^10)
                -0.0000
    Dipole Moment (Debye)
         X       0.4787      Y       0.4668      Z       3.2945
       Tot       3.3617
    Quadrupole Moments (Debye-Ang)
        XX     -50.5278     XY      -4.4914     YY     -43.8415
        XZ       3.0213     YZ      -2.9135     ZZ     -46.9613
    Octopole Moments (Debye-Ang^2)
       XXX      12.8586    XXY      12.9697    XYY      -7.1638
       YYY      18.8413    XXZ       2.0417    XYZ      -2.8016
       YYZ       1.6723    XZZ      -2.4157    YZZ       8.0596
       ZZZ       5.4404
    Hexadecapole Moments (Debye-Ang^3)
      XXXX    -202.0451   XXXY     -10.6224   XXYY     -64.9285
      XYYY     -21.2076   YYYY    -192.1172   XXXZ      27.3493
      XXYZ      -6.4929   XYYZ       8.6430   YYYZ     -19.7306
      XXZZ     -53.8023   XYZZ       0.1727   YYZZ     -57.2960
      XZZZ      25.9536   YZZZ     -19.8471   ZZZZ    -122.1956
 -----------------------------------------------------------------
 Calculating analytic gradient of the SCF energy
 Gradient of SCF Energy
            1           2           3           4           5
    1  -0.0011844   0.0002826   0.0001864   0.0008481  -0.0001327
    2  -0.0014813   0.0001070   0.0007556   0.0010169  -0.0003983
    3  -0.0000856   0.0007624   0.0000035  -0.0017893   0.0011090
 Max gradient component =       1.789E-03
 RMS gradient           =       8.658E-04
 Gradient time:  CPU 7.90 s  wall 7.90 s
 Geometry Optimization Parameters
   NAtoms,    NIC,     NZ,  NCons,   NDum,   NFix, NCnnct, MaxDiis
        5      20       0       0       0       0       0       0

 Cartesian Hessian Update
 Hessian Updated using BFGS Update


** GEOMETRY OPTIMIZATION IN DELOCALIZED INTERNAL COORDINATES **
   Searching for a Minimum

   Optimization Cycle:   8

                       Coordinates (Angstroms)
     ATOM                X               Y               Z
      1  I         0.1068153289   -0.3485984921    0.2432111982
      2  O        -1.6972803212   -0.5339335515    0.1178395883
      3  O         0.9315477209   -0.7924170365   -1.3065940019
      4  O         0.2188841967    1.6615358987    0.1570224629
      5  H        -0.6921483253    1.9956150814    0.1048501525
   Point Group: c1    Number of degrees of freedom:     9


   Energy is  -7145.662439130

 Hessian Updated using BFGS Update

  9 Hessian modes will be used to form the next step
  Hessian Eigenvalues:
     0.000675    0.116190    0.166543    0.204025    0.242480    0.261481
     0.309218    0.429480    0.535155

 Minimum Search - Taking Simple RFO Step
 Searching for Lamda that Minimizes Along All modes
 Value Taken    Lamda =  -0.00109089
 Calculated Step too Large.  Step scaled by  0.391237
 Step Taken.  Stepsize is  0.300000

                             Maximum     Tolerance    Cnvgd?
         Gradient           0.002115      0.000300      NO
         Displacement       0.235474      0.001200      NO
         Energy change     -0.000490      0.000001      NO


 New Cartesian Coordinates Obtained by Inverse Iteration

 Displacement from previous Coordinates is:  0.241332
 ----------------------------------------------------------------
             Standard Nuclear Orientation (Angstroms)
    I     Atom           X                Y                Z
 ----------------------------------------------------------------
    1      I       0.1156837800    -0.3493972917     0.2476276889
    2      O      -1.6898885849    -0.5316713481     0.1346762405
    3      O       0.9090670404    -0.7732569957    -1.3255615255
    4      O       0.2120986836     1.6584017490     0.2398481090
    5      H      -0.6791423191     1.9781257864     0.0197388871
 ----------------------------------------------------------------
 Nuclear Repulsion Energy =   411.7074974494 hartrees
 There are       39 alpha and       39 beta electrons
 Applying Cartesian multipole field
    Component          Value
    ---------          -----
     (2,0,0)        1.00000E-11
     (0,2,0)        2.00000E-11
     (0,0,2)       -3.00000E-11
 Nucleus-field energy     =     0.0000000020 hartrees
 Requested basis set is 6-311++G(d,p)
 There are 47 shells and 135 basis functions
 A cutoff of  1.0D-11 yielded   1044 shell pairs
 There are      8912 function pairs (     10031 Cartesian)
 Smallest overlap matrix eigenvalue = 2.24E-03
 Guess MOs from SCF MO coefficient file
 Reading MOs from coefficient file
 Reading MOs from coefficient file
 A restricted hybrid HF-DFT SCF calculation will be
 performed using Pulay DIIS extrapolation
 Exchange:     0.2000 Hartree-Fock + 0.0800 Slater + 0.7200 B88
 Correlation:  0.1900 VWN1RPA + 0.8100 LYP
 Using SG-1 standard quadrature grid
 SCF converges when DIIS error is below 1.0E-08
 Geometry optimization detected.  Setting ReadMinima to 0
 Setting SaveMinima to 0
 ---------------------------------------
  Cycle       Energy         DIIS Error
 ---------------------------------------
    1   -7145.6546621104      2.01E-03
    2   -7145.6626335371      3.19E-04
    3   -7145.6621737014      5.98E-04
    4   -7145.6627102770      2.37E-04
    5   -7145.6627762266      1.45E-04
    6   -7145.6628116260      3.47E-05
    7   -7145.6628134062      1.48E-05
    8   -7145.6628137805      2.47E-06
    9   -7145.6628137859      3.09E-07
   10   -7145.6628137866      8.44E-08
   11   -7145.6628137859      1.23E-08
   12   -7145.6628137860      3.51E-09 Convergence criterion met
 ---------------------------------------
 SCF time:  CPU 22.88 s  wall 22.93 s
 SCF   energy in the final basis set = -7145.6628137860
 Total energy in the final basis set = -7145.6628137860

 --------------------------------------------------------------

                    Orbital Energies (a.u.)
 --------------------------------------------------------------

 Alpha MOs
 -- Occupied --
*******-176.488-165.892-165.891-165.890 -35.985 -31.476 -31.474
-31.472 -23.128 -23.127 -23.125 -23.124 -23.124 -19.193 -19.165
-19.164  -6.536  -4.942  -4.940  -4.933  -2.211  -2.210  -2.204
 -2.203  -2.200  -1.074  -1.020  -0.982  -0.697  -0.548  -0.481
 -0.471  -0.444  -0.379  -0.357  -0.343  -0.334  -0.325
 -- Virtual --
 -0.133  -0.081  -0.068  -0.008   0.077   0.111   0.125   0.133
  0.143   0.153   0.154   0.160   0.174   0.212   0.218   0.230
  0.231   0.257   0.281   0.321   0.374   0.395   0.406   0.499
  0.557   0.636   0.701   0.951   0.971   1.005   1.012   1.016
  1.027   1.032   1.040   1.074   1.204   1.287   1.311   1.340
  1.359   1.435   1.457   1.573   1.986   2.451   2.746   2.776
  2.785   2.789   2.795   2.801   2.805   2.831   2.858   2.890
  3.015   3.049   3.078   3.172   3.751   3.902   3.949   3.965
  4.132   4.143   4.466   4.869   4.891   4.905   4.916   4.934
  4.952   4.969   5.006   5.395   5.900   5.969   6.075  27.846
 28.198  28.232  28.276  28.394  28.407  28.416  28.524  28.536
 49.769  49.778  49.790 127.733 127.766 127.797 151.6171901.781
 --------------------------------------------------------------

          Ground-State Mulliken Net Atomic Charges

     Atom                 Charge (a.u.)
  ----------------------------------------
      1 I                     1.382690
      2 O                    -0.591267
      3 O                    -0.542999
      4 O                    -0.531854
      5 H                     0.283431
  ----------------------------------------
  Sum of atomic charges =    -0.000000

 -----------------------------------------------------------------
                    Cartesian Multipole Moments
 -----------------------------------------------------------------
    Charge (ESU x 10^10)
                -0.0000
    Dipole Moment (Debye)
         X       0.6012      Y       0.4159      Z       2.9959
       Tot       3.0838
    Quadrupole Moments (Debye-Ang)
        XX     -50.4344     XY      -4.4471     YY     -43.8221
        XZ       3.2509     YZ      -3.6503     ZZ     -47.1646
    Octopole Moments (Debye-Ang^2)
       XXX      12.5667    XXY      12.6554    XYY      -6.8341
       YYY      18.2193    XXZ       1.3026    XYZ      -2.4320
       YYZ      -0.3585    XZZ      -2.4559    YZZ       7.8542
       ZZZ       4.0752
    Hexadecapole Moments (Debye-Ang^3)
      XXXX    -199.3704   XXXY     -10.6549   XXYY     -64.3548
      XYYY     -20.7566   YYYY    -191.0210   XXXZ      27.3529
      XXYZ      -7.1056   XYYZ       9.1143   YYYZ     -24.0599
      XXZZ     -54.0324   XYZZ       0.2286   YYZZ     -57.8553
      XZZZ      25.8674   YZZZ     -21.9370   ZZZZ    -125.9410
 -----------------------------------------------------------------
 Calculating analytic gradient of the SCF energy
 Gradient of SCF Energy
            1           2           3           4           5
    1  -0.0007437   0.0001416   0.0003223   0.0006458  -0.0003661
    2   0.0001838   0.0003736   0.0002519  -0.0001361  -0.0006732
    3  -0.0006989   0.0007811  -0.0000306  -0.0009692   0.0009175
 Max gradient component =       9.692E-04
 RMS gradient           =       5.667E-04
 Gradient time:  CPU 7.88 s  wall 7.88 s
 Geometry Optimization Parameters
   NAtoms,    NIC,     NZ,  NCons,   NDum,   NFix, NCnnct, MaxDiis
        5      20       0       0       0       0       0       0

 Cartesian Hessian Update
 Hessian Updated using BFGS Update


** GEOMETRY OPTIMIZATION IN DELOCALIZED INTERNAL COORDINATES **
   Searching for a Minimum

   Optimization Cycle:   9

                       Coordinates (Angstroms)
     ATOM                X               Y               Z
      1  I         0.1156837800   -0.3493972917    0.2476276889
      2  O        -1.6898885849   -0.5316713481    0.1346762405
      3  O         0.9090670404   -0.7732569957   -1.3255615255
      4  O         0.2120986836    1.6584017490    0.2398481090
      5  H        -0.6791423191    1.9781257864    0.0197388871
   Point Group: c1    Number of degrees of freedom:     9


   Energy is  -7145.662813786

 Hessian Updated using BFGS Update

  9 Hessian modes will be used to form the next step
  Hessian Eigenvalues:
     0.001102    0.109704    0.167210    0.210249    0.254926    0.272255
     0.309080    0.441232    0.535208

 Minimum Search - Taking Simple RFO Step
 Searching for Lamda that Minimizes Along All modes
 Value Taken    Lamda =  -0.00063280
 Calculated Step too Large.  Step scaled by  0.511018
 Step Taken.  Stepsize is  0.300000

                             Maximum     Tolerance    Cnvgd?
         Gradient           0.001463      0.000300      NO
         Displacement       0.237786      0.001200      NO
         Energy change     -0.000375      0.000001      NO


 New Cartesian Coordinates Obtained by Inverse Iteration

 Displacement from previous Coordinates is:  0.248779
 ----------------------------------------------------------------
             Standard Nuclear Orientation (Angstroms)
    I     Atom           X                Y                Z
 ----------------------------------------------------------------
    1      I       0.1200181647    -0.3499773838     0.2552183537
    2      O      -1.6844946502    -0.5481941908     0.1513757449
    3      O       0.8823148883    -0.7465633633    -1.3420627487
    4      O       0.1930949815     1.6554087469     0.3172893585
    5      H      -0.6431147842     1.9715280911    -0.0654913084
 ----------------------------------------------------------------
 Nuclear Repulsion Energy =   411.7422480204 hartrees
 There are       39 alpha and       39 beta electrons
 Applying Cartesian multipole field
    Component          Value
    ---------          -----
     (2,0,0)        1.00000E-11
     (0,2,0)        2.00000E-11
     (0,0,2)       -3.00000E-11
 Nucleus-field energy     =     0.0000000019 hartrees
 Requested basis set is 6-311++G(d,p)
 There are 47 shells and 135 basis functions
 A cutoff of  1.0D-11 yielded   1045 shell pairs
 There are      8917 function pairs (     10037 Cartesian)
 Smallest overlap matrix eigenvalue = 2.25E-03
 Guess MOs from SCF MO coefficient file
 Reading MOs from coefficient file
 Reading MOs from coefficient file
 A restricted hybrid HF-DFT SCF calculation will be
 performed using Pulay DIIS extrapolation
 Exchange:     0.2000 Hartree-Fock + 0.0800 Slater + 0.7200 B88
 Correlation:  0.1900 VWN1RPA + 0.8100 LYP
 Using SG-1 standard quadrature grid
 SCF converges when DIIS error is below 1.0E-08
 Geometry optimization detected.  Setting ReadMinima to 0
 Setting SaveMinima to 0
 ---------------------------------------
  Cycle       Energy         DIIS Error
 ---------------------------------------
    1   -7145.6548851070      2.05E-03
    2   -7145.6628221978      3.20E-04
    3   -7145.6621642412      6.79E-04
    4   -7145.6629055766      2.34E-04
    5   -7145.6629753287      1.32E-04
    6   -7145.6630047724      3.14E-05
    7   -7145.6630061773      1.45E-05
    8   -7145.6630065361      2.48E-06
    9   -7145.6630065415      3.03E-07
   10   -7145.6630065418      7.51E-08
   11   -7145.6630065409      1.09E-08
   12   -7145.6630065409      3.03E-09 Convergence criterion met
 ---------------------------------------
 SCF time:  CPU 22.88 s  wall 22.98 s
 SCF   energy in the final basis set = -7145.6630065409
 Total energy in the final basis set = -7145.6630065409

 --------------------------------------------------------------

                    Orbital Energies (a.u.)
 --------------------------------------------------------------

 Alpha MOs
 -- Occupied --
*******-176.488-165.892-165.891-165.890 -35.985 -31.476 -31.474
-31.472 -23.128 -23.127 -23.125 -23.124 -23.124 -19.194 -19.165
-19.164  -6.536  -4.943  -4.939  -4.933  -2.211  -2.210  -2.204
 -2.203  -2.200  -1.075  -1.020  -0.981  -0.698  -0.548  -0.482
 -0.471  -0.443  -0.381  -0.357  -0.342  -0.332  -0.326
 -- Virtual --
 -0.132  -0.081  -0.068  -0.008   0.077   0.110   0.125   0.132
  0.142   0.153   0.156   0.161   0.175   0.209   0.218   0.231
  0.233   0.256   0.282   0.329   0.374   0.389   0.405   0.499
  0.556   0.635   0.702   0.950   0.970   1.007   1.013   1.016
  1.027   1.033   1.040   1.075   1.195   1.294   1.311   1.345
  1.364   1.437   1.455   1.554   1.984   2.451   2.744   2.779
  2.785   2.790   2.796   2.802   2.807   2.836   2.856   2.889
  3.015   3.048   3.078   3.171   3.748   3.903   3.945   3.967
  4.131   4.143   4.466   4.867   4.893   4.906   4.916   4.938
  4.956   4.967   5.006   5.390   5.899   5.975   6.071  27.846
 28.198  28.235  28.274  28.395  28.405  28.416  28.524  28.536
 49.770  49.777  49.790 127.733 127.768 127.795 151.6171901.781
 --------------------------------------------------------------

          Ground-State Mulliken Net Atomic Charges

     Atom                 Charge (a.u.)
  ----------------------------------------
      1 I                     1.382786
      2 O                    -0.587756
      3 O                    -0.551026
      4 O                    -0.522877
      5 H                     0.278874
  ----------------------------------------
  Sum of atomic charges =    -0.000000

 -----------------------------------------------------------------
                    Cartesian Multipole Moments
 -----------------------------------------------------------------
    Charge (ESU x 10^10)
                -0.0000
    Dipole Moment (Debye)
         X       0.7747      Y       0.4020      Z       2.7286
       Tot       2.8648
    Quadrupole Moments (Debye-Ang)
        XX     -50.4174     XY      -4.3540     YY     -43.7440
        XZ       3.4546     YZ      -4.3128     ZZ     -47.3118
    Octopole Moments (Debye-Ang^2)
       XXX      12.9240    XXY      12.3316    XYY      -5.9538
       YYY      18.0199    XXZ       0.4655    XYZ      -2.0533
       YYZ      -2.4085    XZZ      -2.2514    YZZ       7.7215
       ZZZ       2.5415
    Hexadecapole Moments (Debye-Ang^3)
      XXXX    -196.4974   XXXY     -11.3153   XXYY     -64.1560
      XYYY     -20.5763   YYYY    -189.7478   XXXZ      27.2914
      XXYZ      -7.4979   XYYZ       9.5469   YYYZ     -27.6546
      XXZZ     -54.2051   XYZZ       0.0418   YYZZ     -58.3671
      XZZZ      25.7555   YZZZ     -23.3474   ZZZZ    -129.9744
 -----------------------------------------------------------------
 Calculating analytic gradient of the SCF energy
 Gradient of SCF Energy
            1           2           3           4           5
    1   0.0001225  -0.0002628   0.0001972   0.0005228  -0.0005796
    2   0.0012909   0.0005970  -0.0001761  -0.0004764  -0.0012354
    3  -0.0009712   0.0006482  -0.0002231   0.0003791   0.0001670
 Max gradient component =       1.291E-03
 RMS gradient           =       6.390E-04
 Gradient time:  CPU 7.88 s  wall 7.88 s
 Geometry Optimization Parameters
   NAtoms,    NIC,     NZ,  NCons,   NDum,   NFix, NCnnct, MaxDiis
        5      20       0       0       0       0       0       0

 Cartesian Hessian Update
 Hessian Updated using BFGS Update


** GEOMETRY OPTIMIZATION IN DELOCALIZED INTERNAL COORDINATES **
   Searching for a Minimum

   Optimization Cycle:  10

                       Coordinates (Angstroms)
     ATOM                X               Y               Z
      1  I         0.1200181647   -0.3499773838    0.2552183537
      2  O        -1.6844946502   -0.5481941908    0.1513757449
      3  O         0.8823148883   -0.7465633633   -1.3420627487
      4  O         0.1930949815    1.6554087469    0.3172893585
      5  H        -0.6431147842    1.9715280911   -0.0654913084
   Point Group: c1    Number of degrees of freedom:     9


   Energy is  -7145.663006541

 Hessian Updated using BFGS Update

  9 Hessian modes will be used to form the next step
  Hessian Eigenvalues:
     0.002632    0.103604    0.168042    0.215578    0.256426    0.271954
     0.309167    0.447259    0.535215

 Minimum Search - Taking Simple RFO Step
 Searching for Lamda that Minimizes Along All modes
 Value Taken    Lamda =  -0.00009983
 Step Taken.  Stepsize is  0.112919

                             Maximum     Tolerance    Cnvgd?
         Gradient           0.003343      0.000300      NO
         Displacement       0.086828      0.001200      NO
         Energy change     -0.000193      0.000001      NO


 New Cartesian Coordinates Obtained by Inverse Iteration

 Displacement from previous Coordinates is:  0.109760
 ----------------------------------------------------------------
             Standard Nuclear Orientation (Angstroms)
    I     Atom           X                Y                Z
 ----------------------------------------------------------------
    1      I       0.1189433861    -0.3498762225     0.2601519264
    2      O      -1.6821574248    -0.5727774222     0.1549021157
    3      O       0.8678910041    -0.7380350425    -1.3466296899
    4      O       0.1828784681     1.6558428601     0.3429535335
    5      H      -0.6197368335     1.9870477272    -0.0950484857
 ----------------------------------------------------------------
 Nuclear Repulsion Energy =   411.5504610783 hartrees
 There are       39 alpha and       39 beta electrons
 Applying Cartesian multipole field
    Component          Value
    ---------          -----
     (2,0,0)        1.00000E-11
     (0,2,0)        2.00000E-11
     (0,0,2)       -3.00000E-11
 Nucleus-field energy     =     0.0000000018 hartrees
 Requested basis set is 6-311++G(d,p)
 There are 47 shells and 135 basis functions
 A cutoff of  1.0D-11 yielded   1044 shell pairs
 There are      8916 function pairs (     10036 Cartesian)
 Smallest overlap matrix eigenvalue = 2.25E-03
 Guess MOs from SCF MO coefficient file
 Reading MOs from coefficient file
 Reading MOs from coefficient file
 A restricted hybrid HF-DFT SCF calculation will be
 performed using Pulay DIIS extrapolation
 Exchange:     0.2000 Hartree-Fock + 0.0800 Slater + 0.7200 B88
 Correlation:  0.1900 VWN1RPA + 0.8100 LYP
 Using SG-1 standard quadrature grid
 SCF converges when DIIS error is below 1.0E-08
 Geometry optimization detected.  Setting ReadMinima to 0
 Setting SaveMinima to 0
 ---------------------------------------
  Cycle       Energy         DIIS Error
 ---------------------------------------
    1   -7145.6616113663      9.34E-04
    2   -7145.6630538636      1.20E-04
    3   -7145.6629318567      2.83E-04
    4   -7145.6630700086      7.91E-05
    5   -7145.6630813749      5.20E-06
    6   -7145.6630813907      4.59E-06
    7   -7145.6630814201      2.26E-06
    8   -7145.6630814285      7.18E-07
    9   -7145.6630814294      2.88E-07
   10   -7145.6630814287      4.43E-08
   11   -7145.6630814289      4.30E-09 Convergence criterion met
 ---------------------------------------
 SCF time:  CPU 20.83 s  wall 20.86 s
 SCF   energy in the final basis set = -7145.6630814289
 Total energy in the final basis set = -7145.6630814289

 --------------------------------------------------------------

                    Orbital Energies (a.u.)
 --------------------------------------------------------------

 Alpha MOs
 -- Occupied --
*******-176.488-165.892-165.891-165.890 -35.985 -31.476 -31.474
-31.472 -23.128 -23.127 -23.125 -23.124 -23.124 -19.194 -19.165
-19.163  -6.536  -4.942  -4.939  -4.933  -2.211  -2.210  -2.204
 -2.203  -2.200  -1.074  -1.020  -0.980  -0.698  -0.549  -0.482
 -0.471  -0.442  -0.382  -0.357  -0.341  -0.331  -0.326
 -- Virtual --
 -0.132  -0.081  -0.068  -0.008   0.077   0.110   0.125   0.133
  0.142   0.153   0.156   0.163   0.175   0.208   0.217   0.231
  0.233   0.255   0.283   0.329   0.373   0.386   0.405   0.500
  0.555   0.634   0.703   0.951   0.969   1.006   1.014   1.017
  1.027   1.034   1.039   1.075   1.195   1.295   1.313   1.347
  1.365   1.439   1.454   1.546   1.982   2.452   2.744   2.780
  2.786   2.791   2.796   2.802   2.807   2.837   2.855   2.889
  3.014   3.047   3.079   3.170   3.748   3.904   3.944   3.967
  4.130   4.142   4.466   4.867   4.893   4.906   4.916   4.938
  4.959   4.967   5.005   5.388   5.898   5.979   6.069  27.845
 28.198  28.237  28.273  28.396  28.404  28.416  28.524  28.535
 49.771  49.776  49.790 127.732 127.770 127.794 151.6171901.780
 --------------------------------------------------------------

          Ground-State Mulliken Net Atomic Charges

     Atom                 Charge (a.u.)
  ----------------------------------------
      1 I                     1.384281
      2 O                    -0.585563
      3 O                    -0.554294
      4 O                    -0.522791
      5 H                     0.278368
  ----------------------------------------
  Sum of atomic charges =    -0.000000

 -----------------------------------------------------------------
                    Cartesian Multipole Moments
 -----------------------------------------------------------------
    Charge (ESU x 10^10)
                -0.0000
    Dipole Moment (Debye)
         X       0.8411      Y       0.4590      Z       2.6518
       Tot       2.8196
    Quadrupole Moments (Debye-Ang)
        XX     -50.4211     XY      -4.3760     YY     -43.6604
        XZ       3.4927     YZ      -4.5544     ZZ     -47.3451
    Octopole Moments (Debye-Ang^2)
       XXX      13.3378    XXY      12.3416    XYY      -5.4645
       YYY      18.6251    XXZ       0.1137    XYZ      -1.9364
       YYZ      -3.1869    XZZ      -2.0657    YZZ       7.7661
       ZZZ       1.8703
    Hexadecapole Moments (Debye-Ang^3)
      XXXX    -194.9780   XXXY     -12.2616   XXYY     -64.3649
      XYYY     -21.3113   YYYY    -189.5367   XXXZ      27.0907
      XXYZ      -7.5748   XYYZ       9.6394   YYYZ     -28.8865
      XXZZ     -54.1774   XYZZ      -0.2689   YYZZ     -58.7412
      XZZZ      25.5286   YZZZ     -23.7075   ZZZZ    -131.4403
 -----------------------------------------------------------------
 Calculating analytic gradient of the SCF energy
 Gradient of SCF Energy
            1           2           3           4           5
    1   0.0006833  -0.0003275  -0.0000993   0.0003156  -0.0005721
    2   0.0013364   0.0002904  -0.0004876  -0.0004610  -0.0006781
    3  -0.0002325   0.0002589  -0.0006620   0.0005495   0.0000861
 Max gradient component =       1.336E-03
 RMS gradient           =       5.574E-04
 Gradient time:  CPU 7.87 s  wall 7.87 s
 Geometry Optimization Parameters
   NAtoms,    NIC,     NZ,  NCons,   NDum,   NFix, NCnnct, MaxDiis
        5      20       0       0       0       0       0       0

 Cartesian Hessian Update
 Hessian Updated using BFGS Update


** GEOMETRY OPTIMIZATION IN DELOCALIZED INTERNAL COORDINATES **
   Searching for a Minimum

   Optimization Cycle:  11

                       Coordinates (Angstroms)
     ATOM                X               Y               Z
      1  I         0.1189433861   -0.3498762225    0.2601519264
      2  O        -1.6821574248   -0.5727774222    0.1549021157
      3  O         0.8678910041   -0.7380350425   -1.3466296899
      4  O         0.1828784681    1.6558428601    0.3429535335
      5  H        -0.6197368335    1.9870477272   -0.0950484857
   Point Group: c1    Number of degrees of freedom:     9


   Energy is  -7145.663081429

 Hessian Updated using BFGS Update

  9 Hessian modes will be used to form the next step
  Hessian Eigenvalues:
     0.001942    0.101064    0.166570    0.181002    0.234531    0.268428
     0.308678    0.429239    0.535810

 Minimum Search - Taking Simple RFO Step
 Searching for Lamda that Minimizes Along All modes
 Value Taken    Lamda =  -0.00009028
 Step Taken.  Stepsize is  0.138097

                             Maximum     Tolerance    Cnvgd?
         Gradient           0.002388      0.000300      NO
         Displacement       0.106561      0.001200      NO
         Energy change     -0.000075      0.000001      NO


 New Cartesian Coordinates Obtained by Inverse Iteration

 Displacement from previous Coordinates is:  0.149369
 ----------------------------------------------------------------
             Standard Nuclear Orientation (Angstroms)
    I     Atom           X                Y                Z
 ----------------------------------------------------------------
    1      I       0.1116216240    -0.3523388455     0.2677037710
    2      O      -1.6823819774    -0.6088091131     0.1629660109
    3      O       0.8509301844    -0.7162263817    -1.3500385443
    4      O       0.1709587282     1.6545536660     0.3694421320
    5      H      -0.5833099592     2.0050225743    -0.1337439696
 ----------------------------------------------------------------
 Nuclear Repulsion Energy =   411.4612441699 hartrees
 There are       39 alpha and       39 beta electrons
 Applying Cartesian multipole field
    Component          Value
    ---------          -----
     (2,0,0)        1.00000E-11
     (0,2,0)        2.00000E-11
     (0,0,2)       -3.00000E-11
 Nucleus-field energy     =     0.0000000018 hartrees
 Requested basis set is 6-311++G(d,p)
 There are 47 shells and 135 basis functions
 A cutoff of  1.0D-11 yielded   1047 shell pairs
 There are      8959 function pairs (     10087 Cartesian)
 Smallest overlap matrix eigenvalue = 2.26E-03
 Guess MOs from SCF MO coefficient file
 Reading MOs from coefficient file
 Reading MOs from coefficient file
 A restricted hybrid HF-DFT SCF calculation will be
 performed using Pulay DIIS extrapolation
 Exchange:     0.2000 Hartree-Fock + 0.0800 Slater + 0.7200 B88
 Correlation:  0.1900 VWN1RPA + 0.8100 LYP
 Using SG-1 standard quadrature grid
 SCF converges when DIIS error is below 1.0E-08
 Geometry optimization detected.  Setting ReadMinima to 0
 Setting SaveMinima to 0
 ---------------------------------------
  Cycle       Energy         DIIS Error
 ---------------------------------------
    1   -7145.6620054533      1.28E-03
    2   -7145.6630786372      1.64E-04
    3   -7145.6628012722      4.20E-04
    4   -7145.6631167584      8.90E-05
    5   -7145.6631302497      2.11E-05
    6   -7145.6631308644      9.72E-06
    7   -7145.6631309785      5.38E-06
    8   -7145.6631310265      1.10E-06
    9   -7145.6631310289      1.83E-07
   10   -7145.6631310289      5.06E-08
   11   -7145.6631310296      7.26E-09 Convergence criterion met
 ---------------------------------------
 SCF time:  CPU 21.05 s  wall 21.06 s
 SCF   energy in the final basis set = -7145.6631310296
 Total energy in the final basis set = -7145.6631310296

 --------------------------------------------------------------

                    Orbital Energies (a.u.)
 --------------------------------------------------------------

 Alpha MOs
 -- Occupied --
*******-176.488-165.891-165.890-165.890 -35.985 -31.476 -31.474
-31.471 -23.127 -23.127 -23.125 -23.124 -23.123 -19.194 -19.164
-19.163  -6.536  -4.942  -4.939  -4.933  -2.211  -2.210  -2.203
 -2.203  -2.199  -1.073  -1.020  -0.979  -0.698  -0.549  -0.481
 -0.470  -0.441  -0.382  -0.357  -0.340  -0.331  -0.326
 -- Virtual --
 -0.131  -0.082  -0.068  -0.009   0.077   0.110   0.125   0.133
  0.142   0.154   0.156   0.164   0.176   0.207   0.216   0.232
  0.234   0.255   0.285   0.328   0.372   0.383   0.406   0.501
  0.555   0.634   0.704   0.951   0.969   1.005   1.016   1.018
  1.027   1.034   1.039   1.075   1.195   1.295   1.318   1.350
  1.367   1.438   1.452   1.537   1.982   2.452   2.744   2.781
  2.787   2.791   2.797   2.803   2.807   2.838   2.855   2.889
  3.014   3.047   3.080   3.170   3.748   3.905   3.945   3.966
  4.130   4.140   4.465   4.868   4.893   4.906   4.917   4.940
  4.961   4.967   5.003   5.388   5.897   5.983   6.068  27.845
 28.198  28.239  28.272  28.397  28.404  28.416  28.525  28.535
 49.771  49.776  49.789 127.732 127.772 127.793 151.6171901.780
 --------------------------------------------------------------

          Ground-State Mulliken Net Atomic Charges

     Atom                 Charge (a.u.)
  ----------------------------------------
      1 I                     1.386503
      2 O                    -0.582184
      3 O                    -0.558742
      4 O                    -0.522571
      5 H                     0.276994
  ----------------------------------------
  Sum of atomic charges =     0.000000

 -----------------------------------------------------------------
                    Cartesian Multipole Moments
 -----------------------------------------------------------------
    Charge (ESU x 10^10)
                 0.0000
    Dipole Moment (Debye)
         X       0.9006      Y       0.5015      Z       2.5623
       Tot       2.7619
    Quadrupole Moments (Debye-Ang)
        XX     -50.4670     XY      -4.3986     YY     -43.5266
        XZ       3.5398     YZ      -4.8010     ZZ     -47.3631
    Octopole Moments (Debye-Ang^2)
       XXX      14.3580    XXY      12.3774    XYY      -4.5822
       YYY      19.4786    XXZ      -0.3777    XYZ      -1.7899
       YYZ      -4.2327    XZZ      -1.6902    YZZ       7.8459
       ZZZ       0.9132
    Hexadecapole Moments (Debye-Ang^3)
      XXXX    -193.4879   XXXY     -14.0343   XXYY     -64.7356
      XYYY     -22.5485   YYYY    -188.9411   XXXZ      27.0622
      XXYZ      -7.4174   XYYZ       9.8082   YYYZ     -29.7648
      XXZZ     -54.1328   XYZZ      -0.8635   YYZZ     -59.0783
      XZZZ      25.4505   YZZZ     -23.4695   ZZZZ    -133.0945
 -----------------------------------------------------------------
 Calculating analytic gradient of the SCF energy
 Gradient of SCF Energy
            1           2           3           4           5
    1  -0.0006097   0.0010776  -0.0003791   0.0001759  -0.0002647
    2   0.0004538  -0.0000115  -0.0002585   0.0000508  -0.0002347
    3   0.0004407   0.0000485  -0.0008952   0.0002397   0.0001662
 Max gradient component =       1.078E-03
 RMS gradient           =       4.613E-04
 Gradient time:  CPU 7.86 s  wall 7.86 s
 Geometry Optimization Parameters
   NAtoms,    NIC,     NZ,  NCons,   NDum,   NFix, NCnnct, MaxDiis
        5      20       0       0       0       0       0       0

 Cartesian Hessian Update
 Hessian Updated using BFGS Update


** GEOMETRY OPTIMIZATION IN DELOCALIZED INTERNAL COORDINATES **
   Searching for a Minimum

   Optimization Cycle:  12

                       Coordinates (Angstroms)
     ATOM                X               Y               Z
      1  I         0.1116216240   -0.3523388455    0.2677037710
      2  O        -1.6823819774   -0.6088091131    0.1629660109
      3  O         0.8509301844   -0.7162263817   -1.3500385443
      4  O         0.1709587282    1.6545536660    0.3694421320
      5  H        -0.5833099592    2.0050225743   -0.1337439696
   Point Group: c1    Number of degrees of freedom:     9


   Energy is  -7145.663131030

 Hessian Updated using BFGS Update

  9 Hessian modes will be used to form the next step
  Hessian Eigenvalues:
     0.001961    0.096333    0.150792    0.177902    0.234741    0.289863
     0.310249    0.417077    0.535711

 Minimum Search - Taking Simple RFO Step
 Searching for Lamda that Minimizes Along All modes
 Value Taken    Lamda =  -0.00001358
 Step Taken.  Stepsize is  0.022841

                             Maximum     Tolerance    Cnvgd?
         Gradient           0.001061      0.000300      NO
         Displacement       0.016870      0.001200      NO
         Energy change     -0.000050      0.000001      NO


 New Cartesian Coordinates Obtained by Inverse Iteration

 Displacement from previous Coordinates is:  0.031686
 ----------------------------------------------------------------
             Standard Nuclear Orientation (Angstroms)
    I     Atom           X                Y                Z
 ----------------------------------------------------------------
    1      I       0.1091501487    -0.3536321015     0.2683447975
    2      O      -1.6856302951    -0.6171462650     0.1665371921
    3      O       0.8500358614    -0.7094561679    -1.3500454411
    4      O       0.1697696709     1.6534832811     0.3721231113
    5      H      -0.5755067859     2.0089531534    -0.1406302599
 ----------------------------------------------------------------
 Nuclear Repulsion Energy =   411.3147563571 hartrees
 There are       39 alpha and       39 beta electrons
 Applying Cartesian multipole field
    Component          Value
    ---------          -----
     (2,0,0)        1.00000E-11
     (0,2,0)        2.00000E-11
     (0,0,2)       -3.00000E-11
 Nucleus-field energy     =     0.0000000018 hartrees
 Requested basis set is 6-311++G(d,p)
 There are 47 shells and 135 basis functions
 A cutoff of  1.0D-11 yielded   1045 shell pairs
 There are      8919 function pairs (     10039 Cartesian)
 Smallest overlap matrix eigenvalue = 2.26E-03
 Guess MOs from SCF MO coefficient file
 Reading MOs from coefficient file
 Reading MOs from coefficient file
 A restricted hybrid HF-DFT SCF calculation will be
 performed using Pulay DIIS extrapolation
 Exchange:     0.2000 Hartree-Fock + 0.0800 Slater + 0.7200 B88
 Correlation:  0.1900 VWN1RPA + 0.8100 LYP
 Using SG-1 standard quadrature grid
 SCF converges when DIIS error is below 1.0E-08
 Geometry optimization detected.  Setting ReadMinima to 0
 Setting SaveMinima to 0
 ---------------------------------------
  Cycle       Energy         DIIS Error
 ---------------------------------------
    1   -7145.6624074746      3.04E-04
    2   -7145.6631369115      3.58E-05
    3   -7145.6631283726      7.81E-05
    4   -7145.6631379389      2.79E-05
    5   -7145.6631391515      1.24E-05
    6   -7145.6631394057      1.41E-06
    7   -7145.6631394009      2.10E-06
    8   -7145.6631394092      2.84E-07
    9   -7145.6631394097      6.16E-08
   10   -7145.6631394092      1.09E-08
   11   -7145.6631394091      1.33E-09 Convergence criterion met
 ---------------------------------------
 SCF time:  CPU 20.29 s  wall 20.38 s
 SCF   energy in the final basis set = -7145.6631394091
 Total energy in the final basis set = -7145.6631394091

 --------------------------------------------------------------

                    Orbital Energies (a.u.)
 --------------------------------------------------------------

 Alpha MOs
 -- Occupied --
*******-176.488-165.891-165.890-165.890 -35.985 -31.476 -31.474
-31.471 -23.127 -23.127 -23.125 -23.124 -23.123 -19.194 -19.164
-19.163  -6.536  -4.942  -4.939  -4.933  -2.211  -2.210  -2.203
 -2.203  -2.199  -1.073  -1.020  -0.979  -0.698  -0.549  -0.481
 -0.470  -0.440  -0.382  -0.357  -0.340  -0.331  -0.326
 -- Virtual --
 -0.131  -0.082  -0.068  -0.009   0.077   0.110   0.125   0.133
  0.141   0.154   0.156   0.165   0.176   0.207   0.216   0.232
  0.235   0.255   0.285   0.328   0.371   0.383   0.406   0.502
  0.555   0.634   0.703   0.951   0.969   1.004   1.016   1.017
  1.027   1.035   1.039   1.075   1.196   1.295   1.319   1.350
  1.368   1.438   1.452   1.535   1.982   2.453   2.744   2.781
  2.787   2.791   2.797   2.803   2.807   2.838   2.855   2.889
  3.013   3.047   3.080   3.169   3.748   3.905   3.945   3.965
  4.131   4.140   4.464   4.868   4.894   4.907   4.917   4.941
  4.960   4.967   5.002   5.388   5.897   5.982   6.068  27.845
 28.197  28.239  28.272  28.397  28.404  28.416  28.525  28.534
 49.771  49.776  49.788 127.732 127.772 127.793 151.6161901.780
 --------------------------------------------------------------

          Ground-State Mulliken Net Atomic Charges

     Atom                 Charge (a.u.)
  ----------------------------------------
      1 I                     1.385652
      2 O                    -0.580871
      3 O                    -0.558974
      4 O                    -0.522670
      5 H                     0.276864
  ----------------------------------------
  Sum of atomic charges =    -0.000000

 -----------------------------------------------------------------
                    Cartesian Multipole Moments
 -----------------------------------------------------------------
    Charge (ESU x 10^10)
                -0.0000
    Dipole Moment (Debye)
         X       0.9096      Y       0.5070      Z       2.5377
       Tot       2.7430
    Quadrupole Moments (Debye-Ang)
        XX     -50.5066     XY      -4.4156     YY     -43.4848
        XZ       3.5548     YZ      -4.8191     ZZ     -47.3656
    Octopole Moments (Debye-Ang^2)
       XXX      14.6868    XXY      12.4195    XYY      -4.3696
       YYY      19.7366    XXZ      -0.4631    XYZ      -1.7698
       YYZ      -4.4122    XZZ      -1.5878    YZZ       7.8802
       ZZZ       0.7649
    Hexadecapole Moments (Debye-Ang^3)
      XXXX    -193.8358   XXXY     -14.5633   XXYY     -64.9143
      XYYY     -22.9474   YYYY    -188.6646   XXXZ      27.2031
      XXYZ      -7.3167   XYYZ       9.8812   YYYZ     -29.7017
      XXZZ     -54.1951   XYZZ      -1.0377   YYZZ     -59.0926
      XZZZ      25.5852   YZZZ     -23.2346   ZZZZ    -133.2590
 -----------------------------------------------------------------
 Calculating analytic gradient of the SCF energy
 Gradient of SCF Energy
            1           2           3           4           5
    1   0.0002763   0.0000468  -0.0003578   0.0002120  -0.0001772
    2   0.0002186  -0.0002566  -0.0000025   0.0001443  -0.0001039
    3   0.0001900   0.0001215  -0.0005897   0.0000541   0.0002240
 Max gradient component =       5.897E-04
 RMS gradient           =       2.422E-04
 Gradient time:  CPU 7.86 s  wall 7.86 s
 Geometry Optimization Parameters
   NAtoms,    NIC,     NZ,  NCons,   NDum,   NFix, NCnnct, MaxDiis
        5      20       0       0       0       0       0       0

 Cartesian Hessian Update
 Hessian Updated using BFGS Update


** GEOMETRY OPTIMIZATION IN DELOCALIZED INTERNAL COORDINATES **
   Searching for a Minimum

   Optimization Cycle:  13

                       Coordinates (Angstroms)
     ATOM                X               Y               Z
      1  I         0.1091501487   -0.3536321015    0.2683447975
      2  O        -1.6856302951   -0.6171462650    0.1665371921
      3  O         0.8500358614   -0.7094561679   -1.3500454411
      4  O         0.1697696709    1.6534832811    0.3721231113
      5  H        -0.5755067859    2.0089531534   -0.1406302599
   Point Group: c1    Number of degrees of freedom:     9


   Energy is  -7145.663139409

 Hessian Updated using BFGS Update

  9 Hessian modes will be used to form the next step
  Hessian Eigenvalues:
     0.001759    0.100001    0.122717    0.178640    0.234913    0.304821
     0.313794    0.392250    0.535720

 Minimum Search - Taking Simple RFO Step
 Searching for Lamda that Minimizes Along All modes
 Value Taken    Lamda =  -0.00000411
 Step Taken.  Stepsize is  0.024888

                             Maximum     Tolerance    Cnvgd?
         Gradient           0.000497      0.000300      NO
         Displacement       0.018488      0.001200      NO
         Energy change     -0.000008      0.000001      NO


 New Cartesian Coordinates Obtained by Inverse Iteration

 Displacement from previous Coordinates is:  0.026142
 ----------------------------------------------------------------
             Standard Nuclear Orientation (Angstroms)
    I     Atom           X                Y                Z
 ----------------------------------------------------------------
    1      I       0.1073897351    -0.3549441023     0.2687066816
    2      O      -1.6868946022    -0.6210108613     0.1700247339
    3      O       0.8492375924    -0.7035161573    -1.3506561500
    4      O       0.1670874962     1.6517968644     0.3761154354
    5      H      -0.5690016215     2.0098761564    -0.1478613009
 ----------------------------------------------------------------
 Nuclear Repulsion Energy =   411.3499830140 hartrees
 There are       39 alpha and       39 beta electrons
 Applying Cartesian multipole field
    Component          Value
    ---------          -----
     (2,0,0)        1.00000E-11
     (0,2,0)        2.00000E-11
     (0,0,2)       -3.00000E-11
 Nucleus-field energy     =     0.0000000018 hartrees
 Requested basis set is 6-311++G(d,p)
 There are 47 shells and 135 basis functions
 A cutoff of  1.0D-11 yielded   1045 shell pairs
 There are      8919 function pairs (     10039 Cartesian)
 Smallest overlap matrix eigenvalue = 2.26E-03
 Guess MOs from SCF MO coefficient file
 Reading MOs from coefficient file
 Reading MOs from coefficient file
 A restricted hybrid HF-DFT SCF calculation will be
 performed using Pulay DIIS extrapolation
 Exchange:     0.2000 Hartree-Fock + 0.0800 Slater + 0.7200 B88
 Correlation:  0.1900 VWN1RPA + 0.8100 LYP
 Using SG-1 standard quadrature grid
 SCF converges when DIIS error is below 1.0E-08
 Geometry optimization detected.  Setting ReadMinima to 0
 Setting SaveMinima to 0
 ---------------------------------------
  Cycle       Energy         DIIS Error
 ---------------------------------------
    1   -7145.6634863157      2.24E-04
    2   -7145.6631399975      3.00E-05
    3   -7145.6631314786      7.44E-05
    4   -7145.6631412479      1.73E-05
    5   -7145.6631415886      1.06E-05
    6   -7145.6631417867      1.97E-06
    7   -7145.6631417902      1.48E-06
    8   -7145.6631417945      1.28E-07
    9   -7145.6631417941      3.07E-08
   10   -7145.6631417941      8.46E-09 Convergence criterion met
 ---------------------------------------
 SCF time:  CPU 18.80 s  wall 18.85 s
 SCF   energy in the final basis set = -7145.6631417941
 Total energy in the final basis set = -7145.6631417941

 --------------------------------------------------------------

                    Orbital Energies (a.u.)
 --------------------------------------------------------------

 Alpha MOs
 -- Occupied --
*******-176.488-165.891-165.890-165.890 -35.985 -31.476 -31.474
-31.471 -23.127 -23.127 -23.125 -23.124 -23.123 -19.194 -19.164
-19.163  -6.536  -4.942  -4.939  -4.933  -2.211  -2.210  -2.203
 -2.203  -2.199  -1.073  -1.020  -0.979  -0.698  -0.549  -0.481
 -0.470  -0.440  -0.382  -0.357  -0.340  -0.331  -0.326
 -- Virtual --
 -0.131  -0.081  -0.068  -0.009   0.078   0.110   0.125   0.133
  0.141   0.154   0.156   0.165   0.176   0.207   0.216   0.232
  0.235   0.255   0.285   0.327   0.371   0.383   0.406   0.502
  0.555   0.634   0.703   0.951   0.969   1.004   1.016   1.017
  1.027   1.035   1.039   1.075   1.196   1.294   1.320   1.351
  1.368   1.438   1.451   1.534   1.982   2.453   2.744   2.781
  2.787   2.791   2.796   2.803   2.807   2.838   2.855   2.889
  3.013   3.047   3.080   3.169   3.748   3.905   3.946   3.965
  4.131   4.140   4.464   4.868   4.894   4.906   4.917   4.941
  4.960   4.968   5.002   5.388   5.897   5.982   6.068  27.845
 28.197  28.239  28.272  28.397  28.404  28.416  28.525  28.534
 49.771  49.776  49.788 127.732 127.772 127.793 151.6161901.780
 --------------------------------------------------------------

          Ground-State Mulliken Net Atomic Charges

     Atom                 Charge (a.u.)
  ----------------------------------------
      1 I                     1.385660
      2 O                    -0.580218
      3 O                    -0.559565
      4 O                    -0.522381
      5 H                     0.276503
  ----------------------------------------
  Sum of atomic charges =    -0.000000

 -----------------------------------------------------------------
                    Cartesian Multipole Moments
 -----------------------------------------------------------------
    Charge (ESU x 10^10)
                -0.0000
    Dipole Moment (Debye)
         X       0.9191      Y       0.5010      Z       2.5125
       Tot       2.7218
    Quadrupole Moments (Debye-Ang)
        XX     -50.5312     XY      -4.4043     YY     -43.4496
        XZ       3.5736     YZ      -4.8470     ZZ     -47.3710
    Octopole Moments (Debye-Ang^2)
       XXX      14.9166    XXY      12.4260    XYY      -4.1892
       YYY      19.8700    XXZ      -0.5369    XYZ      -1.7459
       YYZ      -4.5836    XZZ      -1.5168    YZZ       7.9020
       ZZZ       0.6463
    Hexadecapole Moments (Debye-Ang^3)
      XXXX    -193.8917   XXXY     -14.8058   XXYY     -64.9737
      XYYY     -23.0292   YYYY    -188.2933   XXXZ      27.3404
      XXYZ      -7.2550   XYYZ       9.9564   YYYZ     -29.7251
      XXZZ     -54.2289   XYZZ      -1.1157   YYZZ     -59.0770
      XZZZ      25.7277   YZZZ     -23.0918   ZZZZ    -133.5086
 -----------------------------------------------------------------
 Calculating analytic gradient of the SCF energy
 Gradient of SCF Energy
            1           2           3           4           5
    1   0.0000556   0.0002162  -0.0002879   0.0001434  -0.0001274
    2  -0.0000432  -0.0001581   0.0001799   0.0000693  -0.0000479
    3  -0.0000989   0.0002964  -0.0003896  -0.0000390   0.0002310
 Max gradient component =       3.896E-04
 RMS gradient           =       1.898E-04
 Gradient time:  CPU 7.84 s  wall 7.85 s
 Geometry Optimization Parameters
   NAtoms,    NIC,     NZ,  NCons,   NDum,   NFix, NCnnct, MaxDiis
        5      20       0       0       0       0       0       0

 Cartesian Hessian Update
 Hessian Updated using BFGS Update


** GEOMETRY OPTIMIZATION IN DELOCALIZED INTERNAL COORDINATES **
   Searching for a Minimum

   Optimization Cycle:  14

                       Coordinates (Angstroms)
     ATOM                X               Y               Z
      1  I         0.1073897351   -0.3549441023    0.2687066816
      2  O        -1.6868946022   -0.6210108613    0.1700247339
      3  O         0.8492375924   -0.7035161573   -1.3506561500
      4  O         0.1670874962    1.6517968644    0.3761154354
      5  H        -0.5690016215    2.0098761564   -0.1478613009
   Point Group: c1    Number of degrees of freedom:     9


   Energy is  -7145.663141794

 Hessian Updated using BFGS Update

  9 Hessian modes will be used to form the next step
  Hessian Eigenvalues:
     0.001384    0.100809    0.137025    0.183955    0.212537    0.302854
     0.318404    0.391358    0.535722

 Minimum Search - Taking Simple RFO Step
 Searching for Lamda that Minimizes Along All modes
 Value Taken    Lamda =   0.00000000
 Step Taken.  Stepsize is  0.016917

                             Maximum     Tolerance    Cnvgd?
         Gradient           0.000153      0.000300     YES
         Displacement       0.013019      0.001200      NO
         Energy change     -0.000002      0.000001      NO


 New Cartesian Coordinates Obtained by Inverse Iteration

 Displacement from previous Coordinates is:  0.014820
 ----------------------------------------------------------------
             Standard Nuclear Orientation (Angstroms)
    I     Atom           X                Y                Z
 ----------------------------------------------------------------
    1      I       0.1070844310    -0.3551810880     0.2688638348
    2      O      -1.6871410233    -0.6230738753     0.1715574506
    3      O       0.8482665261    -0.7013472762    -1.3513601315
    4      O       0.1648420333     1.6512362029     0.3793639341
    5      H      -0.5652333671     2.0105679366    -0.1520956879
 ----------------------------------------------------------------
 Nuclear Repulsion Energy =   411.3438541240 hartrees
 There are       39 alpha and       39 beta electrons
 Applying Cartesian multipole field
    Component          Value
    ---------          -----
     (2,0,0)        1.00000E-11
     (0,2,0)        2.00000E-11
     (0,0,2)       -3.00000E-11
 Nucleus-field energy     =     0.0000000018 hartrees
 Requested basis set is 6-311++G(d,p)
 There are 47 shells and 135 basis functions
 A cutoff of  1.0D-11 yielded   1045 shell pairs
 There are      8919 function pairs (     10039 Cartesian)
 Smallest overlap matrix eigenvalue = 2.26E-03
 Guess MOs from SCF MO coefficient file
 Reading MOs from coefficient file
 Reading MOs from coefficient file
 A restricted hybrid HF-DFT SCF calculation will be
 performed using Pulay DIIS extrapolation
 Exchange:     0.2000 Hartree-Fock + 0.0800 Slater + 0.7200 B88
 Correlation:  0.1900 VWN1RPA + 0.8100 LYP
 Using SG-1 standard quadrature grid
 SCF converges when DIIS error is below 1.0E-08
 Geometry optimization detected.  Setting ReadMinima to 0
 Setting SaveMinima to 0
 ---------------------------------------
  Cycle       Energy         DIIS Error
 ---------------------------------------
    1   -7145.6631624653      1.20E-04
    2   -7145.6631416216      1.73E-05
    3   -7145.6631394880      3.80E-05
    4   -7145.6631419007      1.22E-05
    5   -7145.6631420870      6.92E-06
    6   -7145.6631421694      1.42E-06
    7   -7145.6631421723      8.10E-07
    8   -7145.6631421729      4.61E-08
    9   -7145.6631421731      1.43E-08
   10   -7145.6631421730      4.52E-09 Convergence criterion met
 ---------------------------------------
 SCF time:  CPU 18.47 s  wall 18.56 s
 SCF   energy in the final basis set = -7145.6631421730
 Total energy in the final basis set = -7145.6631421730

 --------------------------------------------------------------

                    Orbital Energies (a.u.)
 --------------------------------------------------------------

 Alpha MOs
 -- Occupied --
*******-176.488-165.891-165.890-165.890 -35.985 -31.476 -31.474
-31.471 -23.127 -23.127 -23.125 -23.124 -23.123 -19.194 -19.164
-19.163  -6.536  -4.942  -4.939  -4.933  -2.211  -2.210  -2.203
 -2.203  -2.199  -1.073  -1.020  -0.979  -0.698  -0.549  -0.481
 -0.470  -0.440  -0.382  -0.357  -0.340  -0.331  -0.326
 -- Virtual --
 -0.131  -0.081  -0.068  -0.009   0.078   0.110   0.125   0.133
  0.141   0.154   0.156   0.165   0.176   0.207   0.216   0.232
  0.235   0.255   0.286   0.327   0.370   0.382   0.406   0.502
  0.555   0.634   0.703   0.951   0.969   1.004   1.016   1.017
  1.027   1.035   1.039   1.075   1.196   1.294   1.320   1.351
  1.368   1.438   1.451   1.533   1.981   2.453   2.744   2.781
  2.787   2.791   2.796   2.803   2.807   2.838   2.854   2.889
  3.013   3.047   3.080   3.169   3.748   3.905   3.945   3.965
  4.131   4.140   4.464   4.868   4.894   4.907   4.917   4.941
  4.960   4.968   5.002   5.388   5.897   5.983   6.068  27.845
 28.197  28.240  28.272  28.397  28.404  28.416  28.525  28.534
 49.771  49.776  49.788 127.732 127.772 127.793 151.6161901.780
 --------------------------------------------------------------

          Ground-State Mulliken Net Atomic Charges

     Atom                 Charge (a.u.)
  ----------------------------------------
      1 I                     1.385523
      2 O                    -0.579902
      3 O                    -0.559846
      4 O                    -0.522088
      5 H                     0.276313
  ----------------------------------------
  Sum of atomic charges =    -0.000000

 -----------------------------------------------------------------
                    Cartesian Multipole Moments
 -----------------------------------------------------------------
    Charge (ESU x 10^10)
                -0.0000
    Dipole Moment (Debye)
         X       0.9310      Y       0.5028      Z       2.4970
       Tot       2.7120
    Quadrupole Moments (Debye-Ang)
        XX     -50.5408     XY      -4.3937     YY     -43.4359
        XZ       3.5832     YZ      -4.8718     ZZ     -47.3762
    Octopole Moments (Debye-Ang^2)
       XXX      15.0031    XXY      12.4193    XYY      -4.0947
       YYY      19.9246    XXZ      -0.5784    XYZ      -1.7322
       YYZ      -4.6848    XZZ      -1.4871    YZZ       7.9088
       ZZZ       0.5831
    Hexadecapole Moments (Debye-Ang^3)
      XXXX    -193.8304   XXXY     -14.8781   XXYY     -65.0036
      XYYY     -23.0190   YYYY    -188.1514   XXXZ      27.3853
      XXYZ      -7.2498   XYYZ       9.9911   YYYZ     -29.8380
      XXZZ     -54.2490   XYZZ      -1.1403   YYZZ     -59.0892
      XZZZ      25.7794   YZZZ     -23.0955   ZZZZ    -133.7033
 -----------------------------------------------------------------
 Calculating analytic gradient of the SCF energy
 Gradient of SCF Energy
            1           2           3           4           5
    1   0.0001967   0.0001194  -0.0002759   0.0000713  -0.0001115
    2  -0.0000252  -0.0001265   0.0001791  -0.0000103  -0.0000171
    3  -0.0001883   0.0003274  -0.0003401  -0.0000244   0.0002254
 Max gradient component =       3.401E-04
 RMS gradient           =       1.836E-04
 Gradient time:  CPU 7.85 s  wall 7.85 s
 Geometry Optimization Parameters
   NAtoms,    NIC,     NZ,  NCons,   NDum,   NFix, NCnnct, MaxDiis
        5      20       0       0       0       0       0       0

 Cartesian Hessian Update
 Hessian Updated using BFGS Update


** GEOMETRY OPTIMIZATION IN DELOCALIZED INTERNAL COORDINATES **
   Searching for a Minimum

   Optimization Cycle:  15

                       Coordinates (Angstroms)
     ATOM                X               Y               Z
      1  I         0.1070844310   -0.3551810880    0.2688638348
      2  O        -1.6871410233   -0.6230738753    0.1715574506
      3  O         0.8482665261   -0.7013472762   -1.3513601315
      4  O         0.1648420333    1.6512362029    0.3793639341
      5  H        -0.5652333671    2.0105679366   -0.1520956879
   Point Group: c1    Number of degrees of freedom:     9


   Energy is  -7145.663142173

 Hessian Updated using BFGS Update

  9 Hessian modes will be used to form the next step
  Hessian Eigenvalues:
     0.000972    0.100453    0.138067    0.184208    0.226095    0.302209
     0.324389    0.396136    0.535743

 Minimum Search - Taking Simple RFO Step
 Searching for Lamda that Minimizes Along All modes
 Value Taken    Lamda =   0.00000000
 Step Taken.  Stepsize is  0.008811

                             Maximum     Tolerance    Cnvgd?
         Gradient           0.000031      0.000300     YES
         Displacement       0.006942      0.001200      NO
         Energy change     -0.000000      0.000001     YES


                       Distance Matrix (Angstroms)
             I (  1)   O (  2)   O (  3)   O (  4)
   O (  2)  1.816722
   O (  3)  1.815023  2.958665
   O (  4)  2.010288  2.940325  2.999521
   H (  5)  2.495193  2.880885  3.284920  0.971894

 Final energy is   -7145.6631421729580     


 ******************************
 **  OPTIMIZATION CONVERGED  **
 ******************************

                       Coordinates (Angstroms)
     ATOM                X               Y               Z
      1  I         0.1070844310   -0.3551810880    0.2688638348
      2  O        -1.6871410233   -0.6230738753    0.1715574506
      3  O         0.8482665261   -0.7013472762   -1.3513601315
      4  O         0.1648420333    1.6512362029    0.3793639341
      5  H        -0.5652333671    2.0105679366   -0.1520956879

Z-matrix Print:
$molecule
0 1
I 
O  1 1.815023
O  1 1.816722 2 109.108981
O  1 2.010288 2 103.161163 3 -105.962763 0
H  4 0.971894 1 108.504015 2 78.560917 0
$end


 --------------------------------------------------------------

                    Orbital Energies (a.u.)
 --------------------------------------------------------------

 Alpha MOs
 -- Occupied --
*******-176.488-165.891-165.890-165.890 -35.985 -31.476 -31.474
-31.471 -23.127 -23.127 -23.125 -23.124 -23.123 -19.194 -19.164
-19.163  -6.536  -4.942  -4.939  -4.933  -2.211  -2.210  -2.203
 -2.203  -2.199  -1.073  -1.020  -0.979  -0.698  -0.549  -0.481
 -0.470  -0.440  -0.382  -0.357  -0.340  -0.331  -0.326
 -- Virtual --
 -0.131  -0.081  -0.068  -0.009   0.078   0.110   0.125   0.133
  0.141   0.154   0.156   0.165   0.176   0.207   0.216   0.232
  0.235   0.255   0.286   0.327   0.370   0.382   0.406   0.502
  0.555   0.634   0.703   0.951   0.969   1.004   1.016   1.017
  1.027   1.035   1.039   1.075   1.196   1.294   1.320   1.351
  1.368   1.438   1.451   1.533   1.981   2.453   2.744   2.781
  2.787   2.791   2.796   2.803   2.807   2.838   2.854   2.889
  3.013   3.047   3.080   3.169   3.748   3.905   3.945   3.965
  4.131   4.140   4.464   4.868   4.894   4.907   4.917   4.941
  4.960   4.968   5.002   5.388   5.897   5.983   6.068  27.845
 28.197  28.240  28.272  28.397  28.404  28.416  28.525  28.534
 49.771  49.776  49.788 127.732 127.772 127.793 151.6161901.780
 --------------------------------------------------------------

          Ground-State Mulliken Net Atomic Charges

     Atom                 Charge (a.u.)
  ----------------------------------------
      1 I                     1.385523
      2 O                    -0.579902
      3 O                    -0.559846
      4 O                    -0.522088
      5 H                     0.276313
  ----------------------------------------
  Sum of atomic charges =    -0.000000

 -----------------------------------------------------------------
                    Cartesian Multipole Moments
 -----------------------------------------------------------------
    Charge (ESU x 10^10)
                -0.0000
    Dipole Moment (Debye)
         X       0.9310      Y       0.5028      Z       2.4970
       Tot       2.7120
    Quadrupole Moments (Debye-Ang)
        XX     -50.5408     XY      -4.3937     YY     -43.4359
        XZ       3.5832     YZ      -4.8718     ZZ     -47.3762
    Octopole Moments (Debye-Ang^2)
       XXX      15.0031    XXY      12.4193    XYY      -4.0947
       YYY      19.9246    XXZ      -0.5784    XYZ      -1.7322
       YYZ      -4.6848    XZZ      -1.4871    YZZ       7.9088
       ZZZ       0.5831
    Hexadecapole Moments (Debye-Ang^3)
      XXXX    -193.8304   XXXY     -14.8781   XXYY     -65.0036
      XYYY     -23.0190   YYYY    -188.1514   XXXZ      27.3853
      XXYZ      -7.2498   XYYZ       9.9911   YYYZ     -29.8380
      XXZZ     -54.2490   XYZZ      -1.1403   YYZZ     -59.0892
      XZZZ      25.7794   YZZZ     -23.0955   ZZZZ    -133.7033
 -----------------------------------------------------------------
Archival summary:
1\1\pikachu\OPT\ProcedureUnspecified\BasisUnspecified\131\taweetha\SatSep914:30:082017SatSep914:30:082017\0\\#,OPT,ProcedureUnspecified,BasisUnspecified,\\0,1\I\O,1,1.81502\O,1,1.81672,2,109.109\O,1,2.01029,2,103.161,3,-105.963,0\H,4,0.971894,1,108.504,2,78.5609,0\\\@

 Total job time:  454.31s(wall), 452.78s(cpu) 
 Sat Sep  9 14:30:08 2017

        *************************************************************
        *                                                           *
        *  Thank you very much for using Q-Chem.  Have a nice day.  *
        *                                                           *
        *************************************************************


 
User input: 2 of 3 
 
pikachu 127.0.1
Q-Chem Developer Version! Running on 127.0.1.*
                  Welcome to Q-Chem
     A Quantum Leap Into The Future Of Chemistry


 Q-Chem 4.4, Q-Chem, Inc., Pleasanton, CA (2016)

 Y. Shao,  Z. Gan,  E. Epifanovsky,  A. T. B. Gilbert,  M. Wormit,  
 J. Kussmann,  A. W. Lange,  A. Behn,  J. Deng,  X. Feng,  D. Ghosh,  
 M. Goldey,  P. R. Horn,  L. D. Jacobson,  I. Kaliman,  F. Rob,  
 R. Z. Khaliullin,  T. Kus,  A. Landau,  J. Liu,  E. I. Proynov,  Y. M. Rhee,  
 R. M. Richard,  M. A. Rohrdanz,  R. P. Steele,  E. J. Sundstrom,  
 H. L. Woodcock III,  P. M. Zimmerman,  D. Zuev,  B. Albrecht,  E. Alguire,  
 B. Austin,  S. A. Baeppler,  G. J. O. Beran,  Y. A. Bernard,  
 E. J. Berquist,  K. Brandhorst,  K. B. Bravaya,  S. T. Brown,  D. Casanova,  
 C.-M. Chang,  Y. Chen,  S. H. Chien,  K. D. Closser,  M. P. Coons,  
 D. L. Crittenden,  S. Dasgupta,  M. Diedenhofen,  R. A. DiStasio Jr.,  
 H. Do,  A. D. Dutoi,  R. G. Edgar,  P.-T. Fang,  S. Fatehi,  Q. Feng,  
 L. Fusti-Molnar,  A. Ghysels,  A. Golubeva-Zadorozhnaya,  J. Gomes,  
 A. Gunina,  M. W. D. Hanson-Heine,  P. H. P. Harbach,  A. W. Hauser,  
 J. E. Herr,  E. G. Hohenstein,  Z. C. Holden,  K. Hui,  T.-C. Jagau,  H. Ji,  
 B. Kaduk,  K. Khistyaev,  Jaehoon Kim,  Jihan Kim,  R. A. King,  
 P. Klunzinger,  K. Koh,  D. Kosenkov,  T. Kowalczyk,  C. M. Krauter,  
 A. Kunitsa,  K. U. Lao,  A. Laurent,  K. V. Lawler,  J. Lee,  D. Lefrancois,  
 S. Lehtola,  S. V. Levchenko,  C. Y. Lin,  Y.-S. Lin,  F. Liu,  E. Livshits,  
 R. C. Lochan,  A. Luenser,  P. Manohar,  S. F. Manzer,  S.-P. Mao,  Y. Mao,  
 N. Mardirossian,  A. V. Marenich,  L. A. Martinez-Martinez,  S. A. Maurer,  
 N. J. Mayhall,  J.-M. Mewes,  A. F. Morrison,  K. Nanda,  T. S. Nguyen-Beck,  
 C. M. Oana,  R. Olivares-Amaya,  D. P. O'Neill,  J. A. Parkhill,  
 T. M. Perrine,  R. Peverati,  P. A. Pieniazek,  F. Plasser,  A. Prociuk,  
 D. R. Rehn,  E. Rosta,  N. J. Russ,  N. Sergueev,  S. M. Sharada,  
 S. Sharma,  D. W. Small,  A. Sodt,  T. Stauch,  T. Stein,  D. Stuck,  
 Y.-C. Su,  A. J. W. Thom,  T. Tsuchimochi,  L. Vogt,  O. Vydrov,  T. Wang,  
 M. A. Watson,  J. Wenzel,  A. White,  C. F. Williams,  V. Vanovschi,  
 K. Yao,  S. Yeganeh,  S. R. Yost,  Z.-Q. You,  I. Y. Zhang,  X. Zhang,  
 Y. Zhao,  B. R. Brooks,  G. K. L. Chan,  D. M. Chipman,  C. J. Cramer,  
 W. A. Goddard III,  M. S. Gordon,  W. J. Hehre,  A. Klamt,  
 H. F. Schaefer III,  M. W. Schmidt,  C. D. Sherrill,  D. G. Truhlar,  
 A. Warshel,  X. Xu,  A. Aspuru-Guzik,  R. Baer,  A. T. Bell,  N. A. Besley,  
 J.-D. Chai,  A. Dreuw,  B. D. Dunietz,  T. R. Furlani,  S. R. Gwaltney,  
 C.-P. Hsu,  Y. Jung,  J. Kong,  D. S. Lambrecht,  W. Liang,  C. Ochsenfeld,  
 V. A. Rassolov,  L. V. Slipchenko,  J. E. Subotnik,  T. Van Voorhis,  
 J. M. Herbert,  A. I. Krylov,  P. M. W. Gill,  M. Head-Gordon

 Contributors to earlier versions of Q-Chem not listed above: 
 R. D. Adamson,  J. Baker,  E. F. C. Byrd,  A. K. Chakraborty,  C.-L. Cheng,  
 H. Dachsel,  R. J. Doerksen,  G. Hawkins,  A. Heyden,  S. Hirata,  
 G. Kedziora,  F. J. Keil,  C. Kelley,  P. P. Korambath,  W. Kurlancheek,  
 A. M. Lee,  M. S. Lee,  D. Liotard,  I. Lotan,  P. E. Maslen,  N. Nair,  
 D. Neuhauser,  R. Olson,  B. Peters,  J. Ritchie,  N. E. Schultz,  
 N. Shenvi,  A. C. Simmonett,  K. S. Thanthiriwatte,  Q. Wu,  W. Zhang

 Please cite Q-Chem as follows:
 Y. Shao et al., Mol. Phys. 113, 184-215 (2015)
 DOI: 10.1080/00268976.2014.952696

 Q-Chem 4.4.2 for Intel X86 EM64T Linux

 Parts of Q-Chem use Armadillo 5.200.1 (Boston Tea Smuggler).
 http://arma.sourceforge.net/

 Q-Chem begins on Sat Sep  9 14:30:08 2017  


Host: 0

     Scratch files written to /scratch/taweetham/qchem1610//
The previous job contains 0 fragments, simply inherited here

Checking the input file for inconsistencies... 	...done.

--------------------------------------------------------------
User input:
--------------------------------------------------------------

$molecule
read
$end

$rem
   BASIS  =  6-311++G**
   JOB_TYPE  =  frequency
   METHOD  =  B3LYP
   SCF_GUESS = read
$end

--------------------------------------------------------------
 ----------------------------------------------------------------
             Standard Nuclear Orientation (Angstroms)
    I     Atom           X                Y                Z
 ----------------------------------------------------------------
    1      I      -0.1043630230    -0.0180353174    -0.2449259590
    2      O      -0.1611886561    -1.6319155998     0.5873248084
    3      O      -1.1517194135     1.1550308997     0.6613123489
    4      O       1.7583705571     0.5671178196     0.2336928596
    5      H       1.9675403169     0.2340068640     1.1224356896
 ----------------------------------------------------------------
 Molecular Point Group                 C1    NOp =  1
 Largest Abelian Subgroup              C1    NOp =  1
 Nuclear Repulsion Energy =   411.3438541240 hartrees
 There are       39 alpha and       39 beta electrons
 Requested basis set is 6-311++G(d,p)
 There are 47 shells and 135 basis functions

 Total QAlloc Memory Limit   2000 MB
 Mega-Array Size        61 MB
 MEM_STATIC part        62 MB

                       Distance Matrix (Angstroms)
             I (  1)   O (  2)   O (  3)   O (  4)
   O (  2)  1.816722
   O (  3)  1.815023  2.958665
   O (  4)  2.010288  2.940325  2.999521
   H (  5)  2.495193  2.880885  3.284920  0.971894

 A cutoff of  1.0D-11 yielded   1045 shell pairs
 There are      8919 function pairs (     10039 Cartesian)

 -------------------------------------------------------
 OpenMP Integral Computing Module                       
 Release: version 1.0, May 2013, Q-Chem Inc. Pittsburgh 
 -------------------------------------------------------
 Integral Job Info:
 Integral job number is                      11
 Integral operator is                         1
 short-range coefficients                     0
 long-range coefficients              100000000
 Omega coefficients                           0
 if combine SR and LR in K                    0
 Integral screening is                        0
 Integral computing path is                   2
 max size of driver memory is            800000
 size of driver memory is                593474
 size of scratch memory is             11760008
 max col of scratch BK array               1296
 max len of scratch array in speh3          155
 max len of scratch index in speh4           18
 max int batch size is                      520
 min int batch size is                       52
 fixed nKL is                                52
 max L of basis functions is                  2
 order of int derivative is                   0
 number of shells is                         47
 number of basis is                         143
 number of cartesian basis is               143
 number of contracted shell pairs          1045
 number of primitive shell pairs           2230
 maxK2 (contraction) of shell pair           36
 max number of K2 of shell pair               1
 max number of CS2 of shell pair            110
 max number of PS2 of shell pair            126
 mem total for path MDJ                   22442
 -------------------------------------------------------
 Smallest overlap matrix eigenvalue = 2.26E-03
 Guess MOs from SCF MO coefficient file
 Reading MOs from coefficient file
 Reading MOs from coefficient file
 A restricted hybrid HF-DFT SCF calculation will be
 performed using Pulay DIIS extrapolation
 Exchange:     0.2000 Hartree-Fock + 0.0800 Slater + 0.7200 B88
 Correlation:  0.1900 VWN1RPA + 0.8100 LYP
 Using SG-1 standard quadrature grid
 SCF converges when DIIS error is below 1.0E-08
 Inaccurate integrated density:
   Number of electrons =    78
   Numerical integral  =    75.673512196192
   Relative error      =    -2.9826766715 %
 ---------------------------------------
  Cycle       Energy         DIIS Error
 ---------------------------------------
    1   -7143.9185047502      7.78E-02
    2   -7143.8423063380      3.02E-02
    3   -7133.9498055140      6.04E-02
    4   -7145.3831133752      1.18E-02
    5   -7145.0789107331      1.81E-02
    6   -7145.6075519290      5.36E-03
    7   -7145.6414977680      3.31E-03
    8   -7145.6623624729      6.85E-04
    9   -7145.6630353324      2.94E-04
   10   -7145.6631484361      4.31E-05
   11   -7145.6631521911      8.57E-06
   12   -7145.6631523561      1.27E-06
   13   -7145.6631523604      5.77E-07
   14   -7145.6631523608      8.77E-08
   15   -7145.6631523603      2.12E-08
   16   -7145.6631523606      8.76E-09 Convergence criterion met
 ---------------------------------------
 SCF time:  CPU 32.11 s  wall 32.21 s
 SCF   energy in the final basis set = -7145.6631523606
 Total energy in the final basis set = -7145.6631523606

 --------------------------------------------------------------

                    Orbital Energies (a.u.)
 --------------------------------------------------------------

 Alpha MOs
 -- Occupied --
*******-176.488-165.891-165.890-165.890 -35.985 -31.476 -31.474
-31.471 -23.127 -23.127 -23.125 -23.124 -23.123 -19.194 -19.164
-19.163  -6.536  -4.942  -4.939  -4.933  -2.211  -2.209  -2.203
 -2.203  -2.199  -1.073  -1.020  -0.979  -0.698  -0.549  -0.481
 -0.470  -0.440  -0.382  -0.357  -0.340  -0.331  -0.326
 -- Virtual --
 -0.131  -0.081  -0.068  -0.009   0.077   0.110   0.125   0.133
  0.141   0.154   0.156   0.165   0.176   0.206   0.216   0.232
  0.235   0.255   0.285   0.327   0.370   0.382   0.406   0.502
  0.555   0.634   0.703   0.951   0.969   1.004   1.016   1.017
  1.027   1.034   1.039   1.075   1.196   1.294   1.321   1.352
  1.369   1.438   1.451   1.533   1.981   2.453   2.744   2.781
  2.787   2.791   2.796   2.803   2.807   2.838   2.854   2.889
  3.013   3.047   3.080   3.169   3.748   3.905   3.946   3.965
  4.131   4.139   4.464   4.868   4.894   4.907   4.917   4.941
  4.960   4.968   5.002   5.388   5.897   5.983   6.068  27.845
 28.197  28.239  28.272  28.397  28.404  28.416  28.525  28.535
 49.771  49.776  49.788 127.732 127.772 127.793 151.6161901.780
 --------------------------------------------------------------

          Ground-State Mulliken Net Atomic Charges

     Atom                 Charge (a.u.)
  ----------------------------------------
      1 I                     1.386303
      2 O                    -0.580239
      3 O                    -0.560019
      4 O                    -0.522354
      5 H                     0.276308
  ----------------------------------------
  Sum of atomic charges =    -0.000000

 -----------------------------------------------------------------
                    Cartesian Multipole Moments
 -----------------------------------------------------------------
    Charge (ESU x 10^10)
                -0.0000
    Dipole Moment (Debye)
         X       1.3253      Y       0.0020      Z      -2.3659
       Tot       2.7119
    Quadrupole Moments (Debye-Ang)
        XX     -46.6751     XY       0.7169     YY     -53.0432
        XZ       5.6302     YZ       0.5790     ZZ     -41.9362
    Octopole Moments (Debye-Ang^2)
       XXX      -1.5999    XXY      -7.1395    XYY       1.6108
       YYY       5.4594    XXZ       1.2000    XYZ       1.5765
       YYZ      -9.6758    XZZ       5.5359    YZZ       0.5383
       ZZZ      -8.7427
    Hexadecapole Moments (Debye-Ang^3)
      XXXX    -218.2994   XXXY      -0.7221   XXYY     -76.8342
      XYYY       1.2662   YYYY    -221.2413   XXXZ      22.0194
      XXYZ      -0.2290   XYYZ       2.6783   YYYZ       2.3323
      XXZZ     -40.7001   XYZZ       2.1142   YYZZ     -50.2737
      XZZZ      10.8732   YZZZ       1.3761   ZZZZ     -84.9987
 -----------------------------------------------------------------
 Calculating MO derivatives via CPSCF
   1         3          15      0.174307    0.054665
   2         3          15      0.018799    0.004873
   3         3          15      0.001923    0.000541
   4         3          15      0.000177    0.000046
   5        15           3      0.000013    0.000006
   6        18           0      0.000000    0.000000    Roots Converged
 Calculating analytic Hessian of the SCF energy
 Polarizability Matrix (a.u.)
            1           2           3
    1 -49.8562845   1.7933267   1.2070672
    2   1.7933267 -50.8967167   0.4027569
    3   1.2070672   0.4027569 -34.5014033

 Direct stationary perturbation theory relativistic correction:

 rels  =      97.073381495717
 relv  =    -321.512678787020
 rel2e =      41.601595129203
 E_rel =    -182.837702162100

 Hessian of the SCF Energy
            1           2           3           4           5           6
    1   0.3151176  -0.0578538  -0.0420864  -0.0334056  -0.0120507   0.0051032
    2  -0.0578538   0.4327078  -0.0072590  -0.0103246  -0.2624441   0.1379009
    3  -0.0420864  -0.0072590   0.2854775   0.0012011   0.1173245  -0.1001997
    4  -0.0334056  -0.0103246   0.0012011   0.0235269   0.0137882  -0.0081932
    5  -0.0120507  -0.2624441   0.1173245   0.0137882   0.2702507  -0.1271395
    6   0.0051032   0.1379009  -0.1001997  -0.0081932  -0.1271395   0.0760133
    7  -0.1256873   0.1100132   0.0922545   0.0045494  -0.0000798  -0.0003326
    8   0.1079661  -0.1438716  -0.1014519   0.0070549  -0.0041714  -0.0086729
    9   0.1043171  -0.1154139  -0.1301317  -0.0044300   0.0061430   0.0141630
   10  -0.1374615  -0.0439189  -0.0222163   0.0008432  -0.0030927  -0.0004424
   11  -0.0272057  -0.0317379   0.0037965  -0.0147987  -0.0024187  -0.0049680
   12  -0.0623308  -0.0159519  -0.0538065   0.0102821   0.0028579   0.0106882
   13  -0.0185632   0.0020841  -0.0291528   0.0044862   0.0014350   0.0038649
   14  -0.0108559   0.0053459  -0.0124101   0.0042802  -0.0012165   0.0028794
   15  -0.0050031   0.0007238  -0.0013397   0.0011400   0.0008141  -0.0006647
            7           8           9          10          11          12
    1  -0.1256873   0.1079661   0.1043171  -0.1374615  -0.0272057  -0.0623308
    2   0.1100132  -0.1438716  -0.1154139  -0.0439189  -0.0317379  -0.0159519
    3   0.0922545  -0.1014519  -0.1301317  -0.0222163   0.0037965  -0.0538065
    4   0.0045494   0.0070549  -0.0044300   0.0008432  -0.0147987   0.0102821
    5  -0.0000798  -0.0041714   0.0061430  -0.0030927  -0.0024187   0.0028579
    6  -0.0003326  -0.0086729   0.0141630  -0.0004424  -0.0049680   0.0106882
    7   0.1235037  -0.1151283  -0.1006066  -0.0035894   0.0037378   0.0067329
    8  -0.1151283   0.1438747   0.1066114  -0.0011736   0.0045326   0.0043851
    9  -0.1006066   0.1066114   0.1052576  -0.0024216   0.0021223   0.0118134
   10  -0.0035894  -0.0011736  -0.0024216   0.1812734   0.0160955   0.1259087
   11   0.0037378   0.0045326   0.0021223   0.0160955   0.0954704  -0.1541943
   12   0.0067329   0.0043851   0.0118134   0.1259087  -0.1541943   0.4467973
   13   0.0012236   0.0012809   0.0031411  -0.0410657   0.0221711  -0.0805930
   14   0.0014571  -0.0003642   0.0005371   0.0320897  -0.0658463   0.1629033
   15   0.0019518  -0.0008717  -0.0011023  -0.1008286   0.1532435  -0.4154924
           13          14          15
    1  -0.0185632  -0.0108559  -0.0050031
    2   0.0020841   0.0053459   0.0007238
    3  -0.0291528  -0.0124101  -0.0013397
    4   0.0044862   0.0042802   0.0011400
    5   0.0014350  -0.0012165   0.0008141
    6   0.0038649   0.0028794  -0.0006647
    7   0.0012236   0.0014571   0.0019518
    8   0.0012809  -0.0003642  -0.0008717
    9   0.0031411   0.0005371  -0.0011023
   10  -0.0410657   0.0320897  -0.1008286
   11   0.0221711  -0.0658463   0.1532435
   12  -0.0805930   0.1629033  -0.4154924
   13   0.0539191  -0.0269710   0.1027398
   14  -0.0269710   0.0620811  -0.1539097
   15   0.1027398  -0.1539097   0.4185991
 Gradient time:  CPU 174.87 s  wall 174.95 s
 **********************************************************************
 **                                                                  **
 **                       VIBRATIONAL ANALYSIS                       **
 **                       --------------------                       **
 **                                                                  **
 **        VIBRATIONAL FREQUENCIES (CM**-1) AND NORMAL MODES         **
 **     FORCE CONSTANTS (mDYN/ANGSTROM) AND REDUCED MASSES (AMU)     **
 **                  INFRARED INTENSITIES (KM/MOL)                   **
 **                                                                  **
 **********************************************************************


 Mode:                 1                      2                      3
 Frequency:       106.38                 218.81                 264.06
 Force Cnst:      0.0094                 0.3676                 0.2056
 Red. Mass:       1.4133                13.0313                 5.0046
 IR Active:          YES                    YES                    YES
 IR Intens:       56.427                 30.994                 47.160
 Raman Active:       YES                    YES                    YES
               X      Y      Z        X      Y      Z        X      Y      Z
 I          0.011 -0.012  0.005   -0.041 -0.072 -0.042   -0.016  0.015 -0.076
 O         -0.116 -0.024 -0.044    0.096 -0.090 -0.045    0.128  0.166  0.226
 O          0.040  0.000  0.033    0.537  0.322  0.099    0.076 -0.134  0.203
 O          0.001  0.060 -0.048   -0.302  0.372  0.282   -0.037 -0.179  0.143
 H         -0.244  0.901  0.322   -0.108 -0.492 -0.087   -0.607  0.404  0.498
 TransDip  -0.023  0.205  0.124   -0.052 -0.152 -0.077   -0.133  0.120 -0.128

 Mode:                 4                      5                      6
 Frequency:       273.92                 565.34                 778.70
 Force Cnst:      0.2300                 2.6206                 5.7004
 Red. Mass:       5.2034                13.9165                15.9555
 IR Active:          YES                    YES                    YES
 IR Intens:       57.175                 96.098                 31.643
 Raman Active:       YES                    YES                    YES
               X      Y      Z        X      Y      Z        X      Y      Z
 I         -0.040  0.006  0.033   -0.107 -0.034 -0.039   -0.048 -0.043  0.080
 O          0.329 -0.104 -0.146    0.025 -0.016  0.023    0.050  0.688 -0.367
 O         -0.006  0.223 -0.152    0.009  0.033  0.032    0.318 -0.338 -0.285
 O          0.019 -0.209  0.011    0.790  0.245  0.235    0.001 -0.017  0.018
 H         -0.404  0.630  0.424    0.384  0.112  0.288    0.264  0.107 -0.007
 TransDip  -0.153  0.123  0.142   -0.299 -0.087 -0.041   -0.118 -0.103  0.090

 Mode:                 7                      8                      9
 Frequency:       806.20                 969.91                3734.56
 Force Cnst:      6.8821                 0.6146                 8.7638
 Red. Mass:      17.9717                 1.1088                 1.0665
 IR Active:          YES                    YES                    YES
 IR Intens:      111.626                 45.262                118.696
 Raman Active:       YES                    YES                    YES
               X      Y      Z        X      Y      Z        X      Y      Z
 I          0.058 -0.128 -0.025   -0.004  0.002 -0.009   -0.000  0.000 -0.000
 O          0.013  0.504 -0.234    0.012 -0.007  0.015   -0.000  0.000 -0.000
 O         -0.462  0.513  0.420    0.000  0.006  0.010    0.000 -0.000 -0.000
 O         -0.012  0.005  0.013   -0.041 -0.039  0.046   -0.014  0.021 -0.057
 H          0.058 -0.112 -0.047    0.919  0.386 -0.036    0.227 -0.336  0.912
 TransDip   0.140 -0.306 -0.035    0.203  0.070  0.019    0.243 -0.025  0.249

 STANDARD THERMODYNAMIC QUANTITIES AT   298.15 K  AND     1.00 ATM

   This Molecule has  0 Imaginary Frequencies
   Zero point vibrational energy:       11.033 kcal/mol

   Atom    1 Element I  Has Mass  126.90440
   Atom    2 Element O  Has Mass   15.99491
   Atom    3 Element O  Has Mass   15.99491
   Atom    4 Element O  Has Mass   15.99491
   Atom    5 Element H  Has Mass    1.00783
   Molecular Mass:   175.896960 amu
   Principal axes and moments of inertia in amu*Bohr^2:
                             1           2           3
    Eigenvalues --      325.45449   351.19353   519.61725
          X               0.99771     0.05888     0.03320
          Y              -0.05906     0.99825     0.00432
          Z              -0.03288    -0.00627     0.99944
   Rotational Symmetry Number is   1
   The Molecule is an Asymmetric Top
   Translational Enthalpy:        0.889 kcal/mol
   Rotational Enthalpy:           0.889 kcal/mol
   Vibrational Enthalpy:         12.638 kcal/mol
   gas constant (RT):             0.592 kcal/mol
   Translational Entropy:        41.401  cal/mol.K
   Rotational Entropy:           25.588  cal/mol.K
   Vibrational Entropy:           9.555  cal/mol.K

   Total Enthalpy:               15.008 kcal/mol
   Total Entropy:                76.544  cal/mol.K

 ======================================================================

 STANDARD THERMODYNAMIC QUANTITIES FOR ANHARMONIC VIBRATION -- TOSH

   Zero point vibrational energy: ************ kcal/mol

   Vibrational Enthalpy:       Infinity kcal/mol
   Vibrational Entropy:             NaN  cal/mol.K

   Total Enthalpy:             Infinity kcal/mol
   Total Entropy:                   NaN  cal/mol.K

 ======================================================================

 STANDARD THERMODYNAMIC QUANTITIES FOR ANHARMONIC VIBRATION -- VPT2

   Zero point vibrational energy: ************ kcal/mol

   Vibrational Enthalpy:       Infinity kcal/mol
   Vibrational Entropy:             NaN  cal/mol.K

   Total Enthalpy:             Infinity kcal/mol
   Total Entropy:                   NaN  cal/mol.K

 ======================================================================

Archival summary:
1\1\pikachu\FREQ\ProcedureUnspecified\BasisUnspecified\131\taweetha\SatSep914:33:362017SatSep914:33:362017\0\\#,FREQ,ProcedureUnspecified,BasisUnspecified,\\0,1\I\O,1,1.81502\O,1,1.81672,2,109.109\O,1,2.01029,2,103.161,3,-105.963,0\H,4,0.971894,1,108.504,2,78.5609,0\\\@

 Total job time:  207.34s(wall), 207.16s(cpu) 
 Sat Sep  9 14:33:36 2017

        *************************************************************
        *                                                           *
        *  Thank you very much for using Q-Chem.  Have a nice day.  *
        *                                                           *
        *************************************************************


 
User input: 3 of 3 
 
pikachu 127.0.1
Q-Chem Developer Version! Running on 127.0.1.*
                  Welcome to Q-Chem
     A Quantum Leap Into The Future Of Chemistry


 Q-Chem 4.4, Q-Chem, Inc., Pleasanton, CA (2016)

 Y. Shao,  Z. Gan,  E. Epifanovsky,  A. T. B. Gilbert,  M. Wormit,  
 J. Kussmann,  A. W. Lange,  A. Behn,  J. Deng,  X. Feng,  D. Ghosh,  
 M. Goldey,  P. R. Horn,  L. D. Jacobson,  I. Kaliman,  F. Rob,  
 R. Z. Khaliullin,  T. Kus,  A. Landau,  J. Liu,  E. I. Proynov,  Y. M. Rhee,  
 R. M. Richard,  M. A. Rohrdanz,  R. P. Steele,  E. J. Sundstrom,  
 H. L. Woodcock III,  P. M. Zimmerman,  D. Zuev,  B. Albrecht,  E. Alguire,  
 B. Austin,  S. A. Baeppler,  G. J. O. Beran,  Y. A. Bernard,  
 E. J. Berquist,  K. Brandhorst,  K. B. Bravaya,  S. T. Brown,  D. Casanova,  
 C.-M. Chang,  Y. Chen,  S. H. Chien,  K. D. Closser,  M. P. Coons,  
 D. L. Crittenden,  S. Dasgupta,  M. Diedenhofen,  R. A. DiStasio Jr.,  
 H. Do,  A. D. Dutoi,  R. G. Edgar,  P.-T. Fang,  S. Fatehi,  Q. Feng,  
 L. Fusti-Molnar,  A. Ghysels,  A. Golubeva-Zadorozhnaya,  J. Gomes,  
 A. Gunina,  M. W. D. Hanson-Heine,  P. H. P. Harbach,  A. W. Hauser,  
 J. E. Herr,  E. G. Hohenstein,  Z. C. Holden,  K. Hui,  T.-C. Jagau,  H. Ji,  
 B. Kaduk,  K. Khistyaev,  Jaehoon Kim,  Jihan Kim,  R. A. King,  
 P. Klunzinger,  K. Koh,  D. Kosenkov,  T. Kowalczyk,  C. M. Krauter,  
 A. Kunitsa,  K. U. Lao,  A. Laurent,  K. V. Lawler,  J. Lee,  D. Lefrancois,  
 S. Lehtola,  S. V. Levchenko,  C. Y. Lin,  Y.-S. Lin,  F. Liu,  E. Livshits,  
 R. C. Lochan,  A. Luenser,  P. Manohar,  S. F. Manzer,  S.-P. Mao,  Y. Mao,  
 N. Mardirossian,  A. V. Marenich,  L. A. Martinez-Martinez,  S. A. Maurer,  
 N. J. Mayhall,  J.-M. Mewes,  A. F. Morrison,  K. Nanda,  T. S. Nguyen-Beck,  
 C. M. Oana,  R. Olivares-Amaya,  D. P. O'Neill,  J. A. Parkhill,  
 T. M. Perrine,  R. Peverati,  P. A. Pieniazek,  F. Plasser,  A. Prociuk,  
 D. R. Rehn,  E. Rosta,  N. J. Russ,  N. Sergueev,  S. M. Sharada,  
 S. Sharma,  D. W. Small,  A. Sodt,  T. Stauch,  T. Stein,  D. Stuck,  
 Y.-C. Su,  A. J. W. Thom,  T. Tsuchimochi,  L. Vogt,  O. Vydrov,  T. Wang,  
 M. A. Watson,  J. Wenzel,  A. White,  C. F. Williams,  V. Vanovschi,  
 K. Yao,  S. Yeganeh,  S. R. Yost,  Z.-Q. You,  I. Y. Zhang,  X. Zhang,  
 Y. Zhao,  B. R. Brooks,  G. K. L. Chan,  D. M. Chipman,  C. J. Cramer,  
 W. A. Goddard III,  M. S. Gordon,  W. J. Hehre,  A. Klamt,  
 H. F. Schaefer III,  M. W. Schmidt,  C. D. Sherrill,  D. G. Truhlar,  
 A. Warshel,  X. Xu,  A. Aspuru-Guzik,  R. Baer,  A. T. Bell,  N. A. Besley,  
 J.-D. Chai,  A. Dreuw,  B. D. Dunietz,  T. R. Furlani,  S. R. Gwaltney,  
 C.-P. Hsu,  Y. Jung,  J. Kong,  D. S. Lambrecht,  W. Liang,  C. Ochsenfeld,  
 V. A. Rassolov,  L. V. Slipchenko,  J. E. Subotnik,  T. Van Voorhis,  
 J. M. Herbert,  A. I. Krylov,  P. M. W. Gill,  M. Head-Gordon

 Contributors to earlier versions of Q-Chem not listed above: 
 R. D. Adamson,  J. Baker,  E. F. C. Byrd,  A. K. Chakraborty,  C.-L. Cheng,  
 H. Dachsel,  R. J. Doerksen,  G. Hawkins,  A. Heyden,  S. Hirata,  
 G. Kedziora,  F. J. Keil,  C. Kelley,  P. P. Korambath,  W. Kurlancheek,  
 A. M. Lee,  M. S. Lee,  D. Liotard,  I. Lotan,  P. E. Maslen,  N. Nair,  
 D. Neuhauser,  R. Olson,  B. Peters,  J. Ritchie,  N. E. Schultz,  
 N. Shenvi,  A. C. Simmonett,  K. S. Thanthiriwatte,  Q. Wu,  W. Zhang

 Please cite Q-Chem as follows:
 Y. Shao et al., Mol. Phys. 113, 184-215 (2015)
 DOI: 10.1080/00268976.2014.952696

 Q-Chem 4.4.2 for Intel X86 EM64T Linux

 Parts of Q-Chem use Armadillo 5.200.1 (Boston Tea Smuggler).
 http://arma.sourceforge.net/

 Q-Chem begins on Sat Sep  9 14:33:36 2017  


Host: 0

     Scratch files written to /scratch/taweetham/qchem1610//
The previous job contains 0 fragments, simply inherited here

Checking the input file for inconsistencies... 	...done.

--------------------------------------------------------------
User input:
--------------------------------------------------------------

$molecule
read
$end

$rem
   BASIS  =  6-311++G**
   METHOD  =  B3LYP
   SCF_GUESS = read
   SOLVENT_METHOD = SMD
$end


--------------------------------------------------------------
 ----------------------------------------------------------------
             Standard Nuclear Orientation (Angstroms)
    I     Atom           X                Y                Z
 ----------------------------------------------------------------
    1      I       0.1070844310    -0.3551810880     0.2688638348
    2      O      -1.6871410233    -0.6230738753     0.1715574506
    3      O       0.8482665261    -0.7013472762    -1.3513601315
    4      O       0.1648420333     1.6512362029     0.3793639341
    5      H      -0.5652333671     2.0105679366    -0.1520956879
 ----------------------------------------------------------------
 Nuclear Repulsion Energy =   411.3438541240 hartrees
 There are       39 alpha and       39 beta electrons
 Requested basis set is 6-311++G(d,p)
 There are 47 shells and 135 basis functions

 Total QAlloc Memory Limit   2000 MB
 Mega-Array Size        61 MB
 MEM_STATIC part        62 MB

                       Distance Matrix (Angstroms)
             I (  1)   O (  2)   O (  3)   O (  4)
   O (  2)  1.816722
   O (  3)  1.815023  2.958665
   O (  4)  2.010288  2.940325  2.999521
   H (  5)  2.495193  2.880885  3.284920  0.971894

 A cutoff of  1.0D-08 yielded    991 shell pairs
 There are      8482 function pairs (      9561 Cartesian)

 -------------------------------------------------------
 OpenMP Integral Computing Module                       
 Release: version 1.0, May 2013, Q-Chem Inc. Pittsburgh 
 -------------------------------------------------------
 Integral Job Info:
 Integral job number is                      11
 Integral operator is                         1
 short-range coefficients                     0
 long-range coefficients              100000000
 Omega coefficients                           0
 if combine SR and LR in K                    0
 Integral screening is                        0
 Integral computing path is                   2
 max size of driver memory is            800000
 size of driver memory is                593474
 size of scratch memory is             11760008
 max col of scratch BK array               1296
 max len of scratch array in speh3          155
 max len of scratch index in speh4           18
 max int batch size is                      520
 min int batch size is                       52
 fixed nKL is                                52
 max L of basis functions is                  2
 order of int derivative is                   0
 number of shells is                         47
 number of basis is                         143
 number of cartesian basis is               143
 number of contracted shell pairs           991
 number of primitive shell pairs           2135
 maxK2 (contraction) of shell pair           36
 max number of K2 of shell pair               1
 max number of CS2 of shell pair            103
 max number of PS2 of shell pair            126
 mem total for path MDJ                   21952
 -------------------------------------------------------
 Smallest overlap matrix eigenvalue = 2.26E-03

 Scale SEOQF with 1.000000e-01/1.000000e-01/1.000000e-01

 Standard Electronic Orientation quadrupole field applied
 Nucleus-field energy     =     0.0000000018 hartrees
 Guess MOs from SCF MO coefficient file
 Reading MOs from coefficient file
 Reading MOs from coefficient file
 A restricted hybrid HF-DFT SCF calculation will be
 performed using Pulay DIIS extrapolation
 Exchange:     0.2000 Hartree-Fock + 0.0800 Slater + 0.7200 B88
 Correlation:  0.1900 VWN1RPA + 0.8100 LYP
 Using SG-1 standard quadrature grid
 SCF converges when DIIS error is below 1.0E-05
 Inaccurate integrated density:
   Number of electrons =    78
   Numerical integral  =    75.991374292879
   Relative error      =    -2.5751611630 %
 ---------------------------------------
  Cycle       Energy         DIIS Error
 ---------------------------------------
    1   -7144.1543390424      7.96E-02
    2   -7138.9658287089      4.66E-02
    3   -7113.1565341822      9.65E-02
    4   -7143.6791746448      3.29E-02
    5   -7144.3751006921      2.43E-02
    6   -7145.3380659192      1.26E-02
    7   -7145.6108480168      4.94E-03
    8   -7145.6582010307      1.57E-03
    9   -7145.6588738038      1.52E-03
   10   -7145.6627479269      4.60E-04
   11   -7145.6631298860      7.61E-05
   12   -7145.6631400291      2.68E-05
   13   -7145.6631410981      2.44E-06 Convergence criterion met
 ---------------------------------------
 SCF time:  CPU 22.78 s  wall 22.82 s

 Citation of the SMD model:
 Marenich, A.V.; Cramer, C.J.; Truhlar, D.G.
 J. Phys. Chem. B 2009, 113, 6378-6396.
 iSolventCode=           1
 Solvent: water                                                           

 vradii
            1           2           3           4           5
    1   2.3364000   1.5200000   1.5200000   1.5200000   1.2000000
Changing PCM_TESSEL_METHOD to VTN
Changing PCM_VDW_RADII to SMD_RADIUS
 Discretize the solute cavity surface with Lebedev spheres
	Using 302 Lebedev grid points for each H atom
	Using 302 Lebedev grid points for other atoms
	Atomic van der Waals radii will be scaled by 1.20
 Removing interior tesserae...
 Keep 763 surface tesserae and discard 747 interior tesserae
 Molecular Surface Area = 93.287 Angst**2
Using SCRF singleton
 A restricted hybrid HF-DFT SCF calculation will be
 performed using Pulay DIIS extrapolation
 Polarizable Continuum solvation model will be applied
 Exchange:     0.2000 Hartree-Fock + 0.0800 Slater + 0.7200 B88
 Correlation:  0.1900 VWN1RPA + 0.8100 LYP
 Using SG-1 standard quadrature grid
 SCF converges when DIIS error is below 1.0E-05

 Citation of the SMD model:
 Marenich, A.V.; Cramer, C.J.; Truhlar, D.G.
 J. Phys. Chem. B 2009, 113, 6378-6396.
 iSolventCode=           1
 Solvent: water                                                           

 vradii
            1           2           3           4           5
    1   3.5513280   1.5200000   1.5200000   1.5200000   1.2000000
 ---------------------------------------
  Cycle       Energy         DIIS Error
 ---------------------------------------
    1   -7145.6631415728      1.78E-06
 Time req'd to invert C: 0.54 s (CPU) 0.54 s (wall)
    2   -7145.6880728082      9.30E-04
    3   -7145.6880816093      9.29E-04
    4   -7145.6880753802      9.30E-04
    5   -7145.6880913651      9.28E-04
    6   -7145.6880638429      9.31E-04
    7   -7145.6881275104      9.25E-04
    8   -7145.6880853696      9.29E-04
    9   -7145.6880972078      9.28E-04
   10   -7145.6880975519      9.28E-04
   11   -7145.6881007074      9.28E-04
   12   -7145.6881011728      9.27E-04
   13   -7145.6880988956      9.28E-04
   14   -7145.6881751315      1.68E-03
   15   -7145.6932051892      2.44E-04
   16   -7145.6932042164      2.55E-04
   17   -7145.6933021867      9.36E-05
   18   -7145.6933144537      3.71E-05
   19   -7145.6933165031      1.84E-05
   20   -7145.6933171508      3.48E-06 Convergence criterion met
 ---------------------------------------
 SCF time:  CPU 31.79 s  wall 31.83 s
(0)  E-EN(g) gas-phase elect-nuc energy                -7145.663141573 a.u.
(3)  G-ENP(liq) elect-nuc-pol free energy of system    -7145.693317151 a.u.
(4)  G-CDS(liq) cavity-dispersion-solvent structure 
     free energy                                                0.0000 kcal/mol
(6)  G-S(liq) free energy of system                    -7145.693317151 a.u.
(9)  DeltaG-S(liq) free energy of  solvation
     (9) = (6) - (0)                                          -18.9355 kcal/mol
 SCF   energy in the final basis set = -7145.6933171508
 Total energy in the final basis set = -7145.6933171508

 --------------------------------------------------------------

                    Orbital Energies (a.u.)
 --------------------------------------------------------------

 Alpha MOs
 -- Occupied --
*******-176.485-165.889-165.888-165.887 -35.982 -31.473 -31.471
-31.468 -23.124 -23.124 -23.122 -23.121 -23.120 -19.183 -19.161
-19.160  -6.532  -4.938  -4.936  -4.929  -2.207  -2.206  -2.199
 -2.199  -2.195  -1.064  -1.014  -0.980  -0.691  -0.538  -0.474
 -0.470  -0.435  -0.376  -0.358  -0.343  -0.335  -0.325
 -- Virtual --
 -0.119  -0.070  -0.065   0.014   0.095   0.117   0.126   0.136
  0.151   0.153   0.159   0.169   0.178   0.215   0.225   0.226
  0.250   0.268   0.288   0.330   0.382   0.393   0.416   0.531
  0.568   0.647   0.712   0.963   0.974   1.000   1.009   1.013
  1.017   1.022   1.032   1.068   1.211   1.315   1.331   1.362
  1.385   1.436   1.460   1.550   2.016   2.486   2.746   2.779
  2.785   2.789   2.794   2.801   2.807   2.839   2.854   2.887
  3.022   3.062   3.087   3.167   3.763   3.911   3.951   3.970
  4.136   4.146   4.468   4.871   4.894   4.907   4.916   4.944
  4.957   4.966   5.008   5.404   5.904   5.988   6.073  27.848
 28.202  28.243  28.275  28.401  28.407  28.419  28.529  28.538
 49.774  49.779  49.798 127.735 127.775 127.796 151.6191901.782
 --------------------------------------------------------------

          Ground-State Mulliken Net Atomic Charges

     Atom                 Charge (a.u.)
  ----------------------------------------
      1 I                     1.623475
      2 O                    -0.697605
      3 O                    -0.691578
      4 O                    -0.575215
      5 H                     0.340922
  ----------------------------------------
  Sum of atomic charges =    -0.000000

 -----------------------------------------------------------------
                    Cartesian Multipole Moments
 -----------------------------------------------------------------
    Charge (ESU x 10^10)
                -0.0000
    Dipole Moment (Debye)
         X       1.3170      Y       1.0138      Z       3.5640
       Tot       3.9325
    Quadrupole Moments (Debye-Ang)
        XX     -52.0927     XY      -5.2058     YY     -42.9078
        XZ       4.4361     YZ      -5.8270     ZZ     -48.0955
    Octopole Moments (Debye-Ang^2)
       XXX      18.5272    XXY      13.9456    XYY      -4.4149
       YYY      21.6530    XXZ       0.5713    XYZ      -2.3160
       YYZ      -3.9215    XZZ      -2.2573    YZZ       8.7064
       ZZZ       4.6706
    Hexadecapole Moments (Debye-Ang^3)
      XXXX    -203.6744   XXXY     -17.9555   XXYY     -66.1787
      XYYY     -25.7199   YYYY    -184.0805   XXXZ      29.4813
      XXYZ      -8.1584   XYYZ      10.8169   YYYZ     -32.2846
      XXZZ     -56.0509   XYZZ      -0.8326   YYZZ     -59.8587
      XZZZ      28.6976   YZZZ     -26.0481   ZZZZ    -137.7816
 -----------------------------------------------------------------
Archival summary:
1\1\pikachu\SP\ProcedureUnspecified\BasisUnspecified\131\taweetha\SatSep914:34:302017SatSep914:34:302017\0\\#,ProcedureUnspecified,BasisUnspecified,\\0,1\I\O,1,1.81502\O,1,1.81672,2,109.109\O,1,2.01029,2,103.161,3,-105.963,0\H,4,0.971894,1,108.504,2,78.5609,0\\\@

 Total job time:  54.76s(wall), 54.68s(cpu) 
 Sat Sep  9 14:34:30 2017

        *************************************************************
        *                                                           *
        *  Thank you very much for using Q-Chem.  Have a nice day.  *
        *                                                           *
        *************************************************************
