# Supplementary material for: Correction to ‘A DFT investigation of the blue bottle experiment: E○half-cell analysis of autoxidation catalysed by redox indicators’
Source: R Soc Open Sci. 2017 Nov 8;4(11):171563. doi: 10.1098/rsos.171563 (PMC5717704; doi:10.1098/rsos.171563)
Supplement: All Q-Chem output files and optimised geometries [file rsos171563supp2.zip › B3LYP_6-311++Gdp_reducing_agents/HO2S-.out]

pikachu 127.0.1
Q-Chem Developer Version! Running on 127.0.1.*
                  Welcome to Q-Chem
     A Quantum Leap Into The Future Of Chemistry


 Q-Chem 4.4, Q-Chem, Inc., Pleasanton, CA (2016)

 Y. Shao,  Z. Gan,  E. Epifanovsky,  A. T. B. Gilbert,  M. Wormit,  
 J. Kussmann,  A. W. Lange,  A. Behn,  J. Deng,  X. Feng,  D. Ghosh,  
 M. Goldey,  P. R. Horn,  L. D. Jacobson,  I. Kaliman,  F. Rob,  
 R. Z. Khaliullin,  T. Kus,  A. Landau,  J. Liu,  E. I. Proynov,  Y. M. Rhee,  
 R. M. Richard,  M. A. Rohrdanz,  R. P. Steele,  E. J. Sundstrom,  
 H. L. Woodcock III,  P. M. Zimmerman,  D. Zuev,  B. Albrecht,  E. Alguire,  
 B. Austin,  S. A. Baeppler,  G. J. O. Beran,  Y. A. Bernard,  
 E. J. Berquist,  K. Brandhorst,  K. B. Bravaya,  S. T. Brown,  D. Casanova,  
 C.-M. Chang,  Y. Chen,  S. H. Chien,  K. D. Closser,  M. P. Coons,  
 D. L. Crittenden,  S. Dasgupta,  M. Diedenhofen,  R. A. DiStasio Jr.,  
 H. Do,  A. D. Dutoi,  R. G. Edgar,  P.-T. Fang,  S. Fatehi,  Q. Feng,  
 L. Fusti-Molnar,  A. Ghysels,  A. Golubeva-Zadorozhnaya,  J. Gomes,  
 A. Gunina,  M. W. D. Hanson-Heine,  P. H. P. Harbach,  A. W. Hauser,  
 J. E. Herr,  E. G. Hohenstein,  Z. C. Holden,  K. Hui,  T.-C. Jagau,  H. Ji,  
 B. Kaduk,  K. Khistyaev,  Jaehoon Kim,  Jihan Kim,  R. A. King,  
 P. Klunzinger,  K. Koh,  D. Kosenkov,  T. Kowalczyk,  C. M. Krauter,  
 A. Kunitsa,  K. U. Lao,  A. Laurent,  K. V. Lawler,  J. Lee,  D. Lefrancois,  
 S. Lehtola,  S. V. Levchenko,  C. Y. Lin,  Y.-S. Lin,  F. Liu,  E. Livshits,  
 R. C. Lochan,  A. Luenser,  P. Manohar,  S. F. Manzer,  S.-P. Mao,  Y. Mao,  
 N. Mardirossian,  A. V. Marenich,  L. A. Martinez-Martinez,  S. A. Maurer,  
 N. J. Mayhall,  J.-M. Mewes,  A. F. Morrison,  K. Nanda,  T. S. Nguyen-Beck,  
 C. M. Oana,  R. Olivares-Amaya,  D. P. O'Neill,  J. A. Parkhill,  
 T. M. Perrine,  R. Peverati,  P. A. Pieniazek,  F. Plasser,  A. Prociuk,  
 D. R. Rehn,  E. Rosta,  N. J. Russ,  N. Sergueev,  S. M. Sharada,  
 S. Sharma,  D. W. Small,  A. Sodt,  T. Stauch,  T. Stein,  D. Stuck,  
 Y.-C. Su,  A. J. W. Thom,  T. Tsuchimochi,  L. Vogt,  O. Vydrov,  T. Wang,  
 M. A. Watson,  J. Wenzel,  A. White,  C. F. Williams,  V. Vanovschi,  
 K. Yao,  S. Yeganeh,  S. R. Yost,  Z.-Q. You,  I. Y. Zhang,  X. Zhang,  
 Y. Zhao,  B. R. Brooks,  G. K. L. Chan,  D. M. Chipman,  C. J. Cramer,  
 W. A. Goddard III,  M. S. Gordon,  W. J. Hehre,  A. Klamt,  
 H. F. Schaefer III,  M. W. Schmidt,  C. D. Sherrill,  D. G. Truhlar,  
 A. Warshel,  X. Xu,  A. Aspuru-Guzik,  R. Baer,  A. T. Bell,  N. A. Besley,  
 J.-D. Chai,  A. Dreuw,  B. D. Dunietz,  T. R. Furlani,  S. R. Gwaltney,  
 C.-P. Hsu,  Y. Jung,  J. Kong,  D. S. Lambrecht,  W. Liang,  C. Ochsenfeld,  
 V. A. Rassolov,  L. V. Slipchenko,  J. E. Subotnik,  T. Van Voorhis,  
 J. M. Herbert,  A. I. Krylov,  P. M. W. Gill,  M. Head-Gordon

 Contributors to earlier versions of Q-Chem not listed above: 
 R. D. Adamson,  J. Baker,  E. F. C. Byrd,  A. K. Chakraborty,  C.-L. Cheng,  
 H. Dachsel,  R. J. Doerksen,  G. Hawkins,  A. Heyden,  S. Hirata,  
 G. Kedziora,  F. J. Keil,  C. Kelley,  P. P. Korambath,  W. Kurlancheek,  
 A. M. Lee,  M. S. Lee,  D. Liotard,  I. Lotan,  P. E. Maslen,  N. Nair,  
 D. Neuhauser,  R. Olson,  B. Peters,  J. Ritchie,  N. E. Schultz,  
 N. Shenvi,  A. C. Simmonett,  K. S. Thanthiriwatte,  Q. Wu,  W. Zhang

 Please cite Q-Chem as follows:
 Y. Shao et al., Mol. Phys. 113, 184-215 (2015)
 DOI: 10.1080/00268976.2014.952696

 Q-Chem 4.4.2 for Intel X86 EM64T Linux

 Parts of Q-Chem use Armadillo 5.200.1 (Boston Tea Smuggler).
 http://arma.sourceforge.net/

 Q-Chem begins on Sun Sep  3 13:19:25 2017  


Host: 0

     Scratch files written to /scratch/taweetham/qchem24795//

Checking the input file for inconsistencies... 	...done.

--------------------------------------------------------------
User input:
--------------------------------------------------------------
$molecule
-1 1
S         -3.12614        1.18881       -0.02466
O         -4.11095        0.60200       -0.42192
O         -2.12123        1.91650        0.23499
H         -1.43084        1.55209       -0.37454
$end

$rem
   BASIS  =  6-311++G**
   JOB_TYPE  =  Optimization
   METHOD  =  B3LYP
$end

--------------------------------------------------------------
 ----------------------------------------------------------------
             Standard Nuclear Orientation (Angstroms)
    I     Atom           X                Y                Z
 ----------------------------------------------------------------
    1      S       0.0597331811    -0.0388225003     0.0453931882
    2      O       1.2662082655     0.0508416689    -0.0462060870
    3      O      -1.2037477319    -0.0823633893    -0.0468843298
    4      H      -1.4554151665     0.8733337688     0.0184323241
 ----------------------------------------------------------------
 Molecular Point Group                 C1    NOp =  1
 Largest Abelian Subgroup              C1    NOp =  1
 Nuclear Repulsion Energy =   133.5056979312 hartrees
 There are       17 alpha and       17 beta electrons
 Requested basis set is 6-311++G(d,p)
 There are 30 shells and 81 basis functions

 Total QAlloc Memory Limit   2000 MB
 Mega-Array Size        61 MB
 MEM_STATIC part        62 MB
 A cutoff of  1.0D-11 yielded    460 shell pairs
 There are      3397 function pairs (      3661 Cartesian)

 -------------------------------------------------------
 OpenMP Integral Computing Module                       
 Release: version 1.0, May 2013, Q-Chem Inc. Pittsburgh 
 -------------------------------------------------------
 Integral Job Info:
 Integral job number is                      11
 Integral operator is                         1
 short-range coefficients                     0
 long-range coefficients              100000000
 Omega coefficients                           0
 if combine SR and LR in K                    0
 Integral screening is                        0
 Integral computing path is                   2
 max size of driver memory is            800000
 size of driver memory is                593474
 size of scratch memory is              4103008
 max col of scratch BK array               1296
 max len of scratch array in speh3          155
 max len of scratch index in speh4           18
 max int batch size is                      520
 min int batch size is                       52
 fixed nKL is                                52
 max L of basis functions is                  2
 order of int derivative is                   0
 number of shells is                         30
 number of basis is                          84
 number of cartesian basis is                84
 number of contracted shell pairs           460
 number of primitive shell pairs           1368
 maxK2 (contraction) of shell pair           36
 max number of K2 of shell pair               1
 max number of CS2 of shell pair             50
 max number of PS2 of shell pair            138
 mem total for path MDJ                   12286
 -------------------------------------------------------
 Smallest overlap matrix eigenvalue = 5.15E-05

 Scale SEOQF with 1.000000e-01/1.000000e-01/1.000000e-01

 Standard Electronic Orientation quadrupole field applied
 Nucleus-field energy     =     0.0000000010 hartrees
 Guess from superposition of atomic densities
 Warning:  Energy on first SCF cycle will be non-variational
 A restricted hybrid HF-DFT SCF calculation will be
 performed using Pulay DIIS extrapolation
 Exchange:     0.2000 Hartree-Fock + 0.0800 Slater + 0.7200 B88
 Correlation:  0.1900 VWN1RPA + 0.8100 LYP
 Using SG-1 standard quadrature grid
 SCF converges when DIIS error is below 1.0E-08
 Inaccurate integrated density:
   Number of electrons =    34
   Numerical integral  =    28.718067420642
   Relative error      =   -15.5350958216 %
 ---------------------------------------
  Cycle       Energy         DIIS Error
 ---------------------------------------
    1    -534.6844100599      1.28E+00
    2    -542.2747044630      1.10E-01
    3    -534.3746865967      1.15E-01
    4    -546.7297672622      5.84E-02
    5    -548.4091788597      2.49E-02
    6    -548.3439963825      1.83E-02
    7    -548.7166933564      7.17E-03
    8    -548.7688510593      2.05E-03
    9    -548.7237224129      6.44E-03
   10    -548.7792785513      1.52E-03
   11    -548.7750748833      2.20E-03
   12    -548.7791876024      1.41E-03
   13    -548.7816520946      4.67E-04
   14    -548.7819500013      2.52E-05
   15    -548.7819545125      1.21E-05
   16    -548.7819563183      1.28E-05
   17    -548.7819566911      5.04E-06
   18    -548.7819567415      5.08E-07
   19    -548.7819567428      3.48E-07
   20    -548.7819567434      4.77E-08
   21    -548.7819567433      7.25E-08
   22    -548.7819567431      1.40E-09 Convergence criterion met
 ---------------------------------------
 SCF time:  CPU 10.81 s  wall 10.92 s
 SCF   energy in the final basis set = -548.7819567431
 Total energy in the final basis set = -548.7819567431

 --------------------------------------------------------------

                    Orbital Energies (a.u.)
 --------------------------------------------------------------

 Alpha MOs
 -- Occupied --
-88.740 -19.022 -18.928  -7.832  -5.801  -5.791  -5.781  -1.079
 -0.978  -0.518  -0.392  -0.366  -0.324  -0.273  -0.258  -0.037
  0.088
 -- Virtual --
  0.121   0.150   0.166   0.169   0.180   0.217   0.257   0.310
  0.318   0.340   0.366   0.388   0.392   0.408   0.447   0.464
  0.480   0.604   0.669   0.883   0.897   0.955   1.012   1.029
  1.060   1.135   1.138   1.186   1.202   1.248   1.255   1.488
  1.509   1.665   1.756   1.790   1.884   2.050   2.166   2.209
  2.704   2.952   2.960   3.019   3.120   3.152   3.497   3.545
  3.716   3.902   4.003   5.063   5.148   5.167   5.461   5.617
  6.010   8.823  17.441  17.466  18.358  50.060  50.197 189.960
 --------------------------------------------------------------

          Ground-State Mulliken Net Atomic Charges

     Atom                 Charge (a.u.)
  ----------------------------------------
      1 S                    -1.173082
      2 O                     0.280122
      3 O                     0.607147
      4 H                    -0.714187
  ----------------------------------------
  Sum of atomic charges =    -1.000000

 -----------------------------------------------------------------
                    Cartesian Multipole Moments
 -----------------------------------------------------------------
    Charge (ESU x 10^10)
                -4.8032
    Dipole Moment (Debye)
         X       3.1687      Y      -2.0537      Z      -0.4266
       Tot       3.8000
    Quadrupole Moments (Debye-Ang)
        XX     -49.5074     XY       7.7615     YY     -39.5113
        XZ      -0.4071     YZ      -0.8541     ZZ     -32.5342
    Octopole Moments (Debye-Ang^2)
       XXX      64.1844    XXY     -27.6730    XYY      24.8440
       YYY     -23.9041    XXZ       1.5861    XYZ      -0.5725
       YYZ       0.4609    XZZ      12.5036    YZZ      -6.7484
       ZZZ      -0.7661
    Hexadecapole Moments (Debye-Ang^3)
      XXXX    -447.5020   XXXY     101.4203   XXYY    -117.0367
      XYYY      73.2105   YYYY    -171.8801   XXXZ      -0.6771
      XXYZ      -0.0269   XYYZ      -1.6816   YYYZ      -0.7626
      XXZZ     -76.4510   XYZZ      18.7956   YYZZ     -41.0563
      XZZZ      -3.9513   YZZZ      -1.3310   ZZZZ     -85.1737
 -----------------------------------------------------------------
 Calculating analytic gradient of the SCF energy
 Gradient of SCF Energy
            1           2           3           4
    1   0.0984730  -0.7824478   0.6074204   0.0765543
    2   0.0314612  -0.0321725   0.0524364  -0.0517251
    3  -0.1988058   0.1065896   0.0985102  -0.0062941
 Max gradient component =       7.824E-01
 RMS gradient           =       2.979E-01
 Gradient time:  CPU 1.81 s  wall 1.81 s
 Geometry Optimization Parameters
   NAtoms,    NIC,     NZ,  NCons,   NDum,   NFix, NCnnct, MaxDiis
        4      19       0       0       0       0       0       0


** GEOMETRY OPTIMIZATION IN DELOCALIZED INTERNAL COORDINATES **
   Searching for a Minimum

   Optimization Cycle:   1

                       Coordinates (Angstroms)
     ATOM                X               Y               Z
      1  S         0.0597331811   -0.0388225003    0.0453931882
      2  O         1.2662082655    0.0508416689   -0.0462060870
      3  O        -1.2037477319   -0.0823633893   -0.0468843298
      4  H        -1.4554151665    0.8733337688    0.0184323241
   Point Group: c1    Number of degrees of freedom:     6


   Energy is   -548.781956743


 Attempting to Generate Delocalized Internal Coordinates

 ** Taking Steepest Descent Step **
 Calculated Step too Large.  Step scaled by  0.310923
 Step Taken.  Stepsize is  0.300000

                             Maximum     Tolerance    Cnvgd?
         Gradient           0.716513      0.000300      NO
         Displacement       0.222780      0.001200      NO
         Energy change     *********      0.000001      NO


 New Cartesian Coordinates Obtained by Inverse Iteration

 Displacement from previous Coordinates is:  0.292667
 ----------------------------------------------------------------
             Standard Nuclear Orientation (Angstroms)
    I     Atom           X                Y                Z
 ----------------------------------------------------------------
    1      S       0.0551843439    -0.0422718179     0.0534818970
    2      O       1.3912464618     0.0447272251    -0.0514700297
    3      O      -1.2847588288    -0.0797590583    -0.0502161636
    4      H      -1.4948934287     0.8802931991     0.0189393917
 ----------------------------------------------------------------
 Molecular Point Group                 C1    NOp =  1
 Largest Abelian Subgroup              C1    NOp =  1
 Nuclear Repulsion Energy =   123.8562147885 hartrees
 There are       17 alpha and       17 beta electrons
 Applying Cartesian multipole field
    Component          Value
    ---------          -----
     (2,0,0)        1.00000E-11
     (0,2,0)        2.00000E-11
     (0,0,2)       -3.00000E-11
 Nucleus-field energy     =     0.0000000012 hartrees
 Requested basis set is 6-311++G(d,p)
 There are 30 shells and 81 basis functions
 A cutoff of  1.0D-11 yielded    459 shell pairs
 There are      3393 function pairs (      3657 Cartesian)
 Smallest overlap matrix eigenvalue = 8.27E-05
 Guess MOs from SCF MO coefficient file
 Reading MOs from coefficient file
 Reading MOs from coefficient file
 A restricted hybrid HF-DFT SCF calculation will be
 performed using Pulay DIIS extrapolation
 Exchange:     0.2000 Hartree-Fock + 0.0800 Slater + 0.7200 B88
 Correlation:  0.1900 VWN1RPA + 0.8100 LYP
 Using SG-1 standard quadrature grid
 SCF converges when DIIS error is below 1.0E-08
 Geometry optimization detected.  Setting ReadMinima to 0
 Setting SaveMinima to 0
 Inaccurate integrated density:
   Number of electrons =    34
   Numerical integral  =    34.079727938500
   Relative error      =     0.2344939368 %
 ---------------------------------------
  Cycle       Energy         DIIS Error
 ---------------------------------------
    1    -548.8323134171      2.76E-02
    2    -548.9747202972      4.60E-03
    3    -548.4881088487      2.00E-02
    4    -548.9848609429      3.16E-03
    5    -548.9929908496      8.77E-04
    6    -548.9939764757      6.79E-04
    7    -548.9942373772      3.57E-04
    8    -548.9942768315      2.07E-04
    9    -548.9943268661      2.98E-05
   10    -548.9943284511      1.08E-05
   11    -548.9943289705      5.13E-06
   12    -548.9943291681      4.19E-06
   13    -548.9943292284      1.46E-06
   14    -548.9943292370      8.16E-07
   15    -548.9943292393      6.57E-07
   16    -548.9943292406      2.08E-07
   17    -548.9943292407      2.69E-08
   18    -548.9943292411      1.84E-09 Convergence criterion met
 ---------------------------------------
 SCF time:  CPU 8.73 s  wall 8.77 s
 SCF   energy in the final basis set = -548.9943292411
 Total energy in the final basis set = -548.9943292411

 --------------------------------------------------------------

                    Orbital Energies (a.u.)
 --------------------------------------------------------------

 Alpha MOs
 -- Occupied --
-88.703 -18.995 -18.885  -7.785  -5.752  -5.747  -5.735  -1.005
 -0.866  -0.483  -0.352  -0.303  -0.278  -0.189  -0.181  -0.015
  0.086
 -- Virtual --
  0.117   0.154   0.179   0.182   0.190   0.221   0.265   0.314
  0.328   0.350   0.376   0.407   0.409   0.438   0.462   0.482
  0.498   0.618   0.663   0.881   0.930   0.940   0.984   1.003
  1.061   1.126   1.187   1.198   1.222   1.295   1.308   1.514
  1.527   1.655   1.773   1.830   1.877   1.935   2.080   2.173
  2.700   3.012   3.019   3.029   3.132   3.191   3.358   3.446
  3.663   3.844   3.977   5.074   5.187   5.203   5.346   5.520
  5.780   8.695  17.459  17.485  18.129  50.035  50.114 189.763
 --------------------------------------------------------------

          Ground-State Mulliken Net Atomic Charges

     Atom                 Charge (a.u.)
  ----------------------------------------
      1 S                    -1.359637
      2 O                     0.126385
      3 O                     0.391862
      4 H                    -0.158610
  ----------------------------------------
  Sum of atomic charges =    -1.000000

 -----------------------------------------------------------------
                    Cartesian Multipole Moments
 -----------------------------------------------------------------
    Charge (ESU x 10^10)
                -4.8032
    Dipole Moment (Debye)
         X      -1.0744      Y       0.1382      Z      -0.4423
       Tot       1.1700
    Quadrupole Moments (Debye-Ang)
        XX     -41.1081     XY       1.2130     YY     -34.5013
        XZ       0.0449     YZ      -0.8163     ZZ     -30.2275
    Octopole Moments (Debye-Ang^2)
       XXX      14.7038    XXY      -7.7993    XYY       6.2900
       YYY      -5.7460    XXZ       1.7449    XYZ      -0.2415
       YYZ      -0.6775    XZZ       3.8361    YZZ      -2.3505
       ZZZ      -2.0299
    Hexadecapole Moments (Debye-Ang^3)
      XXXX    -304.3840   XXXY      33.4732   XXYY     -68.5815
      XYYY      23.9490   YYYY    -105.0756   XXXZ       1.0407
      XXYZ      -0.3351   XYYZ      -0.3627   YYYZ      -1.2752
      XXZZ     -53.5972   XYZZ       6.3806   YYZZ     -27.6161
      XZZZ      -0.5957   YZZZ      -1.6985   ZZZZ     -63.4367
 -----------------------------------------------------------------
 Calculating analytic gradient of the SCF energy
 Gradient of SCF Energy
            1           2           3           4
    1  -0.1408952  -0.3394009   0.4265421   0.0537540
    2   0.0144639  -0.0072182   0.0111033  -0.0183489
    3  -0.1303038   0.0611249   0.0717136  -0.0025347
 Max gradient component =       4.265E-01
 RMS gradient           =       1.699E-01
 Gradient time:  CPU 1.74 s  wall 1.75 s
 Geometry Optimization Parameters
   NAtoms,    NIC,     NZ,  NCons,   NDum,   NFix, NCnnct, MaxDiis
        4      19       0       0       0       0       0       0

 Cartesian Hessian Update
 Hessian Updated using BFGS Update


** GEOMETRY OPTIMIZATION IN DELOCALIZED INTERNAL COORDINATES **
   Searching for a Minimum

   Optimization Cycle:   2

                       Coordinates (Angstroms)
     ATOM                X               Y               Z
      1  S         0.0551843439   -0.0422718179    0.0534818970
      2  O         1.3912464618    0.0447272251   -0.0514700297
      3  O        -1.2847588288   -0.0797590583   -0.0502161636
      4  H        -1.4948934287    0.8802931991    0.0189393917
   Point Group: c1    Number of degrees of freedom:     6


   Energy is   -548.994329241

 Hessian Updated using BFGS Update

  6 Hessian modes will be used to form the next step
  Hessian Eigenvalues:
     0.047970    0.123466    0.180322    0.401653    1.378471    2.563805

 Minimum Search - Taking Simple RFO Step
 Searching for Lamda that Minimizes Along All modes
 Value Taken    Lamda =  -0.17904997
 Calculated Step too Large.  Step scaled by  0.795519
 Step Taken.  Stepsize is  0.300000

                             Maximum     Tolerance    Cnvgd?
         Gradient           0.370649      0.000300      NO
         Displacement       0.215053      0.001200      NO
         Energy change     -0.212372      0.000001      NO


 New Cartesian Coordinates Obtained by Inverse Iteration

 Displacement from previous Coordinates is:  0.268940
 ----------------------------------------------------------------
             Standard Nuclear Orientation (Angstroms)
    I     Atom           X                Y                Z
 ----------------------------------------------------------------
    1      S       0.0760564495    -0.0412328162     0.0832798235
    2      O       1.4932994095     0.0294099375    -0.0669818172
    3      O      -1.3521021460    -0.0664975367    -0.0656039984
    4      H      -1.5504751648     0.8813099635     0.0200410875
 ----------------------------------------------------------------
 Molecular Point Group                 C1    NOp =  1
 Largest Abelian Subgroup              C1    NOp =  1
 Nuclear Repulsion Energy =   116.7483345979 hartrees
 There are       17 alpha and       17 beta electrons
 Applying Cartesian multipole field
    Component          Value
    ---------          -----
     (2,0,0)        1.00000E-11
     (0,2,0)        2.00000E-11
     (0,0,2)       -3.00000E-11
 Nucleus-field energy     =     0.0000000013 hartrees
 Requested basis set is 6-311++G(d,p)
 There are 30 shells and 81 basis functions
 A cutoff of  1.0D-11 yielded    457 shell pairs
 There are      3383 function pairs (      3645 Cartesian)
 Smallest overlap matrix eigenvalue = 1.61E-04
 Guess MOs from SCF MO coefficient file
 Reading MOs from coefficient file
 Reading MOs from coefficient file
 A restricted hybrid HF-DFT SCF calculation will be
 performed using Pulay DIIS extrapolation
 Exchange:     0.2000 Hartree-Fock + 0.0800 Slater + 0.7200 B88
 Correlation:  0.1900 VWN1RPA + 0.8100 LYP
 Using SG-1 standard quadrature grid
 SCF converges when DIIS error is below 1.0E-08
 Geometry optimization detected.  Setting ReadMinima to 0
 Setting SaveMinima to 0
 Inaccurate integrated density:
   Number of electrons =    34
   Numerical integral  =    34.113586175884
   Relative error      =     0.3340769879 %
 ---------------------------------------
  Cycle       Energy         DIIS Error
 ---------------------------------------
    1    -548.9891027013      1.96E-02
    2    -549.1025718020      2.42E-03
    3    -549.0953174387      4.45E-03
    4    -549.1070174567      1.04E-03
    5    -549.1077004507      4.05E-04
    6    -549.1079031522      1.18E-04
    7    -549.1080029505      7.30E-05
    8    -549.1080970610      5.90E-05
    9    -549.1081413673      2.97E-05
   10    -549.1081686445      1.34E-05
   11    -549.1081708935      6.66E-06
   12    -549.1081711637      3.66E-06
   13    -549.1081711940      3.28E-06
   14    -549.1081712153      7.42E-07
   15    -549.1081712163      1.95E-07
   16    -549.1081712163      2.01E-08
   17    -549.1081712162      5.57E-09 Convergence criterion met
 ---------------------------------------
 SCF time:  CPU 8.17 s  wall 8.20 s
 SCF   energy in the final basis set = -549.1081712162
 Total energy in the final basis set = -549.1081712162

 --------------------------------------------------------------

                    Orbital Energies (a.u.)
 --------------------------------------------------------------

 Alpha MOs
 -- Occupied --
-88.686 -18.975 -18.870  -7.764  -5.731  -5.727  -5.714  -0.946
 -0.806  -0.461  -0.327  -0.259  -0.255  -0.150  -0.143  -0.012
  0.077
 -- Virtual --
  0.121   0.150   0.184   0.186   0.199   0.222   0.274   0.315
  0.332   0.357   0.382   0.414   0.416   0.453   0.467   0.492
  0.508   0.602   0.662   0.772   0.936   0.965   0.972   0.993
  1.032   1.155   1.220   1.229   1.250   1.315   1.330   1.519
  1.555   1.626   1.723   1.787   1.847   1.934   2.063   2.191
  2.690   3.030   3.047   3.051   3.153   3.231   3.259   3.376
  3.584   3.769   3.972   5.090   5.202   5.218   5.233   5.497
  5.658   8.507  17.471  17.494  17.926  50.022  50.107 189.576
 --------------------------------------------------------------

          Ground-State Mulliken Net Atomic Charges

     Atom                 Charge (a.u.)
  ----------------------------------------
      1 S                    -1.182296
      2 O                    -0.190700
      3 O                     0.295090
      4 H                     0.077907
  ----------------------------------------
  Sum of atomic charges =    -1.000000

 -----------------------------------------------------------------
                    Cartesian Multipole Moments
 -----------------------------------------------------------------
    Charge (ESU x 10^10)
                -4.8032
    Dipole Moment (Debye)
         X      -3.0783      Y       1.2469      Z      -0.4497
       Tot       3.3516
    Quadrupole Moments (Debye-Ang)
        XX     -37.4927     XY      -2.1862     YY     -32.1110
        XZ       0.2066     YZ      -0.4464     ZZ     -29.1672
    Octopole Moments (Debye-Ang^2)
       XXX     -11.5064    XXY       2.6553    XYY      -3.1100
       YYY       0.8915    XXZ       2.4258    XYZ      -0.0657
       YYZ      -1.6051    XZZ      -0.3002    YZZ      -0.5661
       ZZZ      -3.0498
    Hexadecapole Moments (Debye-Ang^3)
      XXXX    -244.0920   XXXY      -3.0624   XXYY     -45.4122
      XYYY       1.2289   YYYY     -75.1069   XXXZ       1.2447
      XXYZ      -0.1899   XYYZ       0.1852   YYYZ      -0.8556
      XXZZ     -44.5565   XYZZ       0.9568   YYZZ     -21.6573
      XZZZ       0.3855   YZZZ      -1.1354   ZZZZ     -53.1372
 -----------------------------------------------------------------
 Calculating analytic gradient of the SCF energy
 Gradient of SCF Energy
            1           2           3           4
    1  -0.1305854  -0.1800911   0.2786406   0.0320359
    2   0.0338131  -0.0135835  -0.0214055   0.0011759
    3  -0.1153210   0.0523295   0.0597326   0.0032589
 Max gradient component =       2.786E-01
 RMS gradient           =       1.116E-01
 Gradient time:  CPU 1.71 s  wall 1.71 s
 Geometry Optimization Parameters
   NAtoms,    NIC,     NZ,  NCons,   NDum,   NFix, NCnnct, MaxDiis
        4      19       0       0       0       0       0       0

 Cartesian Hessian Update
 Hessian Updated using BFGS Update


** GEOMETRY OPTIMIZATION IN DELOCALIZED INTERNAL COORDINATES **
   Searching for a Minimum

   Optimization Cycle:   3

                       Coordinates (Angstroms)
     ATOM                X               Y               Z
      1  S         0.0760564495   -0.0412328162    0.0832798235
      2  O         1.4932994095    0.0294099375   -0.0669818172
      3  O        -1.3521021460   -0.0664975367   -0.0656039984
      4  H        -1.5504751648    0.8813099635    0.0200410875
   Point Group: c1    Number of degrees of freedom:     6


   Energy is   -549.108171216

 Hessian Updated using BFGS Update

  6 Hessian modes will be used to form the next step
  Hessian Eigenvalues:
     0.047136    0.123422    0.176632    0.396514    0.800784    2.598320

 Minimum Search - Taking Simple RFO Step
 Searching for Lamda that Minimizes Along All modes
 Value Taken    Lamda =  -0.13704040
 Calculated Step too Large.  Step scaled by  0.591601
 Step Taken.  Stepsize is  0.300000

                             Maximum     Tolerance    Cnvgd?
         Gradient           0.216406      0.000300      NO
         Displacement       0.199350      0.001200      NO
         Energy change     -0.113842      0.000001      NO


 New Cartesian Coordinates Obtained by Inverse Iteration

 Displacement from previous Coordinates is:  0.231910
 ----------------------------------------------------------------
             Standard Nuclear Orientation (Angstroms)
    I     Atom           X                Y                Z
 ----------------------------------------------------------------
    1      S       0.0888700893    -0.0853038370     0.1302277803
    2      O       1.5617285803     0.0481404972    -0.0908333990
    3      O      -1.4151320266    -0.0444515048    -0.0834613086
    4      H      -1.5686880948     0.8846043926     0.0148020227
 ----------------------------------------------------------------
 Molecular Point Group                 C1    NOp =  1
 Largest Abelian Subgroup              C1    NOp =  1
 Nuclear Repulsion Energy =   111.4194511162 hartrees
 There are       17 alpha and       17 beta electrons
 Applying Cartesian multipole field
    Component          Value
    ---------          -----
     (2,0,0)        1.00000E-11
     (0,2,0)        2.00000E-11
     (0,0,2)       -3.00000E-11
 Nucleus-field energy     =     0.0000000014 hartrees
 Requested basis set is 6-311++G(d,p)
 There are 30 shells and 81 basis functions
 A cutoff of  1.0D-11 yielded    452 shell pairs
 There are      3340 function pairs (      3594 Cartesian)
 Smallest overlap matrix eigenvalue = 3.47E-04
 Guess MOs from SCF MO coefficient file
 Reading MOs from coefficient file
 Reading MOs from coefficient file
 A restricted hybrid HF-DFT SCF calculation will be
 performed using Pulay DIIS extrapolation
 Exchange:     0.2000 Hartree-Fock + 0.0800 Slater + 0.7200 B88
 Correlation:  0.1900 VWN1RPA + 0.8100 LYP
 Using SG-1 standard quadrature grid
 SCF converges when DIIS error is below 1.0E-08
 Geometry optimization detected.  Setting ReadMinima to 0
 Setting SaveMinima to 0
 Inaccurate integrated density:
   Number of electrons =    34
   Numerical integral  =    34.120608368263
   Relative error      =     0.3547304949 %
 ---------------------------------------
  Cycle       Energy         DIIS Error
 ---------------------------------------
    1    -549.1020640779      1.55E-02
    2    -549.1719425113      1.68E-03
    3    -549.1699281263      2.82E-03
    4    -549.1754365949      7.61E-04
    5    -549.1758006026      3.25E-04
    6    -549.1758825659      9.28E-05
    7    -549.1758947104      6.42E-05
    8    -549.1759009099      1.85E-05
    9    -549.1759028512      9.24E-06
   10    -549.1759033620      2.82E-06
   11    -549.1759034466      6.97E-07
   12    -549.1759034530      4.42E-07
   13    -549.1759034540      7.93E-08
   14    -549.1759034540      2.23E-08
   15    -549.1759034540      4.15E-09 Convergence criterion met
 ---------------------------------------
 SCF time:  CPU 7.10 s  wall 7.46 s
 SCF   energy in the final basis set = -549.1759034540
 Total energy in the final basis set = -549.1759034540

 --------------------------------------------------------------

                    Orbital Energies (a.u.)
 --------------------------------------------------------------

 Alpha MOs
 -- Occupied --
-88.683 -18.964 -18.873  -7.760  -5.727  -5.723  -5.711  -0.911
 -0.776  -0.453  -0.316  -0.246  -0.231  -0.136  -0.127  -0.023
  0.062
 -- Virtual --
  0.119   0.144   0.186   0.189   0.199   0.221   0.284   0.318
  0.331   0.357   0.385   0.410   0.417   0.446   0.465   0.496
  0.510   0.566   0.664   0.691   0.920   0.946   0.976   0.991
  1.023   1.178   1.239   1.243   1.262   1.321   1.335   1.512
  1.537   1.596   1.655   1.791   1.849   1.927   2.068   2.231
  2.678   3.037   3.056   3.059   3.160   3.183   3.275   3.344
  3.502   3.684   3.994   5.104   5.170   5.213   5.224   5.400
  5.679   8.340  17.474  17.494  17.785  50.028  50.097 189.428
 --------------------------------------------------------------

          Ground-State Mulliken Net Atomic Charges

     Atom                 Charge (a.u.)
  ----------------------------------------
      1 S                    -0.820260
      2 O                    -0.379741
      3 O                     0.089619
      4 H                     0.110382
  ----------------------------------------
  Sum of atomic charges =    -1.000000

 -----------------------------------------------------------------
                    Cartesian Multipole Moments
 -----------------------------------------------------------------
    Charge (ESU x 10^10)
                -4.8032
    Dipole Moment (Debye)
         X      -3.1494      Y       1.2591      Z      -0.4438
       Tot       3.4207
    Quadrupole Moments (Debye-Ang)
        XX     -38.7186     XY      -2.5295     YY     -30.7924
        XZ       0.3441     YZ      -0.6721     ZZ     -29.1316
    Octopole Moments (Debye-Ang^2)
       XXX     -13.1136    XXY       3.0884    XYY      -3.9166
       YYY       1.7271    XXZ       3.2277    XYZ      -0.0920
       YYZ      -2.1025    XZZ      -0.6820    YZZ      -0.5706
       ZZZ      -4.5200
    Hexadecapole Moments (Debye-Ang^3)
      XXXX    -263.2097   XXXY      -5.0247   XXYY     -46.1968
      XYYY       0.8820   YYYY     -66.2931   XXXZ       1.9235
      XXYZ      -0.3225   XYYZ       0.3794   YYYZ      -0.8838
      XXZZ     -47.3540   XYZZ       0.9884   YYZZ     -19.8084
      XZZZ       0.6545   YZZZ      -1.3147   ZZZZ     -51.1270
 -----------------------------------------------------------------
 Calculating analytic gradient of the SCF energy
 Gradient of SCF Energy
            1           2           3           4
    1  -0.1128223  -0.0892732   0.1757389   0.0263567
    2   0.0448190  -0.0165152  -0.0139786  -0.0143252
    3  -0.1161196   0.0516033   0.0657840  -0.0012678
 Max gradient component =       1.757E-01
 RMS gradient           =       7.929E-02
 Gradient time:  CPU 1.66 s  wall 1.67 s
 Geometry Optimization Parameters
   NAtoms,    NIC,     NZ,  NCons,   NDum,   NFix, NCnnct, MaxDiis
        4      19       0       0       0       0       0       0

 Cartesian Hessian Update
 Hessian Updated using BFGS Update


** GEOMETRY OPTIMIZATION IN DELOCALIZED INTERNAL COORDINATES **
   Searching for a Minimum

   Optimization Cycle:   4

                       Coordinates (Angstroms)
     ATOM                X               Y               Z
      1  S         0.0888700893   -0.0853038370    0.1302277803
      2  O         1.5617285803    0.0481404972   -0.0908333990
      3  O        -1.4151320266   -0.0444515048   -0.0834613086
      4  H        -1.5686880948    0.8846043926    0.0148020227
   Point Group: c1    Number of degrees of freedom:     6


   Energy is   -549.175903454

 Hessian Updated using BFGS Update

  6 Hessian modes will be used to form the next step
  Hessian Eigenvalues:
     0.039089    0.123299    0.154887    0.417513    0.744316    2.623605

 Minimum Search - Taking Simple RFO Step
 Searching for Lamda that Minimizes Along All modes
 Value Taken    Lamda =  -0.10743992
 Calculated Step too Large.  Step scaled by  0.435811
 Step Taken.  Stepsize is  0.300000

                             Maximum     Tolerance    Cnvgd?
         Gradient           0.142390      0.000300      NO
         Displacement       0.231238      0.001200      NO
         Energy change     -0.067732      0.000001      NO


 New Cartesian Coordinates Obtained by Inverse Iteration

 Displacement from previous Coordinates is:  0.204674
 ----------------------------------------------------------------
             Standard Nuclear Orientation (Angstroms)
    I     Atom           X                Y                Z
 ----------------------------------------------------------------
    1      S       0.0985544926    -0.1232481066     0.2029818738
    2      O       1.5898918622     0.0661900408    -0.1272669659
    3      O      -1.4456339908    -0.0328941395    -0.1190963711
    4      H      -1.5760338159     0.8929417533     0.0141165586
 ----------------------------------------------------------------
 Molecular Point Group                 C1    NOp =  1
 Largest Abelian Subgroup              C1    NOp =  1
 Nuclear Repulsion Energy =   108.1059384191 hartrees
 There are       17 alpha and       17 beta electrons
 Applying Cartesian multipole field
    Component          Value
    ---------          -----
     (2,0,0)        1.00000E-11
     (0,2,0)        2.00000E-11
     (0,0,2)       -3.00000E-11
 Nucleus-field energy     =     0.0000000014 hartrees
 Requested basis set is 6-311++G(d,p)
 There are 30 shells and 81 basis functions
 A cutoff of  1.0D-11 yielded    451 shell pairs
 There are      3339 function pairs (      3593 Cartesian)
 Smallest overlap matrix eigenvalue = 6.95E-04
 Guess MOs from SCF MO coefficient file
 Reading MOs from coefficient file
 Reading MOs from coefficient file
 A restricted hybrid HF-DFT SCF calculation will be
 performed using Pulay DIIS extrapolation
 Exchange:     0.2000 Hartree-Fock + 0.0800 Slater + 0.7200 B88
 Correlation:  0.1900 VWN1RPA + 0.8100 LYP
 Using SG-1 standard quadrature grid
 SCF converges when DIIS error is below 1.0E-08
 Geometry optimization detected.  Setting ReadMinima to 0
 Setting SaveMinima to 0
 Inaccurate integrated density:
   Number of electrons =    34
   Numerical integral  =    34.108642370349
   Relative error      =     0.3195363834 %
 ---------------------------------------
  Cycle       Energy         DIIS Error
 ---------------------------------------
    1    -549.1684051493      9.51E-03
    2    -549.2153091443      1.53E-03
    3    -549.2149546155      2.23E-03
    4    -549.2184301026      7.63E-04
    5    -549.2188082670      2.30E-04
    6    -549.2188586574      8.95E-05
    7    -549.2188719395      5.27E-05
    8    -549.2188756724      1.85E-05
    9    -549.2188770277      6.75E-06
   10    -549.2188773266      1.48E-06
   11    -549.2188773437      3.86E-07
   12    -549.2188773437      8.03E-08
   13    -549.2188773437      1.44E-08
   14    -549.2188773436      2.71E-09 Convergence criterion met
 ---------------------------------------
 SCF time:  CPU 6.51 s  wall 6.53 s
 SCF   energy in the final basis set = -549.2188773436
 Total energy in the final basis set = -549.2188773436

 --------------------------------------------------------------

                    Orbital Energies (a.u.)
 --------------------------------------------------------------

 Alpha MOs
 -- Occupied --
-88.678 -18.960 -18.872  -7.755  -5.722  -5.717  -5.706  -0.888
 -0.756  -0.445  -0.308  -0.236  -0.215  -0.127  -0.116  -0.034
  0.054
 -- Virtual --
  0.119   0.152   0.187   0.191   0.201   0.222   0.287   0.321
  0.330   0.357   0.388   0.405   0.420   0.422   0.464   0.500
  0.511   0.541   0.617   0.690   0.905   0.934   0.982   0.993
  1.039   1.195   1.247   1.252   1.268   1.328   1.339   1.444
  1.533   1.591   1.665   1.784   1.855   1.921   2.079   2.237
  2.676   3.040   3.065   3.068   3.147   3.158   3.289   3.328
  3.456   3.627   4.000   5.117   5.163   5.219   5.229   5.325
  5.680   8.244  17.482  17.497  17.717  50.033  50.089 189.350
 --------------------------------------------------------------

          Ground-State Mulliken Net Atomic Charges

     Atom                 Charge (a.u.)
  ----------------------------------------
      1 S                    -0.602090
      2 O                    -0.487523
      3 O                    -0.073774
      4 H                     0.163388
  ----------------------------------------
  Sum of atomic charges =    -1.000000

 -----------------------------------------------------------------
                    Cartesian Multipole Moments
 -----------------------------------------------------------------
    Charge (ESU x 10^10)
                -4.8032
    Dipole Moment (Debye)
         X      -3.2912      Y       1.4692      Z      -0.3287
       Tot       3.6193
    Quadrupole Moments (Debye-Ang)
        XX     -38.9344     XY      -2.9312     YY     -29.6257
        XZ       0.4417     YZ      -0.6379     ZZ     -29.3403
    Octopole Moments (Debye-Ang^2)
       XXX     -14.8016    XXY       3.5774    XYY      -4.8629
       YYY       4.6300    XXZ       3.7113    XYZ      -0.1262
       YYZ      -2.7167    XZZ      -1.3056    YZZ       0.0112
       ZZZ      -6.3144
    Hexadecapole Moments (Debye-Ang^3)
      XXXX    -264.4232   XXXY      -7.6571   XXYY     -44.9571
      XYYY      -1.2578   YYYY     -58.0097   XXXZ       2.1156
      XXYZ      -0.0050   XYYZ       0.3995   YYYZ       0.0740
      XXZZ     -48.3761   XYZZ       0.4146   YYZZ     -18.4599
      XZZZ       0.6153   YZZZ      -0.7261   ZZZZ     -51.6182
 -----------------------------------------------------------------
 Calculating analytic gradient of the SCF energy
 Gradient of SCF Energy
            1           2           3           4
    1  -0.0956343  -0.0412392   0.1136751   0.0231984
    2   0.0492008  -0.0172688  -0.0156092  -0.0163229
    3  -0.1141279   0.0490240   0.0665375  -0.0014336
 Max gradient component =       1.141E-01
 RMS gradient           =       6.284E-02
 Gradient time:  CPU 1.64 s  wall 1.64 s
 Geometry Optimization Parameters
   NAtoms,    NIC,     NZ,  NCons,   NDum,   NFix, NCnnct, MaxDiis
        4      19       0       0       0       0       0       0

 Cartesian Hessian Update
 Hessian Updated using BFGS Update


** GEOMETRY OPTIMIZATION IN DELOCALIZED INTERNAL COORDINATES **
   Searching for a Minimum

   Optimization Cycle:   5

                       Coordinates (Angstroms)
     ATOM                X               Y               Z
      1  S         0.0985544926   -0.1232481066    0.2029818738
      2  O         1.5898918622    0.0661900408   -0.1272669659
      3  O        -1.4456339908   -0.0328941395   -0.1190963711
      4  H        -1.5760338159    0.8929417533    0.0141165586
   Point Group: c1    Number of degrees of freedom:     6


   Energy is   -549.218877344

 Hessian Updated using BFGS Update

  6 Hessian modes will be used to form the next step
  Hessian Eigenvalues:
     0.031039    0.112009    0.129357    0.412728    0.939365    2.649411

 Minimum Search - Taking Simple RFO Step
 Searching for Lamda that Minimizes Along All modes
 Value Taken    Lamda =  -0.09779901
 Calculated Step too Large.  Step scaled by  0.375623
 Step Taken.  Stepsize is  0.300000

                             Maximum     Tolerance    Cnvgd?
         Gradient           0.105419      0.000300      NO
         Displacement       0.226747      0.001200      NO
         Energy change     -0.042974      0.000001      NO


 New Cartesian Coordinates Obtained by Inverse Iteration

 Displacement from previous Coordinates is:  0.216736
 ----------------------------------------------------------------
             Standard Nuclear Orientation (Angstroms)
    I     Atom           X                Y                Z
 ----------------------------------------------------------------
    1      S       0.1056016167    -0.1660974331     0.2865185217
    2      O       1.5900084699     0.0892375058    -0.1689034266
    3      O      -1.4563522102    -0.0224644177    -0.1603366976
    4      H      -1.5724793283     0.9023138930     0.0134566979
 ----------------------------------------------------------------
 Molecular Point Group                 C1    NOp =  1
 Largest Abelian Subgroup              C1    NOp =  1
 Nuclear Repulsion Energy =   105.6623829102 hartrees
 There are       17 alpha and       17 beta electrons
 Applying Cartesian multipole field
    Component          Value
    ---------          -----
     (2,0,0)        1.00000E-11
     (0,2,0)        2.00000E-11
     (0,0,2)       -3.00000E-11
 Nucleus-field energy     =     0.0000000013 hartrees
 Requested basis set is 6-311++G(d,p)
 There are 30 shells and 81 basis functions
 A cutoff of  1.0D-11 yielded    451 shell pairs
 There are      3339 function pairs (      3593 Cartesian)
 Smallest overlap matrix eigenvalue = 1.20E-03
 Guess MOs from SCF MO coefficient file
 Reading MOs from coefficient file
 Reading MOs from coefficient file
 A restricted hybrid HF-DFT SCF calculation will be
 performed using Pulay DIIS extrapolation
 Exchange:     0.2000 Hartree-Fock + 0.0800 Slater + 0.7200 B88
 Correlation:  0.1900 VWN1RPA + 0.8100 LYP
 Using SG-1 standard quadrature grid
 SCF converges when DIIS error is below 1.0E-08
 Geometry optimization detected.  Setting ReadMinima to 0
 Setting SaveMinima to 0
 Inaccurate integrated density:
   Number of electrons =    34
   Numerical integral  =    34.086565882369
   Relative error      =     0.2546055364 %
 ---------------------------------------
  Cycle       Energy         DIIS Error
 ---------------------------------------
    1    -549.2130324072      7.30E-03
    2    -549.2493999245      1.45E-03
    3    -549.2487491030      2.16E-03
    4    -549.2515985287      8.97E-04
    5    -549.2521221676      1.65E-04
    6    -549.2521418163      8.07E-05
    7    -549.2521471792      4.71E-05
    8    -549.2521490430      9.31E-06
    9    -549.2521492756      2.60E-06
   10    -549.2521493251      6.30E-07
   11    -549.2521493279      2.11E-07
   12    -549.2521493281      3.27E-08
   13    -549.2521493280      5.34E-09 Convergence criterion met
 ---------------------------------------
 SCF time:  CPU 6.06 s  wall 6.13 s
 SCF   energy in the final basis set = -549.2521493280
 Total energy in the final basis set = -549.2521493280

 --------------------------------------------------------------

                    Orbital Energies (a.u.)
 --------------------------------------------------------------

 Alpha MOs
 -- Occupied --
-88.677 -18.959 -18.870  -7.755  -5.722  -5.717  -5.706  -0.871
 -0.742  -0.439  -0.303  -0.229  -0.204  -0.120  -0.109  -0.045
  0.048
 -- Virtual --
  0.120   0.163   0.185   0.192   0.203   0.224   0.288   0.322
  0.330   0.355   0.381   0.394   0.400   0.422   0.460   0.503
  0.511   0.532   0.581   0.691   0.888   0.928   0.984   0.989
  1.060   1.209   1.243   1.262   1.273   1.329   1.338   1.385
  1.533   1.584   1.690   1.773   1.860   1.915   2.079   2.233
  2.676   3.034   3.073   3.076   3.140   3.154   3.293   3.316
  3.412   3.591   4.001   5.126   5.168   5.223   5.233   5.277
  5.672   8.176  17.487  17.497  17.671  50.035  50.082 189.295
 --------------------------------------------------------------

          Ground-State Mulliken Net Atomic Charges

     Atom                 Charge (a.u.)
  ----------------------------------------
      1 S                    -0.439355
      2 O                    -0.555650
      3 O                    -0.206540
      4 H                     0.201545
  ----------------------------------------
  Sum of atomic charges =    -1.000000

 -----------------------------------------------------------------
                    Cartesian Multipole Moments
 -----------------------------------------------------------------
    Charge (ESU x 10^10)
                -4.8032
    Dipole Moment (Debye)
         X      -3.3685      Y       1.5382      Z      -0.0860
       Tot       3.7041
    Quadrupole Moments (Debye-Ang)
        XX     -38.8807     XY      -3.2067     YY     -28.9279
        XZ       0.5150     YZ      -0.4514     ZZ     -29.6676
    Octopole Moments (Debye-Ang^2)
       XXX     -15.3687    XXY       3.9247    XYY      -5.4087
       YYY       6.9500    XXZ       3.5784    XYZ      -0.1298
       YYZ      -3.3425    XZZ      -1.6477    YZZ       0.4219
       ZZZ      -8.1588
    Hexadecapole Moments (Debye-Ang^3)
      XXXX    -260.4435   XXXY      -9.2265   XXYY     -43.9216
      XYYY      -2.7004   YYYY     -54.0317   XXXZ       1.8685
      XXYZ       0.5231   XYYZ       0.3773   YYYZ       1.7492
      XXZZ     -49.0861   XYZZ       0.0342   YYZZ     -18.2778
      XZZZ       0.5113   YZZZ       0.4218   ZZZZ     -55.1171
 -----------------------------------------------------------------
 Calculating analytic gradient of the SCF energy
 Gradient of SCF Energy
            1           2           3           4
    1  -0.0813996  -0.0071575   0.0691392   0.0194179
    2   0.0456706  -0.0145451  -0.0184354  -0.0126901
    3  -0.0945783   0.0376981   0.0563065   0.0005737
 Max gradient component =       9.458E-02
 RMS gradient           =       4.845E-02
 Gradient time:  CPU 1.62 s  wall 1.63 s
 Geometry Optimization Parameters
   NAtoms,    NIC,     NZ,  NCons,   NDum,   NFix, NCnnct, MaxDiis
        4      19       0       0       0       0       0       0

 Cartesian Hessian Update
 Hessian Updated using BFGS Update


** GEOMETRY OPTIMIZATION IN DELOCALIZED INTERNAL COORDINATES **
   Searching for a Minimum

   Optimization Cycle:   6

                       Coordinates (Angstroms)
     ATOM                X               Y               Z
      1  S         0.1056016167   -0.1660974331    0.2865185217
      2  O         1.5900084699    0.0892375058   -0.1689034266
      3  O        -1.4563522102   -0.0224644177   -0.1603366976
      4  H        -1.5724793283    0.9023138930    0.0134566979
   Point Group: c1    Number of degrees of freedom:     6


   Energy is   -549.252149328

 Hessian Updated using BFGS Update

  6 Hessian modes will be used to form the next step
  Hessian Eigenvalues:
     0.050289    0.095655    0.127810    0.413416    1.009280    2.672970

 Minimum Search - Taking Simple RFO Step
 Searching for Lamda that Minimizes Along All modes
 Value Taken    Lamda =  -0.06784882
 Calculated Step too Large.  Step scaled by  0.425024
 Step Taken.  Stepsize is  0.300000

                             Maximum     Tolerance    Cnvgd?
         Gradient           0.073654      0.000300      NO
         Displacement       0.214613      0.001200      NO
         Energy change     -0.033272      0.000001      NO


 New Cartesian Coordinates Obtained by Inverse Iteration

 Displacement from previous Coordinates is:  0.238113
 ----------------------------------------------------------------
             Standard Nuclear Orientation (Angstroms)
    I     Atom           X                Y                Z
 ----------------------------------------------------------------
    1      S       0.1120076897    -0.2128778906     0.3760160404
    2      O       1.5640088970     0.1155072977    -0.2132216720
    3      O      -1.4475963492    -0.0098652856    -0.2038006207
    4      H      -1.5616416893     0.9102254265     0.0117413477
 ----------------------------------------------------------------
 Molecular Point Group                 C1    NOp =  1
 Largest Abelian Subgroup              C1    NOp =  1
 Nuclear Repulsion Energy =   103.8419485552 hartrees
 There are       17 alpha and       17 beta electrons
 Applying Cartesian multipole field
    Component          Value
    ---------          -----
     (2,0,0)        1.00000E-11
     (0,2,0)        2.00000E-11
     (0,0,2)       -3.00000E-11
 Nucleus-field energy     =     0.0000000012 hartrees
 Requested basis set is 6-311++G(d,p)
 There are 30 shells and 81 basis functions
 A cutoff of  1.0D-11 yielded    450 shell pairs
 There are      3336 function pairs (      3590 Cartesian)
 Smallest overlap matrix eigenvalue = 1.76E-03
 Guess MOs from SCF MO coefficient file
 Reading MOs from coefficient file
 Reading MOs from coefficient file
 A restricted hybrid HF-DFT SCF calculation will be
 performed using Pulay DIIS extrapolation
 Exchange:     0.2000 Hartree-Fock + 0.0800 Slater + 0.7200 B88
 Correlation:  0.1900 VWN1RPA + 0.8100 LYP
 Using SG-1 standard quadrature grid
 SCF converges when DIIS error is below 1.0E-08
 Geometry optimization detected.  Setting ReadMinima to 0
 Setting SaveMinima to 0
 Inaccurate integrated density:
   Number of electrons =    34
   Numerical integral  =    34.061158788114
   Relative error      =     0.1798787886 %
 ---------------------------------------
  Cycle       Energy         DIIS Error
 ---------------------------------------
    1    -549.2461800185      6.19E-03
    2    -549.2750069665      1.35E-03
    3    -549.2737069284      2.21E-03
    4    -549.2766859813      7.92E-04
    5    -549.2770856139      1.71E-04
    6    -549.2771012255      8.29E-05
    7    -549.2771054223      3.19E-05
    8    -549.2771062143      5.24E-06
    9    -549.2771062580      1.05E-06
   10    -549.2771062651      2.77E-07
   11    -549.2771062656      1.10E-07
   12    -549.2771062655      1.62E-08
   13    -549.2771062653      2.74E-09 Convergence criterion met
 ---------------------------------------
 SCF time:  CPU 6.08 s  wall 6.15 s
 SCF   energy in the final basis set = -549.2771062653
 Total energy in the final basis set = -549.2771062653

 --------------------------------------------------------------

                    Orbital Energies (a.u.)
 --------------------------------------------------------------

 Alpha MOs
 -- Occupied --
-88.680 -18.959 -18.869  -7.758  -5.725  -5.719  -5.709  -0.858
 -0.731  -0.436  -0.299  -0.223  -0.196  -0.116  -0.106  -0.053
  0.041
 -- Virtual --
  0.122   0.171   0.185   0.192   0.204   0.227   0.288   0.318
  0.334   0.344   0.359   0.390   0.395   0.423   0.452   0.504
  0.510   0.531   0.557   0.691   0.870   0.925   0.979   0.983
  1.083   1.221   1.232   1.271   1.276   1.309   1.337   1.359
  1.533   1.578   1.720   1.765   1.866   1.908   2.060   2.229
  2.675   3.025   3.080   3.083   3.149   3.151   3.295   3.309
  3.362   3.574   4.002   5.133   5.169   5.225   5.235   5.263
  5.666   8.126  17.486  17.497  17.634  50.037  50.079 189.252
 --------------------------------------------------------------

          Ground-State Mulliken Net Atomic Charges

     Atom                 Charge (a.u.)
  ----------------------------------------
      1 S                    -0.306785
      2 O                    -0.606224
      3 O                    -0.309245
      4 H                     0.222254
  ----------------------------------------
  Sum of atomic charges =    -1.000000

 -----------------------------------------------------------------
                    Cartesian Multipole Moments
 -----------------------------------------------------------------
    Charge (ESU x 10^10)
                -4.8032
    Dipole Moment (Debye)
         X      -3.3577      Y       1.4779      Z       0.2318
       Tot       3.6758
    Quadrupole Moments (Debye-Ang)
        XX     -38.6356     XY      -3.3665     YY     -28.5674
        XZ       0.5609     YZ      -0.2532     ZZ     -30.0120
    Octopole Moments (Debye-Ang^2)
       XXX     -15.0590    XXY       4.2093    XYY      -5.6422
       YYY       8.7686    XXZ       3.0254    XYZ      -0.1340
       YYZ      -4.0076    XZZ      -1.7482    YZZ       0.6893
       ZZZ     -10.1235
    Hexadecapole Moments (Debye-Ang^3)
      XXXX    -252.7332   XXXY      -9.8038   XXYY     -42.8964
      XYYY      -3.4543   YYYY     -53.2475   XXXZ       1.2288
      XXYZ       1.0919   XYYZ       0.3007   YYYZ       3.9528
      XXZZ     -49.2909   XYZZ      -0.1495   YYZZ     -19.0252
      XZZZ       0.3066   YZZZ       1.9401   ZZZZ     -61.3436
 -----------------------------------------------------------------
 Calculating analytic gradient of the SCF energy
 Gradient of SCF Energy
            1           2           3           4
    1  -0.0685233   0.0158243   0.0375358   0.0151632
    2   0.0349393  -0.0086351  -0.0168233  -0.0094810
    3  -0.0646400   0.0214398   0.0405098   0.0026903
 Max gradient component =       6.852E-02
 RMS gradient           =       3.481E-02
 Gradient time:  CPU 1.62 s  wall 1.63 s
 Geometry Optimization Parameters
   NAtoms,    NIC,     NZ,  NCons,   NDum,   NFix, NCnnct, MaxDiis
        4      19       0       0       0       0       0       0

 Cartesian Hessian Update
 Hessian Updated using BFGS Update


** GEOMETRY OPTIMIZATION IN DELOCALIZED INTERNAL COORDINATES **
   Searching for a Minimum

   Optimization Cycle:   7

                       Coordinates (Angstroms)
     ATOM                X               Y               Z
      1  S         0.1120076897   -0.2128778906    0.3760160404
      2  O         1.5640088970    0.1155072977   -0.2132216720
      3  O        -1.4475963492   -0.0098652856   -0.2038006207
      4  H        -1.5616416893    0.9102254265    0.0117413477
   Point Group: c1    Number of degrees of freedom:     6


   Energy is   -549.277106265

 Hessian Updated using BFGS Update

  6 Hessian modes will be used to form the next step
  Hessian Eigenvalues:
     0.064949    0.091563    0.129284    0.413468    1.053072    2.683202

 Minimum Search - Taking Simple RFO Step
 Searching for Lamda that Minimizes Along All modes
 Value Taken    Lamda =  -0.03930689
 Calculated Step too Large.  Step scaled by  0.528599
 Step Taken.  Stepsize is  0.300000

                             Maximum     Tolerance    Cnvgd?
         Gradient           0.044961      0.000300      NO
         Displacement       0.204562      0.001200      NO
         Energy change     -0.024957      0.000001      NO


 New Cartesian Coordinates Obtained by Inverse Iteration

 Displacement from previous Coordinates is:  0.261859
 ----------------------------------------------------------------
             Standard Nuclear Orientation (Angstroms)
    I     Atom           X                Y                Z
 ----------------------------------------------------------------
    1      S       0.1198965137    -0.2612032444     0.4670418769
    2      O       1.5130703793     0.1423640071    -0.2577505425
    3      O      -1.4186201268     0.0049910212    -0.2474986126
    4      H      -1.5475682180     0.9168377641     0.0089423736
 ----------------------------------------------------------------
 Molecular Point Group                 C1    NOp =  1
 Largest Abelian Subgroup              C1    NOp =  1
 Nuclear Repulsion Energy =   102.5714414554 hartrees
 There are       17 alpha and       17 beta electrons
 Applying Cartesian multipole field
    Component          Value
    ---------          -----
     (2,0,0)        1.00000E-11
     (0,2,0)        2.00000E-11
     (0,0,2)       -3.00000E-11
 Nucleus-field energy     =     0.0000000010 hartrees
 Requested basis set is 6-311++G(d,p)
 There are 30 shells and 81 basis functions
 A cutoff of  1.0D-11 yielded    452 shell pairs
 There are      3376 function pairs (      3638 Cartesian)
 Smallest overlap matrix eigenvalue = 2.20E-03
 Guess MOs from SCF MO coefficient file
 Reading MOs from coefficient file
 Reading MOs from coefficient file
 A restricted hybrid HF-DFT SCF calculation will be
 performed using Pulay DIIS extrapolation
 Exchange:     0.2000 Hartree-Fock + 0.0800 Slater + 0.7200 B88
 Correlation:  0.1900 VWN1RPA + 0.8100 LYP
 Using SG-1 standard quadrature grid
 SCF converges when DIIS error is below 1.0E-08
 Geometry optimization detected.  Setting ReadMinima to 0
 Setting SaveMinima to 0
 Inaccurate integrated density:
   Number of electrons =    34
   Numerical integral  =    34.035869914816
   Relative error      =     0.1054997495 %
 ---------------------------------------
  Cycle       Energy         DIIS Error
 ---------------------------------------
    1    -549.2688293283      5.57E-03
    2    -549.2921118319      1.22E-03
    3    -549.2904499050      2.20E-03
    4    -549.2934672511      6.13E-04
    5    -549.2936922668      2.09E-04
    6    -549.2937165301      6.90E-05
    7    -549.2937193222      2.21E-05
    8    -549.2937196749      3.52E-06
    9    -549.2937196884      5.06E-07
   10    -549.2937196896      1.61E-07
   11    -549.2937196897      5.22E-08
   12    -549.2937196897      9.30E-09 Convergence criterion met
 ---------------------------------------
 SCF time:  CPU 5.71 s  wall 5.77 s
 SCF   energy in the final basis set = -549.2937196897
 Total energy in the final basis set = -549.2937196897

 --------------------------------------------------------------

                    Orbital Energies (a.u.)
 --------------------------------------------------------------

 Alpha MOs
 -- Occupied --
-88.685 -18.957 -18.867  -7.763  -5.730  -5.724  -5.715  -0.845
 -0.723  -0.434  -0.295  -0.217  -0.189  -0.114  -0.106  -0.057
  0.036
 -- Virtual --
  0.124   0.171   0.188   0.190   0.203   0.232   0.286   0.298
  0.332   0.344   0.355   0.386   0.394   0.424   0.442   0.506
  0.508   0.528   0.548   0.691   0.854   0.925   0.962   0.979
  1.101   1.218   1.233   1.269   1.281   1.294   1.336   1.352
  1.536   1.576   1.746   1.769   1.873   1.901   2.027   2.225
  2.675   3.022   3.085   3.089   3.147   3.162   3.297   3.304
  3.320   3.566   4.003   5.137   5.160   5.227   5.235   5.272
  5.661   8.090  17.481  17.502  17.602  50.038  50.080 189.220
 --------------------------------------------------------------

          Ground-State Mulliken Net Atomic Charges

     Atom                 Charge (a.u.)
  ----------------------------------------
      1 S                    -0.198973
      2 O                    -0.645432
      3 O                    -0.383645
      4 H                     0.228050
  ----------------------------------------
  Sum of atomic charges =    -1.000000

 -----------------------------------------------------------------
                    Cartesian Multipole Moments
 -----------------------------------------------------------------
    Charge (ESU x 10^10)
                -4.8032
    Dipole Moment (Debye)
         X      -3.2631      Y       1.3433      Z       0.5821
       Tot       3.5765
    Quadrupole Moments (Debye-Ang)
        XX     -38.1417     XY      -3.4488     YY     -28.4135
        XZ       0.5756     YZ      -0.0961     ZZ     -30.3282
    Octopole Moments (Debye-Ang^2)
       XXX     -14.2417    XXY       4.4912    XYY      -5.6772
       YYY      10.3177    XXZ       2.2660    XYZ      -0.1533
       YYZ      -4.6999    XZZ      -1.6844    YZZ       0.8931
       ZZZ     -12.2037
    Hexadecapole Moments (Debye-Ang^3)
      XXXX    -241.0133   XXXY      -9.7582   XXYY     -41.5392
      XYYY      -3.6753   YYYY     -54.5632   XXXZ       0.3194
      XXYZ       1.6381   XYYZ       0.1297   YYYZ       6.5892
      XXZZ     -48.8113   XYZZ      -0.1763   YYZZ     -20.4423
      XZZZ      -0.1065   YZZZ       3.7409   ZZZZ     -69.8311
 -----------------------------------------------------------------
 Calculating analytic gradient of the SCF energy
 Gradient of SCF Energy
            1           2           3           4
    1  -0.0557596   0.0277168   0.0176916   0.0103512
    2   0.0197476  -0.0010533  -0.0125090  -0.0061852
    3  -0.0306838   0.0035170   0.0228096   0.0043572
 Max gradient component =       5.576E-02
 RMS gradient           =       2.305E-02
 Gradient time:  CPU 1.63 s  wall 1.63 s
 Geometry Optimization Parameters
   NAtoms,    NIC,     NZ,  NCons,   NDum,   NFix, NCnnct, MaxDiis
        4      19       0       0       0       0       0       0

 Cartesian Hessian Update
 Hessian Updated using BFGS Update


** GEOMETRY OPTIMIZATION IN DELOCALIZED INTERNAL COORDINATES **
   Searching for a Minimum

   Optimization Cycle:   8

                       Coordinates (Angstroms)
     ATOM                X               Y               Z
      1  S         0.1198965137   -0.2612032444    0.4670418769
      2  O         1.5130703793    0.1423640071   -0.2577505425
      3  O        -1.4186201268    0.0049910212   -0.2474986126
      4  H        -1.5475682180    0.9168377641    0.0089423736
   Point Group: c1    Number of degrees of freedom:     6


   Energy is   -549.293719690

 Hessian Updated using BFGS Update

  6 Hessian modes will be used to form the next step
  Hessian Eigenvalues:
     0.071377    0.090796    0.133598    0.413556    1.074490    2.671690

 Minimum Search - Taking Simple RFO Step
 Searching for Lamda that Minimizes Along All modes
 Value Taken    Lamda =  -0.01621964
 Calculated Step too Large.  Step scaled by  0.775518
 Step Taken.  Stepsize is  0.300000

                             Maximum     Tolerance    Cnvgd?
         Gradient           0.034427      0.000300      NO
         Displacement       0.189831      0.001200      NO
         Energy change     -0.016613      0.000001      NO


 New Cartesian Coordinates Obtained by Inverse Iteration

 Displacement from previous Coordinates is:  0.281835
 ----------------------------------------------------------------
             Standard Nuclear Orientation (Angstroms)
    I     Atom           X                Y                Z
 ----------------------------------------------------------------
    1      S       0.1324285859    -0.3115661781     0.5538116995
    2      O       1.4403201409     0.1684481382    -0.2990647015
    3      O      -1.3712161838     0.0226079563    -0.2866794059
    4      H      -1.5347539948     0.9234996317     0.0026675034
 ----------------------------------------------------------------
 Molecular Point Group                 C1    NOp =  1
 Largest Abelian Subgroup              C1    NOp =  1
 Nuclear Repulsion Energy =   101.8216785261 hartrees
 There are       17 alpha and       17 beta electrons
 Applying Cartesian multipole field
    Component          Value
    ---------          -----
     (2,0,0)        1.00000E-11
     (0,2,0)        2.00000E-11
     (0,0,2)       -3.00000E-11
 Nucleus-field energy     =     0.0000000007 hartrees
 Requested basis set is 6-311++G(d,p)
 There are 30 shells and 81 basis functions
 A cutoff of  1.0D-11 yielded    450 shell pairs
 There are      3369 function pairs (      3631 Cartesian)
 Smallest overlap matrix eigenvalue = 2.47E-03
 Guess MOs from SCF MO coefficient file
 Reading MOs from coefficient file
 Reading MOs from coefficient file
 A restricted hybrid HF-DFT SCF calculation will be
 performed using Pulay DIIS extrapolation
 Exchange:     0.2000 Hartree-Fock + 0.0800 Slater + 0.7200 B88
 Correlation:  0.1900 VWN1RPA + 0.8100 LYP
 Using SG-1 standard quadrature grid
 SCF converges when DIIS error is below 1.0E-08
 Geometry optimization detected.  Setting ReadMinima to 0
 Setting SaveMinima to 0
 ---------------------------------------
  Cycle       Energy         DIIS Error
 ---------------------------------------
    1    -549.2824112337      5.24E-03
    2    -549.3007618232      1.09E-03
    3    -549.2991088345      2.08E-03
    4    -549.3018619281      4.71E-04
    5    -549.3019740912      2.47E-04
    6    -549.3020102690      5.02E-05
    7    -549.3020118067      1.46E-05
    8    -549.3020119478      2.69E-06
    9    -549.3020119549      3.64E-07
   10    -549.3020119553      1.40E-07
   11    -549.3020119553      2.84E-08
   12    -549.3020119554      6.16E-09 Convergence criterion met
 ---------------------------------------
 SCF time:  CPU 5.69 s  wall 5.71 s
 SCF   energy in the final basis set = -549.3020119554
 Total energy in the final basis set = -549.3020119554

 --------------------------------------------------------------

                    Orbital Energies (a.u.)
 --------------------------------------------------------------

 Alpha MOs
 -- Occupied --
-88.691 -18.952 -18.866  -7.768  -5.735  -5.729  -5.720  -0.832
 -0.718  -0.433  -0.290  -0.211  -0.184  -0.113  -0.106  -0.057
  0.031
 -- Virtual --
  0.125   0.167   0.184   0.191   0.202   0.235   0.272   0.294
  0.332   0.351   0.355   0.383   0.395   0.424   0.435   0.505
  0.509   0.518   0.551   0.691   0.845   0.929   0.942   0.974
  1.106   1.209   1.242   1.261   1.277   1.303   1.335   1.353
  1.541   1.581   1.767   1.778   1.876   1.900   1.991   2.222
  2.679   3.024   3.089   3.094   3.145   3.160   3.288   3.300
  3.314   3.561   4.005   5.133   5.154   5.227   5.237   5.288
  5.659   8.065  17.474  17.511  17.573  50.041  50.084 189.197
 --------------------------------------------------------------

          Ground-State Mulliken Net Atomic Charges

     Atom                 Charge (a.u.)
  ----------------------------------------
      1 S                    -0.118475
      2 O                    -0.670920
      3 O                    -0.433191
      4 H                     0.222586
  ----------------------------------------
  Sum of atomic charges =    -1.000000

 -----------------------------------------------------------------
                    Cartesian Multipole Moments
 -----------------------------------------------------------------
    Charge (ESU x 10^10)
                -4.8032
    Dipole Moment (Debye)
         X      -3.0865      Y       1.1831      Z       0.9166
       Tot       3.4302
    Quadrupole Moments (Debye-Ang)
        XX     -37.3917     XY      -3.4901     YY     -28.3762
        XZ       0.5655     YZ      -0.0020     ZZ     -30.5980
    Octopole Moments (Debye-Ang^2)
       XXX     -13.1918    XXY       4.7962    XYY      -5.6119
       YYY      11.8330    XXZ       1.4296    XYZ      -0.1733
       YYZ      -5.3676    XZZ      -1.5579    YZZ       1.1209
       ZZZ     -14.3904
    Hexadecapole Moments (Debye-Ang^3)
      XXXX    -225.7736   XXXY      -9.3386   XXYY     -39.7922
      XYYY      -3.4052   YYYY     -57.4028   XXXZ      -0.6992
      XXYZ       2.1722   XYYZ      -0.1647   YYYZ       9.5560
      XXZZ     -47.7367   XYZZ      -0.0686   YYZZ     -22.2407
      XZZZ      -0.8395   YZZZ       5.7891   ZZZZ     -79.7627
 -----------------------------------------------------------------
 Calculating analytic gradient of the SCF energy
 Gradient of SCF Energy
            1           2           3           4
    1  -0.0422704   0.0286194   0.0086654   0.0049857
    2   0.0032323   0.0062127  -0.0065846  -0.0028603
    3   0.0020388  -0.0130464   0.0061305   0.0048771
 Max gradient component =       4.227E-02
 RMS gradient           =       1.592E-02
 Gradient time:  CPU 1.64 s  wall 1.64 s
 Geometry Optimization Parameters
   NAtoms,    NIC,     NZ,  NCons,   NDum,   NFix, NCnnct, MaxDiis
        4      19       0       0       0       0       0       0

 Cartesian Hessian Update
 Hessian Updated using BFGS Update


** GEOMETRY OPTIMIZATION IN DELOCALIZED INTERNAL COORDINATES **
   Searching for a Minimum

   Optimization Cycle:   9

                       Coordinates (Angstroms)
     ATOM                X               Y               Z
      1  S         0.1324285859   -0.3115661781    0.5538116995
      2  O         1.4403201409    0.1684481382   -0.2990647015
      3  O        -1.3712161838    0.0226079563   -0.2866794059
      4  H        -1.5347539948    0.9234996317    0.0026675034
   Point Group: c1    Number of degrees of freedom:     6


   Energy is   -549.302011955

 Hessian Updated using BFGS Update

  6 Hessian modes will be used to form the next step
  Hessian Eigenvalues:
     0.073883    0.086342    0.144561    0.413737    1.081230    2.610807

 Minimum Search - Taking Simple RFO Step
 Searching for Lamda that Minimizes Along All modes
 Value Taken    Lamda =  -0.00258168
 Step Taken.  Stepsize is  0.155931

                             Maximum     Tolerance    Cnvgd?
         Gradient           0.028872      0.000300      NO
         Displacement       0.108696      0.001200      NO
         Energy change     -0.008292      0.000001      NO


 New Cartesian Coordinates Obtained by Inverse Iteration

 Displacement from previous Coordinates is:  0.136857
 ----------------------------------------------------------------
             Standard Nuclear Orientation (Angstroms)
    I     Atom           X                Y                Z
 ----------------------------------------------------------------
    1      S       0.1458202806    -0.3436027042     0.5871279927
    2      O       1.4005760963     0.1831915868    -0.3131794033
    3      O      -1.3472293546     0.0310242300    -0.2932732169
    4      H      -1.5323884741     0.9323764355    -0.0099402771
 ----------------------------------------------------------------
 Molecular Point Group                 C1    NOp =  1
 Largest Abelian Subgroup              C1    NOp =  1
 Nuclear Repulsion Energy =   101.6667930624 hartrees
 There are       17 alpha and       17 beta electrons
 Applying Cartesian multipole field
    Component          Value
    ---------          -----
     (2,0,0)        1.00000E-11
     (0,2,0)        2.00000E-11
     (0,0,2)       -3.00000E-11
 Nucleus-field energy     =     0.0000000006 hartrees
 Requested basis set is 6-311++G(d,p)
 There are 30 shells and 81 basis functions
 A cutoff of  1.0D-11 yielded    449 shell pairs
 There are      3365 function pairs (      3627 Cartesian)
 Smallest overlap matrix eigenvalue = 2.59E-03
 Guess MOs from SCF MO coefficient file
 Reading MOs from coefficient file
 Reading MOs from coefficient file
 A restricted hybrid HF-DFT SCF calculation will be
 performed using Pulay DIIS extrapolation
 Exchange:     0.2000 Hartree-Fock + 0.0800 Slater + 0.7200 B88
 Correlation:  0.1900 VWN1RPA + 0.8100 LYP
 Using SG-1 standard quadrature grid
 SCF converges when DIIS error is below 1.0E-08
 Geometry optimization detected.  Setting ReadMinima to 0
 Setting SaveMinima to 0
 ---------------------------------------
  Cycle       Energy         DIIS Error
 ---------------------------------------
    1    -549.2981384932      2.59E-03
    2    -549.3034755643      4.09E-04
    3    -549.3033647213      6.64E-04
    4    -549.3036491973      1.44E-04
    5    -549.3036579474      8.19E-05
    6    -549.3036616886      3.36E-05
    7    -549.3036624163      5.66E-06
    8    -549.3036624396      1.23E-06
    9    -549.3036624419      2.96E-07
   10    -549.3036624421      9.78E-08
   11    -549.3036624423      1.50E-08
   12    -549.3036624423      3.70E-09 Convergence criterion met
 ---------------------------------------
 SCF time:  CPU 5.65 s  wall 5.74 s
 SCF   energy in the final basis set = -549.3036624423
 Total energy in the final basis set = -549.3036624423

 --------------------------------------------------------------

                    Orbital Energies (a.u.)
 --------------------------------------------------------------

 Alpha MOs
 -- Occupied --
-88.693 -18.949 -18.866  -7.770  -5.736  -5.731  -5.722  -0.824
 -0.718  -0.433  -0.287  -0.206  -0.181  -0.113  -0.106  -0.056
  0.030
 -- Virtual --
  0.126   0.165   0.181   0.192   0.202   0.233   0.270   0.294
  0.333   0.353   0.356   0.382   0.397   0.424   0.434   0.504
  0.509   0.514   0.552   0.690   0.843   0.932   0.934   0.972
  1.104   1.208   1.247   1.258   1.280   1.307   1.333   1.355
  1.545   1.587   1.774   1.786   1.874   1.902   1.976   2.220
  2.682   3.027   3.090   3.095   3.145   3.154   3.279   3.302
  3.322   3.561   4.007   5.129   5.156   5.227   5.238   5.294
  5.659   8.059  17.471  17.517  17.562  50.043  50.085 189.190
 --------------------------------------------------------------

          Ground-State Mulliken Net Atomic Charges

     Atom                 Charge (a.u.)
  ----------------------------------------
      1 S                    -0.088816
      2 O                    -0.675349
      3 O                    -0.454537
      4 H                     0.218702
  ----------------------------------------
  Sum of atomic charges =    -1.000000

 -----------------------------------------------------------------
                    Cartesian Multipole Moments
 -----------------------------------------------------------------
    Charge (ESU x 10^10)
                -4.8032
    Dipole Moment (Debye)
         X      -2.9387      Y       1.1222      Z       1.0165
       Tot       3.3059
    Quadrupole Moments (Debye-Ang)
        XX     -37.0003     XY      -3.5462     YY     -28.3500
        XZ       0.5783     YZ      -0.0106     ZZ     -30.7046
    Octopole Moments (Debye-Ang^2)
       XXX     -12.6092    XXY       5.0107    XYY      -5.6161
       YYY      12.9181    XXZ       0.9452    XYZ      -0.1547
       YYZ      -5.6014    XZZ      -1.5700    YZZ       1.3542
       ZZZ     -15.5583
    Hexadecapole Moments (Debye-Ang^3)
      XXXX    -218.4079   XXXY      -9.1106   XXYY     -38.9649
      XYYY      -3.1173   YYYY     -59.6872   XXXZ      -1.0870
      XXYZ       2.4256   XYYZ      -0.3513   YYYZ      11.0710
      XXZZ     -47.1051   XYZZ      -0.0011   YYZZ     -22.9858
      XZZZ      -1.3909   YZZZ       6.9625   ZZZZ     -84.1209
 -----------------------------------------------------------------
 Calculating analytic gradient of the SCF energy
 Gradient of SCF Energy
            1           2           3           4
    1  -0.0335472   0.0244214   0.0076227   0.0015032
    2  -0.0047183   0.0089000  -0.0033037  -0.0008780
    3   0.0141611  -0.0181751   0.0001866   0.0038274
 Max gradient component =       3.355E-02
 RMS gradient           =       1.426E-02
 Gradient time:  CPU 1.64 s  wall 1.64 s
 Geometry Optimization Parameters
   NAtoms,    NIC,     NZ,  NCons,   NDum,   NFix, NCnnct, MaxDiis
        4      19       0       0       0       0       0       0

 Cartesian Hessian Update
 Hessian Updated using BFGS Update


** GEOMETRY OPTIMIZATION IN DELOCALIZED INTERNAL COORDINATES **
   Searching for a Minimum

   Optimization Cycle:  10

                       Coordinates (Angstroms)
     ATOM                X               Y               Z
      1  S         0.1458202806   -0.3436027042    0.5871279927
      2  O         1.4005760963    0.1831915868   -0.3131794033
      3  O        -1.3472293546    0.0310242300   -0.2932732169
      4  H        -1.5323884741    0.9323764355   -0.0099402771
   Point Group: c1    Number of degrees of freedom:     6


   Energy is   -549.303662442

 Hessian Updated using BFGS Update

  6 Hessian modes will be used to form the next step
  Hessian Eigenvalues:
     0.055431    0.086174    0.172766    0.414098    1.078886    2.179577

 Minimum Search - Taking Simple RFO Step
 Searching for Lamda that Minimizes Along All modes
 Value Taken    Lamda =  -0.00113485
 Step Taken.  Stepsize is  0.105209

                             Maximum     Tolerance    Cnvgd?
         Gradient           0.024474      0.000300      NO
         Displacement       0.075648      0.001200      NO
         Energy change     -0.001650      0.000001      NO


 New Cartesian Coordinates Obtained by Inverse Iteration

 Displacement from previous Coordinates is:  0.074006
 ----------------------------------------------------------------
             Standard Nuclear Orientation (Angstroms)
    I     Atom           X                Y                Z
 ----------------------------------------------------------------
    1      S       0.1589957662    -0.3655123761     0.5922792297
    2      O       1.3848390620     0.1924519530    -0.3129463314
    3      O      -1.3425702814     0.0330576189    -0.2825004093
    4      H      -1.5344859987     0.9429923522    -0.0260973936
 ----------------------------------------------------------------
 Molecular Point Group                 C1    NOp =  1
 Largest Abelian Subgroup              C1    NOp =  1
 Nuclear Repulsion Energy =   101.7134860179 hartrees
 There are       17 alpha and       17 beta electrons
 Applying Cartesian multipole field
    Component          Value
    ---------          -----
     (2,0,0)        1.00000E-11
     (0,2,0)        2.00000E-11
     (0,0,2)       -3.00000E-11
 Nucleus-field energy     =     0.0000000006 hartrees
 Requested basis set is 6-311++G(d,p)
 There are 30 shells and 81 basis functions
 A cutoff of  1.0D-11 yielded    452 shell pairs
 There are      3378 function pairs (      3642 Cartesian)
 Smallest overlap matrix eigenvalue = 2.69E-03
 Guess MOs from SCF MO coefficient file
 Reading MOs from coefficient file
 Reading MOs from coefficient file
 A restricted hybrid HF-DFT SCF calculation will be
 performed using Pulay DIIS extrapolation
 Exchange:     0.2000 Hartree-Fock + 0.0800 Slater + 0.7200 B88
 Correlation:  0.1900 VWN1RPA + 0.8100 LYP
 Using SG-1 standard quadrature grid
 SCF converges when DIIS error is below 1.0E-08
 Geometry optimization detected.  Setting ReadMinima to 0
 Setting SaveMinima to 0
 ---------------------------------------
  Cycle       Energy         DIIS Error
 ---------------------------------------
    1    -549.3052056904      1.70E-03
    2    -549.3045206978      2.27E-04
    3    -549.3044667642      3.95E-04
    4    -549.3045648288      1.00E-04
    5    -549.3045691932      5.50E-05
    6    -549.3045710668      1.39E-05
    7    -549.3045712230      3.40E-06
    8    -549.3045712366      8.81E-07
    9    -549.3045712385      2.40E-07
   10    -549.3045712385      5.82E-08
   11    -549.3045712386      6.90E-09 Convergence criterion met
 ---------------------------------------
 SCF time:  CPU 5.24 s  wall 5.30 s
 SCF   energy in the final basis set = -549.3045712386
 Total energy in the final basis set = -549.3045712386

 --------------------------------------------------------------

                    Orbital Energies (a.u.)
 --------------------------------------------------------------

 Alpha MOs
 -- Occupied --
-88.693 -18.946 -18.866  -7.770  -5.737  -5.731  -5.722  -0.819
 -0.722  -0.432  -0.284  -0.203  -0.179  -0.116  -0.106  -0.057
  0.030
 -- Virtual --
  0.126   0.164   0.181   0.192   0.201   0.232   0.272   0.295
  0.334   0.353   0.357   0.382   0.397   0.424   0.434   0.503
  0.509   0.513   0.551   0.689   0.844   0.931   0.938   0.973
  1.102   1.211   1.249   1.258   1.284   1.307   1.332   1.354
  1.549   1.592   1.772   1.795   1.871   1.902   1.974   2.218
  2.684   3.028   3.088   3.094   3.146   3.153   3.271   3.302
  3.329   3.566   4.008   5.129   5.158   5.225   5.238   5.297
  5.658   8.060  17.471  17.519  17.560  50.044  50.084 189.190
 --------------------------------------------------------------

          Ground-State Mulliken Net Atomic Charges

     Atom                 Charge (a.u.)
  ----------------------------------------
      1 S                    -0.076147
      2 O                    -0.673032
      3 O                    -0.468938
      4 H                     0.218118
  ----------------------------------------
  Sum of atomic charges =    -1.000000

 -----------------------------------------------------------------
                    Cartesian Multipole Moments
 -----------------------------------------------------------------
    Charge (ESU x 10^10)
                -4.8032
    Dipole Moment (Debye)
         X      -2.8120      Y       1.1175      Z       0.9907
       Tot       3.1840
    Quadrupole Moments (Debye-Ang)
        XX     -36.8815     XY      -3.6225     YY     -28.2986
        XZ       0.6144     YZ      -0.0604     ZZ     -30.7379
    Octopole Moments (Debye-Ang^2)
       XXX     -12.2387    XXY       5.1666    XYY      -5.6651
       YYY      13.7781    XXZ       0.6345    XYZ      -0.1113
       YYZ      -5.6071    XZZ      -1.6609    YZZ       1.5836
       ZZZ     -16.1647
    Hexadecapole Moments (Debye-Ang^3)
      XXXX    -216.3354   XXXY      -9.0671   XXYY     -38.7559
      XYYY      -2.9484   YYYY     -61.3531   XXXZ      -1.1098
      XXYZ       2.5040   XYYZ      -0.4358   YYYZ      11.6571
      XXZZ     -46.8342   XYZZ       0.0118   YYZZ     -23.0552
      XZZZ      -1.7561   YZZZ       7.5860   ZZZZ     -84.9904
 -----------------------------------------------------------------
 Calculating analytic gradient of the SCF energy
 Gradient of SCF Energy
            1           2           3           4
    1  -0.0268219   0.0202078   0.0075725  -0.0009584
    2  -0.0077510   0.0090553  -0.0018268   0.0005225
    3   0.0157535  -0.0174020  -0.0006549   0.0023034
 Max gradient component =       2.682E-02
 RMS gradient           =       1.254E-02
 Gradient time:  CPU 1.65 s  wall 1.65 s
 Geometry Optimization Parameters
   NAtoms,    NIC,     NZ,  NCons,   NDum,   NFix, NCnnct, MaxDiis
        4      19       0       0       0       0       0       0

 Cartesian Hessian Update
 Hessian Updated using BFGS Update


** GEOMETRY OPTIMIZATION IN DELOCALIZED INTERNAL COORDINATES **
   Searching for a Minimum

   Optimization Cycle:  11

                       Coordinates (Angstroms)
     ATOM                X               Y               Z
      1  S         0.1589957662   -0.3655123761    0.5922792297
      2  O         1.3848390620    0.1924519530   -0.3129463314
      3  O        -1.3425702814    0.0330576189   -0.2825004093
      4  H        -1.5344859987    0.9429923522   -0.0260973936
   Point Group: c1    Number of degrees of freedom:     6


   Energy is   -549.304571239

 Hessian Updated using BFGS Update

  6 Hessian modes will be used to form the next step
  Hessian Eigenvalues:
     0.033989    0.093982    0.179776    0.414050    1.016470    1.357788

 Minimum Search - Taking Simple RFO Step
 Searching for Lamda that Minimizes Along All modes
 Value Taken    Lamda =  -0.00190212
 Step Taken.  Stepsize is  0.182262

                             Maximum     Tolerance    Cnvgd?
         Gradient           0.020035      0.000300      NO
         Displacement       0.121966      0.001200      NO
         Energy change     -0.000909      0.000001      NO


 New Cartesian Coordinates Obtained by Inverse Iteration

 Displacement from previous Coordinates is:  0.124422
 ----------------------------------------------------------------
             Standard Nuclear Orientation (Angstroms)
    I     Atom           X                Y                Z
 ----------------------------------------------------------------
    1      S       0.1830113186    -0.3968979469     0.5836577864
    2      O       1.3690174627     0.2049338369    -0.3029365290
    3      O      -1.3458505358     0.0335717872    -0.2530422220
    4      H      -1.5393996973     0.9613818708    -0.0569439400
 ----------------------------------------------------------------
 Molecular Point Group                 C1    NOp =  1
 Largest Abelian Subgroup              C1    NOp =  1
 Nuclear Repulsion Energy =   102.0384932111 hartrees
 There are       17 alpha and       17 beta electrons
 Applying Cartesian multipole field
    Component          Value
    ---------          -----
     (2,0,0)        1.00000E-11
     (0,2,0)        2.00000E-11
     (0,0,2)       -3.00000E-11
 Nucleus-field energy     =     0.0000000007 hartrees
 Requested basis set is 6-311++G(d,p)
 There are 30 shells and 81 basis functions
 A cutoff of  1.0D-11 yielded    451 shell pairs
 There are      3377 function pairs (      3641 Cartesian)
 Smallest overlap matrix eigenvalue = 2.89E-03
 Guess MOs from SCF MO coefficient file
 Reading MOs from coefficient file
 Reading MOs from coefficient file
 A restricted hybrid HF-DFT SCF calculation will be
 performed using Pulay DIIS extrapolation
 Exchange:     0.2000 Hartree-Fock + 0.0800 Slater + 0.7200 B88
 Correlation:  0.1900 VWN1RPA + 0.8100 LYP
 Using SG-1 standard quadrature grid
 SCF converges when DIIS error is below 1.0E-08
 Geometry optimization detected.  Setting ReadMinima to 0
 Setting SaveMinima to 0
 ---------------------------------------
  Cycle       Energy         DIIS Error
 ---------------------------------------
    1    -549.3123878933      3.17E-03
    2    -549.3055968141      4.87E-04
    3    -549.3052248933      9.29E-04
    4    -549.3057694009      2.13E-04
    5    -549.3057914835      9.13E-05
    6    -549.3057966487      2.37E-05
    7    -549.3057971185      6.43E-06
    8    -549.3057971682      1.56E-06
    9    -549.3057971744      3.97E-07
   10    -549.3057971751      1.31E-07
   11    -549.3057971751      1.48E-08
   12    -549.3057971751      4.20E-09 Convergence criterion met
 ---------------------------------------
 SCF time:  CPU 5.66 s  wall 5.72 s
 SCF   energy in the final basis set = -549.3057971751
 Total energy in the final basis set = -549.3057971751

 --------------------------------------------------------------

                    Orbital Energies (a.u.)
 --------------------------------------------------------------

 Alpha MOs
 -- Occupied --
-88.693 -18.942 -18.867  -7.770  -5.737  -5.731  -5.722  -0.812
 -0.732  -0.430  -0.280  -0.199  -0.178  -0.122  -0.105  -0.060
  0.032
 -- Virtual --
  0.127   0.164   0.181   0.192   0.201   0.231   0.277   0.296
  0.336   0.354   0.358   0.380   0.397   0.424   0.434   0.503
  0.509   0.511   0.551   0.688   0.849   0.932   0.943   0.975
  1.099   1.218   1.252   1.261   1.288   1.306   1.330   1.352
  1.553   1.599   1.765   1.809   1.866   1.905   1.978   2.215
  2.688   3.031   3.084   3.090   3.147   3.155   3.259   3.303
  3.338   3.585   4.009   5.132   5.161   5.222   5.238   5.300
  5.657   8.070  17.471  17.522  17.563  50.045  50.082 189.199
 --------------------------------------------------------------

          Ground-State Mulliken Net Atomic Charges

     Atom                 Charge (a.u.)
  ----------------------------------------
      1 S                    -0.063527
      2 O                    -0.663018
      3 O                    -0.490946
      4 H                     0.217491
  ----------------------------------------
  Sum of atomic charges =    -1.000000

 -----------------------------------------------------------------
                    Cartesian Multipole Moments
 -----------------------------------------------------------------
    Charge (ESU x 10^10)
                -4.8032
    Dipole Moment (Debye)
         X      -2.5656      Y       1.1401      Z       0.8553
       Tot       2.9350
    Quadrupole Moments (Debye-Ang)
        XX     -36.8082     XY      -3.7485     YY     -28.2018
        XZ       0.6913     YZ      -0.1713     ZZ     -30.7640
    Octopole Moments (Debye-Ang^2)
       XXX     -11.5180    XXY       5.3671    XYY      -5.7220
       YYY      15.1091    XXZ       0.1515    XYZ      -0.0039
       YYZ      -5.4859    XZZ      -1.8455    YZZ       1.9852
       ZZZ     -16.9495
    Hexadecapole Moments (Debye-Ang^3)
      XXXX    -215.3888   XXXY      -8.9701   XXYY     -38.7230
      XYYY      -2.5968   YYYY     -63.9661   XXXZ      -0.9625
      XXYZ       2.5065   XYYZ      -0.5170   YYYZ      11.9773
      XXZZ     -46.4934   XYZZ       0.0418   YYZZ     -22.7944
      XZZZ      -2.3299   YZZZ       8.3087   ZZZZ     -84.4232
 -----------------------------------------------------------------
 Calculating analytic gradient of the SCF energy
 Gradient of SCF Energy
            1           2           3           4
    1  -0.0142123   0.0108518   0.0079259  -0.0045654
    2  -0.0085981   0.0063921  -0.0005252   0.0027311
    3   0.0107149  -0.0110140   0.0008203  -0.0005212
 Max gradient component =       1.421E-02
 RMS gradient           =       7.974E-03
 Gradient time:  CPU 1.65 s  wall 1.65 s
 Geometry Optimization Parameters
   NAtoms,    NIC,     NZ,  NCons,   NDum,   NFix, NCnnct, MaxDiis
        4      19       0       0       0       0       0       0

 Cartesian Hessian Update
 Hessian Updated using BFGS Update


** GEOMETRY OPTIMIZATION IN DELOCALIZED INTERNAL COORDINATES **
   Searching for a Minimum

   Optimization Cycle:  12

                       Coordinates (Angstroms)
     ATOM                X               Y               Z
      1  S         0.1830113186   -0.3968979469    0.5836577864
      2  O         1.3690174627    0.2049338369   -0.3029365290
      3  O        -1.3458505358    0.0335717872   -0.2530422220
      4  H        -1.5393996973    0.9613818708   -0.0569439400
   Point Group: c1    Number of degrees of freedom:     6


   Energy is   -549.305797175

 Hessian Updated using BFGS Update

  6 Hessian modes will be used to form the next step
  Hessian Eigenvalues:
     0.034198    0.102947    0.165859    0.413800    0.863219    1.171330

 Minimum Search - Taking Simple RFO Step
 Searching for Lamda that Minimizes Along All modes
 Value Taken    Lamda =  -0.00065551
 Step Taken.  Stepsize is  0.075984

                             Maximum     Tolerance    Cnvgd?
         Gradient           0.010570      0.000300      NO
         Displacement       0.062394      0.001200      NO
         Energy change     -0.001226      0.000001      NO


 New Cartesian Coordinates Obtained by Inverse Iteration

 Displacement from previous Coordinates is:  0.057672
 ----------------------------------------------------------------
             Standard Nuclear Orientation (Angstroms)
    I     Atom           X                Y                Z
 ----------------------------------------------------------------
    1      S       0.1908963124    -0.4030290533     0.5706444836
    2      O       1.3680864770     0.2085697878    -0.2938007388
    3      O      -1.3560046510     0.0304836229    -0.2369055663
    4      H      -1.5361995902     0.9669651905    -0.0692030832
 ----------------------------------------------------------------
 Molecular Point Group                 C1    NOp =  1
 Largest Abelian Subgroup              C1    NOp =  1
 Nuclear Repulsion Energy =   102.3200889516 hartrees
 There are       17 alpha and       17 beta electrons
 Applying Cartesian multipole field
    Component          Value
    ---------          -----
     (2,0,0)        1.00000E-11
     (0,2,0)        2.00000E-11
     (0,0,2)       -3.00000E-11
 Nucleus-field energy     =     0.0000000008 hartrees
 Requested basis set is 6-311++G(d,p)
 There are 30 shells and 81 basis functions
 A cutoff of  1.0D-11 yielded    451 shell pairs
 There are      3377 function pairs (      3641 Cartesian)
 Smallest overlap matrix eigenvalue = 2.94E-03
 Guess MOs from SCF MO coefficient file
 Reading MOs from coefficient file
 Reading MOs from coefficient file
 A restricted hybrid HF-DFT SCF calculation will be
 performed using Pulay DIIS extrapolation
 Exchange:     0.2000 Hartree-Fock + 0.0800 Slater + 0.7200 B88
 Correlation:  0.1900 VWN1RPA + 0.8100 LYP
 Using SG-1 standard quadrature grid
 SCF converges when DIIS error is below 1.0E-08
 Geometry optimization detected.  Setting ReadMinima to 0
 Setting SaveMinima to 0
 ---------------------------------------
  Cycle       Energy         DIIS Error
 ---------------------------------------
    1    -549.3120911957      1.54E-03
    2    -549.3062022112      2.62E-04
    3    -549.3061172568      4.56E-04
    4    -549.3062450454      1.40E-04
    5    -549.3062563174      1.90E-05
    6    -549.3062564682      1.38E-05
    7    -549.3062565889      2.94E-06
    8    -549.3062565959      6.32E-07
    9    -549.3062565969      1.37E-07
   10    -549.3062565970      5.50E-08
   11    -549.3062565970      6.45E-09 Convergence criterion met
 ---------------------------------------
 SCF time:  CPU 5.22 s  wall 5.28 s
 SCF   energy in the final basis set = -549.3062565970
 Total energy in the final basis set = -549.3062565970

 --------------------------------------------------------------

                    Orbital Energies (a.u.)
 --------------------------------------------------------------

 Alpha MOs
 -- Occupied --
-88.692 -18.940 -18.868  -7.769  -5.736  -5.731  -5.721  -0.811
 -0.738  -0.429  -0.279  -0.199  -0.178  -0.125  -0.105  -0.063
  0.034
 -- Virtual --
  0.128   0.164   0.182   0.192   0.201   0.231   0.280   0.297
  0.336   0.354   0.359   0.379   0.397   0.424   0.434   0.502
  0.509   0.511   0.552   0.688   0.852   0.935   0.944   0.977
  1.098   1.219   1.253   1.267   1.290   1.305   1.329   1.349
  1.554   1.600   1.760   1.810   1.866   1.905   1.982   2.215
  2.689   3.032   3.080   3.087   3.149   3.159   3.258   3.304
  3.340   3.598   4.009   5.134   5.161   5.221   5.238   5.302
  5.657   8.080  17.472  17.524  17.568  50.046  50.081 189.208
 --------------------------------------------------------------

          Ground-State Mulliken Net Atomic Charges

     Atom                 Charge (a.u.)
  ----------------------------------------
      1 S                    -0.065354
      2 O                    -0.655617
      3 O                    -0.496747
      4 H                     0.217718
  ----------------------------------------
  Sum of atomic charges =    -1.000000

 -----------------------------------------------------------------
                    Cartesian Multipole Moments
 -----------------------------------------------------------------
    Charge (ESU x 10^10)
                -4.8032
    Dipole Moment (Debye)
         X      -2.4398      Y       1.1702      Z       0.7496
       Tot       2.8078
    Quadrupole Moments (Debye-Ang)
        XX     -36.8764     XY      -3.7825     YY     -28.1691
        XZ       0.7287     YZ      -0.2235     ZZ     -30.7575
    Octopole Moments (Debye-Ang^2)
       XXX     -10.9163    XXY       5.3536    XYY      -5.6866
       YYY      15.4778    XXZ       0.0118    XYZ       0.0584
       YYZ      -5.3858    XZZ      -1.8547    YZZ       2.1078
       ZZZ     -17.0784
    Hexadecapole Moments (Debye-Ang^3)
      XXXX    -216.5716   XXXY      -8.9762   XXYY     -38.8723
      XYYY      -2.5532   YYYY     -64.6119   XXXZ      -0.7982
      XXYZ       2.4279   XYYZ      -0.5119   YYYZ      11.6795
      XXZZ     -46.4295   XYZZ       0.0194   YYZZ     -22.5017
      XZZZ      -2.4488   YZZZ       8.2819   ZZZZ     -83.0719
 -----------------------------------------------------------------
 Calculating analytic gradient of the SCF energy
 Gradient of SCF Energy
            1           2           3           4
    1  -0.0082057   0.0055787   0.0074374  -0.0048103
    2  -0.0052227   0.0031516  -0.0008919   0.0029630
    3   0.0039984  -0.0052631   0.0025789  -0.0013142
 Max gradient component =       8.206E-03
 RMS gradient           =       4.794E-03
 Gradient time:  CPU 1.64 s  wall 1.64 s
 Geometry Optimization Parameters
   NAtoms,    NIC,     NZ,  NCons,   NDum,   NFix, NCnnct, MaxDiis
        4      19       0       0       0       0       0       0

 Cartesian Hessian Update
 Hessian Updated using BFGS Update


** GEOMETRY OPTIMIZATION IN DELOCALIZED INTERNAL COORDINATES **
   Searching for a Minimum

   Optimization Cycle:  13

                       Coordinates (Angstroms)
     ATOM                X               Y               Z
      1  S         0.1908963124   -0.4030290533    0.5706444836
      2  O         1.3680864770    0.2085697878   -0.2938007388
      3  O        -1.3560046510    0.0304836229   -0.2369055663
      4  H        -1.5361995902    0.9669651905   -0.0692030832
   Point Group: c1    Number of degrees of freedom:     6


   Energy is   -549.306256597

 Hessian Updated using BFGS Update

  6 Hessian modes will be used to form the next step
  Hessian Eigenvalues:
     0.035747    0.083273    0.173915    0.412395    0.627019    1.105287

 Minimum Search - Taking Simple RFO Step
 Searching for Lamda that Minimizes Along All modes
 Value Taken    Lamda =  -0.00040806
 Step Taken.  Stepsize is  0.064376

                             Maximum     Tolerance    Cnvgd?
         Gradient           0.006828      0.000300      NO
         Displacement       0.050463      0.001200      NO
         Energy change     -0.000459      0.000001      NO


 New Cartesian Coordinates Obtained by Inverse Iteration

 Displacement from previous Coordinates is:  0.051596
 ----------------------------------------------------------------
             Standard Nuclear Orientation (Angstroms)
    I     Atom           X                Y                Z
 ----------------------------------------------------------------
    1      S       0.1920833218    -0.4033371792     0.5608406056
    2      O       1.3649277291     0.2136514426    -0.2872841562
    3      O      -1.3692839677     0.0248531943    -0.2274258128
    4      H      -1.5209485350     0.9678220903    -0.0753955412
 ----------------------------------------------------------------
 Molecular Point Group                 C1    NOp =  1
 Largest Abelian Subgroup              C1    NOp =  1
 Nuclear Repulsion Energy =   102.5188774294 hartrees
 There are       17 alpha and       17 beta electrons
 Applying Cartesian multipole field
    Component          Value
    ---------          -----
     (2,0,0)        1.00000E-11
     (0,2,0)        2.00000E-11
     (0,0,2)       -3.00000E-11
 Nucleus-field energy     =     0.0000000008 hartrees
 Requested basis set is 6-311++G(d,p)
 There are 30 shells and 81 basis functions
 A cutoff of  1.0D-11 yielded    450 shell pairs
 There are      3371 function pairs (      3633 Cartesian)
 Smallest overlap matrix eigenvalue = 2.94E-03
 Guess MOs from SCF MO coefficient file
 Reading MOs from coefficient file
 Reading MOs from coefficient file
 A restricted hybrid HF-DFT SCF calculation will be
 performed using Pulay DIIS extrapolation
 Exchange:     0.2000 Hartree-Fock + 0.0800 Slater + 0.7200 B88
 Correlation:  0.1900 VWN1RPA + 0.8100 LYP
 Using SG-1 standard quadrature grid
 SCF converges when DIIS error is below 1.0E-08
 Geometry optimization detected.  Setting ReadMinima to 0
 Setting SaveMinima to 0
 ---------------------------------------
  Cycle       Energy         DIIS Error
 ---------------------------------------
    1    -549.3106598690      1.08E-03
    2    -549.3065088787      1.85E-04
    3    -549.3064718077      3.09E-04
    4    -549.3065300107      1.04E-04
    5    -549.3065361800      1.29E-05
    6    -549.3065362169      1.10E-05
    7    -549.3065362878      6.36E-07
    8    -549.3065362881      1.86E-07
    9    -549.3065362882      5.27E-08
   10    -549.3065362880      1.22E-08
   11    -549.3065362881      2.30E-09 Convergence criterion met
 ---------------------------------------
 SCF time:  CPU 5.17 s  wall 5.21 s
 SCF   energy in the final basis set = -549.3065362881
 Total energy in the final basis set = -549.3065362881

 --------------------------------------------------------------

                    Orbital Energies (a.u.)
 --------------------------------------------------------------

 Alpha MOs
 -- Occupied --
-88.691 -18.940 -18.869  -7.769  -5.735  -5.730  -5.720  -0.811
 -0.743  -0.427  -0.278  -0.200  -0.178  -0.128  -0.106  -0.065
  0.035
 -- Virtual --
  0.128   0.165   0.183   0.192   0.201   0.231   0.282   0.298
  0.337   0.354   0.359   0.377   0.398   0.424   0.434   0.502
  0.508   0.511   0.553   0.690   0.854   0.937   0.944   0.978
  1.097   1.219   1.255   1.270   1.290   1.304   1.328   1.348
  1.555   1.597   1.758   1.808   1.867   1.903   1.983   2.218
  2.689   3.032   3.078   3.084   3.152   3.162   3.263   3.306
  3.336   3.606   4.011   5.135   5.162   5.219   5.237   5.304
  5.659   8.088  17.472  17.524  17.573  50.047  50.079 189.215
 --------------------------------------------------------------

          Ground-State Mulliken Net Atomic Charges

     Atom                 Charge (a.u.)
  ----------------------------------------
      1 S                    -0.070159
      2 O                    -0.650383
      3 O                    -0.497379
      4 H                     0.217921
  ----------------------------------------
  Sum of atomic charges =    -1.000000

 -----------------------------------------------------------------
                    Cartesian Multipole Moments
 -----------------------------------------------------------------
    Charge (ESU x 10^10)
                -4.8032
    Dipole Moment (Debye)
         X      -2.3209      Y       1.1884      Z       0.6712
       Tot       2.6925
    Quadrupole Moments (Debye-Ang)
        XX     -36.9870     XY      -3.7802     YY     -28.1645
        XZ       0.7540     YZ      -0.2490     ZZ     -30.7455
    Octopole Moments (Debye-Ang^2)
       XXX      -9.9059    XXY       5.2309    XYY      -5.5746
       YYY      15.5904    XXZ      -0.0505    XYZ       0.1113
       YYZ      -5.3363    XZZ      -1.7222    YZZ       2.1386
       ZZZ     -17.0791
    Hexadecapole Moments (Debye-Ang^3)
      XXXX    -217.7769   XXXY      -9.0563   XXYY     -39.0070
      XYYY      -2.7418   YYYY     -64.8448   XXXZ      -0.6944
      XXYZ       2.3772   XYYZ      -0.5009   YYYZ      11.4049
      XXZZ     -46.3928   XYZZ      -0.0686   YYZZ     -22.3067
      XZZZ      -2.4251   YZZZ       8.1399   ZZZZ     -81.9929
 -----------------------------------------------------------------
 Calculating analytic gradient of the SCF energy
 Gradient of SCF Energy
            1           2           3           4
    1  -0.0043256   0.0019053   0.0058127  -0.0033924
    2  -0.0013459   0.0004915  -0.0012641   0.0021185
    3  -0.0013465  -0.0008447   0.0034391  -0.0012479
 Max gradient component =       5.813E-03
 RMS gradient           =       2.764E-03
 Gradient time:  CPU 1.64 s  wall 1.64 s
 Geometry Optimization Parameters
   NAtoms,    NIC,     NZ,  NCons,   NDum,   NFix, NCnnct, MaxDiis
        4      19       0       0       0       0       0       0

 Cartesian Hessian Update
 Hessian Updated using BFGS Update


** GEOMETRY OPTIMIZATION IN DELOCALIZED INTERNAL COORDINATES **
   Searching for a Minimum

   Optimization Cycle:  14

                       Coordinates (Angstroms)
     ATOM                X               Y               Z
      1  S         0.1920833218   -0.4033371792    0.5608406056
      2  O         1.3649277291    0.2136514426   -0.2872841562
      3  O        -1.3692839677    0.0248531943   -0.2274258128
      4  H        -1.5209485350    0.9678220903   -0.0753955412
   Point Group: c1    Number of degrees of freedom:     6


   Energy is   -549.306536288

 Hessian Updated using BFGS Update

  6 Hessian modes will be used to form the next step
  Hessian Eigenvalues:
     0.034311    0.051611    0.215789    0.410240    0.557541    1.077104

 Minimum Search - Taking Simple RFO Step
 Searching for Lamda that Minimizes Along All modes
 Value Taken    Lamda =  -0.00024303
 Step Taken.  Stepsize is  0.064101

                             Maximum     Tolerance    Cnvgd?
         Gradient           0.003745      0.000300      NO
         Displacement       0.036877      0.001200      NO
         Energy change     -0.000280      0.000001      NO


 New Cartesian Coordinates Obtained by Inverse Iteration

 Displacement from previous Coordinates is:  0.055870
 ----------------------------------------------------------------
             Standard Nuclear Orientation (Angstroms)
    I     Atom           X                Y                Z
 ----------------------------------------------------------------
    1      S       0.1902941664    -0.4044593660     0.5587016632
    2      O       1.3552781040     0.2217068612    -0.2852653271
    3      O      -1.3806732597     0.0192837064    -0.2242628672
    4      H      -1.4981204625     0.9664583464    -0.0784383735
 ----------------------------------------------------------------
 Molecular Point Group                 C1    NOp =  1
 Largest Abelian Subgroup              C1    NOp =  1
 Nuclear Repulsion Energy =   102.5786796182 hartrees
 There are       17 alpha and       17 beta electrons
 Applying Cartesian multipole field
    Component          Value
    ---------          -----
     (2,0,0)        1.00000E-11
     (0,2,0)        2.00000E-11
     (0,0,2)       -3.00000E-11
 Nucleus-field energy     =     0.0000000008 hartrees
 Requested basis set is 6-311++G(d,p)
 There are 30 shells and 81 basis functions
 A cutoff of  1.0D-11 yielded    450 shell pairs
 There are      3371 function pairs (      3633 Cartesian)
 Smallest overlap matrix eigenvalue = 2.94E-03
 Guess MOs from SCF MO coefficient file
 Reading MOs from coefficient file
 Reading MOs from coefficient file
 A restricted hybrid HF-DFT SCF calculation will be
 performed using Pulay DIIS extrapolation
 Exchange:     0.2000 Hartree-Fock + 0.0800 Slater + 0.7200 B88
 Correlation:  0.1900 VWN1RPA + 0.8100 LYP
 Using SG-1 standard quadrature grid
 SCF converges when DIIS error is below 1.0E-08
 Geometry optimization detected.  Setting ReadMinima to 0
 Setting SaveMinima to 0
 ---------------------------------------
  Cycle       Energy         DIIS Error
 ---------------------------------------
    1    -549.3078483668      7.54E-04
    2    -549.3066965724      1.16E-04
    3    -549.3066776341      2.12E-04
    4    -549.3067059482      5.41E-05
    5    -549.3067075244      1.42E-05
    6    -549.3067076182      7.48E-06
    7    -549.3067076535      9.28E-07
    8    -549.3067076543      3.02E-07
    9    -549.3067076543      1.02E-07
   10    -549.3067076545      1.88E-08
   11    -549.3067076544      5.32E-09 Convergence criterion met
 ---------------------------------------
 SCF time:  CPU 5.20 s  wall 5.25 s
 SCF   energy in the final basis set = -549.3067076544
 Total energy in the final basis set = -549.3067076544

 --------------------------------------------------------------

                    Orbital Energies (a.u.)
 --------------------------------------------------------------

 Alpha MOs
 -- Occupied --
-88.691 -18.939 -18.870  -7.769  -5.735  -5.730  -5.720  -0.811
 -0.745  -0.425  -0.278  -0.201  -0.178  -0.130  -0.106  -0.066
  0.035
 -- Virtual --
  0.129   0.165   0.183   0.192   0.201   0.231   0.283   0.298
  0.337   0.354   0.359   0.375   0.399   0.423   0.434   0.502
  0.508   0.511   0.553   0.692   0.855   0.937   0.943   0.979
  1.095   1.218   1.257   1.270   1.290   1.303   1.327   1.348
  1.554   1.593   1.757   1.805   1.868   1.901   1.981   2.222
  2.688   3.032   3.077   3.083   3.154   3.162   3.271   3.308
  3.331   3.610   4.014   5.136   5.164   5.219   5.236   5.306
  5.663   8.091  17.472  17.525  17.574  50.048  50.079 189.219
 --------------------------------------------------------------

          Ground-State Mulliken Net Atomic Charges

     Atom                 Charge (a.u.)
  ----------------------------------------
      1 S                    -0.072281
      2 O                    -0.648235
      3 O                    -0.496907
      4 H                     0.217423
  ----------------------------------------
  Sum of atomic charges =    -1.000000

 -----------------------------------------------------------------
                    Cartesian Multipole Moments
 -----------------------------------------------------------------
    Charge (ESU x 10^10)
                -4.8032
    Dipole Moment (Debye)
         X      -2.2009      Y       1.1805      Z       0.6376
       Tot       2.5777
    Quadrupole Moments (Debye-Ang)
        XX     -37.0733     XY      -3.7569     YY     -28.1764
        XZ       0.7690     YZ      -0.2524     ZZ     -30.7401
    Octopole Moments (Debye-Ang^2)
       XXX      -8.6440    XXY       5.0693    XYY      -5.4237
       YYY      15.6434    XXZ      -0.1148    XYZ       0.1546
       YYZ      -5.3488    XZZ      -1.5186    YZZ       2.1407
       ZZZ     -17.1286
    Hexadecapole Moments (Debye-Ang^3)
      XXXX    -218.0378   XXXY      -9.1199   XXYY     -39.0523
      XYYY      -3.0071   YYYY     -65.1702   XXXZ      -0.7058
      XXYZ       2.3973   XYYZ      -0.5126   YYYZ      11.4015
      XXZZ     -46.3150   XYZZ      -0.1785   YYZZ     -22.2881
      XZZZ      -2.4016   YZZZ       8.1451   ZZZZ     -81.7392
 -----------------------------------------------------------------
 Calculating analytic gradient of the SCF energy
 Gradient of SCF Energy
            1           2           3           4
    1  -0.0021170  -0.0000101   0.0036394  -0.0015123
    2   0.0007756  -0.0006458  -0.0010729   0.0009431
    3  -0.0031676   0.0010311   0.0029230  -0.0007865
 Max gradient component =       3.639E-03
 RMS gradient           =       1.900E-03
 Gradient time:  CPU 1.64 s  wall 1.64 s
 Geometry Optimization Parameters
   NAtoms,    NIC,     NZ,  NCons,   NDum,   NFix, NCnnct, MaxDiis
        4      19       0       0       0       0       0       0

 Cartesian Hessian Update
 Hessian Updated using BFGS Update


** GEOMETRY OPTIMIZATION IN DELOCALIZED INTERNAL COORDINATES **
   Searching for a Minimum

   Optimization Cycle:  15

                       Coordinates (Angstroms)
     ATOM                X               Y               Z
      1  S         0.1902941664   -0.4044593660    0.5587016632
      2  O         1.3552781040    0.2217068612   -0.2852653271
      3  O        -1.3806732597    0.0192837064   -0.2242628672
      4  H        -1.4981204625    0.9664583464   -0.0784383735
   Point Group: c1    Number of degrees of freedom:     6


   Energy is   -549.306707654

 Hessian Updated using BFGS Update

  6 Hessian modes will be used to form the next step
  Hessian Eigenvalues:
     0.029402    0.040773    0.186683    0.411568    0.581108    1.041127

 Minimum Search - Taking Simple RFO Step
 Searching for Lamda that Minimizes Along All modes
 Value Taken    Lamda =  -0.00014534
 Step Taken.  Stepsize is  0.056057

                             Maximum     Tolerance    Cnvgd?
         Gradient           0.003412      0.000300      NO
         Displacement       0.034930      0.001200      NO
         Energy change     -0.000171      0.000001      NO


 New Cartesian Coordinates Obtained by Inverse Iteration

 Displacement from previous Coordinates is:  0.054648
 ----------------------------------------------------------------
             Standard Nuclear Orientation (Angstroms)
    I     Atom           X                Y                Z
 ----------------------------------------------------------------
    1      S       0.1881487524    -0.4072311862     0.5624200940
    2      O       1.3425247053     0.2303136710    -0.2865944144
    3      O      -1.3880362112     0.0153668354    -0.2254588531
    4      H      -1.4758586983     0.9645402279    -0.0796317310
 ----------------------------------------------------------------
 Molecular Point Group                 C1    NOp =  1
 Largest Abelian Subgroup              C1    NOp =  1
 Nuclear Repulsion Energy =   102.5309045800 hartrees
 There are       17 alpha and       17 beta electrons
 Applying Cartesian multipole field
    Component          Value
    ---------          -----
     (2,0,0)        1.00000E-11
     (0,2,0)        2.00000E-11
     (0,0,2)       -3.00000E-11
 Nucleus-field energy     =     0.0000000008 hartrees
 Requested basis set is 6-311++G(d,p)
 There are 30 shells and 81 basis functions
 A cutoff of  1.0D-11 yielded    450 shell pairs
 There are      3371 function pairs (      3633 Cartesian)
 Smallest overlap matrix eigenvalue = 2.95E-03
 Guess MOs from SCF MO coefficient file
 Reading MOs from coefficient file
 Reading MOs from coefficient file
 A restricted hybrid HF-DFT SCF calculation will be
 performed using Pulay DIIS extrapolation
 Exchange:     0.2000 Hartree-Fock + 0.0800 Slater + 0.7200 B88
 Correlation:  0.1900 VWN1RPA + 0.8100 LYP
 Using SG-1 standard quadrature grid
 SCF converges when DIIS error is below 1.0E-08
 Geometry optimization detected.  Setting ReadMinima to 0
 Setting SaveMinima to 0
 ---------------------------------------
  Cycle       Energy         DIIS Error
 ---------------------------------------
    1    -549.3056910518      6.73E-04
    2    -549.3067906972      8.02E-05
    3    -549.3067861112      1.30E-04
    4    -549.3067960239      4.78E-05
    5    -549.3067974089      6.56E-06
    6    -549.3067974303      4.60E-06
    7    -549.3067974439      1.32E-06
    8    -549.3067974455      3.15E-07
    9    -549.3067974456      1.17E-07
   10    -549.3067974457      1.68E-08
   11    -549.3067974456      2.85E-09 Convergence criterion met
 ---------------------------------------
 SCF time:  CPU 5.22 s  wall 5.27 s
 SCF   energy in the final basis set = -549.3067974456
 Total energy in the final basis set = -549.3067974456

 --------------------------------------------------------------

                    Orbital Energies (a.u.)
 --------------------------------------------------------------

 Alpha MOs
 -- Occupied --
-88.692 -18.939 -18.870  -7.769  -5.736  -5.730  -5.721  -0.811
 -0.745  -0.424  -0.277  -0.202  -0.178  -0.131  -0.106  -0.066
  0.034
 -- Virtual --
  0.130   0.164   0.182   0.192   0.201   0.230   0.282   0.299
  0.337   0.355   0.359   0.374   0.400   0.423   0.433   0.501
  0.508   0.511   0.553   0.694   0.854   0.935   0.942   0.978
  1.093   1.217   1.260   1.269   1.287   1.303   1.327   1.349
  1.554   1.589   1.758   1.802   1.868   1.902   1.977   2.225
  2.689   3.032   3.076   3.082   3.154   3.161   3.277   3.311
  3.326   3.609   4.017   5.136   5.166   5.218   5.236   5.306
  5.665   8.091  17.471  17.526  17.573  50.049  50.078 189.220
 --------------------------------------------------------------

          Ground-State Mulliken Net Atomic Charges

     Atom                 Charge (a.u.)
  ----------------------------------------
      1 S                    -0.071054
      2 O                    -0.648342
      3 O                    -0.496911
      4 H                     0.216306
  ----------------------------------------
  Sum of atomic charges =    -1.000000

 -----------------------------------------------------------------
                    Cartesian Multipole Moments
 -----------------------------------------------------------------
    Charge (ESU x 10^10)
                -4.8032
    Dipole Moment (Debye)
         X      -2.0955      Y       1.1548      Z       0.6406
       Tot       2.4769
    Quadrupole Moments (Debye-Ang)
        XX     -37.1173     XY      -3.7255     YY     -28.1931
        XZ       0.7738     YZ      -0.2428     ZZ     -30.7413
    Octopole Moments (Debye-Ang^2)
       XXX      -7.4843    XXY       4.9261    XYY      -5.2821
       YYY      15.6875    XXZ      -0.1853    XYZ       0.1842
       YYZ      -5.3969    XZZ      -1.3246    YZZ       2.1380
       ZZZ     -17.2338
    Hexadecapole Moments (Debye-Ang^3)
      XXXX    -217.5212   XXXY      -9.1242   XXYY     -39.0283
      XYYY      -3.2165   YYYY     -65.5973   XXXZ      -0.8085
      XXYZ       2.4656   XYYZ      -0.5480   YYYZ      11.6088
      XXZZ     -46.2171   XYZZ      -0.2665   YYZZ     -22.3922
      XZZZ      -2.4311   YZZZ       8.2909   ZZZZ     -82.1304
 -----------------------------------------------------------------
 Calculating analytic gradient of the SCF energy
 Gradient of SCF Energy
            1           2           3           4
    1  -0.0010776  -0.0005732   0.0016594  -0.0000086
    2   0.0010145  -0.0005213  -0.0005038   0.0000106
    3  -0.0021442   0.0008624   0.0015198  -0.0002381
 Max gradient component =       2.144E-03
 RMS gradient           =       1.061E-03
 Gradient time:  CPU 1.64 s  wall 1.64 s
 Geometry Optimization Parameters
   NAtoms,    NIC,     NZ,  NCons,   NDum,   NFix, NCnnct, MaxDiis
        4      19       0       0       0       0       0       0

 Cartesian Hessian Update
 Hessian Updated using BFGS Update


** GEOMETRY OPTIMIZATION IN DELOCALIZED INTERNAL COORDINATES **
   Searching for a Minimum

   Optimization Cycle:  16

                       Coordinates (Angstroms)
     ATOM                X               Y               Z
      1  S         0.1881487524   -0.4072311862    0.5624200940
      2  O         1.3425247053    0.2303136710   -0.2865944144
      3  O        -1.3880362112    0.0153668354   -0.2254588531
      4  H        -1.4758586983    0.9645402279   -0.0796317310
   Point Group: c1    Number of degrees of freedom:     6


   Energy is   -549.306797446

 Hessian Updated using BFGS Update

  6 Hessian modes will be used to form the next step
  Hessian Eigenvalues:
     0.029398    0.040165    0.148262    0.411938    0.583927    1.003757

 Minimum Search - Taking Simple RFO Step
 Searching for Lamda that Minimizes Along All modes
 Value Taken    Lamda =  -0.00002269
 Step Taken.  Stepsize is  0.015870

                             Maximum     Tolerance    Cnvgd?
         Gradient           0.001826      0.000300      NO
         Displacement       0.013079      0.001200      NO
         Energy change     -0.000090      0.000001      NO


 New Cartesian Coordinates Obtained by Inverse Iteration

 Displacement from previous Coordinates is:  0.017127
 ----------------------------------------------------------------
             Standard Nuclear Orientation (Angstroms)
    I     Atom           X                Y                Z
 ----------------------------------------------------------------
    1      S       0.1878507805    -0.4088417243     0.5655797124
    2      O       1.3378233736     0.2329248560    -0.2880831930
    3      O      -1.3888453399     0.0147887188    -0.2273036345
    4      H      -1.4700502660     0.9641176975    -0.0794577895
 ----------------------------------------------------------------
 Molecular Point Group                 C1    NOp =  1
 Largest Abelian Subgroup              C1    NOp =  1
 Nuclear Repulsion Energy =   102.4713359515 hartrees
 There are       17 alpha and       17 beta electrons
 Applying Cartesian multipole field
    Component          Value
    ---------          -----
     (2,0,0)        1.00000E-11
     (0,2,0)        2.00000E-11
     (0,0,2)       -3.00000E-11
 Nucleus-field energy     =     0.0000000008 hartrees
 Requested basis set is 6-311++G(d,p)
 There are 30 shells and 81 basis functions
 A cutoff of  1.0D-11 yielded    450 shell pairs
 There are      3371 function pairs (      3633 Cartesian)
 Smallest overlap matrix eigenvalue = 2.96E-03
 Guess MOs from SCF MO coefficient file
 Reading MOs from coefficient file
 Reading MOs from coefficient file
 A restricted hybrid HF-DFT SCF calculation will be
 performed using Pulay DIIS extrapolation
 Exchange:     0.2000 Hartree-Fock + 0.0800 Slater + 0.7200 B88
 Correlation:  0.1900 VWN1RPA + 0.8100 LYP
 Using SG-1 standard quadrature grid
 SCF converges when DIIS error is below 1.0E-08
 Geometry optimization detected.  Setting ReadMinima to 0
 Setting SaveMinima to 0
 ---------------------------------------
  Cycle       Energy         DIIS Error
 ---------------------------------------
    1    -549.3056762912      2.69E-04
    2    -549.3068095386      3.33E-05
    3    -549.3068100907      3.22E-05
    4    -549.3068105132      2.44E-05
    5    -549.3068108793      3.26E-06
    6    -549.3068108817      2.99E-06
    7    -549.3068108869      3.75E-07
    8    -549.3068108870      5.54E-08
    9    -549.3068108870      2.34E-08
   10    -549.3068108868      8.48E-09 Convergence criterion met
 ---------------------------------------
 SCF time:  CPU 4.74 s  wall 4.79 s
 SCF   energy in the final basis set = -549.3068108868
 Total energy in the final basis set = -549.3068108868

 --------------------------------------------------------------

                    Orbital Energies (a.u.)
 --------------------------------------------------------------

 Alpha MOs
 -- Occupied --
-88.692 -18.938 -18.871  -7.769  -5.736  -5.731  -5.721  -0.810
 -0.745  -0.424  -0.276  -0.202  -0.178  -0.131  -0.106  -0.066
  0.034
 -- Virtual --
  0.130   0.164   0.182   0.192   0.201   0.230   0.282   0.299
  0.337   0.355   0.359   0.374   0.400   0.423   0.433   0.501
  0.508   0.511   0.552   0.695   0.854   0.934   0.942   0.978
  1.092   1.217   1.260   1.268   1.286   1.303   1.327   1.350
  1.554   1.588   1.758   1.801   1.868   1.902   1.975   2.226
  2.689   3.032   3.076   3.082   3.154   3.160   3.278   3.312
  3.325   3.608   4.017   5.136   5.166   5.218   5.236   5.306
  5.666   8.090  17.471  17.526  17.571  50.049  50.078 189.219
 --------------------------------------------------------------

          Ground-State Mulliken Net Atomic Charges

     Atom                 Charge (a.u.)
  ----------------------------------------
      1 S                    -0.069380
      2 O                    -0.648895
      3 O                    -0.497499
      4 H                     0.215774
  ----------------------------------------
  Sum of atomic charges =    -1.000000

 -----------------------------------------------------------------
                    Cartesian Multipole Moments
 -----------------------------------------------------------------
    Charge (ESU x 10^10)
                -4.8032
    Dipole Moment (Debye)
         X      -2.0669      Y       1.1420      Z       0.6543
       Tot       2.4504
    Quadrupole Moments (Debye-Ang)
        XX     -37.1167     XY      -3.7155     YY     -28.1977
        XZ       0.7710     YZ      -0.2367     ZZ     -30.7436
    Octopole Moments (Debye-Ang^2)
       XXX      -7.1868    XXY       4.8979    XYY      -5.2488
       YYY      15.7109    XXZ      -0.2092    XYZ       0.1881
       YYZ      -5.4231    XZZ      -1.2754    YZZ       2.1396
       ZZZ     -17.2879
    Hexadecapole Moments (Debye-Ang^3)
      XXXX    -217.1460   XXXY      -9.1033   XXYY     -39.0006
      XYYY      -3.2482   YYYY     -65.7697   XXXZ      -0.8810
      XXYZ       2.5027   XYYZ      -0.5711   YYYZ      11.7452
      XXZZ     -46.1889   XYZZ      -0.2811   YYZZ     -22.4656
      XZZZ      -2.4755   YZZZ       8.3870   ZZZZ     -82.4745
 -----------------------------------------------------------------
 Calculating analytic gradient of the SCF energy
 Gradient of SCF Energy
            1           2           3           4
    1  -0.0009900  -0.0003694   0.0011127   0.0002467
    2   0.0003694  -0.0000617  -0.0002411  -0.0000666
    3  -0.0008279   0.0001407   0.0007464  -0.0000592
 Max gradient component =       1.113E-03
 RMS gradient           =       5.689E-04
 Gradient time:  CPU 1.65 s  wall 1.65 s
 Geometry Optimization Parameters
   NAtoms,    NIC,     NZ,  NCons,   NDum,   NFix, NCnnct, MaxDiis
        4      19       0       0       0       0       0       0

 Cartesian Hessian Update
 Hessian Updated using BFGS Update


** GEOMETRY OPTIMIZATION IN DELOCALIZED INTERNAL COORDINATES **
   Searching for a Minimum

   Optimization Cycle:  17

                       Coordinates (Angstroms)
     ATOM                X               Y               Z
      1  S         0.1878507805   -0.4088417243    0.5655797124
      2  O         1.3378233736    0.2329248560   -0.2880831930
      3  O        -1.3888453399    0.0147887188   -0.2273036345
      4  H        -1.4700502660    0.9641176975   -0.0794577895
   Point Group: c1    Number of degrees of freedom:     6


   Energy is   -549.306810887

 Hessian Updated using BFGS Update

  6 Hessian modes will be used to form the next step
  Hessian Eigenvalues:
     0.031423    0.041032    0.123796    0.409181    0.585960    0.899988

 Minimum Search - Taking Simple RFO Step
 Searching for Lamda that Minimizes Along All modes
 Value Taken    Lamda =  -0.00000314
 Step Taken.  Stepsize is  0.003643

                             Maximum     Tolerance    Cnvgd?
         Gradient           0.000874      0.000300      NO
         Displacement       0.002759      0.001200      NO
         Energy change     -0.000013      0.000001      NO


 New Cartesian Coordinates Obtained by Inverse Iteration

 Displacement from previous Coordinates is:  0.002574
 ----------------------------------------------------------------
             Standard Nuclear Orientation (Angstroms)
    I     Atom           X                Y                Z
 ----------------------------------------------------------------
    1      S       0.1881378571    -0.4090768139     0.5664606054
    2      O       1.3375975221     0.2329545397    -0.2885021747
    3      O      -1.3887780218     0.0149549273    -0.2280627666
    4      H      -1.4701788091     0.9641568950    -0.0791605687
 ----------------------------------------------------------------
 Molecular Point Group                 C1    NOp =  1
 Largest Abelian Subgroup              C1    NOp =  1
 Nuclear Repulsion Energy =   102.4387578481 hartrees
 There are       17 alpha and       17 beta electrons
 Applying Cartesian multipole field
    Component          Value
    ---------          -----
     (2,0,0)        1.00000E-11
     (0,2,0)        2.00000E-11
     (0,0,2)       -3.00000E-11
 Nucleus-field energy     =     0.0000000008 hartrees
 Requested basis set is 6-311++G(d,p)
 There are 30 shells and 81 basis functions
 A cutoff of  1.0D-11 yielded    450 shell pairs
 There are      3371 function pairs (      3633 Cartesian)
 Smallest overlap matrix eigenvalue = 2.96E-03
 Guess MOs from SCF MO coefficient file
 Reading MOs from coefficient file
 Reading MOs from coefficient file
 A restricted hybrid HF-DFT SCF calculation will be
 performed using Pulay DIIS extrapolation
 Exchange:     0.2000 Hartree-Fock + 0.0800 Slater + 0.7200 B88
 Correlation:  0.1900 VWN1RPA + 0.8100 LYP
 Using SG-1 standard quadrature grid
 SCF converges when DIIS error is below 1.0E-08
 Geometry optimization detected.  Setting ReadMinima to 0
 Setting SaveMinima to 0
 ---------------------------------------
  Cycle       Energy         DIIS Error
 ---------------------------------------
    1    -549.3063470205      7.35E-05
    2    -549.3068132071      1.22E-05
    3    -549.3068131829      1.54E-05
    4    -549.3068133054      8.36E-06
    5    -549.3068133476      1.47E-06
    6    -549.3068133488      6.46E-07
    7    -549.3068133491      9.28E-08
    8    -549.3068133491      2.49E-08
    9    -549.3068133492      7.45E-09 Convergence criterion met
 ---------------------------------------
 SCF time:  CPU 4.27 s  wall 4.31 s
 SCF   energy in the final basis set = -549.3068133492
 Total energy in the final basis set = -549.3068133492

 --------------------------------------------------------------

                    Orbital Energies (a.u.)
 --------------------------------------------------------------

 Alpha MOs
 -- Occupied --
-88.692 -18.938 -18.871  -7.769  -5.736  -5.731  -5.721  -0.810
 -0.745  -0.424  -0.276  -0.202  -0.178  -0.131  -0.106  -0.066
  0.034
 -- Virtual --
  0.130   0.164   0.182   0.192   0.201   0.230   0.282   0.299
  0.337   0.355   0.359   0.374   0.400   0.423   0.433   0.501
  0.508   0.511   0.552   0.695   0.853   0.934   0.942   0.977
  1.091   1.217   1.261   1.268   1.286   1.303   1.327   1.350
  1.554   1.588   1.758   1.801   1.868   1.902   1.975   2.226
  2.689   3.032   3.076   3.082   3.154   3.160   3.278   3.312
  3.325   3.607   4.017   5.136   5.167   5.218   5.236   5.306
  5.666   8.090  17.471  17.526  17.571  50.049  50.078 189.218
 --------------------------------------------------------------

          Ground-State Mulliken Net Atomic Charges

     Atom                 Charge (a.u.)
  ----------------------------------------
      1 S                    -0.068834
      2 O                    -0.648867
      3 O                    -0.497967
      4 H                     0.215668
  ----------------------------------------
  Sum of atomic charges =    -1.000000

 -----------------------------------------------------------------
                    Cartesian Multipole Moments
 -----------------------------------------------------------------
    Charge (ESU x 10^10)
                -4.8032
    Dipole Moment (Debye)
         X      -2.0642      Y       1.1397      Z       0.6602
       Tot       2.4486
    Quadrupole Moments (Debye-Ang)
        XX     -37.1173     XY      -3.7141     YY     -28.1972
        XZ       0.7683     YZ      -0.2357     ZZ     -30.7431
    Octopole Moments (Debye-Ang^2)
       XXX      -7.1844    XXY       4.9017    XYY      -5.2518
       YYY      15.7125    XXZ      -0.2075    XYZ       0.1861
       YYZ      -5.4287    XZZ      -1.2753    YZZ       2.1387
       ZZZ     -17.2922
    Hexadecapole Moments (Debye-Ang^3)
      XXXX    -217.1524   XXXY      -9.0922   XXYY     -39.0023
      XYYY      -3.2346   YYYY     -65.7768   XXXZ      -0.9101
      XXYZ       2.5102   XYYZ      -0.5800   YYYZ      11.7740
      XXZZ     -46.2025   XYZZ      -0.2758   YYZZ     -22.4824
      XZZZ      -2.5003   YZZZ       8.4043   ZZZZ     -82.5611
 -----------------------------------------------------------------
 Calculating analytic gradient of the SCF energy
 Gradient of SCF Energy
            1           2           3           4
    1  -0.0009932  -0.0002135   0.0009942   0.0002126
    2   0.0000799   0.0001088  -0.0001825  -0.0000061
    3  -0.0003776  -0.0001262   0.0005417  -0.0000379
 Max gradient component =       9.942E-04
 RMS gradient           =       4.628E-04
 Gradient time:  CPU 1.65 s  wall 1.65 s
 Geometry Optimization Parameters
   NAtoms,    NIC,     NZ,  NCons,   NDum,   NFix, NCnnct, MaxDiis
        4      19       0       0       0       0       0       0

 Cartesian Hessian Update
 Hessian Updated using BFGS Update


** GEOMETRY OPTIMIZATION IN DELOCALIZED INTERNAL COORDINATES **
   Searching for a Minimum

   Optimization Cycle:  18

                       Coordinates (Angstroms)
     ATOM                X               Y               Z
      1  S         0.1881378571   -0.4090768139    0.5664606054
      2  O         1.3375975221    0.2329545397   -0.2885021747
      3  O        -1.3887780218    0.0149549273   -0.2280627666
      4  H        -1.4701788091    0.9641568950   -0.0791605687
   Point Group: c1    Number of degrees of freedom:     6


   Energy is   -549.306813349

 Hessian Updated using BFGS Update

  6 Hessian modes will be used to form the next step
  Hessian Eigenvalues:
     0.029471    0.041142    0.102484    0.363209    0.502172    0.655763

 Minimum Search - Taking Simple RFO Step
 Searching for Lamda that Minimizes Along All modes
 Value Taken    Lamda =  -0.00000566
 Step Taken.  Stepsize is  0.007319

                             Maximum     Tolerance    Cnvgd?
         Gradient           0.000722      0.000300      NO
         Displacement       0.005308      0.001200      NO
         Energy change     -0.000002      0.000001      NO


 New Cartesian Coordinates Obtained by Inverse Iteration

 Displacement from previous Coordinates is:  0.005999
 ----------------------------------------------------------------
             Standard Nuclear Orientation (Angstroms)
    I     Atom           X                Y                Z
 ----------------------------------------------------------------
    1      S       0.1890171546    -0.4088418430     0.5674357453
    2      O       1.3387780742     0.2321454386    -0.2889118484
    3      O      -1.3890185447     0.0154428640    -0.2294196566
    4      H      -1.4719981359     0.9642430884    -0.0783691449
 ----------------------------------------------------------------
 Molecular Point Group                 C1    NOp =  1
 Largest Abelian Subgroup              C1    NOp =  1
 Nuclear Repulsion Energy =   102.3705199384 hartrees
 There are       17 alpha and       17 beta electrons
 Applying Cartesian multipole field
    Component          Value
    ---------          -----
     (2,0,0)        1.00000E-11
     (0,2,0)        2.00000E-11
     (0,0,2)       -3.00000E-11
 Nucleus-field energy     =     0.0000000008 hartrees
 Requested basis set is 6-311++G(d,p)
 There are 30 shells and 81 basis functions
 A cutoff of  1.0D-11 yielded    450 shell pairs
 There are      3371 function pairs (      3633 Cartesian)
 Smallest overlap matrix eigenvalue = 2.96E-03
 Guess MOs from SCF MO coefficient file
 Reading MOs from coefficient file
 Reading MOs from coefficient file
 A restricted hybrid HF-DFT SCF calculation will be
 performed using Pulay DIIS extrapolation
 Exchange:     0.2000 Hartree-Fock + 0.0800 Slater + 0.7200 B88
 Correlation:  0.1900 VWN1RPA + 0.8100 LYP
 Using SG-1 standard quadrature grid
 SCF converges when DIIS error is below 1.0E-08
 Geometry optimization detected.  Setting ReadMinima to 0
 Setting SaveMinima to 0
 ---------------------------------------
  Cycle       Energy         DIIS Error
 ---------------------------------------
    1    -549.3060318752      1.51E-04
    2    -549.3068171254      2.36E-05
    3    -549.3068163613      4.29E-05
    4    -549.3068175071      1.17E-05
    5    -549.3068175908      2.28E-06
    6    -549.3068175937      1.12E-06
    7    -549.3068175944      1.54E-07
    8    -549.3068175944      5.44E-08
    9    -549.3068175943      1.42E-08
   10    -549.3068175943      4.60E-09 Convergence criterion met
 ---------------------------------------
 SCF time:  CPU 4.72 s  wall 4.76 s
 SCF   energy in the final basis set = -549.3068175943
 Total energy in the final basis set = -549.3068175943

 --------------------------------------------------------------

                    Orbital Energies (a.u.)
 --------------------------------------------------------------

 Alpha MOs
 -- Occupied --
-88.692 -18.938 -18.871  -7.770  -5.736  -5.731  -5.721  -0.809
 -0.745  -0.424  -0.276  -0.201  -0.178  -0.131  -0.106  -0.066
  0.034
 -- Virtual --
  0.130   0.164   0.181   0.192   0.201   0.230   0.282   0.299
  0.337   0.355   0.359   0.374   0.400   0.423   0.433   0.501
  0.508   0.511   0.552   0.695   0.853   0.934   0.942   0.977
  1.090   1.217   1.261   1.268   1.285   1.303   1.327   1.350
  1.554   1.588   1.758   1.802   1.868   1.902   1.975   2.226
  2.689   3.032   3.076   3.082   3.153   3.159   3.277   3.312
  3.325   3.606   4.017   5.136   5.167   5.218   5.236   5.305
  5.666   8.089  17.471  17.526  17.571  50.049  50.078 189.217
 --------------------------------------------------------------

          Ground-State Mulliken Net Atomic Charges

     Atom                 Charge (a.u.)
  ----------------------------------------
      1 S                    -0.068212
      2 O                    -0.648290
      3 O                    -0.499052
      4 H                     0.215554
  ----------------------------------------
  Sum of atomic charges =    -1.000000

 -----------------------------------------------------------------
                    Cartesian Multipole Moments
 -----------------------------------------------------------------
    Charge (ESU x 10^10)
                -4.8032
    Dipole Moment (Debye)
         X      -2.0621      Y       1.1382      Z       0.6699
       Tot       2.4488
    Quadrupole Moments (Debye-Ang)
        XX     -37.1264     XY      -3.7118     YY     -28.1947
        XZ       0.7613     YZ      -0.2355     ZZ     -30.7394
    Octopole Moments (Debye-Ang^2)
       XXX      -7.2452    XXY       4.9147    XYY      -5.2671
       YYY      15.6996    XXZ      -0.1906    XYZ       0.1802
       YYZ      -5.4340    XZZ      -1.2849    YZZ       2.1319
       ZZZ     -17.2763
    Hexadecapole Moments (Debye-Ang^3)
      XXXX    -217.4062   XXXY      -9.0689   XXYY     -39.0271
      XYYY      -3.1913   YYYY     -65.7143   XXXZ      -0.9690
      XXYZ       2.5156   XYYZ      -0.5975   YYYZ      11.7893
      XXZZ     -46.2580   XYZZ      -0.2584   YYZZ     -22.4953
      XZZZ      -2.5546   YZZZ       8.4019   ZZZZ     -82.6325
 -----------------------------------------------------------------
 Calculating analytic gradient of the SCF energy
 Gradient of SCF Energy
            1           2           3           4
    1  -0.0009154   0.0000551   0.0007370   0.0001232
    2  -0.0003132   0.0003169  -0.0000871   0.0000834
    3   0.0002092  -0.0004545   0.0002701  -0.0000247
 Max gradient component =       9.154E-04
 RMS gradient           =       4.017E-04
 Gradient time:  CPU 1.65 s  wall 1.65 s
 Geometry Optimization Parameters
   NAtoms,    NIC,     NZ,  NCons,   NDum,   NFix, NCnnct, MaxDiis
        4      19       0       0       0       0       0       0

 Cartesian Hessian Update
 Hessian Updated using BFGS Update


** GEOMETRY OPTIMIZATION IN DELOCALIZED INTERNAL COORDINATES **
   Searching for a Minimum

   Optimization Cycle:  19

                       Coordinates (Angstroms)
     ATOM                X               Y               Z
      1  S         0.1890171546   -0.4088418430    0.5674357453
      2  O         1.3387780742    0.2321454386   -0.2889118484
      3  O        -1.3890185447    0.0154428640   -0.2294196566
      4  H        -1.4719981359    0.9642430884   -0.0783691449
   Point Group: c1    Number of degrees of freedom:     6


   Energy is   -549.306817594

 Hessian Updated using BFGS Update

  6 Hessian modes will be used to form the next step
  Hessian Eigenvalues:
     0.024153    0.041172    0.083285    0.279712    0.444755    0.718472

 Minimum Search - Taking Simple RFO Step
 Searching for Lamda that Minimizes Along All modes
 Value Taken    Lamda =  -0.00000698
 Step Taken.  Stepsize is  0.011076

                             Maximum     Tolerance    Cnvgd?
         Gradient           0.000670      0.000300      NO
         Displacement       0.006926      0.001200      NO
         Energy change     -0.000004      0.000001      NO


 New Cartesian Coordinates Obtained by Inverse Iteration

 Displacement from previous Coordinates is:  0.011567
 ----------------------------------------------------------------
             Standard Nuclear Orientation (Angstroms)
    I     Atom           X                Y                Z
 ----------------------------------------------------------------
    1      S       0.1904752069    -0.4076459328     0.5679050123
    2      O       1.3419066312     0.2301824922    -0.2889902211
    3      O      -1.3898866577     0.0161924307    -0.2311685396
    4      H      -1.4757166322     0.9642605579    -0.0770111561
 ----------------------------------------------------------------
 Molecular Point Group                 C1    NOp =  1
 Largest Abelian Subgroup              C1    NOp =  1
 Nuclear Repulsion Energy =   102.2796281244 hartrees
 There are       17 alpha and       17 beta electrons
 Applying Cartesian multipole field
    Component          Value
    ---------          -----
     (2,0,0)        1.00000E-11
     (0,2,0)        2.00000E-11
     (0,0,2)       -3.00000E-11
 Nucleus-field energy     =     0.0000000008 hartrees
 Requested basis set is 6-311++G(d,p)
 There are 30 shells and 81 basis functions
 A cutoff of  1.0D-11 yielded    450 shell pairs
 There are      3371 function pairs (      3633 Cartesian)
 Smallest overlap matrix eigenvalue = 2.96E-03
 Guess MOs from SCF MO coefficient file
 Reading MOs from coefficient file
 Reading MOs from coefficient file
 A restricted hybrid HF-DFT SCF calculation will be
 performed using Pulay DIIS extrapolation
 Exchange:     0.2000 Hartree-Fock + 0.0800 Slater + 0.7200 B88
 Correlation:  0.1900 VWN1RPA + 0.8100 LYP
 Using SG-1 standard quadrature grid
 SCF converges when DIIS error is below 1.0E-08
 Geometry optimization detected.  Setting ReadMinima to 0
 Setting SaveMinima to 0
 ---------------------------------------
  Cycle       Energy         DIIS Error
 ---------------------------------------
    1    -549.3059857989      2.48E-04
    2    -549.3068216670      3.42E-05
    3    -549.3068188308      7.57E-05
    4    -549.3068225488      1.07E-05
    5    -549.3068226184      2.47E-06
    6    -549.3068226212      1.78E-06
    7    -549.3068226230      2.73E-07
    8    -549.3068226230      9.09E-08
    9    -549.3068226231      2.01E-08
   10    -549.3068226229      7.49E-09 Convergence criterion met
 ---------------------------------------
 SCF time:  CPU 4.75 s  wall 4.80 s
 SCF   energy in the final basis set = -549.3068226229
 Total energy in the final basis set = -549.3068226229

 --------------------------------------------------------------

                    Orbital Energies (a.u.)
 --------------------------------------------------------------

 Alpha MOs
 -- Occupied --
-88.692 -18.938 -18.871  -7.770  -5.736  -5.731  -5.721  -0.809
 -0.745  -0.424  -0.276  -0.201  -0.178  -0.131  -0.106  -0.066
  0.033
 -- Virtual --
  0.130   0.163   0.181   0.192   0.200   0.230   0.282   0.299
  0.337   0.355   0.359   0.374   0.400   0.423   0.433   0.501
  0.508   0.511   0.552   0.695   0.853   0.935   0.942   0.977
  1.089   1.217   1.262   1.268   1.285   1.302   1.327   1.350
  1.554   1.589   1.758   1.802   1.868   1.901   1.974   2.226
  2.689   3.033   3.076   3.082   3.153   3.159   3.276   3.312
  3.324   3.605   4.018   5.136   5.168   5.218   5.236   5.305
  5.666   8.088  17.470  17.525  17.571  50.049  50.078 189.216
 --------------------------------------------------------------

          Ground-State Mulliken Net Atomic Charges

     Atom                 Charge (a.u.)
  ----------------------------------------
      1 S                    -0.067978
      2 O                    -0.646880
      3 O                    -0.500626
      4 H                     0.215484
  ----------------------------------------
  Sum of atomic charges =    -1.000000

 -----------------------------------------------------------------
                    Cartesian Multipole Moments
 -----------------------------------------------------------------
    Charge (ESU x 10^10)
                -4.8032
    Dipole Moment (Debye)
         X      -2.0609      Y       1.1395      Z       0.6807
       Tot       2.4514
    Quadrupole Moments (Debye-Ang)
        XX     -37.1474     XY      -3.7078     YY     -28.1905
        XZ       0.7499     YZ      -0.2369     ZZ     -30.7318
    Octopole Moments (Debye-Ang^2)
       XXX      -7.3761    XXY       4.9342    XYY      -5.2943
       YYY      15.6613    XXZ      -0.1523    XYZ       0.1706
       YYZ      -5.4360    XZZ      -1.3040    YZZ       2.1151
       ZZZ     -17.2273
    Hexadecapole Moments (Debye-Ang^3)
      XXXX    -217.9945   XXXY      -9.0343   XXYY     -39.0819
      XYYY      -3.1175   YYYY     -65.5449   XXXZ      -1.0540
      XXYZ       2.5129   XYYZ      -0.6225   YYYZ      11.7631
      XXZZ     -46.3608   XYZZ      -0.2283   YYZZ     -22.4914
      XZZZ      -2.6350   YZZZ       8.3545   ZZZZ     -82.6207
 -----------------------------------------------------------------
 Calculating analytic gradient of the SCF energy
 Gradient of SCF Energy
            1           2           3           4
    1  -0.0006664   0.0003064   0.0003376   0.0000224
    2  -0.0005748   0.0004150   0.0000252   0.0001347
    3   0.0006075  -0.0006236   0.0000379  -0.0000218
 Max gradient component =       6.664E-04
 RMS gradient           =       4.014E-04
 Gradient time:  CPU 1.64 s  wall 1.64 s
 Geometry Optimization Parameters
   NAtoms,    NIC,     NZ,  NCons,   NDum,   NFix, NCnnct, MaxDiis
        4      19       0       0       0       0       0       0

 Cartesian Hessian Update
 Hessian Updated using BFGS Update


** GEOMETRY OPTIMIZATION IN DELOCALIZED INTERNAL COORDINATES **
   Searching for a Minimum

   Optimization Cycle:  20

                       Coordinates (Angstroms)
     ATOM                X               Y               Z
      1  S         0.1904752069   -0.4076459328    0.5679050123
      2  O         1.3419066312    0.2301824922   -0.2889902211
      3  O        -1.3898866577    0.0161924307   -0.2311685396
      4  H        -1.4757166322    0.9642605579   -0.0770111561
   Point Group: c1    Number of degrees of freedom:     6


   Energy is   -549.306822623

 Hessian Updated using BFGS Update

  6 Hessian modes will be used to form the next step
  Hessian Eigenvalues:
     0.019269    0.041333    0.077081    0.218296    0.430825    0.714161

 Minimum Search - Taking Simple RFO Step
 Searching for Lamda that Minimizes Along All modes
 Value Taken    Lamda =  -0.00000546
 Step Taken.  Stepsize is  0.011180

                             Maximum     Tolerance    Cnvgd?
         Gradient           0.000647      0.000300      NO
         Displacement       0.006694      0.001200      NO
         Energy change     -0.000005      0.000001      NO


 New Cartesian Coordinates Obtained by Inverse Iteration

 Displacement from previous Coordinates is:  0.013406
 ----------------------------------------------------------------
             Standard Nuclear Orientation (Angstroms)
    I     Atom           X                Y                Z
 ----------------------------------------------------------------
    1      S       0.1918579165    -0.4056959499     0.5675373200
    2      O       1.3457589280     0.2277038189    -0.2886396501
    3      O      -1.3909928372     0.0168777863    -0.2326771269
    4      H      -1.4798454591     0.9641038927    -0.0754854476
 ----------------------------------------------------------------
 Molecular Point Group                 C1    NOp =  1
 Largest Abelian Subgroup              C1    NOp =  1
 Nuclear Repulsion Energy =   102.2129429021 hartrees
 There are       17 alpha and       17 beta electrons
 Applying Cartesian multipole field
    Component          Value
    ---------          -----
     (2,0,0)        1.00000E-11
     (0,2,0)        2.00000E-11
     (0,0,2)       -3.00000E-11
 Nucleus-field energy     =     0.0000000008 hartrees
 Requested basis set is 6-311++G(d,p)
 There are 30 shells and 81 basis functions
 A cutoff of  1.0D-11 yielded    450 shell pairs
 There are      3371 function pairs (      3633 Cartesian)
 Smallest overlap matrix eigenvalue = 2.95E-03
 Guess MOs from SCF MO coefficient file
 Reading MOs from coefficient file
 Reading MOs from coefficient file
 A restricted hybrid HF-DFT SCF calculation will be
 performed using Pulay DIIS extrapolation
 Exchange:     0.2000 Hartree-Fock + 0.0800 Slater + 0.7200 B88
 Correlation:  0.1900 VWN1RPA + 0.8100 LYP
 Using SG-1 standard quadrature grid
 SCF converges when DIIS error is below 1.0E-08
 Geometry optimization detected.  Setting ReadMinima to 0
 Setting SaveMinima to 0
 ---------------------------------------
  Cycle       Energy         DIIS Error
 ---------------------------------------
    1    -549.3064177229      2.68E-04
    2    -549.3068253578      3.19E-05
    3    -549.3068224306      7.57E-05
    4    -549.3068261935      7.39E-06
    5    -549.3068262264      1.81E-06
    6    -549.3068262283      1.45E-06
    7    -549.3068262295      3.87E-07
    8    -549.3068262296      9.28E-08
    9    -549.3068262295      2.20E-08
   10    -549.3068262296      6.02E-09 Convergence criterion met
 ---------------------------------------
 SCF time:  CPU 4.74 s  wall 4.79 s
 SCF   energy in the final basis set = -549.3068262296
 Total energy in the final basis set = -549.3068262296

 --------------------------------------------------------------

                    Orbital Energies (a.u.)
 --------------------------------------------------------------

 Alpha MOs
 -- Occupied --
-88.692 -18.938 -18.871  -7.770  -5.736  -5.731  -5.722  -0.808
 -0.745  -0.424  -0.276  -0.201  -0.178  -0.131  -0.106  -0.066
  0.033
 -- Virtual --
  0.130   0.163   0.181   0.192   0.200   0.229   0.282   0.299
  0.337   0.355   0.359   0.374   0.399   0.423   0.433   0.501
  0.508   0.511   0.552   0.695   0.854   0.935   0.942   0.977
  1.088   1.217   1.262   1.268   1.285   1.302   1.326   1.349
  1.554   1.589   1.758   1.801   1.868   1.900   1.974   2.226
  2.689   3.033   3.076   3.082   3.153   3.159   3.275   3.313
  3.324   3.605   4.018   5.137   5.168   5.217   5.236   5.304
  5.666   8.088  17.470  17.525  17.571  50.049  50.077 189.216
 --------------------------------------------------------------

          Ground-State Mulliken Net Atomic Charges

     Atom                 Charge (a.u.)
  ----------------------------------------
      1 S                    -0.068440
      2 O                    -0.645126
      3 O                    -0.501936
      4 H                     0.215502
  ----------------------------------------
  Sum of atomic charges =    -1.000000

 -----------------------------------------------------------------
                    Cartesian Multipole Moments
 -----------------------------------------------------------------
    Charge (ESU x 10^10)
                -4.8032
    Dipole Moment (Debye)
         X      -2.0615      Y       1.1436      Z       0.6877
       Tot       2.4557
    Quadrupole Moments (Debye-Ang)
        XX     -37.1705     XY      -3.7030     YY     -28.1872
        XZ       0.7380     YZ      -0.2389     ZZ     -30.7234
    Octopole Moments (Debye-Ang^2)
       XXX      -7.5265    XXY       4.9510    XYY      -5.3212
       YYY      15.6060    XXZ      -0.1046    XYZ       0.1606
       YYZ      -5.4340    XZZ      -1.3235    YZZ       2.0919
       ZZZ     -17.1607
    Hexadecapole Moments (Debye-Ang^3)
      XXXX    -218.6671   XXXY      -9.0016   XXYY     -39.1415
      XYYY      -3.0423   YYYY     -65.3202   XXXZ      -1.1326
      XXYZ       2.5017   XYYZ      -0.6453   YYYZ      11.6972
      XXZZ     -46.4667   XYZZ      -0.1974   YYZZ     -22.4702
      XZZZ      -2.7086   YZZZ       8.2698   ZZZZ     -82.5179
 -----------------------------------------------------------------
 Calculating analytic gradient of the SCF energy
 Gradient of SCF Energy
            1           2           3           4
    1  -0.0003055   0.0003553  -0.0000219  -0.0000279
    2  -0.0004997   0.0002998   0.0000939   0.0001059
    3   0.0005303  -0.0004765  -0.0000331  -0.0000207
 Max gradient component =       5.303E-04
 RMS gradient           =       3.014E-04
 Gradient time:  CPU 1.64 s  wall 1.64 s
 Geometry Optimization Parameters
   NAtoms,    NIC,     NZ,  NCons,   NDum,   NFix, NCnnct, MaxDiis
        4      19       0       0       0       0       0       0

 Cartesian Hessian Update
 Hessian Updated using BFGS Update


** GEOMETRY OPTIMIZATION IN DELOCALIZED INTERNAL COORDINATES **
   Searching for a Minimum

   Optimization Cycle:  21

                       Coordinates (Angstroms)
     ATOM                X               Y               Z
      1  S         0.1918579165   -0.4056959499    0.5675373200
      2  O         1.3457589280    0.2277038189   -0.2886396501
      3  O        -1.3909928372    0.0168777863   -0.2326771269
      4  H        -1.4798454591    0.9641038927   -0.0754854476
   Point Group: c1    Number of degrees of freedom:     6


   Energy is   -549.306826230

 Hessian Updated using BFGS Update

  6 Hessian modes will be used to form the next step
  Hessian Eigenvalues:
     0.017414    0.041062    0.082892    0.175417    0.423199    0.634163

 Minimum Search - Taking Simple RFO Step
 Searching for Lamda that Minimizes Along All modes
 Value Taken    Lamda =  -0.00000187
 Step Taken.  Stepsize is  0.005697

                             Maximum     Tolerance    Cnvgd?
         Gradient           0.000534      0.000300      NO
         Displacement       0.003338      0.001200      NO
         Energy change     -0.000004      0.000001      NO


 New Cartesian Coordinates Obtained by Inverse Iteration

 Displacement from previous Coordinates is:  0.006993
 ----------------------------------------------------------------
             Standard Nuclear Orientation (Angstroms)
    I     Atom           X                Y                Z
 ----------------------------------------------------------------
    1      S       0.1923075868    -0.4042834403     0.5669633553
    2      O       1.3476722831     0.2262818082    -0.2882979914
    3      O      -1.3914048452     0.0171260332    -0.2333503974
    4      H      -1.4817964765     0.9638651469    -0.0745798711
 ----------------------------------------------------------------
 Molecular Point Group                 C1    NOp =  1
 Largest Abelian Subgroup              C1    NOp =  1
 Nuclear Repulsion Energy =   102.2057975463 hartrees
 There are       17 alpha and       17 beta electrons
 Applying Cartesian multipole field
    Component          Value
    ---------          -----
     (2,0,0)        1.00000E-11
     (0,2,0)        2.00000E-11
     (0,0,2)       -3.00000E-11
 Nucleus-field energy     =     0.0000000008 hartrees
 Requested basis set is 6-311++G(d,p)
 There are 30 shells and 81 basis functions
 A cutoff of  1.0D-11 yielded    450 shell pairs
 There are      3371 function pairs (      3633 Cartesian)
 Smallest overlap matrix eigenvalue = 2.95E-03
 Guess MOs from SCF MO coefficient file
 Reading MOs from coefficient file
 Reading MOs from coefficient file
 A restricted hybrid HF-DFT SCF calculation will be
 performed using Pulay DIIS extrapolation
 Exchange:     0.2000 Hartree-Fock + 0.0800 Slater + 0.7200 B88
 Correlation:  0.1900 VWN1RPA + 0.8100 LYP
 Using SG-1 standard quadrature grid
 SCF converges when DIIS error is below 1.0E-08
 Geometry optimization detected.  Setting ReadMinima to 0
 Setting SaveMinima to 0
 ---------------------------------------
  Cycle       Energy         DIIS Error
 ---------------------------------------
    1    -549.3069665870      1.40E-04
    2    -549.3068272345      1.33E-05
    3    -549.3068269508      2.61E-05
    4    -549.3068273912      5.53E-06
    5    -549.3068274089      6.60E-07
    6    -549.3068274095      3.36E-07
    7    -549.3068274094      1.16E-07
    8    -549.3068274095      6.86E-08
    9    -549.3068274094      1.36E-08
   10    -549.3068274095      3.37E-09 Convergence criterion met
 ---------------------------------------
 SCF time:  CPU 4.71 s  wall 4.73 s
 SCF   energy in the final basis set = -549.3068274095
 Total energy in the final basis set = -549.3068274095

 --------------------------------------------------------------

                    Orbital Energies (a.u.)
 --------------------------------------------------------------

 Alpha MOs
 -- Occupied --
-88.692 -18.938 -18.871  -7.770  -5.736  -5.731  -5.721  -0.808
 -0.746  -0.424  -0.276  -0.201  -0.178  -0.131  -0.106  -0.066
  0.033
 -- Virtual --
  0.130   0.163   0.182   0.192   0.200   0.229   0.282   0.299
  0.337   0.355   0.359   0.374   0.399   0.423   0.433   0.501
  0.508   0.511   0.552   0.695   0.854   0.935   0.942   0.977
  1.088   1.217   1.262   1.268   1.286   1.302   1.326   1.349
  1.554   1.589   1.757   1.801   1.868   1.900   1.975   2.226
  2.689   3.033   3.075   3.082   3.153   3.159   3.275   3.313
  3.324   3.605   4.018   5.137   5.168   5.217   5.236   5.304
  5.667   8.089  17.470  17.525  17.572  50.049  50.077 189.217
 --------------------------------------------------------------

          Ground-State Mulliken Net Atomic Charges

     Atom                 Charge (a.u.)
  ----------------------------------------
      1 S                    -0.069126
      2 O                    -0.644215
      3 O                    -0.502231
      4 H                     0.215572
  ----------------------------------------
  Sum of atomic charges =    -1.000000

 -----------------------------------------------------------------
                    Cartesian Multipole Moments
 -----------------------------------------------------------------
    Charge (ESU x 10^10)
                -4.8032
    Dipole Moment (Debye)
         X      -2.0638      Y       1.1471      Z       0.6888
       Tot       2.4596
    Quadrupole Moments (Debye-Ang)
        XX     -37.1786     XY      -3.7000     YY     -28.1871
        XZ       0.7321     YZ      -0.2394     ZZ     -30.7200
    Octopole Moments (Debye-Ang^2)
       XXX      -7.6042    XXY       4.9563    XYY      -5.3316
       YYY      15.5684    XXZ      -0.0772    XYZ       0.1558
       YYZ      -5.4325    XZZ      -1.3310    YZZ       2.0762
       ZZZ     -17.1218
    Hexadecapole Moments (Debye-Ang^3)
      XXXX    -218.9494   XXXY      -8.9882   XXYY     -39.1624
      XYYY      -3.0098   YYYY     -65.1851   XXXZ      -1.1646
      XXYZ       2.4924   XYYZ      -0.6543   YYYZ      11.6463
      XXZZ     -46.5079   XYZZ      -0.1836   YYZZ     -22.4539
      XZZZ      -2.7354   YZZZ       8.2080   ZZZZ     -82.4341
 -----------------------------------------------------------------
 Calculating analytic gradient of the SCF energy
 Gradient of SCF Energy
            1           2           3           4
    1  -0.0000855   0.0002193  -0.0001220  -0.0000117
    2  -0.0002468   0.0001127   0.0000843   0.0000498
    3   0.0002011  -0.0002167   0.0000243  -0.0000087
 Max gradient component =       2.468E-04
 RMS gradient           =       1.419E-04
 Gradient time:  CPU 1.64 s  wall 1.64 s
 Geometry Optimization Parameters
   NAtoms,    NIC,     NZ,  NCons,   NDum,   NFix, NCnnct, MaxDiis
        4      19       0       0       0       0       0       0

 Cartesian Hessian Update
 Hessian Updated using BFGS Update


** GEOMETRY OPTIMIZATION IN DELOCALIZED INTERNAL COORDINATES **
   Searching for a Minimum

   Optimization Cycle:  22

                       Coordinates (Angstroms)
     ATOM                X               Y               Z
      1  S         0.1923075868   -0.4042834403    0.5669633553
      2  O         1.3476722831    0.2262818082   -0.2882979914
      3  O        -1.3914048452    0.0171260332   -0.2333503974
      4  H        -1.4817964765    0.9638651469   -0.0745798711
   Point Group: c1    Number of degrees of freedom:     6


   Energy is   -549.306827409

 Hessian Updated using BFGS Update

  6 Hessian modes will be used to form the next step
  Hessian Eigenvalues:
     0.016454    0.039181    0.088193    0.171496    0.412973    0.510584

 Minimum Search - Taking Simple RFO Step
 Searching for Lamda that Minimizes Along All modes
 Value Taken    Lamda =   0.00000000
 Step Taken.  Stepsize is  0.002549

                             Maximum     Tolerance    Cnvgd?
         Gradient           0.000241      0.000300     YES
         Displacement       0.001668      0.001200      NO
         Energy change     -0.000001      0.000001      NO


 New Cartesian Coordinates Obtained by Inverse Iteration

 Displacement from previous Coordinates is:  0.002331
 ----------------------------------------------------------------
             Standard Nuclear Orientation (Angstroms)
    I     Atom           X                Y                Z
 ----------------------------------------------------------------
    1      S       0.1922558495    -0.4036179703     0.5667643334
    2      O       1.3480477661     0.2257602856    -0.2882185839
    3      O      -1.3912448653     0.0171696334    -0.2336860147
    4      H      -1.4822802021     0.9636775993    -0.0741246393
 ----------------------------------------------------------------
 Molecular Point Group                 C1    NOp =  1
 Largest Abelian Subgroup              C1    NOp =  1
 Nuclear Repulsion Energy =   102.2194708365 hartrees
 There are       17 alpha and       17 beta electrons
 Applying Cartesian multipole field
    Component          Value
    ---------          -----
     (2,0,0)        1.00000E-11
     (0,2,0)        2.00000E-11
     (0,0,2)       -3.00000E-11
 Nucleus-field energy     =     0.0000000008 hartrees
 Requested basis set is 6-311++G(d,p)
 There are 30 shells and 81 basis functions
 A cutoff of  1.0D-11 yielded    450 shell pairs
 There are      3371 function pairs (      3633 Cartesian)
 Smallest overlap matrix eigenvalue = 2.94E-03
 Guess MOs from SCF MO coefficient file
 Reading MOs from coefficient file
 Reading MOs from coefficient file
 A restricted hybrid HF-DFT SCF calculation will be
 performed using Pulay DIIS extrapolation
 Exchange:     0.2000 Hartree-Fock + 0.0800 Slater + 0.7200 B88
 Correlation:  0.1900 VWN1RPA + 0.8100 LYP
 Using SG-1 standard quadrature grid
 SCF converges when DIIS error is below 1.0E-08
 Geometry optimization detected.  Setting ReadMinima to 0
 Setting SaveMinima to 0
 ---------------------------------------
  Cycle       Energy         DIIS Error
 ---------------------------------------
    1    -549.3070393410      5.56E-05
    2    -549.3068276623      5.40E-06
    3    -549.3068276753      4.74E-06
    4    -549.3068276788      4.13E-06
    5    -549.3068276898      3.47E-07
    6    -549.3068276899      9.28E-08
    7    -549.3068276898      4.27E-08
    8    -549.3068276897      1.96E-08
    9    -549.3068276899      1.06E-08
   10    -549.3068276898      1.21E-09 Convergence criterion met
 ---------------------------------------
 SCF time:  CPU 4.65 s  wall 4.72 s
 SCF   energy in the final basis set = -549.3068276898
 Total energy in the final basis set = -549.3068276898

 --------------------------------------------------------------

                    Orbital Energies (a.u.)
 --------------------------------------------------------------

 Alpha MOs
 -- Occupied --
-88.692 -18.938 -18.871  -7.770  -5.736  -5.731  -5.721  -0.808
 -0.746  -0.424  -0.276  -0.201  -0.178  -0.131  -0.106  -0.066
  0.033
 -- Virtual --
  0.130   0.163   0.182   0.192   0.200   0.229   0.282   0.299
  0.337   0.355   0.359   0.374   0.399   0.423   0.433   0.501
  0.508   0.511   0.553   0.695   0.854   0.935   0.942   0.977
  1.088   1.217   1.262   1.268   1.286   1.302   1.326   1.349
  1.554   1.589   1.757   1.801   1.868   1.900   1.975   2.226
  2.689   3.033   3.075   3.082   3.153   3.159   3.275   3.313
  3.324   3.606   4.018   5.137   5.168   5.217   5.236   5.304
  5.667   8.089  17.470  17.525  17.572  50.049  50.077 189.217
 --------------------------------------------------------------

          Ground-State Mulliken Net Atomic Charges

     Atom                 Charge (a.u.)
  ----------------------------------------
      1 S                    -0.069536
      2 O                    -0.644003
      3 O                    -0.502083
      4 H                     0.215622
  ----------------------------------------
  Sum of atomic charges =    -1.000000

 -----------------------------------------------------------------
                    Cartesian Multipole Moments
 -----------------------------------------------------------------
    Charge (ESU x 10^10)
                -4.8032
    Dipole Moment (Debye)
         X      -2.0663      Y       1.1485      Z       0.6889
       Tot       2.4623
    Quadrupole Moments (Debye-Ang)
        XX     -37.1764     XY      -3.6985     YY     -28.1884
        XZ       0.7301     YZ      -0.2386     ZZ     -30.7200
    Octopole Moments (Debye-Ang^2)
       XXX      -7.6305    XXY       4.9566    XYY      -5.3327
       YYY      15.5510    XXZ      -0.0669    XYZ       0.1539
       YYZ      -5.4335    XZZ      -1.3316    YZZ       2.0685
       ZZZ     -17.1093
    Hexadecapole Moments (Debye-Ang^3)
      XXXX    -218.9521   XXXY      -8.9849   XXYY     -39.1576
      XYYY      -3.0026   YYYY     -65.1336   XXXZ      -1.1731
      XXYZ       2.4890   XYYZ      -0.6564   YYYZ      11.6275
      XXZZ     -46.5095   XYZZ      -0.1801   YYZZ     -22.4507
      XZZZ      -2.7389   YZZZ       8.1812   ZZZZ     -82.4155
 -----------------------------------------------------------------
 Calculating analytic gradient of the SCF energy
 Gradient of SCF Energy
            1           2           3           4
    1  -0.0000219   0.0000986  -0.0000881   0.0000114
    2  -0.0000875   0.0000089   0.0000562   0.0000223
    3   0.0000041  -0.0000791   0.0000654   0.0000096
 Max gradient component =       9.855E-05
 RMS gradient           =       5.781E-05
 Gradient time:  CPU 1.64 s  wall 1.65 s
 Geometry Optimization Parameters
   NAtoms,    NIC,     NZ,  NCons,   NDum,   NFix, NCnnct, MaxDiis
        4      19       0       0       0       0       0       0

 Cartesian Hessian Update
 Hessian Updated using BFGS Update


** GEOMETRY OPTIMIZATION IN DELOCALIZED INTERNAL COORDINATES **
   Searching for a Minimum

   Optimization Cycle:  23

                       Coordinates (Angstroms)
     ATOM                X               Y               Z
      1  S         0.1922558495   -0.4036179703    0.5667643334
      2  O         1.3480477661    0.2257602856   -0.2882185839
      3  O        -1.3912448653    0.0171696334   -0.2336860147
      4  H        -1.4822802021    0.9636775993   -0.0741246393
   Point Group: c1    Number of degrees of freedom:     6


   Energy is   -549.306827690

 Hessian Updated using BFGS Update

  6 Hessian modes will be used to form the next step
  Hessian Eigenvalues:
     0.014533    0.035308    0.079840    0.217984    0.362877    0.434777

 Minimum Search - Taking Simple RFO Step
 Searching for Lamda that Minimizes Along All modes
 Value Taken    Lamda =   0.00000000
 Step Taken.  Stepsize is  0.001966

                             Maximum     Tolerance    Cnvgd?
         Gradient           0.000129      0.000300     YES
         Displacement       0.001437      0.001200      NO
         Energy change     -0.000000      0.000001     YES


                       Distance Matrix (Angstroms)
             S (  1)   O (  2)   O (  3)
   O (  2)  1.569385
   O (  3)  1.823529  2.747764
   H (  4)  2.254841  2.932766  0.964170

 Final energy is   -549.30682768981308     


 ******************************
 **  OPTIMIZATION CONVERGED  **
 ******************************

                       Coordinates (Angstroms)
     ATOM                X               Y               Z
      1  S         0.1922558495   -0.4036179703    0.5667643334
      2  O         1.3480477661    0.2257602856   -0.2882185839
      3  O        -1.3912448653    0.0171696334   -0.2336860147
      4  H        -1.4822802021    0.9636775993   -0.0741246393

Z-matrix Print:
$molecule
-1 1
S 
O  1 1.569385
O  1 1.823529 2 107.929304
H  3 0.964170 1 103.643163 2 -70.633193 0
$end


 --------------------------------------------------------------

                    Orbital Energies (a.u.)
 --------------------------------------------------------------

 Alpha MOs
 -- Occupied --
-88.692 -18.938 -18.871  -7.770  -5.736  -5.731  -5.721  -0.808
 -0.746  -0.424  -0.276  -0.201  -0.178  -0.131  -0.106  -0.066
  0.033
 -- Virtual --
  0.130   0.163   0.182   0.192   0.200   0.229   0.282   0.299
  0.337   0.355   0.359   0.374   0.399   0.423   0.433   0.501
  0.508   0.511   0.553   0.695   0.854   0.935   0.942   0.977
  1.088   1.217   1.262   1.268   1.286   1.302   1.326   1.349
  1.554   1.589   1.757   1.801   1.868   1.900   1.975   2.226
  2.689   3.033   3.075   3.082   3.153   3.159   3.275   3.313
  3.324   3.606   4.018   5.137   5.168   5.217   5.236   5.304
  5.667   8.089  17.470  17.525  17.572  50.049  50.077 189.217
 --------------------------------------------------------------

          Ground-State Mulliken Net Atomic Charges

     Atom                 Charge (a.u.)
  ----------------------------------------
      1 S                    -0.069536
      2 O                    -0.644003
      3 O                    -0.502083
      4 H                     0.215622
  ----------------------------------------
  Sum of atomic charges =    -1.000000

 -----------------------------------------------------------------
                    Cartesian Multipole Moments
 -----------------------------------------------------------------
    Charge (ESU x 10^10)
                -4.8032
    Dipole Moment (Debye)
         X      -2.0663      Y       1.1485      Z       0.6889
       Tot       2.4623
    Quadrupole Moments (Debye-Ang)
        XX     -37.1764     XY      -3.6985     YY     -28.1884
        XZ       0.7301     YZ      -0.2386     ZZ     -30.7200
    Octopole Moments (Debye-Ang^2)
       XXX      -7.6305    XXY       4.9566    XYY      -5.3327
       YYY      15.5510    XXZ      -0.0669    XYZ       0.1539
       YYZ      -5.4335    XZZ      -1.3316    YZZ       2.0685
       ZZZ     -17.1093
    Hexadecapole Moments (Debye-Ang^3)
      XXXX    -218.9521   XXXY      -8.9849   XXYY     -39.1576
      XYYY      -3.0026   YYYY     -65.1336   XXXZ      -1.1731
      XXYZ       2.4890   XYYZ      -0.6564   YYYZ      11.6275
      XXZZ     -46.5095   XYZZ      -0.1801   YYZZ     -22.4507
      XZZZ      -2.7389   YZZZ       8.1812   ZZZZ     -82.4155
 -----------------------------------------------------------------
Archival summary:
1\1\pikachu\OPT\ProcedureUnspecified\BasisUnspecified\121(1-,1)\taweetha\SunSep313:22:212017SunSep313:22:212017\0\\#,OPT,ProcedureUnspecified,BasisUnspecified,\\-1,1\S\O,1,1.56938\O,1,1.82353,2,107.929\H,3,0.96417,1,103.643,2,-70.6332,0\\\@

 Total job time:  176.26s(wall), 174.30s(cpu) 
 Sun Sep  3 13:22:21 2017

        *************************************************************
        *                                                           *
        *  Thank you very much for using Q-Chem.  Have a nice day.  *
        *                                                           *
        *************************************************************


 
User input: 2 of 3 
 
pikachu 127.0.1
Q-Chem Developer Version! Running on 127.0.1.*
                  Welcome to Q-Chem
     A Quantum Leap Into The Future Of Chemistry


 Q-Chem 4.4, Q-Chem, Inc., Pleasanton, CA (2016)

 Y. Shao,  Z. Gan,  E. Epifanovsky,  A. T. B. Gilbert,  M. Wormit,  
 J. Kussmann,  A. W. Lange,  A. Behn,  J. Deng,  X. Feng,  D. Ghosh,  
 M. Goldey,  P. R. Horn,  L. D. Jacobson,  I. Kaliman,  F. Rob,  
 R. Z. Khaliullin,  T. Kus,  A. Landau,  J. Liu,  E. I. Proynov,  Y. M. Rhee,  
 R. M. Richard,  M. A. Rohrdanz,  R. P. Steele,  E. J. Sundstrom,  
 H. L. Woodcock III,  P. M. Zimmerman,  D. Zuev,  B. Albrecht,  E. Alguire,  
 B. Austin,  S. A. Baeppler,  G. J. O. Beran,  Y. A. Bernard,  
 E. J. Berquist,  K. Brandhorst,  K. B. Bravaya,  S. T. Brown,  D. Casanova,  
 C.-M. Chang,  Y. Chen,  S. H. Chien,  K. D. Closser,  M. P. Coons,  
 D. L. Crittenden,  S. Dasgupta,  M. Diedenhofen,  R. A. DiStasio Jr.,  
 H. Do,  A. D. Dutoi,  R. G. Edgar,  P.-T. Fang,  S. Fatehi,  Q. Feng,  
 L. Fusti-Molnar,  A. Ghysels,  A. Golubeva-Zadorozhnaya,  J. Gomes,  
 A. Gunina,  M. W. D. Hanson-Heine,  P. H. P. Harbach,  A. W. Hauser,  
 J. E. Herr,  E. G. Hohenstein,  Z. C. Holden,  K. Hui,  T.-C. Jagau,  H. Ji,  
 B. Kaduk,  K. Khistyaev,  Jaehoon Kim,  Jihan Kim,  R. A. King,  
 P. Klunzinger,  K. Koh,  D. Kosenkov,  T. Kowalczyk,  C. M. Krauter,  
 A. Kunitsa,  K. U. Lao,  A. Laurent,  K. V. Lawler,  J. Lee,  D. Lefrancois,  
 S. Lehtola,  S. V. Levchenko,  C. Y. Lin,  Y.-S. Lin,  F. Liu,  E. Livshits,  
 R. C. Lochan,  A. Luenser,  P. Manohar,  S. F. Manzer,  S.-P. Mao,  Y. Mao,  
 N. Mardirossian,  A. V. Marenich,  L. A. Martinez-Martinez,  S. A. Maurer,  
 N. J. Mayhall,  J.-M. Mewes,  A. F. Morrison,  K. Nanda,  T. S. Nguyen-Beck,  
 C. M. Oana,  R. Olivares-Amaya,  D. P. O'Neill,  J. A. Parkhill,  
 T. M. Perrine,  R. Peverati,  P. A. Pieniazek,  F. Plasser,  A. Prociuk,  
 D. R. Rehn,  E. Rosta,  N. J. Russ,  N. Sergueev,  S. M. Sharada,  
 S. Sharma,  D. W. Small,  A. Sodt,  T. Stauch,  T. Stein,  D. Stuck,  
 Y.-C. Su,  A. J. W. Thom,  T. Tsuchimochi,  L. Vogt,  O. Vydrov,  T. Wang,  
 M. A. Watson,  J. Wenzel,  A. White,  C. F. Williams,  V. Vanovschi,  
 K. Yao,  S. Yeganeh,  S. R. Yost,  Z.-Q. You,  I. Y. Zhang,  X. Zhang,  
 Y. Zhao,  B. R. Brooks,  G. K. L. Chan,  D. M. Chipman,  C. J. Cramer,  
 W. A. Goddard III,  M. S. Gordon,  W. J. Hehre,  A. Klamt,  
 H. F. Schaefer III,  M. W. Schmidt,  C. D. Sherrill,  D. G. Truhlar,  
 A. Warshel,  X. Xu,  A. Aspuru-Guzik,  R. Baer,  A. T. Bell,  N. A. Besley,  
 J.-D. Chai,  A. Dreuw,  B. D. Dunietz,  T. R. Furlani,  S. R. Gwaltney,  
 C.-P. Hsu,  Y. Jung,  J. Kong,  D. S. Lambrecht,  W. Liang,  C. Ochsenfeld,  
 V. A. Rassolov,  L. V. Slipchenko,  J. E. Subotnik,  T. Van Voorhis,  
 J. M. Herbert,  A. I. Krylov,  P. M. W. Gill,  M. Head-Gordon

 Contributors to earlier versions of Q-Chem not listed above: 
 R. D. Adamson,  J. Baker,  E. F. C. Byrd,  A. K. Chakraborty,  C.-L. Cheng,  
 H. Dachsel,  R. J. Doerksen,  G. Hawkins,  A. Heyden,  S. Hirata,  
 G. Kedziora,  F. J. Keil,  C. Kelley,  P. P. Korambath,  W. Kurlancheek,  
 A. M. Lee,  M. S. Lee,  D. Liotard,  I. Lotan,  P. E. Maslen,  N. Nair,  
 D. Neuhauser,  R. Olson,  B. Peters,  J. Ritchie,  N. E. Schultz,  
 N. Shenvi,  A. C. Simmonett,  K. S. Thanthiriwatte,  Q. Wu,  W. Zhang

 Please cite Q-Chem as follows:
 Y. Shao et al., Mol. Phys. 113, 184-215 (2015)
 DOI: 10.1080/00268976.2014.952696

 Q-Chem 4.4.2 for Intel X86 EM64T Linux

 Parts of Q-Chem use Armadillo 5.200.1 (Boston Tea Smuggler).
 http://arma.sourceforge.net/

 Q-Chem begins on Sun Sep  3 13:22:21 2017  


Host: 0

     Scratch files written to /scratch/taweetham/qchem24795//
The previous job contains 0 fragments, simply inherited here

Checking the input file for inconsistencies... 	...done.

--------------------------------------------------------------
User input:
--------------------------------------------------------------

$molecule
read
$end

$rem
   BASIS  =  6-311++G**
   JOB_TYPE  =  frequency
   METHOD  =  B3LYP
   SCF_GUESS = read
$end

--------------------------------------------------------------
 ----------------------------------------------------------------
             Standard Nuclear Orientation (Angstroms)
    I     Atom           X                Y                Z
 ----------------------------------------------------------------
    1      S      -0.1777575416    -0.5064049786    -0.0212765614
    2      O      -1.2840517332     0.6058938592     0.0219922429
    3      O       1.4464280452     0.3117661828     0.1124194051
    4      H       1.5451101691     0.7611993218    -0.7348682005
 ----------------------------------------------------------------
 Molecular Point Group                 C1    NOp =  1
 Largest Abelian Subgroup              C1    NOp =  1
 Nuclear Repulsion Energy =   102.2194708365 hartrees
 There are       17 alpha and       17 beta electrons
 Requested basis set is 6-311++G(d,p)
 There are 30 shells and 81 basis functions

 Total QAlloc Memory Limit   2000 MB
 Mega-Array Size        61 MB
 MEM_STATIC part        62 MB

                       Distance Matrix (Angstroms)
             S (  1)   O (  2)   O (  3)
   O (  2)  1.569385
   O (  3)  1.823529  2.747764
   H (  4)  2.254841  2.932766  0.964170

 A cutoff of  1.0D-11 yielded    450 shell pairs
 There are      3371 function pairs (      3633 Cartesian)

 -------------------------------------------------------
 OpenMP Integral Computing Module                       
 Release: version 1.0, May 2013, Q-Chem Inc. Pittsburgh 
 -------------------------------------------------------
 Integral Job Info:
 Integral job number is                      11
 Integral operator is                         1
 short-range coefficients                     0
 long-range coefficients              100000000
 Omega coefficients                           0
 if combine SR and LR in K                    0
 Integral screening is                        0
 Integral computing path is                   2
 max size of driver memory is            800000
 size of driver memory is                593474
 size of scratch memory is              4103008
 max col of scratch BK array               1296
 max len of scratch array in speh3          155
 max len of scratch index in speh4           18
 max int batch size is                      520
 min int batch size is                       52
 fixed nKL is                                52
 max L of basis functions is                  2
 order of int derivative is                   0
 number of shells is                         30
 number of basis is                          84
 number of cartesian basis is                84
 number of contracted shell pairs           450
 number of primitive shell pairs           1301
 maxK2 (contraction) of shell pair           36
 max number of K2 of shell pair               1
 max number of CS2 of shell pair             52
 max number of PS2 of shell pair            132
 mem total for path MDJ                   12494
 -------------------------------------------------------
 Smallest overlap matrix eigenvalue = 2.94E-03
 Guess MOs from SCF MO coefficient file
 Reading MOs from coefficient file
 Reading MOs from coefficient file
 A restricted hybrid HF-DFT SCF calculation will be
 performed using Pulay DIIS extrapolation
 Exchange:     0.2000 Hartree-Fock + 0.0800 Slater + 0.7200 B88
 Correlation:  0.1900 VWN1RPA + 0.8100 LYP
 Using SG-1 standard quadrature grid
 SCF converges when DIIS error is below 1.0E-08
 Inaccurate integrated density:
   Number of electrons =    34
   Numerical integral  =    33.053860079908
   Relative error      =    -2.7827644709 %
 ---------------------------------------
  Cycle       Energy         DIIS Error
 ---------------------------------------
    1    -549.1573518696      7.88E-02
    2    -549.0740117915      1.80E-02
    3    -548.5085150252      3.43E-02
    4    -549.2878049049      5.32E-03
    5    -549.2937106860      4.60E-03
    6    -549.3061376467      1.03E-03
    7    -549.3068390822      2.13E-04
    8    -549.3068726517      5.11E-05
    9    -549.3068750941      9.68E-06
   10    -549.3068753023      2.57E-06
   11    -549.3068753145      3.06E-07
   12    -549.3068753146      9.19E-08
   13    -549.3068753146      2.36E-08
   14    -549.3068753148      5.86E-09 Convergence criterion met
 ---------------------------------------
 SCF time:  CPU 6.66 s  wall 6.71 s
 SCF   energy in the final basis set = -549.3068753148
 Total energy in the final basis set = -549.3068753148

 --------------------------------------------------------------

                    Orbital Energies (a.u.)
 --------------------------------------------------------------

 Alpha MOs
 -- Occupied --
-88.692 -18.938 -18.871  -7.770  -5.736  -5.731  -5.722  -0.808
 -0.746  -0.424  -0.276  -0.201  -0.178  -0.131  -0.106  -0.066
  0.033
 -- Virtual --
  0.130   0.163   0.182   0.192   0.200   0.229   0.282   0.299
  0.337   0.355   0.359   0.374   0.399   0.423   0.433   0.501
  0.508   0.511   0.553   0.695   0.854   0.935   0.942   0.977
  1.088   1.217   1.262   1.268   1.286   1.302   1.326   1.349
  1.554   1.589   1.757   1.801   1.868   1.900   1.974   2.226
  2.689   3.033   3.076   3.082   3.153   3.159   3.275   3.313
  3.324   3.606   4.018   5.137   5.168   5.217   5.236   5.304
  5.667   8.089  17.470  17.526  17.572  50.049  50.077 189.217
 --------------------------------------------------------------

          Ground-State Mulliken Net Atomic Charges

     Atom                 Charge (a.u.)
  ----------------------------------------
      1 S                    -0.069853
      2 O                    -0.643749
      3 O                    -0.501964
      4 H                     0.215565
  ----------------------------------------
  Sum of atomic charges =    -1.000000

 -----------------------------------------------------------------
                    Cartesian Multipole Moments
 -----------------------------------------------------------------
    Charge (ESU x 10^10)
                -4.8032
    Dipole Moment (Debye)
         X       1.8301      Y      -0.7955      Z      -1.3799
       Tot       2.4261
    Quadrupole Moments (Debye-Ang)
        XX     -36.7994     XY       3.4887     YY     -29.9400
        XZ      -2.4719     YZ      -1.4663     ZZ     -29.3059
    Octopole Moments (Debye-Ang^2)
       XXX       2.7690    XXY      -3.3339    XYY       3.3768
       YYY       2.7229    XXZ      -4.4066    XYZ      -2.2226
       YYZ      -1.2476    XZZ       2.8623    YZZ       3.9874
       ZZZ       0.1353
    Hexadecapole Moments (Debye-Ang^3)
      XXXX    -217.2658   XXXY       8.9475   XXYY     -46.5108
      XYYY       3.4707   YYYY     -83.5456   XXXZ      -7.2645
      XXYZ      -3.7445   XYYZ      -1.7877   YYYZ      -1.2653
      XXZZ     -39.0117   XYZZ       1.8721   YYZZ     -23.9401
      XZZZ      -2.0336   YZZZ      -2.2224   ZZZZ     -48.4272
 -----------------------------------------------------------------
 Calculating MO derivatives via CPSCF
   1         3          12      0.287073    0.098297
   2         3          12      0.040640    0.013321
   3         3          12      0.005398    0.002169
   4         3          12      0.000551    0.000214
   5        10           5      0.000030    0.000013
   6        15           0      0.000000    0.000000    Roots Converged
 Calculating analytic Hessian of the SCF energy
 Polarizability Matrix (a.u.)
            1           2           3
    1 -48.2686825   0.6113929   1.6940786
    2   0.6113929 -37.5873813  -0.4215539
    3   1.6940786  -0.4215539 -39.3194978

 Direct stationary perturbation theory relativistic correction:

 rels  =       0.654526395203
 relv  =      -2.393583787388
 rel2e =       0.565722875062
 E_rel =      -1.173334517124

 Hessian of the SCF Energy
            1           2           3           4           5           6
    1   0.2310167  -0.0987408  -0.0077276  -0.1664536   0.1473951   0.0070023
    2  -0.0987408   0.2749125   0.0112478   0.1506469  -0.2062995  -0.0134442
    3  -0.0077276   0.0112478   0.0131211   0.0065091  -0.0114145  -0.0040421
    4  -0.1664536   0.1506469   0.0065091   0.1846751  -0.1595776  -0.0060050
    5   0.1473951  -0.2062995  -0.0114145  -0.1595776   0.1834384   0.0104696
    6   0.0070023  -0.0134442  -0.0040421  -0.0060050   0.0104696   0.0031388
    7  -0.0543155  -0.0314792  -0.0113401  -0.0188117   0.0075224  -0.0021689
    8  -0.0417697  -0.0646521  -0.0073064   0.0083331   0.0238934   0.0046956
    9   0.0039006   0.0070152  -0.0190790  -0.0008675   0.0004777   0.0034830
   10  -0.0102476  -0.0204268   0.0125585   0.0005902   0.0046601   0.0011715
   11  -0.0068846  -0.0039609   0.0074730   0.0005976  -0.0010323  -0.0017210
   12  -0.0031753  -0.0048189   0.0100000   0.0003634   0.0004671  -0.0025796
            7           8           9          10          11          12
    1  -0.0543155  -0.0417697   0.0039006  -0.0102476  -0.0068846  -0.0031753
    2  -0.0314792  -0.0646521   0.0070152  -0.0204268  -0.0039609  -0.0048189
    3  -0.0113401  -0.0073064  -0.0190790   0.0125585   0.0074730   0.0100000
    4  -0.0188117   0.0083331  -0.0008675   0.0005902   0.0005976   0.0003634
    5   0.0075224   0.0238934   0.0004777   0.0046601  -0.0010323   0.0004671
    6  -0.0021689   0.0046956   0.0034830   0.0011715  -0.0017210  -0.0025796
    7   0.0973510   0.0507565  -0.0257307  -0.0242239  -0.0267997   0.0392397
    8   0.0507565   0.1524587  -0.2051224  -0.0173200  -0.1117001   0.2077332
    9  -0.0257307  -0.2051224   0.4268493   0.0226976   0.1976294  -0.4112533
   10  -0.0242239  -0.0173200   0.0226976   0.0338813   0.0330867  -0.0364277
   11  -0.0267997  -0.1117001   0.1976294   0.0330867   0.1166932  -0.2033814
   12   0.0392397   0.2077332  -0.4112533  -0.0364277  -0.2033814   0.4038330
 Gradient time:  CPU 40.16 s  wall 40.19 s
 **********************************************************************
 **                                                                  **
 **                       VIBRATIONAL ANALYSIS                       **
 **                       --------------------                       **
 **                                                                  **
 **        VIBRATIONAL FREQUENCIES (CM**-1) AND NORMAL MODES         **
 **     FORCE CONSTANTS (mDYN/ANGSTROM) AND REDUCED MASSES (AMU)     **
 **                  INFRARED INTENSITIES (KM/MOL)                   **
 **                                                                  **
 **********************************************************************


 Mode:                 1                      2                      3
 Frequency:       273.08                 405.09                 515.05
 Force Cnst:      0.1381                 0.1478                 2.7895
 Red. Mass:       3.1443                 1.5290                17.8472
 IR Active:          YES                    YES                    YES
 IR Intens:        9.325                113.009                174.776
 Raman Active:       YES                    YES                    YES
               X      Y      Z        X      Y      Z        X      Y      Z
 S          0.004 -0.114  0.011   -0.013  0.022  0.028   -0.383 -0.291 -0.046
 O          0.233  0.121 -0.016   -0.077 -0.020 -0.044    0.148  0.098  0.025
 O         -0.203  0.066 -0.020    0.128 -0.076 -0.036    0.603  0.489  0.083
 H         -0.624  0.652  0.237   -0.391  0.821  0.374    0.203 -0.101 -0.270
 TransDip  -0.052  0.043  0.071   -0.213  0.227  0.139   -0.392 -0.156 -0.039

 Mode:                 4                      5                      6
 Frequency:       919.66                1005.82                3785.95
 Force Cnst:      6.4617                 0.6612                 9.0180
 Red. Mass:      12.9670                 1.1093                 1.0679
 IR Active:          YES                    YES                    YES
 IR Intens:      165.142                 34.256                  9.510
 Raman Active:       YES                    YES                    YES
               X      Y      Z        X      Y      Z        X      Y      Z
 S          0.241 -0.267 -0.024   -0.001 -0.030  0.014   -0.000 -0.000  0.000
 O         -0.504  0.520  0.026   -0.017  0.029  0.001    0.000  0.000 -0.000
 O          0.051  0.034  0.035   -0.037  0.008 -0.044    0.006  0.029 -0.056
 H         -0.444 -0.319 -0.205    0.888  0.380  0.249   -0.096 -0.458  0.882
 TransDip   0.322 -0.255 -0.032    0.187  0.015  0.009   -0.027 -0.025  0.092

 STANDARD THERMODYNAMIC QUANTITIES AT   298.15 K  AND     1.00 ATM

   This Molecule has  0 Imaginary Frequencies
   Zero point vibrational energy:        9.871 kcal/mol

   Atom    1 Element S  Has Mass   31.97207
   Atom    2 Element O  Has Mass   15.99491
   Atom    3 Element O  Has Mass   15.99491
   Atom    4 Element H  Has Mass    1.00783
   Molecular Mass:    64.969720 amu
   Principal axes and moments of inertia in amu*Bohr^2:
                             1           2           3
    Eigenvalues --       60.39111   228.49118   283.75826
          X               0.99953     0.02425    -0.01899
          Y              -0.02496     0.99897    -0.03777
          Z               0.01805     0.03823     0.99911
   Rotational Symmetry Number is   1
   The Molecule is an Asymmetric Top
   Translational Enthalpy:        0.889 kcal/mol
   Rotational Enthalpy:           0.889 kcal/mol
   Vibrational Enthalpy:         10.535 kcal/mol
   gas constant (RT):             0.592 kcal/mol
   Translational Entropy:        38.432  cal/mol.K
   Rotational Entropy:           22.886  cal/mol.K
   Vibrational Entropy:           3.363  cal/mol.K

   Total Enthalpy:               12.905 kcal/mol
   Total Entropy:                64.681  cal/mol.K

 ======================================================================

 STANDARD THERMODYNAMIC QUANTITIES FOR ANHARMONIC VIBRATION -- TOSH

   Zero point vibrational energy: ************ kcal/mol

   Vibrational Enthalpy:   ************ kcal/mol
   Vibrational Entropy:           0.000  cal/mol.K

   Total Enthalpy:         ************ kcal/mol
   Total Entropy:                61.318  cal/mol.K

 ======================================================================

 STANDARD THERMODYNAMIC QUANTITIES FOR ANHARMONIC VIBRATION -- VPT2

   Zero point vibrational energy: ************ kcal/mol

   Vibrational Enthalpy:   ************ kcal/mol
   Vibrational Entropy:           0.000  cal/mol.K

   Total Enthalpy:         ************ kcal/mol
   Total Entropy:                61.318  cal/mol.K

 ======================================================================

Archival summary:
1\1\pikachu\FREQ\ProcedureUnspecified\BasisUnspecified\121(1-,1)\taweetha\SunSep313:23:082017SunSep313:23:082017\0\\#,FREQ,ProcedureUnspecified,BasisUnspecified,\\-1,1\S\O,1,1.56938\O,1,1.82353,2,107.929\H,3,0.96417,1,103.643,2,-70.6332,0\\\@

 Total job time:  47.02s(wall), 46.94s(cpu) 
 Sun Sep  3 13:23:08 2017

        *************************************************************
        *                                                           *
        *  Thank you very much for using Q-Chem.  Have a nice day.  *
        *                                                           *
        *************************************************************


 
User input: 3 of 3 
 
pikachu 127.0.1
Q-Chem Developer Version! Running on 127.0.1.*
                  Welcome to Q-Chem
     A Quantum Leap Into The Future Of Chemistry


 Q-Chem 4.4, Q-Chem, Inc., Pleasanton, CA (2016)

 Y. Shao,  Z. Gan,  E. Epifanovsky,  A. T. B. Gilbert,  M. Wormit,  
 J. Kussmann,  A. W. Lange,  A. Behn,  J. Deng,  X. Feng,  D. Ghosh,  
 M. Goldey,  P. R. Horn,  L. D. Jacobson,  I. Kaliman,  F. Rob,  
 R. Z. Khaliullin,  T. Kus,  A. Landau,  J. Liu,  E. I. Proynov,  Y. M. Rhee,  
 R. M. Richard,  M. A. Rohrdanz,  R. P. Steele,  E. J. Sundstrom,  
 H. L. Woodcock III,  P. M. Zimmerman,  D. Zuev,  B. Albrecht,  E. Alguire,  
 B. Austin,  S. A. Baeppler,  G. J. O. Beran,  Y. A. Bernard,  
 E. J. Berquist,  K. Brandhorst,  K. B. Bravaya,  S. T. Brown,  D. Casanova,  
 C.-M. Chang,  Y. Chen,  S. H. Chien,  K. D. Closser,  M. P. Coons,  
 D. L. Crittenden,  S. Dasgupta,  M. Diedenhofen,  R. A. DiStasio Jr.,  
 H. Do,  A. D. Dutoi,  R. G. Edgar,  P.-T. Fang,  S. Fatehi,  Q. Feng,  
 L. Fusti-Molnar,  A. Ghysels,  A. Golubeva-Zadorozhnaya,  J. Gomes,  
 A. Gunina,  M. W. D. Hanson-Heine,  P. H. P. Harbach,  A. W. Hauser,  
 J. E. Herr,  E. G. Hohenstein,  Z. C. Holden,  K. Hui,  T.-C. Jagau,  H. Ji,  
 B. Kaduk,  K. Khistyaev,  Jaehoon Kim,  Jihan Kim,  R. A. King,  
 P. Klunzinger,  K. Koh,  D. Kosenkov,  T. Kowalczyk,  C. M. Krauter,  
 A. Kunitsa,  K. U. Lao,  A. Laurent,  K. V. Lawler,  J. Lee,  D. Lefrancois,  
 S. Lehtola,  S. V. Levchenko,  C. Y. Lin,  Y.-S. Lin,  F. Liu,  E. Livshits,  
 R. C. Lochan,  A. Luenser,  P. Manohar,  S. F. Manzer,  S.-P. Mao,  Y. Mao,  
 N. Mardirossian,  A. V. Marenich,  L. A. Martinez-Martinez,  S. A. Maurer,  
 N. J. Mayhall,  J.-M. Mewes,  A. F. Morrison,  K. Nanda,  T. S. Nguyen-Beck,  
 C. M. Oana,  R. Olivares-Amaya,  D. P. O'Neill,  J. A. Parkhill,  
 T. M. Perrine,  R. Peverati,  P. A. Pieniazek,  F. Plasser,  A. Prociuk,  
 D. R. Rehn,  E. Rosta,  N. J. Russ,  N. Sergueev,  S. M. Sharada,  
 S. Sharma,  D. W. Small,  A. Sodt,  T. Stauch,  T. Stein,  D. Stuck,  
 Y.-C. Su,  A. J. W. Thom,  T. Tsuchimochi,  L. Vogt,  O. Vydrov,  T. Wang,  
 M. A. Watson,  J. Wenzel,  A. White,  C. F. Williams,  V. Vanovschi,  
 K. Yao,  S. Yeganeh,  S. R. Yost,  Z.-Q. You,  I. Y. Zhang,  X. Zhang,  
 Y. Zhao,  B. R. Brooks,  G. K. L. Chan,  D. M. Chipman,  C. J. Cramer,  
 W. A. Goddard III,  M. S. Gordon,  W. J. Hehre,  A. Klamt,  
 H. F. Schaefer III,  M. W. Schmidt,  C. D. Sherrill,  D. G. Truhlar,  
 A. Warshel,  X. Xu,  A. Aspuru-Guzik,  R. Baer,  A. T. Bell,  N. A. Besley,  
 J.-D. Chai,  A. Dreuw,  B. D. Dunietz,  T. R. Furlani,  S. R. Gwaltney,  
 C.-P. Hsu,  Y. Jung,  J. Kong,  D. S. Lambrecht,  W. Liang,  C. Ochsenfeld,  
 V. A. Rassolov,  L. V. Slipchenko,  J. E. Subotnik,  T. Van Voorhis,  
 J. M. Herbert,  A. I. Krylov,  P. M. W. Gill,  M. Head-Gordon

 Contributors to earlier versions of Q-Chem not listed above: 
 R. D. Adamson,  J. Baker,  E. F. C. Byrd,  A. K. Chakraborty,  C.-L. Cheng,  
 H. Dachsel,  R. J. Doerksen,  G. Hawkins,  A. Heyden,  S. Hirata,  
 G. Kedziora,  F. J. Keil,  C. Kelley,  P. P. Korambath,  W. Kurlancheek,  
 A. M. Lee,  M. S. Lee,  D. Liotard,  I. Lotan,  P. E. Maslen,  N. Nair,  
 D. Neuhauser,  R. Olson,  B. Peters,  J. Ritchie,  N. E. Schultz,  
 N. Shenvi,  A. C. Simmonett,  K. S. Thanthiriwatte,  Q. Wu,  W. Zhang

 Please cite Q-Chem as follows:
 Y. Shao et al., Mol. Phys. 113, 184-215 (2015)
 DOI: 10.1080/00268976.2014.952696

 Q-Chem 4.4.2 for Intel X86 EM64T Linux

 Parts of Q-Chem use Armadillo 5.200.1 (Boston Tea Smuggler).
 http://arma.sourceforge.net/

 Q-Chem begins on Sun Sep  3 13:23:08 2017  


Host: 0

     Scratch files written to /scratch/taweetham/qchem24795//
The previous job contains 0 fragments, simply inherited here

Checking the input file for inconsistencies... 	...done.

--------------------------------------------------------------
User input:
--------------------------------------------------------------

$molecule
read
$end

$rem
   BASIS  =  6-311++G**
   METHOD  =  B3LYP
   SCF_GUESS = read
   SOLVENT_METHOD = SMD
$end


--------------------------------------------------------------
 ----------------------------------------------------------------
             Standard Nuclear Orientation (Angstroms)
    I     Atom           X                Y                Z
 ----------------------------------------------------------------
    1      S       0.1922558495    -0.4036179703     0.5667643334
    2      O       1.3480477661     0.2257602856    -0.2882185839
    3      O      -1.3912448653     0.0171696334    -0.2336860147
    4      H      -1.4822802021     0.9636775993    -0.0741246393
 ----------------------------------------------------------------
 Nuclear Repulsion Energy =   102.2194708365 hartrees
 There are       17 alpha and       17 beta electrons
 Requested basis set is 6-311++G(d,p)
 There are 30 shells and 81 basis functions

 Total QAlloc Memory Limit   2000 MB
 Mega-Array Size        61 MB
 MEM_STATIC part        62 MB

                       Distance Matrix (Angstroms)
             S (  1)   O (  2)   O (  3)
   O (  2)  1.569385
   O (  3)  1.823529  2.747764
   H (  4)  2.254841  2.932766  0.964170

 A cutoff of  1.0D-08 yielded    437 shell pairs
 There are      3287 function pairs (      3541 Cartesian)

 -------------------------------------------------------
 OpenMP Integral Computing Module                       
 Release: version 1.0, May 2013, Q-Chem Inc. Pittsburgh 
 -------------------------------------------------------
 Integral Job Info:
 Integral job number is                      11
 Integral operator is                         1
 short-range coefficients                     0
 long-range coefficients              100000000
 Omega coefficients                           0
 if combine SR and LR in K                    0
 Integral screening is                        0
 Integral computing path is                   2
 max size of driver memory is            800000
 size of driver memory is                593474
 size of scratch memory is              4103008
 max col of scratch BK array               1296
 max len of scratch array in speh3          155
 max len of scratch index in speh4           18
 max int batch size is                      520
 min int batch size is                       52
 fixed nKL is                                52
 max L of basis functions is                  2
 order of int derivative is                   0
 number of shells is                         30
 number of basis is                          84
 number of cartesian basis is                84
 number of contracted shell pairs           437
 number of primitive shell pairs           1233
 maxK2 (contraction) of shell pair           36
 max number of K2 of shell pair               1
 max number of CS2 of shell pair             52
 max number of PS2 of shell pair            114
 mem total for path MDJ                   12286
 -------------------------------------------------------
 Smallest overlap matrix eigenvalue = 2.94E-03

 Scale SEOQF with 1.000000e-01/1.000000e-01/1.000000e-01

 Standard Electronic Orientation quadrupole field applied
 Nucleus-field energy     =     0.0000000008 hartrees
 Guess MOs from SCF MO coefficient file
 Reading MOs from coefficient file
 Reading MOs from coefficient file
 A restricted hybrid HF-DFT SCF calculation will be
 performed using Pulay DIIS extrapolation
 Exchange:     0.2000 Hartree-Fock + 0.0800 Slater + 0.7200 B88
 Correlation:  0.1900 VWN1RPA + 0.8100 LYP
 Using SG-1 standard quadrature grid
 SCF converges when DIIS error is below 1.0E-05
 Inaccurate integrated density:
   Number of electrons =    34
   Numerical integral  =    33.006882898426
   Relative error      =    -2.9209326517 %
 ---------------------------------------
  Cycle       Energy         DIIS Error
 ---------------------------------------
    1    -549.0934332314      7.72E-02
    2    -549.0564384587      1.86E-02
    3    -546.9903703119      4.74E-02
    4    -549.1168162663      1.63E-02
    5    -549.2943079407      4.12E-03
    6    -549.3049176427      1.65E-03
    7    -549.3067646002      2.78E-04
    8    -549.3068274138      5.16E-05
    9    -549.3068292777      2.28E-05
   10    -549.3068296169      5.57E-06 Convergence criterion met
 ---------------------------------------
 SCF time:  CPU 4.41 s  wall 4.41 s

 Citation of the SMD model:
 Marenich, A.V.; Cramer, C.J.; Truhlar, D.G.
 J. Phys. Chem. B 2009, 113, 6378-6396.
 iSolventCode=           1
 Solvent: water                                                           

 vradii
            1           2           3           4
    1   2.4900000   1.5200000   1.5200000   1.2000000
Changing PCM_TESSEL_METHOD to VTN
Changing PCM_VDW_RADII to SMD_RADIUS
 Discretize the solute cavity surface with Lebedev spheres
	Using 302 Lebedev grid points for each H atom
	Using 302 Lebedev grid points for other atoms
	Atomic van der Waals radii will be scaled by 1.20
 Removing interior tesserae...
 Keep 560 surface tesserae and discard 648 interior tesserae
 Molecular Surface Area = 87.891 Angst**2
Using SCRF singleton
 A restricted hybrid HF-DFT SCF calculation will be
 performed using Pulay DIIS extrapolation
 Polarizable Continuum solvation model will be applied
 Exchange:     0.2000 Hartree-Fock + 0.0800 Slater + 0.7200 B88
 Correlation:  0.1900 VWN1RPA + 0.8100 LYP
 Using SG-1 standard quadrature grid
 SCF converges when DIIS error is below 1.0E-05

 Citation of the SMD model:
 Marenich, A.V.; Cramer, C.J.; Truhlar, D.G.
 J. Phys. Chem. B 2009, 113, 6378-6396.
 iSolventCode=           1
 Solvent: water                                                           

 vradii
            1           2           3           4
    1   2.4900000   1.5200000   1.5200000   1.2000000
 ---------------------------------------
  Cycle       Energy         DIIS Error
 ---------------------------------------
    1    -549.3068276735      8.27E-07
 Time req'd to invert C: 0.22 s (CPU) 0.22 s (wall)
    2    -549.4157858414      1.37E-03
    3    -549.4157877214      1.37E-03
    4    -549.4157873563      1.37E-03
    5    -549.4157854999      1.37E-03
    6    -549.4157933377      1.37E-03
    7    -549.4157887824      1.37E-03
    8    -549.4157885039      1.37E-03
    9    -549.4157899881      1.37E-03
   10    -549.4157871349      1.37E-03
   11    -549.4157872909      1.37E-03
   12    -549.4157878072      1.37E-03
   13    -549.4157884127      1.37E-03
   14    -549.4157885035      1.37E-03
   15    -549.4157885254      1.37E-03
   16    -549.4184178782      1.85E-03
   17    -549.4204222188      5.15E-04
   18    -549.4205470484      2.82E-04
   19    -549.4205848231      1.33E-04
   20    -549.4205956284      3.19E-05
   21    -549.4205965869      5.73E-06 Convergence criterion met
 ---------------------------------------
 SCF time:  CPU 9.92 s  wall 9.97 s
(0)  E-EN(g) gas-phase elect-nuc energy                 -549.306827674 a.u.
(3)  G-ENP(liq) elect-nuc-pol free energy of system     -549.420596587 a.u.
(4)  G-CDS(liq) cavity-dispersion-solvent structure 
     free energy                                                0.3652 kcal/mol
(6)  G-S(liq) free energy of system                     -549.420014541 a.u.
(9)  DeltaG-S(liq) free energy of  solvation
     (9) = (6) - (0)                                          -71.0258 kcal/mol
 SCF   energy in the final basis set = -549.4200145407
 Total energy in the final basis set = -549.4200145407

 --------------------------------------------------------------

                    Orbital Energies (a.u.)
 --------------------------------------------------------------

 Alpha MOs
 -- Occupied --
-88.881 -19.123 -19.071  -7.959  -5.925  -5.920  -5.910  -0.995
 -0.944  -0.615  -0.463  -0.395  -0.374  -0.331  -0.299  -0.268
 -0.162
 -- Virtual --
 -0.014   0.012   0.026   0.046   0.056   0.085   0.112   0.150
  0.167   0.183   0.188   0.199   0.230   0.246   0.268   0.329
  0.338   0.341   0.368   0.541   0.668   0.748   0.757   0.788
  0.901   1.017   1.081   1.087   1.093   1.103   1.120   1.148
  1.385   1.415   1.556   1.615   1.683   1.715   1.788   2.068
  2.526   2.842   2.868   2.875   2.948   2.956   3.084   3.129
  3.140   3.401   3.835   4.946   4.980   5.012   5.032   5.105
  5.485   7.900  17.282  17.336  17.383  49.863  49.878 189.028
 --------------------------------------------------------------

          Ground-State Mulliken Net Atomic Charges

     Atom                 Charge (a.u.)
  ----------------------------------------
      1 S                     0.057442
      2 O                    -0.775730
      3 O                    -0.591502
      4 H                     0.309790
  ----------------------------------------
  Sum of atomic charges =    -1.000000

 -----------------------------------------------------------------
                    Cartesian Multipole Moments
 -----------------------------------------------------------------
    Charge (ESU x 10^10)
                -4.8032
    Dipole Moment (Debye)
         X      -3.0670      Y       1.2546      Z       1.5346
       Tot       3.6517
    Quadrupole Moments (Debye-Ang)
        XX     -37.3337     XY      -4.5959     YY     -27.1967
        XZ       1.0195     YZ      -0.3111     ZZ     -29.7606
    Octopole Moments (Debye-Ang^2)
       XXX     -12.0220    XXY       5.4800    XYY      -6.4264
       YYY      15.1827    XXZ       1.2088    XYZ       0.3206
       YYZ      -4.4958    XZZ      -2.0016    YZZ       2.0683
       ZZZ     -13.8798
    Hexadecapole Moments (Debye-Ang^3)
      XXXX    -217.3468   XXXY     -12.3400   XXYY     -37.2946
      XYYY      -5.0663   YYYY     -58.5972   XXXZ       0.0703
      XXYZ       2.2863   XYYZ      -0.3750   YYYZ      11.1887
      XXZZ     -45.1796   XYZZ      -0.6520   YYZZ     -20.3460
      XZZZ      -2.1369   YZZZ       8.3408   ZZZZ     -74.4876
 -----------------------------------------------------------------
Archival summary:
1\1\pikachu\SP\ProcedureUnspecified\BasisUnspecified\121(1-,1)\taweetha\SunSep313:23:232017SunSep313:23:232017\0\\#,ProcedureUnspecified,BasisUnspecified,\\-1,1\S\O,1,1.56938\O,1,1.82353,2,107.929\H,3,0.96417,1,103.643,2,-70.6332,0\\\@

 Total job time:  14.45s(wall), 14.40s(cpu) 
 Sun Sep  3 13:23:23 2017

        *************************************************************
        *                                                           *
        *  Thank you very much for using Q-Chem.  Have a nice day.  *
        *                                                           *
        *************************************************************
