# Supplementary material for: Correction to ‘A DFT investigation of the blue bottle experiment: E○half-cell analysis of autoxidation catalysed by redox indicators’
Source: R Soc Open Sci. 2017 Nov 8;4(11):171563. doi: 10.1098/rsos.171563 (PMC5717704; doi:10.1098/rsos.171563)
Supplement: All Q-Chem output files and optimised geometries [file rsos171563supp2.zip › B3LYP_6-311++Gdp_reducing_agents/HO3S-.out]

pikachu 127.0.1
Q-Chem Developer Version! Running on 127.0.1.*
                  Welcome to Q-Chem
     A Quantum Leap Into The Future Of Chemistry


 Q-Chem 4.4, Q-Chem, Inc., Pleasanton, CA (2016)

 Y. Shao,  Z. Gan,  E. Epifanovsky,  A. T. B. Gilbert,  M. Wormit,  
 J. Kussmann,  A. W. Lange,  A. Behn,  J. Deng,  X. Feng,  D. Ghosh,  
 M. Goldey,  P. R. Horn,  L. D. Jacobson,  I. Kaliman,  F. Rob,  
 R. Z. Khaliullin,  T. Kus,  A. Landau,  J. Liu,  E. I. Proynov,  Y. M. Rhee,  
 R. M. Richard,  M. A. Rohrdanz,  R. P. Steele,  E. J. Sundstrom,  
 H. L. Woodcock III,  P. M. Zimmerman,  D. Zuev,  B. Albrecht,  E. Alguire,  
 B. Austin,  S. A. Baeppler,  G. J. O. Beran,  Y. A. Bernard,  
 E. J. Berquist,  K. Brandhorst,  K. B. Bravaya,  S. T. Brown,  D. Casanova,  
 C.-M. Chang,  Y. Chen,  S. H. Chien,  K. D. Closser,  M. P. Coons,  
 D. L. Crittenden,  S. Dasgupta,  M. Diedenhofen,  R. A. DiStasio Jr.,  
 H. Do,  A. D. Dutoi,  R. G. Edgar,  P.-T. Fang,  S. Fatehi,  Q. Feng,  
 L. Fusti-Molnar,  A. Ghysels,  A. Golubeva-Zadorozhnaya,  J. Gomes,  
 A. Gunina,  M. W. D. Hanson-Heine,  P. H. P. Harbach,  A. W. Hauser,  
 J. E. Herr,  E. G. Hohenstein,  Z. C. Holden,  K. Hui,  T.-C. Jagau,  H. Ji,  
 B. Kaduk,  K. Khistyaev,  Jaehoon Kim,  Jihan Kim,  R. A. King,  
 P. Klunzinger,  K. Koh,  D. Kosenkov,  T. Kowalczyk,  C. M. Krauter,  
 A. Kunitsa,  K. U. Lao,  A. Laurent,  K. V. Lawler,  J. Lee,  D. Lefrancois,  
 S. Lehtola,  S. V. Levchenko,  C. Y. Lin,  Y.-S. Lin,  F. Liu,  E. Livshits,  
 R. C. Lochan,  A. Luenser,  P. Manohar,  S. F. Manzer,  S.-P. Mao,  Y. Mao,  
 N. Mardirossian,  A. V. Marenich,  L. A. Martinez-Martinez,  S. A. Maurer,  
 N. J. Mayhall,  J.-M. Mewes,  A. F. Morrison,  K. Nanda,  T. S. Nguyen-Beck,  
 C. M. Oana,  R. Olivares-Amaya,  D. P. O'Neill,  J. A. Parkhill,  
 T. M. Perrine,  R. Peverati,  P. A. Pieniazek,  F. Plasser,  A. Prociuk,  
 D. R. Rehn,  E. Rosta,  N. J. Russ,  N. Sergueev,  S. M. Sharada,  
 S. Sharma,  D. W. Small,  A. Sodt,  T. Stauch,  T. Stein,  D. Stuck,  
 Y.-C. Su,  A. J. W. Thom,  T. Tsuchimochi,  L. Vogt,  O. Vydrov,  T. Wang,  
 M. A. Watson,  J. Wenzel,  A. White,  C. F. Williams,  V. Vanovschi,  
 K. Yao,  S. Yeganeh,  S. R. Yost,  Z.-Q. You,  I. Y. Zhang,  X. Zhang,  
 Y. Zhao,  B. R. Brooks,  G. K. L. Chan,  D. M. Chipman,  C. J. Cramer,  
 W. A. Goddard III,  M. S. Gordon,  W. J. Hehre,  A. Klamt,  
 H. F. Schaefer III,  M. W. Schmidt,  C. D. Sherrill,  D. G. Truhlar,  
 A. Warshel,  X. Xu,  A. Aspuru-Guzik,  R. Baer,  A. T. Bell,  N. A. Besley,  
 J.-D. Chai,  A. Dreuw,  B. D. Dunietz,  T. R. Furlani,  S. R. Gwaltney,  
 C.-P. Hsu,  Y. Jung,  J. Kong,  D. S. Lambrecht,  W. Liang,  C. Ochsenfeld,  
 V. A. Rassolov,  L. V. Slipchenko,  J. E. Subotnik,  T. Van Voorhis,  
 J. M. Herbert,  A. I. Krylov,  P. M. W. Gill,  M. Head-Gordon

 Contributors to earlier versions of Q-Chem not listed above: 
 R. D. Adamson,  J. Baker,  E. F. C. Byrd,  A. K. Chakraborty,  C.-L. Cheng,  
 H. Dachsel,  R. J. Doerksen,  G. Hawkins,  A. Heyden,  S. Hirata,  
 G. Kedziora,  F. J. Keil,  C. Kelley,  P. P. Korambath,  W. Kurlancheek,  
 A. M. Lee,  M. S. Lee,  D. Liotard,  I. Lotan,  P. E. Maslen,  N. Nair,  
 D. Neuhauser,  R. Olson,  B. Peters,  J. Ritchie,  N. E. Schultz,  
 N. Shenvi,  A. C. Simmonett,  K. S. Thanthiriwatte,  Q. Wu,  W. Zhang

 Please cite Q-Chem as follows:
 Y. Shao et al., Mol. Phys. 113, 184-215 (2015)
 DOI: 10.1080/00268976.2014.952696

 Q-Chem 4.4.2 for Intel X86 EM64T Linux

 Parts of Q-Chem use Armadillo 5.200.1 (Boston Tea Smuggler).
 http://arma.sourceforge.net/

 Q-Chem begins on Sun Sep  3 14:49:26 2017  


Host: 0

     Scratch files written to /scratch/taweetham/qchem25461//

Checking the input file for inconsistencies... 	...done.

--------------------------------------------------------------
User input:
--------------------------------------------------------------
$molecule
-1 1
  S   -0.0000003    0.0072009    0.2865680
  O    1.2655850   -0.7616991   -0.2244736
  O   -0.0000996    1.4235162   -0.3828887
  O   -1.2654832   -0.7618741   -0.2244636
  H   -2.0657280   -0.3053300    0.0789762
$end

$rem
   BASIS  =  6-311++G**
   JOB_TYPE  =  Optimization
   METHOD  =  B3LYP
$end

--------------------------------------------------------------
 ----------------------------------------------------------------
             Standard Nuclear Orientation (Angstroms)
    I     Atom           X                Y                Z
 ----------------------------------------------------------------
    1      S       0.0480683057    -0.0001824934     0.3369203681
    2      O       1.2022494682    -0.9018774130    -0.2188574604
    3      O       0.2594913457     1.4461786382    -0.2265164847
    4      O      -1.3032683498    -0.5437543147    -0.2397038948
    5      H      -2.0368726050    -0.0014553885     0.0898968313
 ----------------------------------------------------------------
 Molecular Point Group                 C1    NOp =  1
 Largest Abelian Subgroup              C1    NOp =  1
 Nuclear Repulsion Energy =   181.0645793967 hartrees
 There are       21 alpha and       21 beta electrons
 Requested basis set is 6-311++G(d,p)
 There are 36 shells and 103 basis functions

 Total QAlloc Memory Limit   2000 MB
 Mega-Array Size        61 MB
 MEM_STATIC part        62 MB
 A cutoff of  1.0D-11 yielded    645 shell pairs
 There are      5403 function pairs (      5845 Cartesian)

 -------------------------------------------------------
 OpenMP Integral Computing Module                       
 Release: version 1.0, May 2013, Q-Chem Inc. Pittsburgh 
 -------------------------------------------------------
 Integral Job Info:
 Integral job number is                      11
 Integral operator is                         1
 short-range coefficients                     0
 long-range coefficients              100000000
 Omega coefficients                           0
 if combine SR and LR in K                    0
 Integral screening is                        0
 Integral computing path is                   2
 max size of driver memory is            800000
 size of driver memory is                593474
 size of scratch memory is              4103008
 max col of scratch BK array               1296
 max len of scratch array in speh3          155
 max len of scratch index in speh4           18
 max int batch size is                      520
 min int batch size is                       52
 fixed nKL is                                52
 max L of basis functions is                  2
 order of int derivative is                   0
 number of shells is                         36
 number of basis is                         107
 number of cartesian basis is               107
 number of contracted shell pairs           645
 number of primitive shell pairs           1833
 maxK2 (contraction) of shell pair           36
 max number of K2 of shell pair               1
 max number of CS2 of shell pair             75
 max number of PS2 of shell pair            258
 mem total for path MDJ                   15182
 -------------------------------------------------------
 Smallest overlap matrix eigenvalue = 1.78E-03

 Scale SEOQF with 1.000000e-01/1.000000e-01/1.000000e-01

 Standard Electronic Orientation quadrupole field applied
 Nucleus-field energy     =     0.0000000026 hartrees
 Guess from superposition of atomic densities
 Warning:  Energy on first SCF cycle will be non-variational
 A restricted hybrid HF-DFT SCF calculation will be
 performed using Pulay DIIS extrapolation
 Exchange:     0.2000 Hartree-Fock + 0.0800 Slater + 0.7200 B88
 Correlation:  0.1900 VWN1RPA + 0.8100 LYP
 Using SG-1 standard quadrature grid
 SCF converges when DIIS error is below 1.0E-08
 Inaccurate integrated density:
   Number of electrons =    42
   Numerical integral  =    36.717989843865
   Relative error      =   -12.5762146575 %
 ---------------------------------------
  Cycle       Energy         DIIS Error
 ---------------------------------------
    1    -609.3043332127      1.01E+00
    2    -607.3156286177      1.37E-01
    3    -609.5306794159      9.47E-02
    4    -613.9931298420      7.71E-02
    5    -619.1779652000      6.48E-02
    6    -623.7977615059      2.62E-02
    7    -623.1951932459      3.22E-02
    8    -624.5126166341      5.96E-03
    9    -624.5404842327      4.04E-03
   10    -624.5564572306      5.65E-04
   11    -624.5567017910      3.81E-04
   12    -624.5568276861      1.11E-04
   13    -624.5568405804      2.39E-05
   14    -624.5568411554      1.85E-06
   15    -624.5568411605      6.33E-07
   16    -624.5568411611      9.28E-08
   17    -624.5568411610      1.30E-08
   18    -624.5568411612      2.62E-09 Convergence criterion met
 ---------------------------------------
 SCF time:  CPU 18.58 s  wall 18.61 s
 SCF   energy in the final basis set = -624.5568411612
 Total energy in the final basis set = -624.5568411612

 --------------------------------------------------------------

                    Orbital Energies (a.u.)
 --------------------------------------------------------------

 Alpha MOs
 -- Occupied --
-88.803 -18.995 -18.892 -18.887  -7.871  -5.836  -5.833  -5.826
 -0.937  -0.804  -0.733  -0.482  -0.344  -0.275  -0.263  -0.201
 -0.161  -0.120  -0.082  -0.064  -0.033
 -- Virtual --
  0.109   0.170   0.184   0.195   0.214   0.243   0.259   0.278
  0.294   0.314   0.339   0.348   0.373   0.390   0.400   0.418
  0.429   0.434   0.446   0.476   0.489   0.509   0.522   0.558
  0.645   0.873   0.878   0.892   1.117   1.152   1.157   1.194
  1.218   1.231   1.276   1.304   1.329   1.351   1.359   1.381
  1.518   1.572   1.716   1.765   1.788   1.886   1.963   2.007
  2.164   2.642   2.982   3.053   3.060   3.061   3.069   3.079
  3.107   3.200   3.239   3.253   3.271   3.392   3.622   3.689
  3.947   5.083   5.116   5.174   5.207   5.225   5.243   5.290
  5.364   5.609   8.213  17.443  17.505  17.523  50.005  50.070
 50.083 189.310
 --------------------------------------------------------------

          Ground-State Mulliken Net Atomic Charges

     Atom                 Charge (a.u.)
  ----------------------------------------
      1 S                     0.333705
      2 O                    -0.620800
      3 O                    -0.628666
      4 O                    -0.307757
      5 H                     0.223518
  ----------------------------------------
  Sum of atomic charges =    -1.000000

 -----------------------------------------------------------------
                    Cartesian Multipole Moments
 -----------------------------------------------------------------
    Charge (ESU x 10^10)
                -4.8032
    Dipole Moment (Debye)
         X      -4.3569      Y      -0.4876      Z       1.8003
       Tot       4.7394
    Quadrupole Moments (Debye-Ang)
        XX     -34.5325     XY       0.2662     YY     -43.9349
        XZ       0.0015     YZ       0.2159     ZZ     -35.3415
    Octopole Moments (Debye-Ang^2)
       XXX     -18.3189    XXY       7.1467    XYY      -4.6356
       YYY      -9.1603    XXZ       3.9713    XYZ       0.2975
       YYZ       2.4403    XZZ      -0.4627    YZZ      -0.4004
       ZZZ      -2.3563
    Hexadecapole Moments (Debye-Ang^3)
      XXXX    -155.8109   XXXY       0.9433   XXYY     -64.4018
      XYYY       1.5369   YYYY    -188.6436   XXXZ      -1.8519
      XXYZ      -1.0283   XYYZ       0.7492   YYYZ       1.4971
      XXZZ     -41.1003   XYZZ       0.4909   YYZZ     -39.9307
      XZZZ       1.4709   YZZZ       0.6849   ZZZZ     -66.1469
 -----------------------------------------------------------------
 Calculating analytic gradient of the SCF energy
 Gradient of SCF Energy
            1           2           3           4           5
    1  -0.1344414   0.0449247   0.0197563   0.0758154  -0.0060550
    2  -0.0538154  -0.0108492   0.0300334   0.0343489   0.0002823
    3  -0.0402530  -0.0052487  -0.0059478   0.0494486   0.0020010
 Max gradient component =       1.344E-01
 RMS gradient           =       4.865E-02
 Gradient time:  CPU 3.43 s  wall 3.43 s
 Geometry Optimization Parameters
   NAtoms,    NIC,     NZ,  NCons,   NDum,   NFix, NCnnct, MaxDiis
        5      20       0       0       0       0       0       0


** GEOMETRY OPTIMIZATION IN DELOCALIZED INTERNAL COORDINATES **
   Searching for a Minimum

   Optimization Cycle:   1

                       Coordinates (Angstroms)
     ATOM                X               Y               Z
      1  S         0.0480683057   -0.0001824934    0.3369203681
      2  O         1.2022494682   -0.9018774130   -0.2188574604
      3  O         0.2594913457    1.4461786382   -0.2265164847
      4  O        -1.3032683498   -0.5437543147   -0.2397038948
      5  H        -2.0368726050   -0.0014553885    0.0898968313
   Point Group: c1    Number of degrees of freedom:     9


   Energy is   -624.556841161


 Attempting to Generate Delocalized Internal Coordinates

  9 Hessian modes will be used to form the next step
  Hessian Eigenvalues:
     0.023220    0.139855    0.160000    0.250000    0.250000    0.533769
     0.582682    0.582715    0.582715

 Minimum Search - Taking Simple RFO Step
 Searching for Lamda that Minimizes Along All modes
 Value Taken    Lamda =  -0.03721544
 Calculated Step too Large.  Step scaled by  0.929426
 Step Taken.  Stepsize is  0.300000

                             Maximum     Tolerance    Cnvgd?
         Gradient           0.106657      0.000300      NO
         Displacement       0.174598      0.001200      NO
         Energy change     *********      0.000001      NO


 New Cartesian Coordinates Obtained by Inverse Iteration

 Displacement from previous Coordinates is:  0.408695
 ----------------------------------------------------------------
             Standard Nuclear Orientation (Angstroms)
    I     Atom           X                Y                Z
 ----------------------------------------------------------------
    1      S       0.1215524422     0.0374102251     0.4445895449
    2      O       1.0935079194    -0.9174954889    -0.2598121561
    3      O       0.1859890175     1.4167590286    -0.2388923694
    4      O      -1.2459361345    -0.5429116060    -0.2475311041
    5      H      -1.9854450798     0.0051468698     0.0433854439
 ----------------------------------------------------------------
 Molecular Point Group                 C1    NOp =  1
 Largest Abelian Subgroup              C1    NOp =  1
 Nuclear Repulsion Energy =   182.4917651295 hartrees
 There are       21 alpha and       21 beta electrons
 Applying Cartesian multipole field
    Component          Value
    ---------          -----
     (2,0,0)        1.00000E-11
     (0,2,0)        2.00000E-11
     (0,0,2)       -3.00000E-11
 Nucleus-field energy     =     0.0000000022 hartrees
 Requested basis set is 6-311++G(d,p)
 There are 36 shells and 103 basis functions
 A cutoff of  1.0D-11 yielded    645 shell pairs
 There are      5403 function pairs (      5845 Cartesian)
 Smallest overlap matrix eigenvalue = 1.81E-03
 Guess MOs from SCF MO coefficient file
 Reading MOs from coefficient file
 Reading MOs from coefficient file
 A restricted hybrid HF-DFT SCF calculation will be
 performed using Pulay DIIS extrapolation
 Exchange:     0.2000 Hartree-Fock + 0.0800 Slater + 0.7200 B88
 Correlation:  0.1900 VWN1RPA + 0.8100 LYP
 Using SG-1 standard quadrature grid
 SCF converges when DIIS error is below 1.0E-08
 Geometry optimization detected.  Setting ReadMinima to 0
 Setting SaveMinima to 0
 ---------------------------------------
  Cycle       Energy         DIIS Error
 ---------------------------------------
    1    -624.5608446919      8.19E-03
    2    -624.5709509279      1.56E-03
    3    -624.5678369401      2.58E-03
    4    -624.5742418491      4.34E-04
    5    -624.5743405146      3.21E-04
    6    -624.5744384835      5.50E-05
    7    -624.5744400395      3.85E-05
    8    -624.5744413742      1.15E-05
    9    -624.5744414965      1.72E-06
   10    -624.5744415004      2.45E-07
   11    -624.5744415004      4.72E-08
   12    -624.5744415005      5.96E-09 Convergence criterion met
 ---------------------------------------
 SCF time:  CPU 12.57 s  wall 12.60 s
 SCF   energy in the final basis set = -624.5744415005
 Total energy in the final basis set = -624.5744415005

 --------------------------------------------------------------

                    Orbital Energies (a.u.)
 --------------------------------------------------------------

 Alpha MOs
 -- Occupied --
-88.804 -18.968 -18.888 -18.888  -7.871  -5.836  -5.833  -5.827
 -0.908  -0.803  -0.746  -0.451  -0.337  -0.259  -0.248  -0.204
 -0.152  -0.115  -0.084  -0.069  -0.051
 -- Virtual --
  0.119   0.165   0.183   0.187   0.215   0.230   0.263   0.277
  0.312   0.321   0.339   0.346   0.378   0.402   0.418   0.429
  0.432   0.440   0.443   0.480   0.495   0.514   0.522   0.566
  0.659   0.876   0.888   0.903   1.097   1.163   1.172   1.193
  1.224   1.236   1.275   1.306   1.329   1.353   1.369   1.404
  1.535   1.580   1.735   1.765   1.820   1.920   1.943   2.003
  2.196   2.666   2.996   3.048   3.052   3.057   3.069   3.075
  3.117   3.187   3.256   3.279   3.295   3.440   3.621   3.719
  4.005   5.115   5.144   5.169   5.222   5.239   5.242   5.269
  5.392   5.643   8.220  17.475  17.495  17.527  50.037  50.075
 50.093 189.319
 --------------------------------------------------------------

          Ground-State Mulliken Net Atomic Charges

     Atom                 Charge (a.u.)
  ----------------------------------------
      1 S                     0.464870
      2 O                    -0.626954
      3 O                    -0.638492
      4 O                    -0.390010
      5 H                     0.190587
  ----------------------------------------
  Sum of atomic charges =    -1.000000

 -----------------------------------------------------------------
                    Cartesian Multipole Moments
 -----------------------------------------------------------------
    Charge (ESU x 10^10)
                -4.8032
    Dipole Moment (Debye)
         X      -3.3013      Y      -0.0823      Z       2.2981
       Tot       4.0232
    Quadrupole Moments (Debye-Ang)
        XX     -34.2908     XY       0.2118     YY     -43.6012
        XZ       0.1267     YZ       0.0191     ZZ     -34.7672
    Octopole Moments (Debye-Ang^2)
       XXX     -15.0937    XXY       6.9828    XYY      -3.8139
       YYY      -8.9600    XXZ       2.1091    XYZ       0.1713
       YYZ       1.2955    XZZ      -0.4553    YZZ      -0.4730
       ZZZ      -5.1020
    Hexadecapole Moments (Debye-Ang^3)
      XXXX    -144.5326   XXXY       1.2359   XXYY     -60.8983
      XYYY       1.6717   YYYY    -184.4720   XXXZ      -1.9726
      XXYZ      -1.1608   XYYZ       0.0430   YYYZ      -0.4169
      XXZZ     -38.7218   XYZZ       0.5320   YYZZ     -39.4429
      XZZZ      -0.6879   YZZZ      -1.0413   ZZZZ     -70.9899
 -----------------------------------------------------------------
 Calculating analytic gradient of the SCF energy
 Gradient of SCF Energy
            1           2           3           4           5
    1  -0.0594948   0.0087977   0.0015507   0.0489719   0.0001745
    2  -0.0209827  -0.0087979   0.0087293   0.0236258  -0.0025745
    3   0.0308510  -0.0217972  -0.0215865   0.0106637   0.0018688
 Max gradient component =       5.949E-02
 RMS gradient           =       2.475E-02
 Gradient time:  CPU 3.49 s  wall 3.49 s
 Geometry Optimization Parameters
   NAtoms,    NIC,     NZ,  NCons,   NDum,   NFix, NCnnct, MaxDiis
        5      20       0       0       0       0       0       0

 Cartesian Hessian Update
 Hessian Updated using BFGS Update


** GEOMETRY OPTIMIZATION IN DELOCALIZED INTERNAL COORDINATES **
   Searching for a Minimum

   Optimization Cycle:   2

                       Coordinates (Angstroms)
     ATOM                X               Y               Z
      1  S         0.1215524422    0.0374102251    0.4445895449
      2  O         1.0935079194   -0.9174954889   -0.2598121561
      3  O         0.1859890175    1.4167590286   -0.2388923694
      4  O        -1.2459361345   -0.5429116060   -0.2475311041
      5  H        -1.9854450798    0.0051468698    0.0433854439
   Point Group: c1    Number of degrees of freedom:     9


   Energy is   -624.574441501

 Hessian Updated using BFGS Update

  9 Hessian modes will be used to form the next step
  Hessian Eigenvalues:
     0.023081    0.146091    0.161222    0.249309    0.356259    0.473021
     0.536855    0.582690    0.583951

 Minimum Search - Taking Simple RFO Step
 Searching for Lamda that Minimizes Along All modes
 Value Taken    Lamda =  -0.01964386
 Step Taken.  Stepsize is  0.297795

                             Maximum     Tolerance    Cnvgd?
         Gradient           0.055819      0.000300      NO
         Displacement       0.220314      0.001200      NO
         Energy change     -0.017600      0.000001      NO


 New Cartesian Coordinates Obtained by Inverse Iteration

 Displacement from previous Coordinates is:  0.262061
 ----------------------------------------------------------------
             Standard Nuclear Orientation (Angstroms)
    I     Atom           X                Y                Z
 ----------------------------------------------------------------
    1      S       0.1817902110     0.0624438933     0.3749731229
    2      O       1.1049415804    -0.9487473157    -0.2290824008
    3      O       0.1849537745     1.4591231512    -0.2004440422
    4      O      -1.2975473431    -0.5836341195    -0.2402882926
    5      H      -2.0044700579     0.0097234192     0.0365809719
 ----------------------------------------------------------------
 Molecular Point Group                 C1    NOp =  1
 Largest Abelian Subgroup              C1    NOp =  1
 Nuclear Repulsion Energy =   180.9234366900 hartrees
 There are       21 alpha and       21 beta electrons
 Applying Cartesian multipole field
    Component          Value
    ---------          -----
     (2,0,0)        1.00000E-11
     (0,2,0)        2.00000E-11
     (0,0,2)       -3.00000E-11
 Nucleus-field energy     =     0.0000000026 hartrees
 Requested basis set is 6-311++G(d,p)
 There are 36 shells and 103 basis functions
 A cutoff of  1.0D-11 yielded    646 shell pairs
 There are      5401 function pairs (      5843 Cartesian)
 Smallest overlap matrix eigenvalue = 1.71E-03
 Guess MOs from SCF MO coefficient file
 Reading MOs from coefficient file
 Reading MOs from coefficient file
 A restricted hybrid HF-DFT SCF calculation will be
 performed using Pulay DIIS extrapolation
 Exchange:     0.2000 Hartree-Fock + 0.0800 Slater + 0.7200 B88
 Correlation:  0.1900 VWN1RPA + 0.8100 LYP
 Using SG-1 standard quadrature grid
 SCF converges when DIIS error is below 1.0E-08
 Geometry optimization detected.  Setting ReadMinima to 0
 Setting SaveMinima to 0
 ---------------------------------------
  Cycle       Energy         DIIS Error
 ---------------------------------------
    1    -624.5939501430      8.14E-03
    2    -624.5806958164      1.51E-03
    3    -624.5741994909      3.09E-03
    4    -624.5837227998      2.95E-04
    5    -624.5838006462      1.31E-04
    6    -624.5838126812      7.15E-05
    7    -624.5838171692      2.41E-05
    8    -624.5838176673      8.48E-06
    9    -624.5838177320      2.00E-06
   10    -624.5838177366      2.05E-07
   11    -624.5838177363      5.01E-08
   12    -624.5838177362      6.35E-09 Convergence criterion met
 ---------------------------------------
 SCF time:  CPU 12.42 s  wall 12.48 s
 SCF   energy in the final basis set = -624.5838177362
 Total energy in the final basis set = -624.5838177362

 --------------------------------------------------------------

                    Orbital Energies (a.u.)
 --------------------------------------------------------------

 Alpha MOs
 -- Occupied --
-88.801 -18.952 -18.903 -18.901  -7.868  -5.833  -5.831  -5.824
 -0.893  -0.806  -0.775  -0.433  -0.324  -0.254  -0.247  -0.216
 -0.146  -0.127  -0.105  -0.092  -0.043
 -- Virtual --
  0.124   0.168   0.187   0.188   0.214   0.224   0.280   0.292
  0.300   0.324   0.338   0.346   0.373   0.396   0.405   0.418
  0.426   0.435   0.445   0.470   0.490   0.513   0.534   0.560
  0.674   0.878   0.887   0.902   1.072   1.154   1.207   1.220
  1.242   1.244   1.282   1.306   1.319   1.331   1.355   1.387
  1.545   1.580   1.731   1.752   1.813   1.887   1.923   2.022
  2.214   2.673   3.003   3.030   3.036   3.038   3.053   3.064
  3.132   3.154   3.270   3.295   3.297   3.399   3.629   3.730
  4.017   5.118   5.142   5.162   5.202   5.216   5.229   5.281
  5.413   5.662   8.230  17.461  17.482  17.581  50.045  50.057
 50.073 189.331
 --------------------------------------------------------------

          Ground-State Mulliken Net Atomic Charges

     Atom                 Charge (a.u.)
  ----------------------------------------
      1 S                     0.389393
      2 O                    -0.566652
      3 O                    -0.572645
      4 O                    -0.442834
      5 H                     0.192738
  ----------------------------------------
  Sum of atomic charges =    -1.000000

 -----------------------------------------------------------------
                    Cartesian Multipole Moments
 -----------------------------------------------------------------
    Charge (ESU x 10^10)
                -4.8032
    Dipole Moment (Debye)
         X      -2.4550      Y       0.3035      Z       1.8844
       Tot       3.1097
    Quadrupole Moments (Debye-Ang)
        XX     -34.8807     XY      -0.3532     YY     -43.5104
        XZ      -0.1571     YZ      -0.0937     ZZ     -34.9536
    Octopole Moments (Debye-Ang^2)
       XXX     -13.5962    XXY       7.9188    XYY      -3.4972
       YYY      -8.8502    XXZ       2.8589    XYZ       0.1478
       YYZ       2.0095    XZZ      -0.5666    YZZ      -0.4326
       ZZZ      -3.7794
    Hexadecapole Moments (Debye-Ang^3)
      XXXX    -154.5949   XXXY      -1.8712   XXYY     -63.8072
      XYYY      -1.0805   YYYY    -190.0291   XXXZ      -4.0457
      XXYZ      -1.9098   XYYZ      -0.3345   YYYZ      -0.8411
      XXZZ     -39.9378   XYZZ      -0.2380   YYZZ     -39.9892
      XZZZ      -2.8326   YZZZ      -2.0953   ZZZZ     -66.2978
 -----------------------------------------------------------------
 Calculating analytic gradient of the SCF energy
 Gradient of SCF Energy
            1           2           3           4           5
    1  -0.0102036  -0.0060617  -0.0040338   0.0203968  -0.0000976
    2  -0.0046649  -0.0051929   0.0028739   0.0105014  -0.0035176
    3  -0.0241541   0.0080070   0.0070741   0.0084799   0.0005931
 Max gradient component =       2.415E-02
 RMS gradient           =       1.008E-02
 Gradient time:  CPU 3.46 s  wall 3.46 s
 Geometry Optimization Parameters
   NAtoms,    NIC,     NZ,  NCons,   NDum,   NFix, NCnnct, MaxDiis
        5      20       0       0       0       0       0       0

 Cartesian Hessian Update
 Hessian Updated using BFGS Update


** GEOMETRY OPTIMIZATION IN DELOCALIZED INTERNAL COORDINATES **
   Searching for a Minimum

   Optimization Cycle:   3

                       Coordinates (Angstroms)
     ATOM                X               Y               Z
      1  S         0.1817902110    0.0624438933    0.3749731229
      2  O         1.1049415804   -0.9487473157   -0.2290824008
      3  O         0.1849537745    1.4591231512   -0.2004440422
      4  O        -1.2975473431   -0.5836341195   -0.2402882926
      5  H        -2.0044700579    0.0097234192    0.0365809719
   Point Group: c1    Number of degrees of freedom:     9


   Energy is   -624.583817736

 Hessian Updated using BFGS Update

  9 Hessian modes will be used to form the next step
  Hessian Eigenvalues:
     0.022722    0.156357    0.212503    0.253875    0.272893    0.482498
     0.535089    0.582693    0.599692

 Minimum Search - Taking Simple RFO Step
 Searching for Lamda that Minimizes Along All modes
 Value Taken    Lamda =  -0.00402113
 Step Taken.  Stepsize is  0.172783

                             Maximum     Tolerance    Cnvgd?
         Gradient           0.017142      0.000300      NO
         Displacement       0.127765      0.001200      NO
         Energy change     -0.009376      0.000001      NO


 New Cartesian Coordinates Obtained by Inverse Iteration

 Displacement from previous Coordinates is:  0.175016
 ----------------------------------------------------------------
             Standard Nuclear Orientation (Angstroms)
    I     Atom           X                Y                Z
 ----------------------------------------------------------------
    1      S       0.1886933434     0.0480452071     0.3960839679
    2      O       1.1351196076    -0.9090785562    -0.2459921338
    3      O       0.1931782767     1.4271312356    -0.2037874807
    4      O      -1.3344314788    -0.6071193904    -0.2171750982
    5      H      -2.0128915840     0.0399305324     0.0126101040
 ----------------------------------------------------------------
 Molecular Point Group                 C1    NOp =  1
 Largest Abelian Subgroup              C1    NOp =  1
 Nuclear Repulsion Energy =   180.2173722218 hartrees
 There are       21 alpha and       21 beta electrons
 Applying Cartesian multipole field
    Component          Value
    ---------          -----
     (2,0,0)        1.00000E-11
     (0,2,0)        2.00000E-11
     (0,0,2)       -3.00000E-11
 Nucleus-field energy     =     0.0000000025 hartrees
 Requested basis set is 6-311++G(d,p)
 There are 36 shells and 103 basis functions
 A cutoff of  1.0D-11 yielded    645 shell pairs
 There are      5397 function pairs (      5839 Cartesian)
 Smallest overlap matrix eigenvalue = 1.97E-03
 Guess MOs from SCF MO coefficient file
 Reading MOs from coefficient file
 Reading MOs from coefficient file
 A restricted hybrid HF-DFT SCF calculation will be
 performed using Pulay DIIS extrapolation
 Exchange:     0.2000 Hartree-Fock + 0.0800 Slater + 0.7200 B88
 Correlation:  0.1900 VWN1RPA + 0.8100 LYP
 Using SG-1 standard quadrature grid
 SCF converges when DIIS error is below 1.0E-08
 Geometry optimization detected.  Setting ReadMinima to 0
 Setting SaveMinima to 0
 ---------------------------------------
  Cycle       Energy         DIIS Error
 ---------------------------------------
    1    -624.5793226055      3.36E-03
    2    -624.5864302025      3.48E-04
    3    -624.5862866092      5.52E-04
    4    -624.5865914143      1.38E-04
    5    -624.5866060260      6.19E-05
    6    -624.5866093944      2.08E-05
    7    -624.5866097317      9.06E-06
    8    -624.5866097989      3.79E-06
    9    -624.5866098123      6.17E-07
   10    -624.5866098129      8.68E-08
   11    -624.5866098129      1.27E-08
   12    -624.5866098130      2.76E-09 Convergence criterion met
 ---------------------------------------
 SCF time:  CPU 12.18 s  wall 12.19 s
 SCF   energy in the final basis set = -624.5866098130
 Total energy in the final basis set = -624.5866098130

 --------------------------------------------------------------

                    Orbital Energies (a.u.)
 --------------------------------------------------------------

 Alpha MOs
 -- Occupied --
-88.802 -18.947 -18.903 -18.903  -7.869  -5.833  -5.832  -5.825
 -0.890  -0.802  -0.776  -0.429  -0.318  -0.253  -0.247  -0.218
 -0.143  -0.126  -0.105  -0.091  -0.048
 -- Virtual --
  0.126   0.166   0.186   0.188   0.210   0.222   0.280   0.290
  0.301   0.326   0.339   0.345   0.373   0.396   0.405   0.415
  0.426   0.434   0.443   0.472   0.491   0.513   0.526   0.555
  0.678   0.878   0.885   0.908   1.056   1.156   1.205   1.226
  1.239   1.248   1.273   1.311   1.319   1.335   1.358   1.384
  1.549   1.576   1.725   1.751   1.814   1.898   1.918   2.013
  2.216   2.674   3.009   3.027   3.034   3.036   3.050   3.056
  3.131   3.149   3.285   3.298   3.303   3.392   3.620   3.744
  4.018   5.120   5.149   5.160   5.201   5.215   5.227   5.284
  5.414   5.664   8.230  17.469  17.488  17.575  50.045  50.055
 50.076 189.335
 --------------------------------------------------------------

          Ground-State Mulliken Net Atomic Charges

     Atom                 Charge (a.u.)
  ----------------------------------------
      1 S                     0.431002
      2 O                    -0.564384
      3 O                    -0.582880
      4 O                    -0.477016
      5 H                     0.193278
  ----------------------------------------
  Sum of atomic charges =    -1.000000

 -----------------------------------------------------------------
                    Cartesian Multipole Moments
 -----------------------------------------------------------------
    Charge (ESU x 10^10)
                -4.8032
    Dipole Moment (Debye)
         X      -2.2329      Y       0.4524      Z       1.9534
       Tot       3.0010
    Quadrupole Moments (Debye-Ang)
        XX     -35.5334     XY      -0.8051     YY     -43.0504
        XZ       0.1017     YZ      -0.0632     ZZ     -34.7794
    Octopole Moments (Debye-Ang^2)
       XXX     -12.6795    XXY       9.0950    XYY      -3.0066
       YYY      -7.4501    XXZ       2.4486    XYZ       0.1094
       YYZ       1.6151    XZZ      -0.5447    YZZ       0.0178
       ZZZ      -4.4002
    Hexadecapole Moments (Debye-Ang^3)
      XXXX    -163.7707   XXXY      -4.7884   XXYY     -64.4542
      XYYY      -2.6659   YYYY    -182.9916   XXXZ      -2.8872
      XXYZ      -1.8098   XYYZ      -0.1626   YYYZ      -0.8755
      XXZZ     -41.2139   XYZZ      -0.7907   YYZZ     -38.9305
      XZZZ      -2.2759   YZZZ      -1.8320   ZZZZ     -66.5646
 -----------------------------------------------------------------
 Calculating analytic gradient of the SCF energy
 Gradient of SCF Energy
            1           2           3           4           5
    1  -0.0069476  -0.0042338  -0.0001797   0.0126041  -0.0012430
    2  -0.0038501   0.0024966  -0.0038894   0.0069908  -0.0017480
    3  -0.0127622   0.0045337   0.0030348   0.0042071   0.0009867
 Max gradient component =       1.276E-02
 RMS gradient           =       5.922E-03
 Gradient time:  CPU 3.47 s  wall 3.47 s
 Geometry Optimization Parameters
   NAtoms,    NIC,     NZ,  NCons,   NDum,   NFix, NCnnct, MaxDiis
        5      20       0       0       0       0       0       0

 Cartesian Hessian Update
 Hessian Updated using BFGS Update


** GEOMETRY OPTIMIZATION IN DELOCALIZED INTERNAL COORDINATES **
   Searching for a Minimum

   Optimization Cycle:   4

                       Coordinates (Angstroms)
     ATOM                X               Y               Z
      1  S         0.1886933434    0.0480452071    0.3960839679
      2  O         1.1351196076   -0.9090785562   -0.2459921338
      3  O         0.1931782767    1.4271312356   -0.2037874807
      4  O        -1.3344314788   -0.6071193904   -0.2171750982
      5  H        -2.0128915840    0.0399305324    0.0126101040
   Point Group: c1    Number of degrees of freedom:     9


   Energy is   -624.586609813

 Hessian Updated using BFGS Update

  9 Hessian modes will be used to form the next step
  Hessian Eigenvalues:
     0.018822    0.141897    0.202287    0.235813    0.267416    0.480824
     0.534672    0.573817    0.586565

 Minimum Search - Taking Simple RFO Step
 Searching for Lamda that Minimizes Along All modes
 Value Taken    Lamda =  -0.00185794
 Step Taken.  Stepsize is  0.211725

                             Maximum     Tolerance    Cnvgd?
         Gradient           0.010324      0.000300      NO
         Displacement       0.178443      0.001200      NO
         Energy change     -0.002792      0.000001      NO


 New Cartesian Coordinates Obtained by Inverse Iteration

 Displacement from previous Coordinates is:  0.172029
 ----------------------------------------------------------------
             Standard Nuclear Orientation (Angstroms)
    I     Atom           X                Y                Z
 ----------------------------------------------------------------
    1      S       0.2058180372     0.0411941923     0.4132846767
    2      O       1.1521146311    -0.8918147508    -0.2661377860
    3      O       0.1822526626     1.4149331480    -0.1980359494
    4      O      -1.3682569473    -0.6387714601    -0.1800033795
    5      H      -2.0022602187     0.0733678990    -0.0273682025
 ----------------------------------------------------------------
 Molecular Point Group                 C1    NOp =  1
 Largest Abelian Subgroup              C1    NOp =  1
 Nuclear Repulsion Energy =   178.8812851358 hartrees
 There are       21 alpha and       21 beta electrons
 Applying Cartesian multipole field
    Component          Value
    ---------          -----
     (2,0,0)        1.00000E-11
     (0,2,0)        2.00000E-11
     (0,0,2)       -3.00000E-11
 Nucleus-field energy     =     0.0000000025 hartrees
 Requested basis set is 6-311++G(d,p)
 There are 36 shells and 103 basis functions
 A cutoff of  1.0D-11 yielded    644 shell pairs
 There are      5396 function pairs (      5838 Cartesian)
 Smallest overlap matrix eigenvalue = 2.24E-03
 Guess MOs from SCF MO coefficient file
 Reading MOs from coefficient file
 Reading MOs from coefficient file
 A restricted hybrid HF-DFT SCF calculation will be
 performed using Pulay DIIS extrapolation
 Exchange:     0.2000 Hartree-Fock + 0.0800 Slater + 0.7200 B88
 Correlation:  0.1900 VWN1RPA + 0.8100 LYP
 Using SG-1 standard quadrature grid
 SCF converges when DIIS error is below 1.0E-08
 Geometry optimization detected.  Setting ReadMinima to 0
 Setting SaveMinima to 0
 ---------------------------------------
  Cycle       Energy         DIIS Error
 ---------------------------------------
    1    -624.5722504314      2.88E-03
    2    -624.5876177590      4.48E-04
    3    -624.5870426665      9.05E-04
    4    -624.5878792637      9.28E-05
    5    -624.5878873898      2.12E-05
    6    -624.5878876548      1.57E-05
    7    -624.5878878714      3.43E-06
    8    -624.5878878812      1.30E-06
    9    -624.5878878831      6.29E-07
   10    -624.5878878838      1.19E-07
   11    -624.5878878838      1.70E-08
   12    -624.5878878837      2.45E-09 Convergence criterion met
 ---------------------------------------
 SCF time:  CPU 12.11 s  wall 12.12 s
 SCF   energy in the final basis set = -624.5878878837
 Total energy in the final basis set = -624.5878878837

 --------------------------------------------------------------

                    Orbital Energies (a.u.)
 --------------------------------------------------------------

 Alpha MOs
 -- Occupied --
-88.804 -18.941 -18.907 -18.906  -7.871  -5.835  -5.834  -5.827
 -0.888  -0.795  -0.778  -0.426  -0.311  -0.253  -0.247  -0.221
 -0.140  -0.122  -0.108  -0.094  -0.053
 -- Virtual --
  0.128   0.163   0.184   0.187   0.202   0.221   0.277   0.291
  0.299   0.328   0.338   0.344   0.368   0.396   0.403   0.412
  0.425   0.431   0.441   0.473   0.492   0.508   0.520   0.550
  0.686   0.875   0.883   0.909   1.037   1.154   1.204   1.232
  1.239   1.251   1.268   1.309   1.315   1.331   1.360   1.380
  1.557   1.571   1.722   1.749   1.809   1.894   1.914   2.008
  2.222   2.676   3.015   3.024   3.031   3.034   3.045   3.049
  3.127   3.135   3.295   3.302   3.306   3.377   3.606   3.743
  4.021   5.121   5.152   5.160   5.196   5.212   5.223   5.285
  5.406   5.671   8.225  17.469  17.487  17.567  50.044  50.051
 50.076 189.330
 --------------------------------------------------------------

          Ground-State Mulliken Net Atomic Charges

     Atom                 Charge (a.u.)
  ----------------------------------------
      1 S                     0.452827
      2 O                    -0.553247
      3 O                    -0.584492
      4 O                    -0.509224
      5 H                     0.194137
  ----------------------------------------
  Sum of atomic charges =    -1.000000

 -----------------------------------------------------------------
                    Cartesian Multipole Moments
 -----------------------------------------------------------------
    Charge (ESU x 10^10)
                -4.8032
    Dipole Moment (Debye)
         X      -1.8792      Y       0.6566      Z       1.9304
       Tot       2.7729
    Quadrupole Moments (Debye-Ang)
        XX     -36.2507     XY      -1.1943     YY     -42.8386
        XZ       0.4675     YZ      -0.0899     ZZ     -34.6153
    Octopole Moments (Debye-Ang^2)
       XXX     -11.0311    XXY      10.3278    XYY      -2.4504
       YYY      -6.3367    XXZ       1.6603    XYZ      -0.0272
       YYZ       1.2444    XZZ      -0.5678    YZZ       0.4294
       ZZZ      -5.1594
    Hexadecapole Moments (Debye-Ang^3)
      XXXX    -173.0121   XXXY      -7.3631   XXYY     -65.6288
      XYYY      -3.7648   YYYY    -180.7620   XXXZ      -1.0422
      XXYZ      -1.7817   XYYZ       0.1050   YYYZ      -1.1541
      XXZZ     -42.2367   XYZZ      -1.1921   YYZZ     -38.6265
      XZZZ      -1.6206   YZZZ      -1.8764   ZZZZ     -66.4642
 -----------------------------------------------------------------
 Calculating analytic gradient of the SCF energy
 Gradient of SCF Energy
            1           2           3           4           5
    1  -0.0032944  -0.0023070   0.0014206   0.0047938  -0.0006130
    2  -0.0002537   0.0028625  -0.0041482   0.0022570  -0.0007176
    3  -0.0025127   0.0010360   0.0003075  -0.0002004   0.0013695
 Max gradient component =       4.794E-03
 RMS gradient           =       2.338E-03
 Gradient time:  CPU 3.46 s  wall 3.46 s
 Geometry Optimization Parameters
   NAtoms,    NIC,     NZ,  NCons,   NDum,   NFix, NCnnct, MaxDiis
        5      20       0       0       0       0       0       0

 Cartesian Hessian Update
 Hessian Updated using BFGS Update


** GEOMETRY OPTIMIZATION IN DELOCALIZED INTERNAL COORDINATES **
   Searching for a Minimum

   Optimization Cycle:   5

                       Coordinates (Angstroms)
     ATOM                X               Y               Z
      1  S         0.2058180372    0.0411941923    0.4132846767
      2  O         1.1521146311   -0.8918147508   -0.2661377860
      3  O         0.1822526626    1.4149331480   -0.1980359494
      4  O        -1.3682569473   -0.6387714601   -0.1800033795
      5  H        -2.0022602187    0.0733678990   -0.0273682025
   Point Group: c1    Number of degrees of freedom:     9


   Energy is   -624.587887884

 Hessian Updated using BFGS Update

  9 Hessian modes will be used to form the next step
  Hessian Eigenvalues:
     0.011951    0.135617    0.191767    0.256842    0.280435    0.492350
     0.528774    0.540263    0.585197

 Minimum Search - Taking Simple RFO Step
 Searching for Lamda that Minimizes Along All modes
 Value Taken    Lamda =  -0.00085708
 Step Taken.  Stepsize is  0.231660

                             Maximum     Tolerance    Cnvgd?
         Gradient           0.004664      0.000300      NO
         Displacement       0.190567      0.001200      NO
         Energy change     -0.001278      0.000001      NO


 New Cartesian Coordinates Obtained by Inverse Iteration

 Displacement from previous Coordinates is:  0.187771
 ----------------------------------------------------------------
             Standard Nuclear Orientation (Angstroms)
    I     Atom           X                Y                Z
 ----------------------------------------------------------------
    1      S       0.2267382129     0.0346721513     0.4234119866
    2      O       1.1645035946    -0.8877779925    -0.2873760044
    3      O       0.1574669921     1.4107285637    -0.1854842142
    4      O      -1.3962706205    -0.6621868517    -0.1294410023
    5      H      -1.9827700144     0.1034731578    -0.0793714064
 ----------------------------------------------------------------
 Molecular Point Group                 C1    NOp =  1
 Largest Abelian Subgroup              C1    NOp =  1
 Nuclear Repulsion Energy =   177.6561018074 hartrees
 There are       21 alpha and       21 beta electrons
 Applying Cartesian multipole field
    Component          Value
    ---------          -----
     (2,0,0)        1.00000E-11
     (0,2,0)        2.00000E-11
     (0,0,2)       -3.00000E-11
 Nucleus-field energy     =     0.0000000025 hartrees
 Requested basis set is 6-311++G(d,p)
 There are 36 shells and 103 basis functions
 A cutoff of  1.0D-11 yielded    644 shell pairs
 There are      5396 function pairs (      5838 Cartesian)
 Smallest overlap matrix eigenvalue = 2.42E-03
 Guess MOs from SCF MO coefficient file
 Reading MOs from coefficient file
 Reading MOs from coefficient file
 A restricted hybrid HF-DFT SCF calculation will be
 performed using Pulay DIIS extrapolation
 Exchange:     0.2000 Hartree-Fock + 0.0800 Slater + 0.7200 B88
 Correlation:  0.1900 VWN1RPA + 0.8100 LYP
 Using SG-1 standard quadrature grid
 SCF converges when DIIS error is below 1.0E-08
 Geometry optimization detected.  Setting ReadMinima to 0
 Setting SaveMinima to 0
 ---------------------------------------
  Cycle       Energy         DIIS Error
 ---------------------------------------
    1    -624.5732459501      2.54E-03
    2    -624.5881166533      5.36E-04
    3    -624.5870806763      1.17E-03
    4    -624.5884701760      7.26E-05
    5    -624.5884753009      2.08E-05
    6    -624.5884754244      1.95E-05
    7    -624.5884757670      6.08E-06
    8    -624.5884758051      8.46E-07
    9    -624.5884758057      1.61E-07
   10    -624.5884758062      9.74E-08
   11    -624.5884758063      2.74E-08
   12    -624.5884758061      1.78E-09 Convergence criterion met
 ---------------------------------------
 SCF time:  CPU 12.08 s  wall 12.39 s
 SCF   energy in the final basis set = -624.5884758061
 Total energy in the final basis set = -624.5884758061

 --------------------------------------------------------------

                    Orbital Energies (a.u.)
 --------------------------------------------------------------

 Alpha MOs
 -- Occupied --
-88.806 -18.936 -18.911 -18.911  -7.873  -5.837  -5.836  -5.829
 -0.886  -0.790  -0.780  -0.425  -0.304  -0.253  -0.248  -0.224
 -0.138  -0.118  -0.111  -0.098  -0.056
 -- Virtual --
  0.131   0.161   0.182   0.186   0.196   0.220   0.275   0.291
  0.299   0.329   0.335   0.344   0.363   0.395   0.401   0.408
  0.424   0.429   0.440   0.471   0.494   0.503   0.516   0.548
  0.693   0.873   0.882   0.907   1.023   1.151   1.205   1.231
  1.240   1.256   1.266   1.306   1.311   1.325   1.361   1.374
  1.561   1.573   1.719   1.746   1.801   1.887   1.914   2.006
  2.227   2.680   3.019   3.021   3.029   3.030   3.039   3.045
  3.121   3.126   3.289   3.309   3.317   3.362   3.594   3.737
  4.023   5.122   5.151   5.160   5.194   5.208   5.219   5.287
  5.398   5.678   8.218  17.465  17.483  17.563  50.043  50.046
 50.075 189.324
 --------------------------------------------------------------

          Ground-State Mulliken Net Atomic Charges

     Atom                 Charge (a.u.)
  ----------------------------------------
      1 S                     0.456982
      2 O                    -0.535651
      3 O                    -0.584869
      4 O                    -0.534205
      5 H                     0.197744
  ----------------------------------------
  Sum of atomic charges =    -1.000000

 -----------------------------------------------------------------
                    Cartesian Multipole Moments
 -----------------------------------------------------------------
    Charge (ESU x 10^10)
                -4.8032
    Dipole Moment (Debye)
         X      -1.5264      Y       0.8207      Z       1.7927
       Tot       2.4934
    Quadrupole Moments (Debye-Ang)
        XX     -36.8811     XY      -1.4368     YY     -42.7365
        XZ       0.9348     YZ      -0.1403     ZZ     -34.5035
    Octopole Moments (Debye-Ang^2)
       XXX      -9.3489    XXY      11.3727    XYY      -1.9698
       YYY      -5.4515    XXZ       0.6024    XYZ      -0.2327
       YYZ       0.8947    XZZ      -0.6734    YZZ       0.7973
       ZZZ      -6.0763
    Hexadecapole Moments (Debye-Ang^3)
      XXXX    -181.2085   XXXY      -8.8361   XXYY     -66.7521
      XYYY      -3.9378   YYYY    -180.2744   XXXZ       1.5718
      XXYZ      -1.7367   XYYZ       0.5181   YYYZ      -1.4474
      XXZZ     -43.0437   XYZZ      -1.2867   YYZZ     -38.6149
      XZZZ      -0.6139   YZZZ      -1.8800   ZZZZ     -66.2306
 -----------------------------------------------------------------
 Calculating analytic gradient of the SCF energy
 Gradient of SCF Energy
            1           2           3           4           5
    1   0.0003480  -0.0001599   0.0007024  -0.0003959  -0.0004946
    2   0.0020775   0.0001716  -0.0016238  -0.0005549  -0.0000704
    3   0.0018824  -0.0004256  -0.0005374  -0.0022128   0.0012934
 Max gradient component =       2.213E-03
 RMS gradient           =       1.123E-03
 Gradient time:  CPU 3.42 s  wall 3.42 s
 Geometry Optimization Parameters
   NAtoms,    NIC,     NZ,  NCons,   NDum,   NFix, NCnnct, MaxDiis
        5      20       0       0       0       0       0       0

 Cartesian Hessian Update
 Hessian Updated using BFGS Update


** GEOMETRY OPTIMIZATION IN DELOCALIZED INTERNAL COORDINATES **
   Searching for a Minimum

   Optimization Cycle:   6

                       Coordinates (Angstroms)
     ATOM                X               Y               Z
      1  S         0.2267382129    0.0346721513    0.4234119866
      2  O         1.1645035946   -0.8877779925   -0.2873760044
      3  O         0.1574669921    1.4107285637   -0.1854842142
      4  O        -1.3962706205   -0.6621868517   -0.1294410023
      5  H        -1.9827700144    0.1034731578   -0.0793714064
   Point Group: c1    Number of degrees of freedom:     9


   Energy is   -624.588475806

 Hessian Updated using BFGS Update

  9 Hessian modes will be used to form the next step
  Hessian Eigenvalues:
     0.006693    0.146186    0.206279    0.257254    0.279632    0.489626
     0.533854    0.547177    0.585199

 Minimum Search - Taking Simple RFO Step
 Searching for Lamda that Minimizes Along All modes
 Value Taken    Lamda =  -0.00035191
 Step Taken.  Stepsize is  0.214329

                             Maximum     Tolerance    Cnvgd?
         Gradient           0.002119      0.000300      NO
         Displacement       0.171613      0.001200      NO
         Energy change     -0.000588      0.000001      NO


 New Cartesian Coordinates Obtained by Inverse Iteration

 Displacement from previous Coordinates is:  0.175181
 ----------------------------------------------------------------
             Standard Nuclear Orientation (Angstroms)
    I     Atom           X                Y                Z
 ----------------------------------------------------------------
    1      S       0.2409727706     0.0291167475     0.4304594455
    2      O       1.1660368567    -0.8851311108    -0.3088395918
    3      O       0.1363066477     1.4086234350    -0.1712922299
    4      O      -1.4148462872    -0.6746176914    -0.0754379566
    5      H      -1.9588018229     0.1209176482    -0.1331503079
 ----------------------------------------------------------------
 Molecular Point Group                 C1    NOp =  1
 Largest Abelian Subgroup              C1    NOp =  1
 Nuclear Repulsion Energy =   177.0409523052 hartrees
 There are       21 alpha and       21 beta electrons
 Applying Cartesian multipole field
    Component          Value
    ---------          -----
     (2,0,0)        1.00000E-11
     (0,2,0)        2.00000E-11
     (0,0,2)       -3.00000E-11
 Nucleus-field energy     =     0.0000000025 hartrees
 Requested basis set is 6-311++G(d,p)
 There are 36 shells and 103 basis functions
 A cutoff of  1.0D-11 yielded    644 shell pairs
 There are      5396 function pairs (      5838 Cartesian)
 Smallest overlap matrix eigenvalue = 2.35E-03
 Guess MOs from SCF MO coefficient file
 Reading MOs from coefficient file
 Reading MOs from coefficient file
 A restricted hybrid HF-DFT SCF calculation will be
 performed using Pulay DIIS extrapolation
 Exchange:     0.2000 Hartree-Fock + 0.0800 Slater + 0.7200 B88
 Correlation:  0.1900 VWN1RPA + 0.8100 LYP
 Using SG-1 standard quadrature grid
 SCF converges when DIIS error is below 1.0E-08
 Geometry optimization detected.  Setting ReadMinima to 0
 Setting SaveMinima to 0
 ---------------------------------------
  Cycle       Energy         DIIS Error
 ---------------------------------------
    1    -624.5795259729      1.96E-03
    2    -624.5885125533      4.51E-04
    3    -624.5878205419      9.59E-04
    4    -624.5887508557      6.94E-05
    5    -624.5887546088      3.10E-05
    6    -624.5887551622      2.07E-05
    7    -624.5887555385      6.84E-06
    8    -624.5887555821      2.31E-06
    9    -624.5887555875      3.84E-07
   10    -624.5887555874      9.21E-08
   11    -624.5887555880      1.80E-08
   12    -624.5887555875      2.22E-09 Convergence criterion met
 ---------------------------------------
 SCF time:  CPU 11.98 s  wall 12.05 s
 SCF   energy in the final basis set = -624.5887555875
 Total energy in the final basis set = -624.5887555875

 --------------------------------------------------------------

                    Orbital Energies (a.u.)
 --------------------------------------------------------------

 Alpha MOs
 -- Occupied --
-88.807 -18.934 -18.913 -18.913  -7.875  -5.838  -5.837  -5.830
 -0.886  -0.787  -0.780  -0.426  -0.301  -0.254  -0.248  -0.226
 -0.137  -0.116  -0.112  -0.101  -0.058
 -- Virtual --
  0.133   0.160   0.180   0.186   0.194   0.220   0.274   0.289
  0.303   0.330   0.333   0.344   0.360   0.395   0.400   0.406
  0.423   0.426   0.440   0.470   0.499   0.501   0.514   0.547
  0.699   0.871   0.881   0.905   1.016   1.149   1.207   1.230
  1.240   1.257   1.264   1.303   1.308   1.320   1.360   1.372
  1.560   1.583   1.719   1.742   1.797   1.883   1.914   2.005
  2.231   2.684   3.018   3.020   3.027   3.028   3.038   3.043
  3.114   3.125   3.283   3.313   3.325   3.355   3.589   3.734
  4.026   5.123   5.150   5.156   5.195   5.206   5.216   5.290
  5.394   5.683   8.215  17.462  17.480  17.560  50.041  50.045
 50.074 189.320
 --------------------------------------------------------------

          Ground-State Mulliken Net Atomic Charges

     Atom                 Charge (a.u.)
  ----------------------------------------
      1 S                     0.455076
      2 O                    -0.521512
      3 O                    -0.587393
      4 O                    -0.549120
      5 H                     0.202948
  ----------------------------------------
  Sum of atomic charges =    -1.000000

 -----------------------------------------------------------------
                    Cartesian Multipole Moments
 -----------------------------------------------------------------
    Charge (ESU x 10^10)
                -4.8032
    Dipole Moment (Debye)
         X      -1.2791      Y       0.8979      Z       1.6053
       Tot       2.2403
    Quadrupole Moments (Debye-Ang)
        XX     -37.3023     XY      -1.5539     YY     -42.6832
        XZ       1.4409     YZ      -0.1950     ZZ     -34.4265
    Octopole Moments (Debye-Ang^2)
       XXX      -7.8187    XXY      11.9253    XYY      -1.6009
       YYY      -4.9638    XXZ      -0.5351    XYZ      -0.4371
       YYZ       0.5556    XZZ      -0.7850    YZZ       1.0323
       ZZZ      -7.0857
    Hexadecapole Moments (Debye-Ang^3)
      XXXX    -186.3311   XXXY      -9.6130   XXYY     -67.2692
      XYYY      -3.8950   YYYY    -180.0036   XXXZ       4.5420
      XXYZ      -1.6372   XYYZ       1.0284   YYYZ      -1.7084
      XXZZ     -43.4489   XYZZ      -1.2811   YYZZ     -38.6435
      XZZZ       0.7469   YZZZ      -1.8112   ZZZZ     -66.3224
 -----------------------------------------------------------------
 Calculating analytic gradient of the SCF energy
 Gradient of SCF Energy
            1           2           3           4           5
    1   0.0026280   0.0004590   0.0001828  -0.0029870  -0.0002828
    2   0.0027186  -0.0011682   0.0002434  -0.0016423  -0.0001515
    3   0.0027583  -0.0006195  -0.0005964  -0.0027796   0.0012372
 Max gradient component =       2.987E-03
 RMS gradient           =       1.738E-03
 Gradient time:  CPU 3.42 s  wall 3.42 s
 Geometry Optimization Parameters
   NAtoms,    NIC,     NZ,  NCons,   NDum,   NFix, NCnnct, MaxDiis
        5      20       0       0       0       0       0       0

 Cartesian Hessian Update
 Hessian Updated using BFGS Update


** GEOMETRY OPTIMIZATION IN DELOCALIZED INTERNAL COORDINATES **
   Searching for a Minimum

   Optimization Cycle:   7

                       Coordinates (Angstroms)
     ATOM                X               Y               Z
      1  S         0.2409727706    0.0291167475    0.4304594455
      2  O         1.1660368567   -0.8851311108   -0.3088395918
      3  O         0.1363066477    1.4086234350   -0.1712922299
      4  O        -1.4148462872   -0.6746176914   -0.0754379566
      5  H        -1.9588018229    0.1209176482   -0.1331503079
   Point Group: c1    Number of degrees of freedom:     9


   Energy is   -624.588755588

 Hessian Updated using BFGS Update

  9 Hessian modes will be used to form the next step
  Hessian Eigenvalues:
     0.002143    0.150214    0.226768    0.248685    0.285445    0.485823
     0.534779    0.582125    0.615538

 Minimum Search - Taking Simple RFO Step
 Searching for Lamda that Minimizes Along All modes
 Value Taken    Lamda =  -0.00059149
 Calculated Step too Large.  Step scaled by  0.685704
 Step Taken.  Stepsize is  0.300000

                             Maximum     Tolerance    Cnvgd?
         Gradient           0.002868      0.000300      NO
         Displacement       0.235731      0.001200      NO
         Energy change     -0.000280      0.000001      NO


 New Cartesian Coordinates Obtained by Inverse Iteration

 Displacement from previous Coordinates is:  0.247626
 ----------------------------------------------------------------
             Standard Nuclear Orientation (Angstroms)
    I     Atom           X                Y                Z
 ----------------------------------------------------------------
    1      S       0.2555468328     0.0219621209     0.4399033871
    2      O       1.1587708752    -0.8806793991    -0.3409951630
    3      O       0.1110583079     1.4061653482    -0.1494096936
    4      O      -1.4364046715    -0.6780277036     0.0039669480
    5      H      -1.9193031796     0.1294886621    -0.2117261192
 ----------------------------------------------------------------
 Molecular Point Group                 C1    NOp =  1
 Largest Abelian Subgroup              C1    NOp =  1
 Nuclear Repulsion Energy =   176.5849552354 hartrees
 There are       21 alpha and       21 beta electrons
 Applying Cartesian multipole field
    Component          Value
    ---------          -----
     (2,0,0)        1.00000E-11
     (0,2,0)        2.00000E-11
     (0,0,2)       -3.00000E-11
 Nucleus-field energy     =     0.0000000025 hartrees
 Requested basis set is 6-311++G(d,p)
 There are 36 shells and 103 basis functions
 A cutoff of  1.0D-11 yielded    643 shell pairs
 There are      5395 function pairs (      5837 Cartesian)
 Smallest overlap matrix eigenvalue = 2.05E-03
 Guess MOs from SCF MO coefficient file
 Reading MOs from coefficient file
 Reading MOs from coefficient file
 A restricted hybrid HF-DFT SCF calculation will be
 performed using Pulay DIIS extrapolation
 Exchange:     0.2000 Hartree-Fock + 0.0800 Slater + 0.7200 B88
 Correlation:  0.1900 VWN1RPA + 0.8100 LYP
 Using SG-1 standard quadrature grid
 SCF converges when DIIS error is below 1.0E-08
 Geometry optimization detected.  Setting ReadMinima to 0
 Setting SaveMinima to 0
 ---------------------------------------
  Cycle       Energy         DIIS Error
 ---------------------------------------
    1    -624.5774340258      2.58E-03
    2    -624.5885023205      6.95E-04
    3    -624.5869151506      1.46E-03
    4    -624.5890541369      1.20E-04
    5    -624.5890630081      7.38E-05
    6    -624.5890674639      2.59E-05
    7    -624.5890680324      1.01E-05
    8    -624.5890681112      5.17E-06
    9    -624.5890681381      4.71E-07
   10    -624.5890681385      1.12E-07
   11    -624.5890681387      2.49E-08
   12    -624.5890681391      3.53E-09 Convergence criterion met
 ---------------------------------------
 SCF time:  CPU 12.07 s  wall 12.16 s
 SCF   energy in the final basis set = -624.5890681391
 Total energy in the final basis set = -624.5890681391

 --------------------------------------------------------------

                    Orbital Energies (a.u.)
 --------------------------------------------------------------

 Alpha MOs
 -- Occupied --
-88.808 -18.932 -18.915 -18.915  -7.876  -5.839  -5.838  -5.831
 -0.886  -0.787  -0.779  -0.426  -0.297  -0.255  -0.249  -0.228
 -0.137  -0.116  -0.113  -0.101  -0.059
 -- Virtual --
  0.135   0.159   0.178   0.186   0.193   0.220   0.273   0.286
  0.307   0.329   0.332   0.344   0.359   0.394   0.400   0.403
  0.420   0.422   0.439   0.470   0.498   0.509   0.514   0.548
  0.705   0.870   0.879   0.904   1.010   1.149   1.207   1.227
  1.242   1.256   1.263   1.301   1.306   1.315   1.356   1.372
  1.559   1.597   1.722   1.737   1.796   1.879   1.913   2.002
  2.235   2.691   3.016   3.017   3.025   3.027   3.041   3.043
  3.108   3.127   3.278   3.316   3.326   3.356   3.584   3.733
  4.028   5.123   5.151   5.152   5.198   5.205   5.213   5.292
  5.390   5.688   8.211  17.460  17.477  17.558  50.041  50.045
 50.074 189.316
 --------------------------------------------------------------

          Ground-State Mulliken Net Atomic Charges

     Atom                 Charge (a.u.)
  ----------------------------------------
      1 S                     0.452454
      2 O                    -0.508195
      3 O                    -0.592179
      4 O                    -0.562732
      5 H                     0.210652
  ----------------------------------------
  Sum of atomic charges =    -1.000000

 -----------------------------------------------------------------
                    Cartesian Multipole Moments
 -----------------------------------------------------------------
    Charge (ESU x 10^10)
                -4.8032
    Dipole Moment (Debye)
         X      -0.9950      Y       0.9166      Z       1.3109
       Tot       1.8837
    Quadrupole Moments (Debye-Ang)
        XX     -37.7877     XY      -1.5820     YY     -42.6257
        XZ       2.1997     YZ      -0.2732     ZZ     -34.3188
    Octopole Moments (Debye-Ang^2)
       XXX      -5.5905    XXY      12.1851    XYY      -1.1677
       YYY      -4.6400    XXZ      -2.2092    XYZ      -0.7226
       YYZ       0.0414    XZZ      -0.9367    YZZ       1.2203
       ZZZ      -8.6097
    Hexadecapole Moments (Debye-Ang^3)
      XXXX    -191.6117   XXXY     -10.0084   XXYY     -67.4454
      XYYY      -3.6678   YYYY    -179.3168   XXXZ       9.0226
      XXYZ      -1.4452   XYYZ       1.8377   YYYZ      -2.0931
      XXZZ     -43.8046   XYZZ      -1.1701   YYZZ     -38.6340
      XZZZ       3.0181   YZZZ      -1.6927   ZZZZ     -67.0559
 -----------------------------------------------------------------
 Calculating analytic gradient of the SCF energy
 Gradient of SCF Energy
            1           2           3           4           5
    1   0.0049031   0.0007624  -0.0004263  -0.0051696  -0.0000697
    2   0.0028443  -0.0021046   0.0018982  -0.0023850  -0.0002530
    3   0.0029505  -0.0006114  -0.0005482  -0.0027123   0.0009214
 Max gradient component =       5.170E-03
 RMS gradient           =       2.463E-03
 Gradient time:  CPU 3.40 s  wall 3.40 s
 Geometry Optimization Parameters
   NAtoms,    NIC,     NZ,  NCons,   NDum,   NFix, NCnnct, MaxDiis
        5      20       0       0       0       0       0       0

 Cartesian Hessian Update
 Hessian Updated using BFGS Update


** GEOMETRY OPTIMIZATION IN DELOCALIZED INTERNAL COORDINATES **
   Searching for a Minimum

   Optimization Cycle:   8

                       Coordinates (Angstroms)
     ATOM                X               Y               Z
      1  S         0.2555468328    0.0219621209    0.4399033871
      2  O         1.1587708752   -0.8806793991   -0.3409951630
      3  O         0.1110583079    1.4061653482   -0.1494096936
      4  O        -1.4364046715   -0.6780277036    0.0039669480
      5  H        -1.9193031796    0.1294886621   -0.2117261192
   Point Group: c1    Number of degrees of freedom:     9


   Energy is   -624.589068139

 Hessian Updated using BFGS Update

  9 Hessian modes will be used to form the next step
  Hessian Eigenvalues:
     0.002069    0.148014    0.217698    0.241972    0.291426    0.484738
     0.534732    0.579573    0.637103

 Minimum Search - Taking Simple RFO Step
 Searching for Lamda that Minimizes Along All modes
 Value Taken    Lamda =  -0.00042621
 Calculated Step too Large.  Step scaled by  0.904574
 Step Taken.  Stepsize is  0.300000

                             Maximum     Tolerance    Cnvgd?
         Gradient           0.003782      0.000300      NO
         Displacement       0.228695      0.001200      NO
         Energy change     -0.000313      0.000001      NO


 New Cartesian Coordinates Obtained by Inverse Iteration

 Displacement from previous Coordinates is:  0.251237
 ----------------------------------------------------------------
             Standard Nuclear Orientation (Angstroms)
    I     Atom           X                Y                Z
 ----------------------------------------------------------------
    1      S       0.2626759664     0.0149307152     0.4483434679
    2      O       1.1416401760    -0.8756422031    -0.3744228384
    3      O       0.0912344583     1.4051329321    -0.1255719699
    4      O      -1.4521623481    -0.6647678365     0.0835926360
    5      H      -1.8737200877     0.1192554209    -0.2902019363
 ----------------------------------------------------------------
 Molecular Point Group                 C1    NOp =  1
 Largest Abelian Subgroup              C1    NOp =  1
 Nuclear Repulsion Energy =   176.5696646634 hartrees
 There are       21 alpha and       21 beta electrons
 Applying Cartesian multipole field
    Component          Value
    ---------          -----
     (2,0,0)        1.00000E-11
     (0,2,0)        2.00000E-11
     (0,0,2)       -3.00000E-11
 Nucleus-field energy     =     0.0000000025 hartrees
 Requested basis set is 6-311++G(d,p)
 There are 36 shells and 103 basis functions
 A cutoff of  1.0D-11 yielded    643 shell pairs
 There are      5395 function pairs (      5837 Cartesian)
 Smallest overlap matrix eigenvalue = 1.80E-03
 Guess MOs from SCF MO coefficient file
 Reading MOs from coefficient file
 Reading MOs from coefficient file
 A restricted hybrid HF-DFT SCF calculation will be
 performed using Pulay DIIS extrapolation
 Exchange:     0.2000 Hartree-Fock + 0.0800 Slater + 0.7200 B88
 Correlation:  0.1900 VWN1RPA + 0.8100 LYP
 Using SG-1 standard quadrature grid
 SCF converges when DIIS error is below 1.0E-08
 Geometry optimization detected.  Setting ReadMinima to 0
 Setting SaveMinima to 0
 ---------------------------------------
  Cycle       Energy         DIIS Error
 ---------------------------------------
    1    -624.5811253840      2.56E-03
    2    -624.5889920642      6.28E-04
    3    -624.5878855474      1.24E-03
    4    -624.5894131128      1.52E-04
    5    -624.5894280262      9.00E-05
    6    -624.5894348787      2.66E-05
    7    -624.5894354793      1.13E-05
    8    -624.5894355809      5.17E-06
    9    -624.5894356082      4.06E-07
   10    -624.5894356084      8.97E-08
   11    -624.5894356086      1.68E-08
   12    -624.5894356085      2.73E-09 Convergence criterion met
 ---------------------------------------
 SCF time:  CPU 12.03 s  wall 12.17 s
 SCF   energy in the final basis set = -624.5894356085
 Total energy in the final basis set = -624.5894356085

 --------------------------------------------------------------

                    Orbital Energies (a.u.)
 --------------------------------------------------------------

 Alpha MOs
 -- Occupied --
-88.808 -18.932 -18.916 -18.915  -7.876  -5.840  -5.838  -5.832
 -0.886  -0.788  -0.778  -0.427  -0.296  -0.256  -0.249  -0.228
 -0.138  -0.118  -0.113  -0.099  -0.060
 -- Virtual --
  0.137   0.159   0.177   0.186   0.193   0.220   0.272   0.285
  0.308   0.328   0.333   0.345   0.361   0.393   0.398   0.402
  0.415   0.422   0.439   0.469   0.496   0.510   0.524   0.554
  0.707   0.869   0.877   0.902   1.010   1.150   1.203   1.223
  1.245   1.252   1.263   1.300   1.305   1.312   1.352   1.372
  1.560   1.608   1.729   1.735   1.800   1.879   1.907   1.998
  2.237   2.697   3.010   3.016   3.023   3.026   3.040   3.051
  3.104   3.131   3.274   3.316   3.322   3.362   3.581   3.734
  4.027   5.121   5.146   5.154   5.201   5.208   5.211   5.294
  5.389   5.688   8.208  17.459  17.476  17.555  50.043  50.045
 50.075 189.312
 --------------------------------------------------------------

          Ground-State Mulliken Net Atomic Charges

     Atom                 Charge (a.u.)
  ----------------------------------------
      1 S                     0.452027
      2 O                    -0.506764
      3 O                    -0.597425
      4 O                    -0.564517
      5 H                     0.216678
  ----------------------------------------
  Sum of atomic charges =    -1.000000

 -----------------------------------------------------------------
                    Cartesian Multipole Moments
 -----------------------------------------------------------------
    Charge (ESU x 10^10)
                -4.8032
    Dipole Moment (Debye)
         X      -0.7969      Y       0.8219      Z       1.0014
       Tot       1.5209
    Quadrupole Moments (Debye-Ang)
        XX     -38.1364     XY      -1.4337     YY     -42.5909
        XZ       2.9560     YZ      -0.3470     ZZ     -34.2204
    Octopole Moments (Debye-Ang^2)
       XXX      -3.3572    XXY      11.8379    XYY      -0.8408
       YYY      -4.7428    XXZ      -3.8464    XYZ      -1.0027
       YYZ      -0.5158    XZZ      -1.0735    YZZ       1.2420
       ZZZ     -10.1370
    Hexadecapole Moments (Debye-Ang^3)
      XXXX    -194.4169   XXXY      -9.4858   XXYY     -66.9834
      XYYY      -3.1573   YYYY    -178.3551   XXXZ      13.5117
      XXYZ      -1.2337   XYYZ       2.7109   YYYZ      -2.5078
      XXZZ     -43.9029   XYZZ      -0.8979   YYZZ     -38.5830
      XZZZ       5.5235   YZZZ      -1.6681   ZZZZ     -68.4945
 -----------------------------------------------------------------
 Calculating analytic gradient of the SCF energy
 Gradient of SCF Energy
            1           2           3           4           5
    1   0.0058325   0.0009302  -0.0009733  -0.0059657   0.0001763
    2   0.0018928  -0.0022436   0.0029422  -0.0022772  -0.0003142
    3   0.0022197  -0.0003164  -0.0004720  -0.0024919   0.0010607
 Max gradient component =       5.966E-03
 RMS gradient           =       2.666E-03
 Gradient time:  CPU 3.40 s  wall 3.40 s
 Geometry Optimization Parameters
   NAtoms,    NIC,     NZ,  NCons,   NDum,   NFix, NCnnct, MaxDiis
        5      20       0       0       0       0       0       0

 Cartesian Hessian Update
 Hessian Updated using BFGS Update


** GEOMETRY OPTIMIZATION IN DELOCALIZED INTERNAL COORDINATES **
   Searching for a Minimum

   Optimization Cycle:   9

                       Coordinates (Angstroms)
     ATOM                X               Y               Z
      1  S         0.2626759664    0.0149307152    0.4483434679
      2  O         1.1416401760   -0.8756422031   -0.3744228384
      3  O         0.0912344583    1.4051329321   -0.1255719699
      4  O        -1.4521623481   -0.6647678365    0.0835926360
      5  H        -1.8737200877    0.1192554209   -0.2902019363
   Point Group: c1    Number of degrees of freedom:     9


   Energy is   -624.589435609

 Hessian Updated using BFGS Update

  9 Hessian modes will be used to form the next step
  Hessian Eigenvalues:
     0.000493    0.126320    0.176515    0.261580    0.288410    0.487513
     0.534544    0.566023    0.625848

 Minimum Search - Taking Simple RFO Step
 Searching for Lamda that Minimizes Along All modes
 Value Taken    Lamda =  -0.00113110
 Calculated Step too Large.  Step scaled by  0.412890
 Step Taken.  Stepsize is  0.300000

                             Maximum     Tolerance    Cnvgd?
         Gradient           0.004190      0.000300      NO
         Displacement       0.223272      0.001200      NO
         Energy change     -0.000367      0.000001      NO


 New Cartesian Coordinates Obtained by Inverse Iteration

 Displacement from previous Coordinates is:  0.255112
 ----------------------------------------------------------------
             Standard Nuclear Orientation (Angstroms)
    I     Atom           X                Y                Z
 ----------------------------------------------------------------
    1      S       0.2643141924     0.0098956149     0.4565266288
    2      O       1.1144123227    -0.8700368473    -0.4086107002
    3      O       0.0810516490     1.4078788180    -0.0993191872
    4      O      -1.4634144319    -0.6371658098     0.1587416957
    5      H      -1.8266955674     0.0883372527    -0.3655990778
 ----------------------------------------------------------------
 Molecular Point Group                 C1    NOp =  1
 Largest Abelian Subgroup              C1    NOp =  1
 Nuclear Repulsion Energy =   176.8377738482 hartrees
 There are       21 alpha and       21 beta electrons
 Applying Cartesian multipole field
    Component          Value
    ---------          -----
     (2,0,0)        1.00000E-11
     (0,2,0)        2.00000E-11
     (0,0,2)       -3.00000E-11
 Nucleus-field energy     =     0.0000000024 hartrees
 Requested basis set is 6-311++G(d,p)
 There are 36 shells and 103 basis functions
 A cutoff of  1.0D-11 yielded    643 shell pairs
 There are      5395 function pairs (      5837 Cartesian)
 Smallest overlap matrix eigenvalue = 1.66E-03
 Guess MOs from SCF MO coefficient file
 Reading MOs from coefficient file
 Reading MOs from coefficient file
 A restricted hybrid HF-DFT SCF calculation will be
 performed using Pulay DIIS extrapolation
 Exchange:     0.2000 Hartree-Fock + 0.0800 Slater + 0.7200 B88
 Correlation:  0.1900 VWN1RPA + 0.8100 LYP
 Using SG-1 standard quadrature grid
 SCF converges when DIIS error is below 1.0E-08
 Geometry optimization detected.  Setting ReadMinima to 0
 Setting SaveMinima to 0
 ---------------------------------------
  Cycle       Energy         DIIS Error
 ---------------------------------------
    1    -624.5841982949      2.68E-03
    2    -624.5894978321      5.27E-04
    3    -624.5889749531      9.11E-04
    4    -624.5897610720      1.88E-04
    5    -624.5897881274      9.15E-05
    6    -624.5897953572      2.50E-05
    7    -624.5897958886      1.07E-05
    8    -624.5897959801      4.93E-06
    9    -624.5897960046      4.02E-07
   10    -624.5897960047      8.84E-08
   11    -624.5897960047      9.76E-09 Convergence criterion met
 ---------------------------------------
 SCF time:  CPU 11.29 s  wall 11.34 s
 SCF   energy in the final basis set = -624.5897960047
 Total energy in the final basis set = -624.5897960047

 --------------------------------------------------------------

                    Orbital Energies (a.u.)
 --------------------------------------------------------------

 Alpha MOs
 -- Occupied --
-88.808 -18.934 -18.915 -18.914  -7.876  -5.839  -5.838  -5.832
 -0.886  -0.788  -0.778  -0.428  -0.296  -0.257  -0.250  -0.226
 -0.140  -0.121  -0.111  -0.095  -0.060
 -- Virtual --
  0.138   0.160   0.177   0.187   0.194   0.220   0.272   0.284
  0.307   0.328   0.333   0.346   0.365   0.391   0.396   0.403
  0.413   0.422   0.438   0.469   0.495   0.510   0.530   0.565
  0.707   0.867   0.876   0.900   1.012   1.151   1.196   1.220
  1.244   1.251   1.263   1.300   1.304   1.310   1.351   1.371
  1.562   1.612   1.733   1.738   1.805   1.883   1.897   1.993
  2.236   2.701   3.005   3.017   3.023   3.027   3.042   3.060
  3.103   3.137   3.272   3.312   3.319   3.362   3.579   3.735
  4.024   5.120   5.142   5.155   5.203   5.211   5.213   5.294
  5.390   5.684   8.205  17.458  17.476  17.553  50.046  50.047
 50.076 189.309
 --------------------------------------------------------------

          Ground-State Mulliken Net Atomic Charges

     Atom                 Charge (a.u.)
  ----------------------------------------
      1 S                     0.455491
      2 O                    -0.519130
      3 O                    -0.599876
      4 O                    -0.553252
      5 H                     0.216766
  ----------------------------------------
  Sum of atomic charges =    -1.000000

 -----------------------------------------------------------------
                    Cartesian Multipole Moments
 -----------------------------------------------------------------
    Charge (ESU x 10^10)
                -4.8032
    Dipole Moment (Debye)
         X      -0.6662      Y       0.6296      Z       0.7072
       Tot       1.1578
    Quadrupole Moments (Debye-Ang)
        XX     -38.3502     XY      -1.1503     YY     -42.5810
        XZ       3.6501     YZ      -0.4186     ZZ     -34.1331
    Octopole Moments (Debye-Ang^2)
       XXX      -1.1957    XXY      10.9233    XYY      -0.6358
       YYY      -5.3349    XXZ      -5.3454    XYZ      -1.2700
       YYZ      -1.1234    XZZ      -1.2008    YZZ       1.1020
       ZZZ     -11.5699
    Hexadecapole Moments (Debye-Ang^3)
      XXXX    -194.9968   XXXY      -8.3824   XXYY     -66.0541
      XYYY      -2.6535   YYYY    -177.4218   XXXZ      17.6034
      XXYZ      -1.0745   XYYZ       3.5789   YYYZ      -3.0623
      XXZZ     -43.7947   XYZZ      -0.5540   YYZZ     -38.5823
      XZZZ       7.9626   YZZZ      -1.9462   ZZZZ     -70.5513
 -----------------------------------------------------------------
 Calculating analytic gradient of the SCF energy
 Gradient of SCF Energy
            1           2           3           4           5
    1   0.0058949   0.0009734  -0.0014605  -0.0060399   0.0006322
    2   0.0002223  -0.0018319   0.0035629  -0.0015551  -0.0003983
    3   0.0012863   0.0000403  -0.0004857  -0.0017829   0.0009420
 Max gradient component =       6.040E-03
 RMS gradient           =       2.574E-03
 Gradient time:  CPU 3.42 s  wall 3.42 s
 Geometry Optimization Parameters
   NAtoms,    NIC,     NZ,  NCons,   NDum,   NFix, NCnnct, MaxDiis
        5      20       0       0       0       0       0       0

 Cartesian Hessian Update
 Hessian Updated using BFGS Update


** GEOMETRY OPTIMIZATION IN DELOCALIZED INTERNAL COORDINATES **
   Searching for a Minimum

   Optimization Cycle:  10

                       Coordinates (Angstroms)
     ATOM                X               Y               Z
      1  S         0.2643141924    0.0098956149    0.4565266288
      2  O         1.1144123227   -0.8700368473   -0.4086107002
      3  O         0.0810516490    1.4078788180   -0.0993191872
      4  O        -1.4634144319   -0.6371658098    0.1587416957
      5  H        -1.8266955674    0.0883372527   -0.3655990778
   Point Group: c1    Number of degrees of freedom:     9


   Energy is   -624.589796005

 Hessian Updated using BFGS Update

  9 Hessian modes will be used to form the next step
  Hessian Eigenvalues:
     0.001975    0.072809    0.169485    0.271541    0.285265    0.486025
     0.532931    0.543500    0.607447

 Minimum Search - Taking Simple RFO Step
 Searching for Lamda that Minimizes Along All modes
 Value Taken    Lamda =  -0.00073171
 Calculated Step too Large.  Step scaled by  0.953012
 Step Taken.  Stepsize is  0.300000

                             Maximum     Tolerance    Cnvgd?
         Gradient           0.004175      0.000300      NO
         Displacement       0.196047      0.001200      NO
         Energy change     -0.000360      0.000001      NO


 New Cartesian Coordinates Obtained by Inverse Iteration

 Displacement from previous Coordinates is:  0.263635
 ----------------------------------------------------------------
             Standard Nuclear Orientation (Angstroms)
    I     Atom           X                Y                Z
 ----------------------------------------------------------------
    1      S       0.2507028723     0.0052148606     0.4645918377
    2      O       1.0719383429    -0.8626046218    -0.4420360927
    3      O       0.0816752264     1.4129781999    -0.0716431806
    4      O      -1.4554713811    -0.5947634570     0.2238207072
    5      H      -1.7791768958     0.0380840468    -0.4329939123
 ----------------------------------------------------------------
 Molecular Point Group                 C1    NOp =  1
 Largest Abelian Subgroup              C1    NOp =  1
 Nuclear Repulsion Energy =   178.0716095317 hartrees
 There are       21 alpha and       21 beta electrons
 Applying Cartesian multipole field
    Component          Value
    ---------          -----
     (2,0,0)        1.00000E-11
     (0,2,0)        2.00000E-11
     (0,0,2)       -3.00000E-11
 Nucleus-field energy     =     0.0000000022 hartrees
 Requested basis set is 6-311++G(d,p)
 There are 36 shells and 103 basis functions
 A cutoff of  1.0D-11 yielded    644 shell pairs
 There are      5399 function pairs (      5841 Cartesian)
 Smallest overlap matrix eigenvalue = 1.67E-03
 Guess MOs from SCF MO coefficient file
 Reading MOs from coefficient file
 Reading MOs from coefficient file
 A restricted hybrid HF-DFT SCF calculation will be
 performed using Pulay DIIS extrapolation
 Exchange:     0.2000 Hartree-Fock + 0.0800 Slater + 0.7200 B88
 Correlation:  0.1900 VWN1RPA + 0.8100 LYP
 Using SG-1 standard quadrature grid
 SCF converges when DIIS error is below 1.0E-08
 Geometry optimization detected.  Setting ReadMinima to 0
 Setting SaveMinima to 0
 ---------------------------------------
  Cycle       Energy         DIIS Error
 ---------------------------------------
    1    -624.5954012136      3.43E-03
    2    -624.5899888549      4.75E-04
    3    -624.5898994789      5.89E-04
    4    -624.5901869278      2.33E-04
    5    -624.5902322142      7.95E-05
    6    -624.5902374794      2.83E-05
    7    -624.5902382426      8.46E-06
    8    -624.5902382927      4.64E-06
    9    -624.5902383138      7.74E-07
   10    -624.5902383144      1.25E-07
   11    -624.5902383147      1.58E-08
   12    -624.5902383142      3.97E-09 Convergence criterion met
 ---------------------------------------
 SCF time:  CPU 12.22 s  wall 12.23 s
 SCF   energy in the final basis set = -624.5902383142
 Total energy in the final basis set = -624.5902383142

 --------------------------------------------------------------

                    Orbital Energies (a.u.)
 --------------------------------------------------------------

 Alpha MOs
 -- Occupied --
-88.807 -18.940 -18.911 -18.909  -7.874  -5.838  -5.837  -5.830
 -0.887  -0.794  -0.776  -0.430  -0.301  -0.260  -0.248  -0.221
 -0.145  -0.124  -0.107  -0.090  -0.059
 -- Virtual --
  0.137   0.163   0.180   0.187   0.200   0.220   0.272   0.286
  0.305   0.328   0.334   0.348   0.370   0.388   0.397   0.405
  0.413   0.423   0.439   0.470   0.495   0.510   0.531   0.571
  0.701   0.863   0.877   0.900   1.027   1.153   1.187   1.215
  1.242   1.252   1.266   1.302   1.307   1.312   1.355   1.369
  1.561   1.605   1.731   1.750   1.811   1.891   1.900   1.990
  2.228   2.701   2.997   3.021   3.027   3.032   3.046   3.070
  3.108   3.151   3.273   3.302   3.318   3.361   3.586   3.739
  4.014   5.119   5.140   5.154   5.204   5.215   5.220   5.296
  5.393   5.671   8.207  17.462  17.480  17.552  50.047  50.052
 50.078 189.310
 --------------------------------------------------------------

          Ground-State Mulliken Net Atomic Charges

     Atom                 Charge (a.u.)
  ----------------------------------------
      1 S                     0.458225
      2 O                    -0.548380
      3 O                    -0.605339
      4 O                    -0.515698
      5 H                     0.211191
  ----------------------------------------
  Sum of atomic charges =    -1.000000

 -----------------------------------------------------------------
                    Cartesian Multipole Moments
 -----------------------------------------------------------------
    Charge (ESU x 10^10)
                -4.8032
    Dipole Moment (Debye)
         X      -0.7824      Y       0.3119      Z       0.4600
       Tot       0.9598
    Quadrupole Moments (Debye-Ang)
        XX     -38.1446     XY      -0.6794     YY     -42.6220
        XZ       4.1728     YZ      -0.4890     ZZ     -34.1303
    Octopole Moments (Debye-Ang^2)
       XXX       0.1903    XXY       9.3397    XYY      -0.6343
       YYY      -6.4907    XXZ      -6.5255    XYZ      -1.5154
       YYZ      -1.7524    XZZ      -1.3400    YZZ       0.8404
       ZZZ     -12.8649
    Hexadecapole Moments (Debye-Ang^3)
      XXXX    -189.3097   XXXY      -6.3077   XXYY     -64.1050
      XYYY      -1.8527   YYYY    -176.4609   XXXZ      20.7301
      XXYZ      -0.9953   XYYZ       4.3618   YYYZ      -3.8210
      XXZZ     -42.9523   XYZZ      -0.0982   YYZZ     -38.7517
      XZZZ      10.0390   YZZZ      -2.5534   ZZZZ     -73.4352
 -----------------------------------------------------------------
 Calculating analytic gradient of the SCF energy
 Gradient of SCF Energy
            1           2           3           4           5
    1   0.0007345   0.0006834  -0.0007510  -0.0013100   0.0006431
    2  -0.0023074  -0.0000475   0.0022929  -0.0001554   0.0002174
    3  -0.0007337   0.0006017  -0.0004118   0.0002206   0.0003232
 Max gradient component =       2.307E-03
 RMS gradient           =       1.019E-03
 Gradient time:  CPU 3.44 s  wall 3.45 s
 Geometry Optimization Parameters
   NAtoms,    NIC,     NZ,  NCons,   NDum,   NFix, NCnnct, MaxDiis
        5      20       0       0       0       0       0       0

 Cartesian Hessian Update
 Hessian Updated using BFGS Update


** GEOMETRY OPTIMIZATION IN DELOCALIZED INTERNAL COORDINATES **
   Searching for a Minimum

   Optimization Cycle:  11

                       Coordinates (Angstroms)
     ATOM                X               Y               Z
      1  S         0.2507028723    0.0052148606    0.4645918377
      2  O         1.0719383429   -0.8626046218   -0.4420360927
      3  O         0.0816752264    1.4129781999   -0.0716431806
      4  O        -1.4554713811   -0.5947634570    0.2238207072
      5  H        -1.7791768958    0.0380840468   -0.4329939123
   Point Group: c1    Number of degrees of freedom:     9


   Energy is   -624.590238314

 Hessian Updated using BFGS Update

  9 Hessian modes will be used to form the next step
  Hessian Eigenvalues:
     0.002148    0.064434    0.175652    0.269436    0.287681    0.489165
     0.524785    0.538019    0.596410

 Minimum Search - Taking Simple RFO Step
 Searching for Lamda that Minimizes Along All modes
 Value Taken    Lamda =  -0.00007149
 Step Taken.  Stepsize is  0.090638

                             Maximum     Tolerance    Cnvgd?
         Gradient           0.002391      0.000300      NO
         Displacement       0.060752      0.001200      NO
         Energy change     -0.000442      0.000001      NO


 New Cartesian Coordinates Obtained by Inverse Iteration

 Displacement from previous Coordinates is:  0.087853
 ----------------------------------------------------------------
             Standard Nuclear Orientation (Angstroms)
    I     Atom           X                Y                Z
 ----------------------------------------------------------------
    1      S       0.2492505787     0.0079361390     0.4689952272
    2      O       1.0541853743    -0.8599136371    -0.4525827958
    3      O       0.0894538045     1.4170102055    -0.0613920618
    4      O      -1.4529539152    -0.5810307261     0.2404348607
    5      H      -1.7702676774     0.0149070473    -0.4537158711
 ----------------------------------------------------------------
 Molecular Point Group                 C1    NOp =  1
 Largest Abelian Subgroup              C1    NOp =  1
 Nuclear Repulsion Energy =   178.4010231574 hartrees
 There are       21 alpha and       21 beta electrons
 Applying Cartesian multipole field
    Component          Value
    ---------          -----
     (2,0,0)        1.00000E-11
     (0,2,0)        2.00000E-11
     (0,0,2)       -3.00000E-11
 Nucleus-field energy     =     0.0000000022 hartrees
 Requested basis set is 6-311++G(d,p)
 There are 36 shells and 103 basis functions
 A cutoff of  1.0D-11 yielded    644 shell pairs
 There are      5399 function pairs (      5841 Cartesian)
 Smallest overlap matrix eigenvalue = 1.71E-03
 Guess MOs from SCF MO coefficient file
 Reading MOs from coefficient file
 Reading MOs from coefficient file
 A restricted hybrid HF-DFT SCF calculation will be
 performed using Pulay DIIS extrapolation
 Exchange:     0.2000 Hartree-Fock + 0.0800 Slater + 0.7200 B88
 Correlation:  0.1900 VWN1RPA + 0.8100 LYP
 Using SG-1 standard quadrature grid
 SCF converges when DIIS error is below 1.0E-08
 Geometry optimization detected.  Setting ReadMinima to 0
 Setting SaveMinima to 0
 ---------------------------------------
  Cycle       Energy         DIIS Error
 ---------------------------------------
    1    -624.5928395552      1.11E-03
    2    -624.5902562542      1.44E-04
    3    -624.5902175547      2.49E-04
    4    -624.5902773247      5.31E-05
    5    -624.5902796813      1.62E-05
    6    -624.5902798521      9.37E-06
    7    -624.5902799320      2.63E-06
    8    -624.5902799381      7.51E-07
    9    -624.5902799389      1.42E-07
   10    -624.5902799388      3.93E-08
   11    -624.5902799386      4.82E-09 Convergence criterion met
 ---------------------------------------
 SCF time:  CPU 11.16 s  wall 11.21 s
 SCF   energy in the final basis set = -624.5902799386
 Total energy in the final basis set = -624.5902799386

 --------------------------------------------------------------

                    Orbital Energies (a.u.)
 --------------------------------------------------------------

 Alpha MOs
 -- Occupied --
-88.806 -18.941 -18.909 -18.908  -7.874  -5.838  -5.836  -5.830
 -0.887  -0.794  -0.775  -0.431  -0.302  -0.260  -0.247  -0.220
 -0.146  -0.125  -0.106  -0.088  -0.059
 -- Virtual --
  0.137   0.163   0.180   0.187   0.201   0.220   0.272   0.286
  0.305   0.329   0.335   0.348   0.372   0.388   0.397   0.405
  0.414   0.424   0.439   0.470   0.495   0.510   0.531   0.571
  0.699   0.862   0.878   0.900   1.031   1.154   1.185   1.215
  1.241   1.253   1.266   1.303   1.308   1.314   1.357   1.370
  1.561   1.600   1.731   1.755   1.811   1.892   1.908   1.988
  2.225   2.700   2.996   3.022   3.028   3.033   3.048   3.072
  3.110   3.154   3.274   3.300   3.319   3.360   3.590   3.741
  4.012   5.119   5.139   5.154   5.205   5.217   5.221   5.297
  5.395   5.667   8.208  17.465  17.481  17.551  50.047  50.053
 50.079 189.311
 --------------------------------------------------------------

          Ground-State Mulliken Net Atomic Charges

     Atom                 Charge (a.u.)
  ----------------------------------------
      1 S                     0.460886
      2 O                    -0.557741
      3 O                    -0.604097
      4 O                    -0.507687
      5 H                     0.208639
  ----------------------------------------
  Sum of atomic charges =    -1.000000

 -----------------------------------------------------------------
                    Cartesian Multipole Moments
 -----------------------------------------------------------------
    Charge (ESU x 10^10)
                -4.8032
    Dipole Moment (Debye)
         X      -0.8018      Y       0.2285      Z       0.3974
       Tot       0.9236
    Quadrupole Moments (Debye-Ang)
        XX     -38.0538     XY      -0.5740     YY     -42.6406
        XZ       4.3220     YZ      -0.5141     ZZ     -34.1157
    Octopole Moments (Debye-Ang^2)
       XXX       0.5292    XXY       8.7672    XYY      -0.6952
       YYY      -7.0273    XXZ      -6.9034    XYZ      -1.5936
       YYZ      -1.9799    XZZ      -1.4104    YZZ       0.7102
       ZZZ     -13.2892
    Hexadecapole Moments (Debye-Ang^3)
      XXXX    -187.3945   XXXY      -6.0432   XXYY     -63.5380
      XYYY      -2.0783   YYYY    -176.4063   XXXZ      21.4898
      XXYZ      -1.0066   XYYZ       4.5392   YYYZ      -4.2427
      XXZZ     -42.6957   XYZZ      -0.0981   YYZZ     -38.8608
      XZZZ      10.4734   YZZZ      -2.9401   ZZZZ     -74.4307
 -----------------------------------------------------------------
 Calculating analytic gradient of the SCF energy
 Gradient of SCF Energy
            1           2           3           4           5
    1   0.0001184  -0.0000620  -0.0005096   0.0001334   0.0003198
    2  -0.0016559   0.0004736   0.0007416   0.0002878   0.0001528
    3  -0.0002407   0.0004153  -0.0003651   0.0001482   0.0000423
 Max gradient component =       1.656E-03
 RMS gradient           =       5.421E-04
 Gradient time:  CPU 3.44 s  wall 3.44 s
 Geometry Optimization Parameters
   NAtoms,    NIC,     NZ,  NCons,   NDum,   NFix, NCnnct, MaxDiis
        5      20       0       0       0       0       0       0

 Cartesian Hessian Update
 Hessian Updated using BFGS Update


** GEOMETRY OPTIMIZATION IN DELOCALIZED INTERNAL COORDINATES **
   Searching for a Minimum

   Optimization Cycle:  12

                       Coordinates (Angstroms)
     ATOM                X               Y               Z
      1  S         0.2492505787    0.0079361390    0.4689952272
      2  O         1.0541853743   -0.8599136371   -0.4525827958
      3  O         0.0894538045    1.4170102055   -0.0613920618
      4  O        -1.4529539152   -0.5810307261    0.2404348607
      5  H        -1.7702676774    0.0149070473   -0.4537158711
   Point Group: c1    Number of degrees of freedom:     9


   Energy is   -624.590279939

 Hessian Updated using BFGS Update

  9 Hessian modes will be used to form the next step
  Hessian Eigenvalues:
     0.002185    0.070280    0.154547    0.220640    0.285956    0.494837
     0.536507    0.553505    0.570667

 Minimum Search - Taking Simple RFO Step
 Searching for Lamda that Minimizes Along All modes
 Value Taken    Lamda =  -0.00001843
 Step Taken.  Stepsize is  0.022008

                             Maximum     Tolerance    Cnvgd?
         Gradient           0.001345      0.000300      NO
         Displacement       0.014592      0.001200      NO
         Energy change     -0.000042      0.000001      NO


 New Cartesian Coordinates Obtained by Inverse Iteration

 Displacement from previous Coordinates is:  0.030094
 ----------------------------------------------------------------
             Standard Nuclear Orientation (Angstroms)
    I     Atom           X                Y                Z
 ----------------------------------------------------------------
    1      S       0.2498677147     0.0110019146     0.4703398161
    2      O       1.0488241590    -0.8589874469    -0.4550851303
    3      O       0.0968083426     1.4200886756    -0.0578113055
    4      O      -1.4532171049    -0.5790707573     0.2434578462
    5      H      -1.7726149466     0.0058766425    -0.4591618671
 ----------------------------------------------------------------
 Molecular Point Group                 C1    NOp =  1
 Largest Abelian Subgroup              C1    NOp =  1
 Nuclear Repulsion Energy =   178.3911255382 hartrees
 There are       21 alpha and       21 beta electrons
 Applying Cartesian multipole field
    Component          Value
    ---------          -----
     (2,0,0)        1.00000E-11
     (0,2,0)        2.00000E-11
     (0,0,2)       -3.00000E-11
 Nucleus-field energy     =     0.0000000022 hartrees
 Requested basis set is 6-311++G(d,p)
 There are 36 shells and 103 basis functions
 A cutoff of  1.0D-11 yielded    644 shell pairs
 There are      5399 function pairs (      5841 Cartesian)
 Smallest overlap matrix eigenvalue = 1.73E-03
 Guess MOs from SCF MO coefficient file
 Reading MOs from coefficient file
 Reading MOs from coefficient file
 A restricted hybrid HF-DFT SCF calculation will be
 performed using Pulay DIIS extrapolation
 Exchange:     0.2000 Hartree-Fock + 0.0800 Slater + 0.7200 B88
 Correlation:  0.1900 VWN1RPA + 0.8100 LYP
 Using SG-1 standard quadrature grid
 SCF converges when DIIS error is below 1.0E-08
 Geometry optimization detected.  Setting ReadMinima to 0
 Setting SaveMinima to 0
 ---------------------------------------
  Cycle       Energy         DIIS Error
 ---------------------------------------
    1    -624.5905250065      3.66E-04
    2    -624.5902875747      5.65E-05
    3    -624.5902740517      1.31E-04
    4    -624.5902913139      9.11E-06
    5    -624.5902913796      2.98E-06
    6    -624.5902913843      2.12E-06
    7    -624.5902913886      4.27E-07
    8    -624.5902913883      2.53E-07
    9    -624.5902913883      4.21E-08
   10    -624.5902913884      1.16E-08
   11    -624.5902913884      1.67E-09 Convergence criterion met
 ---------------------------------------
 SCF time:  CPU 10.85 s  wall 10.87 s
 SCF   energy in the final basis set = -624.5902913884
 Total energy in the final basis set = -624.5902913884

 --------------------------------------------------------------

                    Orbital Energies (a.u.)
 --------------------------------------------------------------

 Alpha MOs
 -- Occupied --
-88.806 -18.940 -18.909 -18.908  -7.874  -5.838  -5.836  -5.830
 -0.887  -0.794  -0.776  -0.431  -0.302  -0.260  -0.247  -0.219
 -0.146  -0.125  -0.106  -0.088  -0.059
 -- Virtual --
  0.137   0.163   0.180   0.187   0.201   0.220   0.272   0.286
  0.305   0.329   0.335   0.348   0.372   0.388   0.397   0.405
  0.414   0.424   0.439   0.470   0.495   0.510   0.532   0.570
  0.699   0.862   0.878   0.900   1.031   1.154   1.185   1.216
  1.241   1.253   1.266   1.303   1.308   1.314   1.358   1.370
  1.561   1.596   1.731   1.756   1.810   1.892   1.911   1.987
  2.225   2.699   2.996   3.022   3.028   3.033   3.048   3.072
  3.111   3.154   3.274   3.300   3.319   3.359   3.591   3.741
  4.012   5.119   5.138   5.154   5.205   5.217   5.222   5.298
  5.395   5.667   8.209  17.465  17.482  17.551  50.047  50.053
 50.079 189.311
 --------------------------------------------------------------

          Ground-State Mulliken Net Atomic Charges

     Atom                 Charge (a.u.)
  ----------------------------------------
      1 S                     0.461627
      2 O                    -0.559914
      3 O                    -0.601696
      4 O                    -0.508036
      5 H                     0.208019
  ----------------------------------------
  Sum of atomic charges =    -1.000000

 -----------------------------------------------------------------
                    Cartesian Multipole Moments
 -----------------------------------------------------------------
    Charge (ESU x 10^10)
                -4.8032
    Dipole Moment (Debye)
         X      -0.8063      Y       0.2233      Z       0.3804
       Tot       0.9191
    Quadrupole Moments (Debye-Ang)
        XX     -38.0298     XY      -0.5815     YY     -42.6549
        XZ       4.3681     YZ      -0.5207     ZZ     -34.1068
    Octopole Moments (Debye-Ang^2)
       XXX       0.5364    XXY       8.6093    XYY      -0.7489
       YYY      -7.2383    XXZ      -7.0205    XYZ      -1.6166
       YYZ      -2.0465    XZZ      -1.4489    YZZ       0.6533
       ZZZ     -13.4071
    Hexadecapole Moments (Debye-Ang^3)
      XXXX    -187.0903   XXXY      -6.2718   XXYY     -63.4919
      XYYY      -2.4684   YYYY    -176.6808   XXXZ      21.6907
      XXYZ      -1.0183   XYYZ       4.5690   YYYZ      -4.4202
      XXZZ     -42.6625   XYZZ      -0.1950   YYZZ     -38.9200
      XZZZ      10.5497   YZZZ      -3.1160   ZZZZ     -74.6510
 -----------------------------------------------------------------
 Calculating analytic gradient of the SCF energy
 Gradient of SCF Energy
            1           2           3           4           5
    1  -0.0000585  -0.0002522  -0.0000801   0.0003298   0.0000611
    2  -0.0003602   0.0003321  -0.0000485  -0.0000407   0.0001173
    3   0.0001294   0.0000989  -0.0001752  -0.0000483  -0.0000049
 Max gradient component =       3.602E-04
 RMS gradient           =       1.832E-04
 Gradient time:  CPU 3.45 s  wall 3.45 s
 Geometry Optimization Parameters
   NAtoms,    NIC,     NZ,  NCons,   NDum,   NFix, NCnnct, MaxDiis
        5      20       0       0       0       0       0       0

 Cartesian Hessian Update
 Hessian Updated using BFGS Update


** GEOMETRY OPTIMIZATION IN DELOCALIZED INTERNAL COORDINATES **
   Searching for a Minimum

   Optimization Cycle:  13

                       Coordinates (Angstroms)
     ATOM                X               Y               Z
      1  S         0.2498677147    0.0110019146    0.4703398161
      2  O         1.0488241590   -0.8589874469   -0.4550851303
      3  O         0.0968083426    1.4200886756   -0.0578113055
      4  O        -1.4532171049   -0.5790707573    0.2434578462
      5  H        -1.7726149466    0.0058766425   -0.4591618671
   Point Group: c1    Number of degrees of freedom:     9


   Energy is   -624.590291388

 Hessian Updated using BFGS Update

  9 Hessian modes will be used to form the next step
  Hessian Eigenvalues:
     0.001746    0.073550    0.127628    0.242232    0.285760    0.488101
     0.535556    0.544540    0.585980

 Minimum Search - Taking Simple RFO Step
 Searching for Lamda that Minimizes Along All modes
 Value Taken    Lamda =  -0.00000937
 Step Taken.  Stepsize is  0.060931

                             Maximum     Tolerance    Cnvgd?
         Gradient           0.000457      0.000300      NO
         Displacement       0.046581      0.001200      NO
         Energy change     -0.000011      0.000001      NO


 New Cartesian Coordinates Obtained by Inverse Iteration

 Displacement from previous Coordinates is:  0.057053
 ----------------------------------------------------------------
             Standard Nuclear Orientation (Angstroms)
    I     Atom           X                Y                Z
 ----------------------------------------------------------------
    1      S       0.2511956965     0.0133437559     0.4717574159
    2      O       1.0409787108    -0.8575271623    -0.4617896128
    3      O       0.1042072189     1.4244114542    -0.0503985358
    4      O      -1.4573689448    -0.5704626866     0.2542472634
    5      H      -1.7693445165    -0.0108563325    -0.4720771714
 ----------------------------------------------------------------
 Molecular Point Group                 C1    NOp =  1
 Largest Abelian Subgroup              C1    NOp =  1
 Nuclear Repulsion Energy =   178.3139216780 hartrees
 There are       21 alpha and       21 beta electrons
 Applying Cartesian multipole field
    Component          Value
    ---------          -----
     (2,0,0)        1.00000E-11
     (0,2,0)        2.00000E-11
     (0,0,2)       -3.00000E-11
 Nucleus-field energy     =     0.0000000022 hartrees
 Requested basis set is 6-311++G(d,p)
 There are 36 shells and 103 basis functions
 A cutoff of  1.0D-11 yielded    644 shell pairs
 There are      5399 function pairs (      5841 Cartesian)
 Smallest overlap matrix eigenvalue = 1.77E-03
 Guess MOs from SCF MO coefficient file
 Reading MOs from coefficient file
 Reading MOs from coefficient file
 A restricted hybrid HF-DFT SCF calculation will be
 performed using Pulay DIIS extrapolation
 Exchange:     0.2000 Hartree-Fock + 0.0800 Slater + 0.7200 B88
 Correlation:  0.1900 VWN1RPA + 0.8100 LYP
 Using SG-1 standard quadrature grid
 SCF converges when DIIS error is below 1.0E-08
 Geometry optimization detected.  Setting ReadMinima to 0
 Setting SaveMinima to 0
 ---------------------------------------
  Cycle       Energy         DIIS Error
 ---------------------------------------
    1    -624.5896921214      6.24E-04
    2    -624.5902911515      7.67E-05
    3    -624.5902912201      7.73E-05
    4    -624.5902939704      5.60E-05
    5    -624.5902969326      1.08E-05
    6    -624.5902970339      3.38E-06
    7    -624.5902970446      2.68E-07
    8    -624.5902970448      1.93E-07
    9    -624.5902970447      9.12E-08
   10    -624.5902970447      8.01E-09 Convergence criterion met
 ---------------------------------------
 SCF time:  CPU 10.10 s  wall 10.17 s
 SCF   energy in the final basis set = -624.5902970447
 Total energy in the final basis set = -624.5902970447

 --------------------------------------------------------------

                    Orbital Energies (a.u.)
 --------------------------------------------------------------

 Alpha MOs
 -- Occupied --
-88.806 -18.940 -18.909 -18.909  -7.874  -5.838  -5.836  -5.830
 -0.887  -0.793  -0.776  -0.431  -0.302  -0.260  -0.247  -0.219
 -0.147  -0.125  -0.106  -0.088  -0.059
 -- Virtual --
  0.137   0.163   0.180   0.187   0.201   0.220   0.273   0.285
  0.304   0.329   0.335   0.348   0.372   0.388   0.397   0.405
  0.414   0.424   0.439   0.470   0.495   0.510   0.532   0.569
  0.698   0.862   0.879   0.900   1.030   1.153   1.185   1.217
  1.241   1.253   1.266   1.303   1.308   1.314   1.358   1.371
  1.561   1.592   1.730   1.759   1.809   1.892   1.915   1.985
  2.224   2.698   2.996   3.022   3.028   3.033   3.049   3.073
  3.112   3.154   3.274   3.300   3.319   3.356   3.591   3.740
  4.012   5.118   5.137   5.155   5.205   5.217   5.222   5.298
  5.395   5.665   8.208  17.465  17.482  17.550  50.047  50.052
 50.080 189.311
 --------------------------------------------------------------

          Ground-State Mulliken Net Atomic Charges

     Atom                 Charge (a.u.)
  ----------------------------------------
      1 S                     0.462614
      2 O                    -0.563299
      3 O                    -0.598968
      4 O                    -0.506073
      5 H                     0.205725
  ----------------------------------------
  Sum of atomic charges =    -1.000000

 -----------------------------------------------------------------
                    Cartesian Multipole Moments
 -----------------------------------------------------------------
    Charge (ESU x 10^10)
                -4.8032
    Dipole Moment (Debye)
         X      -0.7788      Y       0.1783      Z       0.3344
       Tot       0.8661
    Quadrupole Moments (Debye-Ang)
        XX     -38.0637     XY      -0.5429     YY     -42.6600
        XZ       4.4746     YZ      -0.5333     ZZ     -34.0888
    Octopole Moments (Debye-Ang^2)
       XXX       0.8837    XXY       8.2885    XYY      -0.7957
       YYY      -7.6010    XXZ      -7.2625    XYZ      -1.6729
       YYZ      -2.1840    XZZ      -1.4963    YZZ       0.5625
       ZZZ     -13.6227
    Hexadecapole Moments (Debye-Ang^3)
      XXXX    -187.3881   XXXY      -6.3125   XXYY     -63.3991
      XYYY      -2.7935   YYYY    -176.8047   XXXZ      22.2701
      XXYZ      -1.0360   XYYZ       4.6976   YYYZ      -4.7193
      XXZZ     -42.6932   XYZZ      -0.2370   YYZZ     -38.9998
      XZZZ      10.8761   YZZZ      -3.4027   ZZZZ     -75.1061
 -----------------------------------------------------------------
 Calculating analytic gradient of the SCF energy
 Gradient of SCF Energy
            1           2           3           4           5
    1   0.0001747  -0.0000645  -0.0000837  -0.0000449   0.0000184
    2   0.0001513   0.0001180  -0.0002670  -0.0000441   0.0000418
    3   0.0002625  -0.0001002  -0.0000377  -0.0000953  -0.0000292
 Max gradient component =       2.670E-04
 RMS gradient           =       1.281E-04
 Gradient time:  CPU 3.46 s  wall 3.46 s
 Geometry Optimization Parameters
   NAtoms,    NIC,     NZ,  NCons,   NDum,   NFix, NCnnct, MaxDiis
        5      20       0       0       0       0       0       0

 Cartesian Hessian Update
 Hessian Updated using BFGS Update


** GEOMETRY OPTIMIZATION IN DELOCALIZED INTERNAL COORDINATES **
   Searching for a Minimum

   Optimization Cycle:  14

                       Coordinates (Angstroms)
     ATOM                X               Y               Z
      1  S         0.2511956965    0.0133437559    0.4717574159
      2  O         1.0409787108   -0.8575271623   -0.4617896128
      3  O         0.1042072189    1.4244114542   -0.0503985358
      4  O        -1.4573689448   -0.5704626866    0.2542472634
      5  H        -1.7693445165   -0.0108563325   -0.4720771714
   Point Group: c1    Number of degrees of freedom:     9


   Energy is   -624.590297045

 Hessian Updated using BFGS Update

  9 Hessian modes will be used to form the next step
  Hessian Eigenvalues:
     0.001259    0.082594    0.124347    0.243328    0.284970    0.471616
     0.527935    0.539520    0.587026

 Minimum Search - Taking Simple RFO Step
 Searching for Lamda that Minimizes Along All modes
 Value Taken    Lamda =  -0.00000224
 Step Taken.  Stepsize is  0.032296

                             Maximum     Tolerance    Cnvgd?
         Gradient           0.000485      0.000300      NO
         Displacement       0.023892      0.001200      NO
         Energy change     -0.000006      0.000001      NO


 New Cartesian Coordinates Obtained by Inverse Iteration

 Displacement from previous Coordinates is:  0.031112
 ----------------------------------------------------------------
             Standard Nuclear Orientation (Angstroms)
    I     Atom           X                Y                Z
 ----------------------------------------------------------------
    1      S       0.2510536739     0.0145244188     0.4721216466
    2      O       1.0364186198    -0.8568873432    -0.4652023964
    3      O       0.1086980876     1.4273307519    -0.0462438705
    4      O      -1.4588430687    -0.5657338764     0.2597386306
    5      H      -1.7676591478    -0.0203249227    -0.4786746510
 ----------------------------------------------------------------
 Molecular Point Group                 C1    NOp =  1
 Largest Abelian Subgroup              C1    NOp =  1
 Nuclear Repulsion Energy =   178.2983778642 hartrees
 There are       21 alpha and       21 beta electrons
 Applying Cartesian multipole field
    Component          Value
    ---------          -----
     (2,0,0)        1.00000E-11
     (0,2,0)        2.00000E-11
     (0,0,2)       -3.00000E-11
 Nucleus-field energy     =     0.0000000022 hartrees
 Requested basis set is 6-311++G(d,p)
 There are 36 shells and 103 basis functions
 A cutoff of  1.0D-11 yielded    644 shell pairs
 There are      5399 function pairs (      5841 Cartesian)
 Smallest overlap matrix eigenvalue = 1.79E-03
 Guess MOs from SCF MO coefficient file
 Reading MOs from coefficient file
 Reading MOs from coefficient file
 A restricted hybrid HF-DFT SCF calculation will be
 performed using Pulay DIIS extrapolation
 Exchange:     0.2000 Hartree-Fock + 0.0800 Slater + 0.7200 B88
 Correlation:  0.1900 VWN1RPA + 0.8100 LYP
 Using SG-1 standard quadrature grid
 SCF converges when DIIS error is below 1.0E-08
 Geometry optimization detected.  Setting ReadMinima to 0
 Setting SaveMinima to 0
 ---------------------------------------
  Cycle       Energy         DIIS Error
 ---------------------------------------
    1    -624.5903213262      3.40E-04
    2    -624.5902961643      4.60E-05
    3    -624.5902946999      6.10E-05
    4    -624.5902978534      2.46E-05
    5    -624.5902983723      7.93E-06
    6    -624.5902984294      2.00E-06
    7    -624.5902984317      1.22E-06
    8    -624.5902984335      1.79E-07
    9    -624.5902984337      3.86E-08
   10    -624.5902984338      1.13E-08
   11    -624.5902984337      1.57E-09 Convergence criterion met
 ---------------------------------------
 SCF time:  CPU 10.86 s  wall 10.87 s
 SCF   energy in the final basis set = -624.5902984337
 Total energy in the final basis set = -624.5902984337

 --------------------------------------------------------------

                    Orbital Energies (a.u.)
 --------------------------------------------------------------

 Alpha MOs
 -- Occupied --
-88.806 -18.940 -18.909 -18.909  -7.874  -5.838  -5.836  -5.830
 -0.887  -0.793  -0.776  -0.431  -0.302  -0.260  -0.247  -0.218
 -0.147  -0.125  -0.106  -0.088  -0.059
 -- Virtual --
  0.137   0.163   0.180   0.187   0.201   0.220   0.273   0.285
  0.304   0.329   0.335   0.348   0.372   0.388   0.397   0.406
  0.414   0.424   0.439   0.470   0.495   0.509   0.532   0.568
  0.698   0.862   0.879   0.900   1.030   1.153   1.185   1.217
  1.241   1.254   1.266   1.303   1.309   1.314   1.358   1.371
  1.560   1.589   1.729   1.760   1.808   1.891   1.917   1.984
  2.223   2.698   2.995   3.023   3.028   3.033   3.049   3.074
  3.112   3.154   3.274   3.300   3.319   3.355   3.591   3.740
  4.012   5.118   5.137   5.155   5.205   5.217   5.222   5.299
  5.395   5.664   8.208  17.464  17.483  17.550  50.047  50.052
 50.080 189.311
 --------------------------------------------------------------

          Ground-State Mulliken Net Atomic Charges

     Atom                 Charge (a.u.)
  ----------------------------------------
      1 S                     0.462464
      2 O                    -0.565231
      3 O                    -0.597893
      4 O                    -0.503889
      5 H                     0.204549
  ----------------------------------------
  Sum of atomic charges =    -1.000000

 -----------------------------------------------------------------
                    Cartesian Multipole Moments
 -----------------------------------------------------------------
    Charge (ESU x 10^10)
                -4.8032
    Dipole Moment (Debye)
         X      -0.7773      Y       0.1479      Z       0.3087
       Tot       0.8493
    Quadrupole Moments (Debye-Ang)
        XX     -38.0638     XY      -0.5180     YY     -42.6713
        XZ       4.5251     YZ      -0.5402     ZZ     -34.0854
    Octopole Moments (Debye-Ang^2)
       XXX       1.0320    XXY       8.0944    XYY      -0.8300
       YYY      -7.8274    XXZ      -7.3789    XYZ      -1.7038
       YYZ      -2.2540    XZZ      -1.5225    YZZ       0.5087
       ZZZ     -13.7285
    Hexadecapole Moments (Debye-Ang^3)
      XXXX    -187.3034   XXXY      -6.3122   XXYY     -63.3289
      XYYY      -2.9662   YYYY    -176.9849   XXXZ      22.5559
      XXYZ      -1.0469   XYYZ       4.7646   YYYZ      -4.8870
      XXZZ     -42.6758   XYZZ      -0.2593   YYZZ     -39.0627
      XZZZ      11.0473   YZZZ      -3.5627   ZZZZ     -75.3471
 -----------------------------------------------------------------
 Calculating analytic gradient of the SCF energy
 Gradient of SCF Energy
            1           2           3           4           5
    1  -0.0000664   0.0000586   0.0000125  -0.0000292   0.0000245
    2   0.0001695   0.0000114  -0.0001221  -0.0000665   0.0000078
    3   0.0000676  -0.0000885   0.0000473  -0.0000283   0.0000018
 Max gradient component =       1.695E-04
 RMS gradient           =       6.984E-05
 Gradient time:  CPU 3.45 s  wall 3.45 s
 Geometry Optimization Parameters
   NAtoms,    NIC,     NZ,  NCons,   NDum,   NFix, NCnnct, MaxDiis
        5      20       0       0       0       0       0       0

 Cartesian Hessian Update
 Hessian Updated using BFGS Update


** GEOMETRY OPTIMIZATION IN DELOCALIZED INTERNAL COORDINATES **
   Searching for a Minimum

   Optimization Cycle:  15

                       Coordinates (Angstroms)
     ATOM                X               Y               Z
      1  S         0.2510536739    0.0145244188    0.4721216466
      2  O         1.0364186198   -0.8568873432   -0.4652023964
      3  O         0.1086980876    1.4273307519   -0.0462438705
      4  O        -1.4588430687   -0.5657338764    0.2597386306
      5  H        -1.7676591478   -0.0203249227   -0.4786746510
   Point Group: c1    Number of degrees of freedom:     9


   Energy is   -624.590298434

 Hessian Updated using BFGS Update

  9 Hessian modes will be used to form the next step
  Hessian Eigenvalues:
     0.000911    0.080904    0.124168    0.253464    0.282006    0.499207
     0.531112    0.544554    0.559360

 Minimum Search - Taking Simple RFO Step
 Searching for Lamda that Minimizes Along All modes
 Value Taken    Lamda =   0.00000000
 Step Taken.  Stepsize is  0.017228

                             Maximum     Tolerance    Cnvgd?
         Gradient           0.000146      0.000300     YES
         Displacement       0.012622      0.001200      NO
         Energy change     -0.000001      0.000001      NO


 New Cartesian Coordinates Obtained by Inverse Iteration

 Displacement from previous Coordinates is:  0.016075
 ----------------------------------------------------------------
             Standard Nuclear Orientation (Angstroms)
    I     Atom           X                Y                Z
 ----------------------------------------------------------------
    1      S       0.2511644991     0.0149973026     0.4724037870
    2      O       1.0339252783    -0.8565998218    -0.4669990895
    3      O       0.1105700600     1.4286862224    -0.0441100386
    4      O      -1.4594745021    -0.5630140429     0.2625872566
    5      H      -1.7665171705    -0.0251606319    -0.4821425562
 ----------------------------------------------------------------
 Molecular Point Group                 C1    NOp =  1
 Largest Abelian Subgroup              C1    NOp =  1
 Nuclear Repulsion Energy =   178.2977676461 hartrees
 There are       21 alpha and       21 beta electrons
 Applying Cartesian multipole field
    Component          Value
    ---------          -----
     (2,0,0)        1.00000E-11
     (0,2,0)        2.00000E-11
     (0,0,2)       -3.00000E-11
 Nucleus-field energy     =     0.0000000022 hartrees
 Requested basis set is 6-311++G(d,p)
 There are 36 shells and 103 basis functions
 A cutoff of  1.0D-11 yielded    644 shell pairs
 There are      5399 function pairs (      5841 Cartesian)
 Smallest overlap matrix eigenvalue = 1.81E-03
 Guess MOs from SCF MO coefficient file
 Reading MOs from coefficient file
 Reading MOs from coefficient file
 A restricted hybrid HF-DFT SCF calculation will be
 performed using Pulay DIIS extrapolation
 Exchange:     0.2000 Hartree-Fock + 0.0800 Slater + 0.7200 B88
 Correlation:  0.1900 VWN1RPA + 0.8100 LYP
 Using SG-1 standard quadrature grid
 SCF converges when DIIS error is below 1.0E-08
 Geometry optimization detected.  Setting ReadMinima to 0
 Setting SaveMinima to 0
 ---------------------------------------
  Cycle       Energy         DIIS Error
 ---------------------------------------
    1    -624.5903548861      1.74E-04
    2    -624.5902980719      2.30E-05
    3    -624.5902979248      2.64E-05
    4    -624.5902984516      1.35E-05
    5    -624.5902986196      2.90E-06
    6    -624.5902986263      1.00E-06
    7    -624.5902986276      1.15E-07
    8    -624.5902986278      1.07E-07
    9    -624.5902986279      2.25E-08
   10    -624.5902986280      4.70E-09 Convergence criterion met
 ---------------------------------------
 SCF time:  CPU 9.85 s  wall 9.89 s
 SCF   energy in the final basis set = -624.5902986280
 Total energy in the final basis set = -624.5902986280

 --------------------------------------------------------------

                    Orbital Energies (a.u.)
 --------------------------------------------------------------

 Alpha MOs
 -- Occupied --
-88.806 -18.940 -18.909 -18.909  -7.874  -5.838  -5.836  -5.830
 -0.887  -0.794  -0.776  -0.431  -0.302  -0.260  -0.247  -0.218
 -0.147  -0.126  -0.106  -0.087  -0.059
 -- Virtual --
  0.137   0.163   0.180   0.187   0.201   0.220   0.273   0.285
  0.304   0.330   0.336   0.348   0.372   0.388   0.397   0.406
  0.414   0.424   0.439   0.470   0.495   0.509   0.532   0.567
  0.697   0.862   0.879   0.900   1.030   1.153   1.185   1.218
  1.241   1.254   1.266   1.303   1.309   1.314   1.359   1.371
  1.560   1.588   1.729   1.761   1.808   1.891   1.919   1.984
  2.223   2.697   2.995   3.023   3.028   3.033   3.049   3.074
  3.113   3.154   3.273   3.300   3.319   3.354   3.591   3.740
  4.012   5.118   5.136   5.155   5.205   5.217   5.223   5.299
  5.395   5.664   8.208  17.464  17.483  17.550  50.047  50.052
 50.080 189.311
 --------------------------------------------------------------

          Ground-State Mulliken Net Atomic Charges

     Atom                 Charge (a.u.)
  ----------------------------------------
      1 S                     0.462524
      2 O                    -0.566094
      3 O                    -0.597537
      4 O                    -0.502883
      5 H                     0.203990
  ----------------------------------------
  Sum of atomic charges =    -1.000000

 -----------------------------------------------------------------
                    Cartesian Multipole Moments
 -----------------------------------------------------------------
    Charge (ESU x 10^10)
                -4.8032
    Dipole Moment (Debye)
         X      -0.7739      Y       0.1304      Z       0.2956
       Tot       0.8386
    Quadrupole Moments (Debye-Ang)
        XX     -38.0630     XY      -0.5029     YY     -42.6762
        XZ       4.5505     YZ      -0.5439     ZZ     -34.0829
    Octopole Moments (Debye-Ang^2)
       XXX       1.1149    XXY       7.9918    XYY      -0.8458
       YYY      -7.9442    XXZ      -7.4405    XYZ      -1.7199
       YYZ      -2.2920    XZZ      -1.5354    YZZ       0.4814
       ZZZ     -13.7858
    Hexadecapole Moments (Debye-Ang^3)
      XXXX    -187.2353   XXXY      -6.2891   XXYY     -63.2827
      XYYY      -3.0330   YYYY    -177.0528   XXXZ      22.6944
      XXYZ      -1.0528   XYYZ       4.7974   YYYZ      -4.9743
      XXZZ     -42.6635   XYZZ      -0.2641   YYZZ     -39.0933
      XZZZ      11.1272   YZZZ      -3.6443   ZZZZ     -75.4778
 -----------------------------------------------------------------
 Calculating analytic gradient of the SCF energy
 Gradient of SCF Energy
            1           2           3           4           5
    1  -0.0000173   0.0000422  -0.0000217  -0.0000001  -0.0000031
    2   0.0000310   0.0000152  -0.0000165  -0.0000254  -0.0000043
    3   0.0000041  -0.0000309   0.0000529  -0.0000111  -0.0000149
 Max gradient component =       5.288E-05
 RMS gradient           =       2.423E-05
 Gradient time:  CPU 3.47 s  wall 3.47 s
 Geometry Optimization Parameters
   NAtoms,    NIC,     NZ,  NCons,   NDum,   NFix, NCnnct, MaxDiis
        5      20       0       0       0       0       0       0

 Cartesian Hessian Update
 Hessian Updated using BFGS Update


** GEOMETRY OPTIMIZATION IN DELOCALIZED INTERNAL COORDINATES **
   Searching for a Minimum

   Optimization Cycle:  16

                       Coordinates (Angstroms)
     ATOM                X               Y               Z
      1  S         0.2511644991    0.0149973026    0.4724037870
      2  O         1.0339252783   -0.8565998218   -0.4669990895
      3  O         0.1105700600    1.4286862224   -0.0441100386
      4  O        -1.4594745021   -0.5630140429    0.2625872566
      5  H        -1.7665171705   -0.0251606319   -0.4821425562
   Point Group: c1    Number of degrees of freedom:     9


   Energy is   -624.590298628

 Hessian Updated using BFGS Update

  9 Hessian modes will be used to form the next step
  Hessian Eigenvalues:
     0.000856    0.080037    0.124715    0.258583    0.285155    0.494615
     0.533117    0.536689    0.549384

 Minimum Search - Taking Simple RFO Step
 Searching for Lamda that Minimizes Along All modes
 Value Taken    Lamda =   0.00000000
 Step Taken.  Stepsize is  0.001604

                             Maximum     Tolerance    Cnvgd?
         Gradient           0.000038      0.000300     YES
         Displacement       0.001179      0.001200     YES
         Energy change     -0.000000      0.000001     YES


                       Distance Matrix (Angstroms)
             S (  1)   O (  2)   O (  3)   O (  4)
   O (  2)  1.501624
   O (  3)  1.511645  2.500790
   O (  4)  1.817802  2.614485  2.554598
   H (  5)  2.232445  2.921301  2.414332  0.968599

 Final energy is   -624.59029862797593     


 ******************************
 **  OPTIMIZATION CONVERGED  **
 ******************************

                       Coordinates (Angstroms)
     ATOM                X               Y               Z
      1  S         0.2511644991    0.0149973026    0.4724037870
      2  O         1.0339252783   -0.8565998218   -0.4669990895
      3  O         0.1105700600    1.4286862224   -0.0441100386
      4  O        -1.4594745021   -0.5630140429    0.2625872566
      5  H        -1.7665171705   -0.0251606319   -0.4821425562

Z-matrix Print:
$molecule
-1 1
S 
O  1 1.501624
O  1 1.511645 2 112.181886
O  1 1.817802 2 103.519439 3 106.696402 0
H  4 0.968599 1 102.150940 2 -87.427999 0
$end


 --------------------------------------------------------------

                    Orbital Energies (a.u.)
 --------------------------------------------------------------

 Alpha MOs
 -- Occupied --
-88.806 -18.940 -18.909 -18.909  -7.874  -5.838  -5.836  -5.830
 -0.887  -0.794  -0.776  -0.431  -0.302  -0.260  -0.247  -0.218
 -0.147  -0.126  -0.106  -0.087  -0.059
 -- Virtual --
  0.137   0.163   0.180   0.187   0.201   0.220   0.273   0.285
  0.304   0.330   0.336   0.348   0.372   0.388   0.397   0.406
  0.414   0.424   0.439   0.470   0.495   0.509   0.532   0.567
  0.697   0.862   0.879   0.900   1.030   1.153   1.185   1.218
  1.241   1.254   1.266   1.303   1.309   1.314   1.359   1.371
  1.560   1.588   1.729   1.761   1.808   1.891   1.919   1.984
  2.223   2.697   2.995   3.023   3.028   3.033   3.049   3.074
  3.113   3.154   3.273   3.300   3.319   3.354   3.591   3.740
  4.012   5.118   5.136   5.155   5.205   5.217   5.223   5.299
  5.395   5.664   8.208  17.464  17.483  17.550  50.047  50.052
 50.080 189.311
 --------------------------------------------------------------

          Ground-State Mulliken Net Atomic Charges

     Atom                 Charge (a.u.)
  ----------------------------------------
      1 S                     0.462524
      2 O                    -0.566094
      3 O                    -0.597537
      4 O                    -0.502883
      5 H                     0.203990
  ----------------------------------------
  Sum of atomic charges =    -1.000000

 -----------------------------------------------------------------
                    Cartesian Multipole Moments
 -----------------------------------------------------------------
    Charge (ESU x 10^10)
                -4.8032
    Dipole Moment (Debye)
         X      -0.7739      Y       0.1304      Z       0.2956
       Tot       0.8386
    Quadrupole Moments (Debye-Ang)
        XX     -38.0630     XY      -0.5029     YY     -42.6762
        XZ       4.5505     YZ      -0.5439     ZZ     -34.0829
    Octopole Moments (Debye-Ang^2)
       XXX       1.1149    XXY       7.9918    XYY      -0.8458
       YYY      -7.9442    XXZ      -7.4405    XYZ      -1.7199
       YYZ      -2.2920    XZZ      -1.5354    YZZ       0.4814
       ZZZ     -13.7858
    Hexadecapole Moments (Debye-Ang^3)
      XXXX    -187.2353   XXXY      -6.2891   XXYY     -63.2827
      XYYY      -3.0330   YYYY    -177.0528   XXXZ      22.6944
      XXYZ      -1.0528   XYYZ       4.7974   YYYZ      -4.9743
      XXZZ     -42.6635   XYZZ      -0.2641   YYZZ     -39.0933
      XZZZ      11.1272   YZZZ      -3.6443   ZZZZ     -75.4778
 -----------------------------------------------------------------
Archival summary:
1\1\pikachu\OPT\ProcedureUnspecified\BasisUnspecified\131(1-,1)\taweetha\SunSep314:53:362017SunSep314:53:362017\0\\#,OPT,ProcedureUnspecified,BasisUnspecified,\\-1,1\S\O,1,1.50162\O,1,1.51164,2,112.182\O,1,1.8178,2,103.519,3,106.696,0\H,4,0.968599,1,102.151,2,-87.428,0\\\@

 Total job time:  250.02s(wall), 248.75s(cpu) 
 Sun Sep  3 14:53:36 2017

        *************************************************************
        *                                                           *
        *  Thank you very much for using Q-Chem.  Have a nice day.  *
        *                                                           *
        *************************************************************


 
User input: 2 of 3 
 
pikachu 127.0.1
Q-Chem Developer Version! Running on 127.0.1.*
                  Welcome to Q-Chem
     A Quantum Leap Into The Future Of Chemistry


 Q-Chem 4.4, Q-Chem, Inc., Pleasanton, CA (2016)

 Y. Shao,  Z. Gan,  E. Epifanovsky,  A. T. B. Gilbert,  M. Wormit,  
 J. Kussmann,  A. W. Lange,  A. Behn,  J. Deng,  X. Feng,  D. Ghosh,  
 M. Goldey,  P. R. Horn,  L. D. Jacobson,  I. Kaliman,  F. Rob,  
 R. Z. Khaliullin,  T. Kus,  A. Landau,  J. Liu,  E. I. Proynov,  Y. M. Rhee,  
 R. M. Richard,  M. A. Rohrdanz,  R. P. Steele,  E. J. Sundstrom,  
 H. L. Woodcock III,  P. M. Zimmerman,  D. Zuev,  B. Albrecht,  E. Alguire,  
 B. Austin,  S. A. Baeppler,  G. J. O. Beran,  Y. A. Bernard,  
 E. J. Berquist,  K. Brandhorst,  K. B. Bravaya,  S. T. Brown,  D. Casanova,  
 C.-M. Chang,  Y. Chen,  S. H. Chien,  K. D. Closser,  M. P. Coons,  
 D. L. Crittenden,  S. Dasgupta,  M. Diedenhofen,  R. A. DiStasio Jr.,  
 H. Do,  A. D. Dutoi,  R. G. Edgar,  P.-T. Fang,  S. Fatehi,  Q. Feng,  
 L. Fusti-Molnar,  A. Ghysels,  A. Golubeva-Zadorozhnaya,  J. Gomes,  
 A. Gunina,  M. W. D. Hanson-Heine,  P. H. P. Harbach,  A. W. Hauser,  
 J. E. Herr,  E. G. Hohenstein,  Z. C. Holden,  K. Hui,  T.-C. Jagau,  H. Ji,  
 B. Kaduk,  K. Khistyaev,  Jaehoon Kim,  Jihan Kim,  R. A. King,  
 P. Klunzinger,  K. Koh,  D. Kosenkov,  T. Kowalczyk,  C. M. Krauter,  
 A. Kunitsa,  K. U. Lao,  A. Laurent,  K. V. Lawler,  J. Lee,  D. Lefrancois,  
 S. Lehtola,  S. V. Levchenko,  C. Y. Lin,  Y.-S. Lin,  F. Liu,  E. Livshits,  
 R. C. Lochan,  A. Luenser,  P. Manohar,  S. F. Manzer,  S.-P. Mao,  Y. Mao,  
 N. Mardirossian,  A. V. Marenich,  L. A. Martinez-Martinez,  S. A. Maurer,  
 N. J. Mayhall,  J.-M. Mewes,  A. F. Morrison,  K. Nanda,  T. S. Nguyen-Beck,  
 C. M. Oana,  R. Olivares-Amaya,  D. P. O'Neill,  J. A. Parkhill,  
 T. M. Perrine,  R. Peverati,  P. A. Pieniazek,  F. Plasser,  A. Prociuk,  
 D. R. Rehn,  E. Rosta,  N. J. Russ,  N. Sergueev,  S. M. Sharada,  
 S. Sharma,  D. W. Small,  A. Sodt,  T. Stauch,  T. Stein,  D. Stuck,  
 Y.-C. Su,  A. J. W. Thom,  T. Tsuchimochi,  L. Vogt,  O. Vydrov,  T. Wang,  
 M. A. Watson,  J. Wenzel,  A. White,  C. F. Williams,  V. Vanovschi,  
 K. Yao,  S. Yeganeh,  S. R. Yost,  Z.-Q. You,  I. Y. Zhang,  X. Zhang,  
 Y. Zhao,  B. R. Brooks,  G. K. L. Chan,  D. M. Chipman,  C. J. Cramer,  
 W. A. Goddard III,  M. S. Gordon,  W. J. Hehre,  A. Klamt,  
 H. F. Schaefer III,  M. W. Schmidt,  C. D. Sherrill,  D. G. Truhlar,  
 A. Warshel,  X. Xu,  A. Aspuru-Guzik,  R. Baer,  A. T. Bell,  N. A. Besley,  
 J.-D. Chai,  A. Dreuw,  B. D. Dunietz,  T. R. Furlani,  S. R. Gwaltney,  
 C.-P. Hsu,  Y. Jung,  J. Kong,  D. S. Lambrecht,  W. Liang,  C. Ochsenfeld,  
 V. A. Rassolov,  L. V. Slipchenko,  J. E. Subotnik,  T. Van Voorhis,  
 J. M. Herbert,  A. I. Krylov,  P. M. W. Gill,  M. Head-Gordon

 Contributors to earlier versions of Q-Chem not listed above: 
 R. D. Adamson,  J. Baker,  E. F. C. Byrd,  A. K. Chakraborty,  C.-L. Cheng,  
 H. Dachsel,  R. J. Doerksen,  G. Hawkins,  A. Heyden,  S. Hirata,  
 G. Kedziora,  F. J. Keil,  C. Kelley,  P. P. Korambath,  W. Kurlancheek,  
 A. M. Lee,  M. S. Lee,  D. Liotard,  I. Lotan,  P. E. Maslen,  N. Nair,  
 D. Neuhauser,  R. Olson,  B. Peters,  J. Ritchie,  N. E. Schultz,  
 N. Shenvi,  A. C. Simmonett,  K. S. Thanthiriwatte,  Q. Wu,  W. Zhang

 Please cite Q-Chem as follows:
 Y. Shao et al., Mol. Phys. 113, 184-215 (2015)
 DOI: 10.1080/00268976.2014.952696

 Q-Chem 4.4.2 for Intel X86 EM64T Linux

 Parts of Q-Chem use Armadillo 5.200.1 (Boston Tea Smuggler).
 http://arma.sourceforge.net/

 Q-Chem begins on Sun Sep  3 14:53:36 2017  


Host: 0

     Scratch files written to /scratch/taweetham/qchem25461//
The previous job contains 0 fragments, simply inherited here

Checking the input file for inconsistencies... 	...done.

--------------------------------------------------------------
User input:
--------------------------------------------------------------

$molecule
read
$end

$rem
   BASIS  =  6-311++G**
   JOB_TYPE  =  frequency
   METHOD  =  B3LYP
   SCF_GUESS = read
$end

--------------------------------------------------------------
 ----------------------------------------------------------------
             Standard Nuclear Orientation (Angstroms)
    I     Atom           X                Y                Z
 ----------------------------------------------------------------
    1      S       0.1991523694     0.0208460246     0.3843028679
    2      O       1.0276384579    -1.0050640959    -0.3340236420
    3      O       0.2854470904     1.3821202452    -0.2672762968
    4      O      -1.5067925490    -0.4260520332    -0.0566505832
    5      H      -1.6367819045     0.0584306776    -0.8852417105
 ----------------------------------------------------------------
 Molecular Point Group                 C1    NOp =  1
 Largest Abelian Subgroup              C1    NOp =  1
 Nuclear Repulsion Energy =   178.2977676461 hartrees
 There are       21 alpha and       21 beta electrons
 Requested basis set is 6-311++G(d,p)
 There are 36 shells and 103 basis functions

 Total QAlloc Memory Limit   2000 MB
 Mega-Array Size        61 MB
 MEM_STATIC part        62 MB

                       Distance Matrix (Angstroms)
             S (  1)   O (  2)   O (  3)   O (  4)
   O (  2)  1.501624
   O (  3)  1.511645  2.500790
   O (  4)  1.817802  2.614485  2.554598
   H (  5)  2.232445  2.921301  2.414332  0.968599

 A cutoff of  1.0D-11 yielded    644 shell pairs
 There are      5399 function pairs (      5841 Cartesian)

 -------------------------------------------------------
 OpenMP Integral Computing Module                       
 Release: version 1.0, May 2013, Q-Chem Inc. Pittsburgh 
 -------------------------------------------------------
 Integral Job Info:
 Integral job number is                      11
 Integral operator is                         1
 short-range coefficients                     0
 long-range coefficients              100000000
 Omega coefficients                           0
 if combine SR and LR in K                    0
 Integral screening is                        0
 Integral computing path is                   2
 max size of driver memory is            800000
 size of driver memory is                593474
 size of scratch memory is              4103008
 max col of scratch BK array               1296
 max len of scratch array in speh3          155
 max len of scratch index in speh4           18
 max int batch size is                      520
 min int batch size is                       52
 fixed nKL is                                52
 max L of basis functions is                  2
 order of int derivative is                   0
 number of shells is                         36
 number of basis is                         107
 number of cartesian basis is               107
 number of contracted shell pairs           644
 number of primitive shell pairs           1841
 maxK2 (contraction) of shell pair           36
 max number of K2 of shell pair               1
 max number of CS2 of shell pair             74
 max number of PS2 of shell pair            252
 mem total for path MDJ                   15182
 -------------------------------------------------------
 Smallest overlap matrix eigenvalue = 1.81E-03
 Guess MOs from SCF MO coefficient file
 Reading MOs from coefficient file
 Reading MOs from coefficient file
 A restricted hybrid HF-DFT SCF calculation will be
 performed using Pulay DIIS extrapolation
 Exchange:     0.2000 Hartree-Fock + 0.0800 Slater + 0.7200 B88
 Correlation:  0.1900 VWN1RPA + 0.8100 LYP
 Using SG-1 standard quadrature grid
 SCF converges when DIIS error is below 1.0E-08
 Inaccurate integrated density:
   Number of electrons =    42
   Numerical integral  =    41.900516067185
   Relative error      =    -0.2368665067 %
 ---------------------------------------
  Cycle       Energy         DIIS Error
 ---------------------------------------
    1    -624.5411617566      1.14E-02
    2    -624.5867308973      1.67E-03
    3    -624.5828919393      2.73E-03
    4    -624.5898448563      6.80E-04
    5    -624.5902710153      2.03E-04
    6    -624.5903003050      1.02E-04
    7    -624.5903093778      3.24E-05
    8    -624.5903100475      2.03E-05
    9    -624.5903104489      1.17E-06
   10    -624.5903104505      2.43E-07
   11    -624.5903104506      6.98E-08
   12    -624.5903104506      1.10E-08
   13    -624.5903104507      1.77E-09 Convergence criterion met
 ---------------------------------------
 SCF time:  CPU 13.24 s  wall 13.31 s
 SCF   energy in the final basis set = -624.5903104507
 Total energy in the final basis set = -624.5903104507

 --------------------------------------------------------------

                    Orbital Energies (a.u.)
 --------------------------------------------------------------

 Alpha MOs
 -- Occupied --
-88.806 -18.940 -18.909 -18.909  -7.874  -5.838  -5.836  -5.830
 -0.887  -0.794  -0.776  -0.431  -0.302  -0.260  -0.247  -0.218
 -0.147  -0.126  -0.106  -0.087  -0.059
 -- Virtual --
  0.137   0.163   0.181   0.187   0.201   0.220   0.273   0.285
  0.304   0.330   0.336   0.348   0.372   0.388   0.397   0.406
  0.414   0.424   0.439   0.470   0.495   0.509   0.532   0.567
  0.698   0.862   0.879   0.900   1.030   1.153   1.185   1.218
  1.241   1.254   1.266   1.303   1.309   1.314   1.359   1.371
  1.560   1.588   1.729   1.761   1.808   1.891   1.919   1.984
  2.223   2.697   2.995   3.023   3.028   3.033   3.049   3.074
  3.113   3.154   3.274   3.300   3.318   3.354   3.591   3.740
  4.012   5.118   5.137   5.155   5.205   5.217   5.223   5.299
  5.395   5.664   8.208  17.464  17.483  17.550  50.047  50.052
 50.080 189.311
 --------------------------------------------------------------

          Ground-State Mulliken Net Atomic Charges

     Atom                 Charge (a.u.)
  ----------------------------------------
      1 S                     0.462906
      2 O                    -0.566301
      3 O                    -0.597663
      4 O                    -0.502926
      5 H                     0.203985
  ----------------------------------------
  Sum of atomic charges =    -1.000000

 -----------------------------------------------------------------
                    Cartesian Multipole Moments
 -----------------------------------------------------------------
    Charge (ESU x 10^10)
                -4.8032
    Dipole Moment (Debye)
         X      -0.9146      Y       0.3216      Z       0.7282
       Tot       1.2125
    Quadrupole Moments (Debye-Ang)
        XX     -39.5435     XY      -0.3959     YY     -42.6674
        XZ       3.7838     YZ      -0.1773     ZZ     -32.7707
    Octopole Moments (Debye-Ang^2)
       XXX       3.8826    XXY       7.6015    XYY      -3.9256
       YYY      -5.3918    XXZ      -2.2202    XYZ       0.0501
       YYZ       3.4247    XZZ      -3.2172    YZZ       0.0747
       ZZZ      -2.6916
    Hexadecapole Moments (Debye-Ang^3)
      XXXX    -199.8351   XXXY      -3.3870   XXYY     -64.1957
      XYYY      -0.4889   YYYY    -176.9307   XXXZ      10.1228
      XXYZ      -1.5975   XYYZ       1.2018   YYYZ       0.5393
      XXZZ     -38.0824   XYZZ       0.1053   YYZZ     -38.2443
      XZZZ       3.4167   YZZZ      -0.0039   ZZZZ     -66.1088
 -----------------------------------------------------------------
 Calculating MO derivatives via CPSCF
   1         3          15      0.249362    0.074320
   2         3          15      0.028352    0.007896
   3         3          15      0.002517    0.000713
   4         3          15      0.000256    0.000076
   5        15           3      0.000012    0.000005
   6        18           0      0.000000    0.000000    Roots Converged
 Calculating analytic Hessian of the SCF energy
 Polarizability Matrix (a.u.)
            1           2           3
    1 -47.1910937   1.0935743  -1.8209948
    2   1.0935743 -44.1663548   0.2305521
    3  -1.8209948   0.2305521 -38.0510891

 Direct stationary perturbation theory relativistic correction:

 rels  =       0.685300845274
 relv  =      -2.559785907007
 rel2e =       0.650373218080
 E_rel =      -1.224111843652

 Hessian of the SCF Energy
            1           2           3           4           5           6
    1   0.2733105  -0.1276871  -0.0667827  -0.1559864   0.1313562   0.1118960
    2  -0.1276871   0.5718640  -0.0157558   0.1410917  -0.2222062  -0.1434207
    3  -0.0667827  -0.0157558   0.4357229   0.1001190  -0.1213112  -0.1899065
    4  -0.1559864   0.1410917   0.1001190   0.1672832  -0.1597469  -0.1108552
    5   0.1313562  -0.2222062  -0.1213112  -0.1597469   0.2453165   0.1306706
    6   0.1118960  -0.1434207  -0.1899065  -0.1108552   0.1306706   0.1343619
    7  -0.0589427  -0.0170769   0.0046760   0.0080702   0.0202946  -0.0079853
    8  -0.0102670  -0.3220915   0.1320243   0.0074274  -0.0298826   0.0085994
    9   0.0094427   0.1627684  -0.1630893  -0.0035623  -0.0154805   0.0339482
   10  -0.0431020  -0.0054036  -0.0025136  -0.0197756   0.0067131   0.0016132
   11   0.0136644  -0.0383170   0.0131669   0.0097583   0.0078928   0.0048095
   12  -0.0405935  -0.0061970  -0.0718757   0.0115432   0.0065008   0.0211666
   13  -0.0152794   0.0090760  -0.0354988   0.0004087   0.0013831   0.0053313
   14  -0.0070665   0.0107506  -0.0081242   0.0014696  -0.0011206  -0.0006588
   15  -0.0139625   0.0026051  -0.0108515   0.0027553  -0.0003797   0.0004298
            7           8           9          10          11          12
    1  -0.0589427  -0.0102670   0.0094427  -0.0431020   0.0136644  -0.0405935
    2  -0.0170769  -0.3220915   0.1627684  -0.0054036  -0.0383170  -0.0061970
    3   0.0046760   0.1320243  -0.1630893  -0.0025136   0.0131669  -0.0718757
    4   0.0080702   0.0074274  -0.0035623  -0.0197756   0.0097583   0.0115432
    5   0.0202946  -0.0298826  -0.0154805   0.0067131   0.0078928   0.0065008
    6  -0.0079853   0.0085994   0.0339482   0.0016132   0.0048095   0.0211666
    7   0.0496635   0.0225156  -0.0171779  -0.0050092  -0.0306286   0.0160878
    8   0.0225156   0.3669819  -0.1447735  -0.0208471  -0.0115281   0.0040049
    9  -0.0171779  -0.1447735   0.1090897   0.0043315  -0.0051536   0.0176742
   10  -0.0050092  -0.0208471   0.0043315   0.1010876  -0.0074340   0.0541148
   11  -0.0306286  -0.0115281  -0.0051536  -0.0074340   0.1790801  -0.2245141
   12   0.0160878   0.0040049   0.0176742   0.0541148  -0.2245141   0.3945784
   13   0.0062181   0.0011711   0.0069661  -0.0332008   0.0146399  -0.0411523
   14   0.0048953  -0.0034797   0.0026392   0.0269716  -0.1371277   0.2202053
   15   0.0043995   0.0001448   0.0023772  -0.0575459   0.2116913  -0.3615435
           13          14          15
    1  -0.0152794  -0.0070665  -0.0139625
    2   0.0090760   0.0107506   0.0026051
    3  -0.0354988  -0.0081242  -0.0108515
    4   0.0004087   0.0014696   0.0027553
    5   0.0013831  -0.0011206  -0.0003797
    6   0.0053313  -0.0006588   0.0004298
    7   0.0062181   0.0048953   0.0043995
    8   0.0011711  -0.0034797   0.0001448
    9   0.0069661   0.0026392   0.0023772
   10  -0.0332008   0.0269716  -0.0575459
   11   0.0146399  -0.1371277   0.2116913
   12  -0.0411523   0.2202053  -0.3615435
   13   0.0418534  -0.0262700   0.0643537
   14  -0.0262700   0.1309774  -0.2140615
   15   0.0643537  -0.2140615   0.3695879
 Gradient time:  CPU 92.78 s  wall 92.80 s
 **********************************************************************
 **                                                                  **
 **                       VIBRATIONAL ANALYSIS                       **
 **                       --------------------                       **
 **                                                                  **
 **        VIBRATIONAL FREQUENCIES (CM**-1) AND NORMAL MODES         **
 **     FORCE CONSTANTS (mDYN/ANGSTROM) AND REDUCED MASSES (AMU)     **
 **                  INFRARED INTENSITIES (KM/MOL)                   **
 **                                                                  **
 **********************************************************************


 Mode:                 1                      2                      3
 Frequency:       179.94                 347.01                 359.23
 Force Cnst:      0.0235                 0.7579                 0.3794
 Red. Mass:       1.2324                10.6821                 4.9897
 IR Active:          YES                    YES                    YES
 IR Intens:       53.150                 12.751                 37.392
 Raman Active:       YES                    YES                    YES
               X      Y      Z        X      Y      Z        X      Y      Z
 S          0.021 -0.023  0.001    0.004  0.077  0.062   -0.023 -0.112  0.018
 O          0.045 -0.013  0.034   -0.429 -0.209 -0.037    0.157  0.019 -0.016
 O         -0.079 -0.020 -0.029   -0.193  0.106  0.009   -0.252 -0.121 -0.039
 O          0.006  0.027 -0.038    0.578 -0.061 -0.098    0.101  0.348  0.047
 H         -0.230  0.839  0.478    0.575  0.180  0.040    0.640 -0.357 -0.459
 TransDip  -0.025  0.188  0.136   -0.111  0.009  0.028   -0.031 -0.189 -0.041

 Mode:                 4                      5                      6
 Frequency:       493.38                 542.73                 970.54
 Force Cnst:      1.7068                 1.8092                 1.4479
 Red. Mass:      11.9009                10.4249                 2.6089
 IR Active:          YES                    YES                    YES
 IR Intens:      146.405                175.208                 69.875
 Raman Active:       YES                    YES                    YES
               X      Y      Z        X      Y      Z        X      Y      Z
 S          0.327  0.076 -0.088    0.205  0.050  0.321   -0.057 -0.054  0.060
 O         -0.014 -0.389  0.133   -0.185  0.200 -0.208    0.079 -0.084 -0.061
 O         -0.331  0.238  0.175   -0.050 -0.254 -0.202    0.040  0.225 -0.099
 O         -0.315  0.027 -0.106   -0.218 -0.055 -0.217   -0.062 -0.051  0.035
 H          0.095 -0.445 -0.441    0.673  0.140 -0.238    0.899  0.299  0.078
 TransDip   0.379  0.044 -0.066    0.364  0.068  0.207   -0.069 -0.185  0.181

 Mode:                 7                      8                      9
 Frequency:      1060.46                1098.99                3751.18
 Force Cnst:      1.4445                 6.2912                 8.8386
 Red. Mass:       2.1801                 8.8409                 1.0661
 IR Active:          YES                    YES                    YES
 IR Intens:      127.870                371.222                  8.482
 Raman Active:       YES                    YES                    YES
               X      Y      Z        X      Y      Z        X      Y      Z
 S          0.030 -0.007 -0.115   -0.122  0.310  0.001   -0.000 -0.000 -0.000
 O         -0.090  0.114  0.107    0.228 -0.287 -0.192    0.000  0.000  0.000
 O          0.008 -0.079  0.069   -0.003 -0.307  0.157    0.000  0.000  0.000
 O         -0.036 -0.040  0.049   -0.024 -0.046  0.026   -0.008  0.032 -0.053
 H          0.918  0.295  0.084    0.678  0.343  0.136    0.143 -0.499  0.852
 TransDip   0.336 -0.022 -0.134   -0.176  0.590  0.045    0.025 -0.055  0.071

 STANDARD THERMODYNAMIC QUANTITIES AT   298.15 K  AND     1.00 ATM

   This Molecule has  0 Imaginary Frequencies
   Zero point vibrational energy:       12.585 kcal/mol

   Atom    1 Element S  Has Mass   31.97207
   Atom    2 Element O  Has Mass   15.99491
   Atom    3 Element O  Has Mass   15.99491
   Atom    4 Element O  Has Mass   15.99491
   Atom    5 Element H  Has Mass    1.00783
   Molecular Mass:    80.964630 amu
   Principal axes and moments of inertia in amu*Bohr^2:
                             1           2           3
    Eigenvalues --      207.37136   239.00165   386.10461
          X               0.99952    -0.01061     0.02910
          Y               0.01066     0.99994    -0.00132
          Z              -0.02908     0.00163     0.99958
   Rotational Symmetry Number is   1
   The Molecule is an Asymmetric Top
   Translational Enthalpy:        0.889 kcal/mol
   Rotational Enthalpy:           0.889 kcal/mol
   Vibrational Enthalpy:         13.732 kcal/mol
   gas constant (RT):             0.592 kcal/mol
   Translational Entropy:        39.088  cal/mol.K
   Rotational Entropy:           24.462  cal/mol.K
   Vibrational Entropy:           6.110  cal/mol.K

   Total Enthalpy:               16.102 kcal/mol
   Total Entropy:                69.661  cal/mol.K

 ======================================================================

 STANDARD THERMODYNAMIC QUANTITIES FOR ANHARMONIC VIBRATION -- TOSH

   Zero point vibrational energy: ************ kcal/mol

   Vibrational Enthalpy:       Infinity kcal/mol
   Vibrational Entropy:             NaN  cal/mol.K

   Total Enthalpy:             Infinity kcal/mol
   Total Entropy:                   NaN  cal/mol.K

 ======================================================================

 STANDARD THERMODYNAMIC QUANTITIES FOR ANHARMONIC VIBRATION -- VPT2

   Zero point vibrational energy: ************ kcal/mol

   Vibrational Enthalpy:       Infinity kcal/mol
   Vibrational Entropy:             NaN  cal/mol.K

   Total Enthalpy:             Infinity kcal/mol
   Total Entropy:                   NaN  cal/mol.K

 ======================================================================

Archival summary:
1\1\pikachu\FREQ\ProcedureUnspecified\BasisUnspecified\131(1-,1)\taweetha\SunSep314:55:232017SunSep314:55:232017\0\\#,FREQ,ProcedureUnspecified,BasisUnspecified,\\-1,1\S\O,1,1.50162\O,1,1.51164,2,112.182\O,1,1.8178,2,103.519,3,106.696,0\H,4,0.968599,1,102.151,2,-87.428,0\\\@

 Total job time:  106.25s(wall), 106.16s(cpu) 
 Sun Sep  3 14:55:23 2017

        *************************************************************
        *                                                           *
        *  Thank you very much for using Q-Chem.  Have a nice day.  *
        *                                                           *
        *************************************************************


 
User input: 3 of 3 
 
pikachu 127.0.1
Q-Chem Developer Version! Running on 127.0.1.*
                  Welcome to Q-Chem
     A Quantum Leap Into The Future Of Chemistry


 Q-Chem 4.4, Q-Chem, Inc., Pleasanton, CA (2016)

 Y. Shao,  Z. Gan,  E. Epifanovsky,  A. T. B. Gilbert,  M. Wormit,  
 J. Kussmann,  A. W. Lange,  A. Behn,  J. Deng,  X. Feng,  D. Ghosh,  
 M. Goldey,  P. R. Horn,  L. D. Jacobson,  I. Kaliman,  F. Rob,  
 R. Z. Khaliullin,  T. Kus,  A. Landau,  J. Liu,  E. I. Proynov,  Y. M. Rhee,  
 R. M. Richard,  M. A. Rohrdanz,  R. P. Steele,  E. J. Sundstrom,  
 H. L. Woodcock III,  P. M. Zimmerman,  D. Zuev,  B. Albrecht,  E. Alguire,  
 B. Austin,  S. A. Baeppler,  G. J. O. Beran,  Y. A. Bernard,  
 E. J. Berquist,  K. Brandhorst,  K. B. Bravaya,  S. T. Brown,  D. Casanova,  
 C.-M. Chang,  Y. Chen,  S. H. Chien,  K. D. Closser,  M. P. Coons,  
 D. L. Crittenden,  S. Dasgupta,  M. Diedenhofen,  R. A. DiStasio Jr.,  
 H. Do,  A. D. Dutoi,  R. G. Edgar,  P.-T. Fang,  S. Fatehi,  Q. Feng,  
 L. Fusti-Molnar,  A. Ghysels,  A. Golubeva-Zadorozhnaya,  J. Gomes,  
 A. Gunina,  M. W. D. Hanson-Heine,  P. H. P. Harbach,  A. W. Hauser,  
 J. E. Herr,  E. G. Hohenstein,  Z. C. Holden,  K. Hui,  T.-C. Jagau,  H. Ji,  
 B. Kaduk,  K. Khistyaev,  Jaehoon Kim,  Jihan Kim,  R. A. King,  
 P. Klunzinger,  K. Koh,  D. Kosenkov,  T. Kowalczyk,  C. M. Krauter,  
 A. Kunitsa,  K. U. Lao,  A. Laurent,  K. V. Lawler,  J. Lee,  D. Lefrancois,  
 S. Lehtola,  S. V. Levchenko,  C. Y. Lin,  Y.-S. Lin,  F. Liu,  E. Livshits,  
 R. C. Lochan,  A. Luenser,  P. Manohar,  S. F. Manzer,  S.-P. Mao,  Y. Mao,  
 N. Mardirossian,  A. V. Marenich,  L. A. Martinez-Martinez,  S. A. Maurer,  
 N. J. Mayhall,  J.-M. Mewes,  A. F. Morrison,  K. Nanda,  T. S. Nguyen-Beck,  
 C. M. Oana,  R. Olivares-Amaya,  D. P. O'Neill,  J. A. Parkhill,  
 T. M. Perrine,  R. Peverati,  P. A. Pieniazek,  F. Plasser,  A. Prociuk,  
 D. R. Rehn,  E. Rosta,  N. J. Russ,  N. Sergueev,  S. M. Sharada,  
 S. Sharma,  D. W. Small,  A. Sodt,  T. Stauch,  T. Stein,  D. Stuck,  
 Y.-C. Su,  A. J. W. Thom,  T. Tsuchimochi,  L. Vogt,  O. Vydrov,  T. Wang,  
 M. A. Watson,  J. Wenzel,  A. White,  C. F. Williams,  V. Vanovschi,  
 K. Yao,  S. Yeganeh,  S. R. Yost,  Z.-Q. You,  I. Y. Zhang,  X. Zhang,  
 Y. Zhao,  B. R. Brooks,  G. K. L. Chan,  D. M. Chipman,  C. J. Cramer,  
 W. A. Goddard III,  M. S. Gordon,  W. J. Hehre,  A. Klamt,  
 H. F. Schaefer III,  M. W. Schmidt,  C. D. Sherrill,  D. G. Truhlar,  
 A. Warshel,  X. Xu,  A. Aspuru-Guzik,  R. Baer,  A. T. Bell,  N. A. Besley,  
 J.-D. Chai,  A. Dreuw,  B. D. Dunietz,  T. R. Furlani,  S. R. Gwaltney,  
 C.-P. Hsu,  Y. Jung,  J. Kong,  D. S. Lambrecht,  W. Liang,  C. Ochsenfeld,  
 V. A. Rassolov,  L. V. Slipchenko,  J. E. Subotnik,  T. Van Voorhis,  
 J. M. Herbert,  A. I. Krylov,  P. M. W. Gill,  M. Head-Gordon

 Contributors to earlier versions of Q-Chem not listed above: 
 R. D. Adamson,  J. Baker,  E. F. C. Byrd,  A. K. Chakraborty,  C.-L. Cheng,  
 H. Dachsel,  R. J. Doerksen,  G. Hawkins,  A. Heyden,  S. Hirata,  
 G. Kedziora,  F. J. Keil,  C. Kelley,  P. P. Korambath,  W. Kurlancheek,  
 A. M. Lee,  M. S. Lee,  D. Liotard,  I. Lotan,  P. E. Maslen,  N. Nair,  
 D. Neuhauser,  R. Olson,  B. Peters,  J. Ritchie,  N. E. Schultz,  
 N. Shenvi,  A. C. Simmonett,  K. S. Thanthiriwatte,  Q. Wu,  W. Zhang

 Please cite Q-Chem as follows:
 Y. Shao et al., Mol. Phys. 113, 184-215 (2015)
 DOI: 10.1080/00268976.2014.952696

 Q-Chem 4.4.2 for Intel X86 EM64T Linux

 Parts of Q-Chem use Armadillo 5.200.1 (Boston Tea Smuggler).
 http://arma.sourceforge.net/

 Q-Chem begins on Sun Sep  3 14:55:23 2017  


Host: 0

     Scratch files written to /scratch/taweetham/qchem25461//
The previous job contains 0 fragments, simply inherited here

Checking the input file for inconsistencies... 	...done.

--------------------------------------------------------------
User input:
--------------------------------------------------------------

$molecule
read
$end

$rem
   BASIS  =  6-311++G**
   METHOD  =  B3LYP
   SCF_GUESS = read
   SOLVENT_METHOD = SMD
$end


--------------------------------------------------------------
 ----------------------------------------------------------------
             Standard Nuclear Orientation (Angstroms)
    I     Atom           X                Y                Z
 ----------------------------------------------------------------
    1      S       0.2511644991     0.0149973026     0.4724037870
    2      O       1.0339252783    -0.8565998218    -0.4669990895
    3      O       0.1105700600     1.4286862224    -0.0441100386
    4      O      -1.4594745021    -0.5630140429     0.2625872566
    5      H      -1.7665171705    -0.0251606319    -0.4821425562
 ----------------------------------------------------------------
 Nuclear Repulsion Energy =   178.2977676461 hartrees
 There are       21 alpha and       21 beta electrons
 Requested basis set is 6-311++G(d,p)
 There are 36 shells and 103 basis functions

 Total QAlloc Memory Limit   2000 MB
 Mega-Array Size        61 MB
 MEM_STATIC part        62 MB

                       Distance Matrix (Angstroms)
             S (  1)   O (  2)   O (  3)   O (  4)
   O (  2)  1.501624
   O (  3)  1.511645  2.500790
   O (  4)  1.817802  2.614485  2.554598
   H (  5)  2.232445  2.921301  2.414332  0.968599

 A cutoff of  1.0D-08 yielded    626 shell pairs
 There are      5293 function pairs (      5721 Cartesian)

 -------------------------------------------------------
 OpenMP Integral Computing Module                       
 Release: version 1.0, May 2013, Q-Chem Inc. Pittsburgh 
 -------------------------------------------------------
 Integral Job Info:
 Integral job number is                      11
 Integral operator is                         1
 short-range coefficients                     0
 long-range coefficients              100000000
 Omega coefficients                           0
 if combine SR and LR in K                    0
 Integral screening is                        0
 Integral computing path is                   2
 max size of driver memory is            800000
 size of driver memory is                593474
 size of scratch memory is              4103008
 max col of scratch BK array               1296
 max len of scratch array in speh3          155
 max len of scratch index in speh4           18
 max int batch size is                      520
 min int batch size is                       52
 fixed nKL is                                52
 max L of basis functions is                  2
 order of int derivative is                   0
 number of shells is                         36
 number of basis is                         107
 number of cartesian basis is               107
 number of contracted shell pairs           626
 number of primitive shell pairs           1732
 maxK2 (contraction) of shell pair           36
 max number of K2 of shell pair               1
 max number of CS2 of shell pair             79
 max number of PS2 of shell pair            204
 mem total for path MDJ                   15598
 -------------------------------------------------------
 Smallest overlap matrix eigenvalue = 1.81E-03

 Scale SEOQF with 1.000000e-01/1.000000e-01/1.000000e-01

 Standard Electronic Orientation quadrupole field applied
 Nucleus-field energy     =     0.0000000022 hartrees
 Guess MOs from SCF MO coefficient file
 Reading MOs from coefficient file
 Reading MOs from coefficient file
 A restricted hybrid HF-DFT SCF calculation will be
 performed using Pulay DIIS extrapolation
 Exchange:     0.2000 Hartree-Fock + 0.0800 Slater + 0.7200 B88
 Correlation:  0.1900 VWN1RPA + 0.8100 LYP
 Using SG-1 standard quadrature grid
 SCF converges when DIIS error is below 1.0E-05
 Inaccurate integrated density:
   Number of electrons =    42
   Numerical integral  =    41.890948674994
   Relative error      =    -0.2596460119 %
 ---------------------------------------
  Cycle       Energy         DIIS Error
 ---------------------------------------
    1    -624.5351624228      1.12E-02
    2    -624.5861840037      1.75E-03
    3    -624.5849945820      2.25E-03
    4    -624.5895932786      8.36E-04
    5    -624.5902614593      1.96E-04
    6    -624.5902914215      8.69E-05
    7    -624.5902978818      2.82E-05
    8    -624.5902984151      1.58E-05
    9    -624.5902988206      8.23E-07 Convergence criterion met
 ---------------------------------------
 SCF time:  CPU 8.09 s  wall 8.13 s

 Citation of the SMD model:
 Marenich, A.V.; Cramer, C.J.; Truhlar, D.G.
 J. Phys. Chem. B 2009, 113, 6378-6396.
 iSolventCode=           1
 Solvent: water                                                           

 vradii
            1           2           3           4           5
    1   2.4900000   1.5200000   1.5200000   1.5200000   1.2000000
Changing PCM_TESSEL_METHOD to VTN
Changing PCM_VDW_RADII to SMD_RADIUS
 Discretize the solute cavity surface with Lebedev spheres
	Using 302 Lebedev grid points for each H atom
	Using 302 Lebedev grid points for other atoms
	Atomic van der Waals radii will be scaled by 1.20
 Removing interior tesserae...
 Keep 627 surface tesserae and discard 883 interior tesserae
 Molecular Surface Area = 90.634 Angst**2
Using SCRF singleton
 A restricted hybrid HF-DFT SCF calculation will be
 performed using Pulay DIIS extrapolation
 Polarizable Continuum solvation model will be applied
 Exchange:     0.2000 Hartree-Fock + 0.0800 Slater + 0.7200 B88
 Correlation:  0.1900 VWN1RPA + 0.8100 LYP
 Using SG-1 standard quadrature grid
 SCF converges when DIIS error is below 1.0E-05

 Citation of the SMD model:
 Marenich, A.V.; Cramer, C.J.; Truhlar, D.G.
 J. Phys. Chem. B 2009, 113, 6378-6396.
 iSolventCode=           1
 Solvent: water                                                           

 vradii
            1           2           3           4           5
    1   2.4900000   1.5200000   1.5200000   1.5200000   1.2000000
 ---------------------------------------
  Cycle       Energy         DIIS Error
 ---------------------------------------
    1    -624.5902986069      2.86E-07
 Time req'd to invert C: 0.30 s (CPU) 0.30 s (wall)
    2    -624.6964908655      9.11E-04
    3    -624.6964911817      9.11E-04
    4    -624.6964911364      9.11E-04
    5    -624.6964914219      9.10E-04
    6    -624.6964905621      9.11E-04
    7    -624.6964917276      9.10E-04
    8    -624.6964921320      9.10E-04
    9    -624.6964928185      9.10E-04
   10    -624.6964937167      9.10E-04
   11    -624.6964941920      9.10E-04
   12    -624.6964943093      9.10E-04
   13    -624.6964944823      9.10E-04
   14    -624.6964945393      9.10E-04
   15    -624.6964944679      9.10E-04
   16    -624.6964920897      9.10E-04
   17    -624.6986927846      1.02E-03
   18    -624.6995755855      3.53E-04
   19    -624.6996735181      1.45E-04
   20    -624.6996880122      7.56E-05
   21    -624.6996932037      1.27E-05
   22    -624.6996934737      5.08E-06 Convergence criterion met
 ---------------------------------------
 SCF time:  CPU 17.33 s  wall 17.36 s
(0)  E-EN(g) gas-phase elect-nuc energy                 -624.590298607 a.u.
(3)  G-ENP(liq) elect-nuc-pol free energy of system     -624.699693474 a.u.
(4)  G-CDS(liq) cavity-dispersion-solvent structure 
     free energy                                                0.4170 kcal/mol
(6)  G-S(liq) free energy of system                     -624.699028954 a.u.
(9)  DeltaG-S(liq) free energy of  solvation
     (9) = (6) - (0)                                          -68.2293 kcal/mol
 SCF   energy in the final basis set = -624.6990289542
 Total energy in the final basis set = -624.6990289542

 --------------------------------------------------------------

                    Orbital Energies (a.u.)
 --------------------------------------------------------------

 Alpha MOs
 -- Occupied --
-88.995 -19.123 -19.102 -19.100  -8.063  -6.026  -6.025  -6.018
 -1.079  -0.979  -0.969  -0.620  -0.490  -0.450  -0.444  -0.408
 -0.339  -0.318  -0.301  -0.282  -0.248
 -- Virtual --
 -0.003   0.012   0.037   0.041   0.047   0.084   0.104   0.111
  0.152   0.166   0.170   0.180   0.199   0.225   0.237   0.241
  0.251   0.257   0.281   0.301   0.329   0.335   0.362   0.391
  0.542   0.679   0.692   0.714   0.846   0.960   1.000   1.035
  1.052   1.065   1.084   1.112   1.117   1.122   1.167   1.182
  1.390   1.414   1.538   1.572   1.626   1.706   1.732   1.799
  2.063   2.533   2.803   2.826   2.832   2.836   2.853   2.881
  2.920   2.960   3.079   3.119   3.134   3.166   3.396   3.543
  3.832   4.929   4.946   4.962   5.013   5.022   5.031   5.109
  5.200   5.484   8.020  17.276  17.294  17.361  49.860  49.860
 49.892 189.122
 --------------------------------------------------------------

          Ground-State Mulliken Net Atomic Charges

     Atom                 Charge (a.u.)
  ----------------------------------------
      1 S                     0.632418
      2 O                    -0.663604
      3 O                    -0.683728
      4 O                    -0.593980
      5 H                     0.308893
  ----------------------------------------
  Sum of atomic charges =    -1.000000

 -----------------------------------------------------------------
                    Cartesian Multipole Moments
 -----------------------------------------------------------------
    Charge (ESU x 10^10)
                -4.8032
    Dipole Moment (Debye)
         X      -1.3430      Y       0.1653      Z       0.6198
       Tot       1.4883
    Quadrupole Moments (Debye-Ang)
        XX     -37.0301     XY      -0.4714     YY     -43.1683
        XZ       5.3431     YZ      -0.6215     ZZ     -33.3001
    Octopole Moments (Debye-Ang^2)
       XXX      -1.9940    XXY       8.4407    XYY      -1.4014
       YYY      -8.5890    XXZ      -7.5796    XYZ      -2.0144
       YYZ      -1.6956    XZZ      -2.0087    YZZ       0.6240
       ZZZ     -12.3255
    Hexadecapole Moments (Debye-Ang^3)
      XXXX    -177.1094   XXXY      -5.8182   XXYY     -62.4178
      XYYY      -2.9483   YYYY    -177.7065   XXXZ      25.5316
      XXYZ      -1.1698   XYYZ       5.5423   YYYZ      -5.1095
      XXZZ     -40.5594   XYZZ      -0.2254   YYZZ     -38.1046
      XZZZ      12.7301   YZZZ      -3.8530   ZZZZ     -69.7299
 -----------------------------------------------------------------
Archival summary:
1\1\pikachu\SP\ProcedureUnspecified\BasisUnspecified\131(1-,1)\taweetha\SunSep314:55:482017SunSep314:55:482017\0\\#,ProcedureUnspecified,BasisUnspecified,\\-1,1\S\O,1,1.50162\O,1,1.51164,2,112.182\O,1,1.8178,2,103.519,3,106.696,0\H,4,0.968599,1,102.151,2,-87.428,0\\\@

 Total job time:  25.57s(wall), 25.50s(cpu) 
 Sun Sep  3 14:55:48 2017

        *************************************************************
        *                                                           *
        *  Thank you very much for using Q-Chem.  Have a nice day.  *
        *                                                           *
        *************************************************************
