# Supplementary material for: Correction to ‘A DFT investigation of the blue bottle experiment: E○half-cell analysis of autoxidation catalysed by redox indicators’
Source: R Soc Open Sci. 2017 Nov 8;4(11):171563. doi: 10.1098/rsos.171563 (PMC5717704; doi:10.1098/rsos.171563)
Supplement: All Q-Chem output files and optimised geometries [file rsos171563supp2.zip › B3LYP_6-311++Gdp_reducing_agents/HO4S-.out]

TWL01 127.0.1
Q-Chem Developer Version! Running on 127.0.1.*
                  Welcome to Q-Chem
     A Quantum Leap Into The Future Of Chemistry


 Q-Chem 4.4, Q-Chem, Inc., Pleasanton, CA (2016)

 Y. Shao,  Z. Gan,  E. Epifanovsky,  A. T. B. Gilbert,  M. Wormit,  
 J. Kussmann,  A. W. Lange,  A. Behn,  J. Deng,  X. Feng,  D. Ghosh,  
 M. Goldey,  P. R. Horn,  L. D. Jacobson,  I. Kaliman,  F. Rob,  
 R. Z. Khaliullin,  T. Kus,  A. Landau,  J. Liu,  E. I. Proynov,  Y. M. Rhee,  
 R. M. Richard,  M. A. Rohrdanz,  R. P. Steele,  E. J. Sundstrom,  
 H. L. Woodcock III,  P. M. Zimmerman,  D. Zuev,  B. Albrecht,  E. Alguire,  
 B. Austin,  S. A. Baeppler,  G. J. O. Beran,  Y. A. Bernard,  E. Berquist,  
 K. Brandhorst,  K. B. Bravaya,  S. T. Brown,  D. Casanova,  C.-M. Chang,  
 Y. Chen,  S. H. Chien,  K. D. Closser,  M. P. Coons,  D. L. Crittenden,  
 S. Dasgupta,  M. Diedenhofen,  R. A. DiStasio Jr.,  H. Do,  A. D. Dutoi,  
 R. G. Edgar,  P.-T. Fang,  S. Fatehi,  Q. Feng,  L. Fusti-Molnar,  
 A. Ghysels,  A. Golubeva-Zadorozhnaya,  J. Gomes,  A. Gunina,  
 M. W. D. Hanson-Heine,  P. H. P. Harbach,  A. W. Hauser,  J. E. Herr,  
 E. G. Hohenstein,  Z. C. Holden,  K. Hui,  T.-C. Jagau,  H. Ji,  B. Kaduk,  
 K. Khistyaev,  Jaehoon Kim,  Jihan Kim,  R. A. King,  P. Klunzinger,  
 K. Koh,  D. Kosenkov,  T. Kowalczyk,  C. M. Krauter,  A. Kunitsa,  
 K. U. Lao,  A. Laurent,  K. V. Lawler,  J. Lee,  D. Lefrancois,  S. Lehtola,  
 S. V. Levchenko,  C. Y. Lin,  Y.-S. Lin,  F. Liu,  E. Livshits,  
 R. C. Lochan,  A. Luenser,  P. Manohar,  S. F. Manzer,  S.-P. Mao,  Y. Mao,  
 N. Mardirossian,  A. V. Marenich,  L. A. Martinez-Martinez,  S. A. Maurer,  
 N. J. Mayhall,  J.-M. Mewes,  A. F. Morrison,  K. Nanda,  T. S. Nguyen-Beck,  
 C. M. Oana,  R. Olivares-Amaya,  D. P. O'Neill,  J. A. Parkhill,  
 T. M. Perrine,  R. Peverati,  P. A. Pieniazek,  F. Plasser,  A. Prociuk,  
 D. R. Rehn,  E. Rosta,  N. J. Russ,  N. Sergueev,  S. M. Sharada,  
 S. Sharma,  D. W. Small,  A. Sodt,  T. Stauch,  T. Stein,  D. Stuck,  
 Y.-C. Su,  A. J. W. Thom,  T. Tsuchimochi,  L. Vogt,  O. Vydrov,  T. Wang,  
 M. A. Watson,  J. Wenzel,  A. White,  C. F. Williams,  V. Vanovschi,  
 K. Yao,  S. Yeganeh,  S. R. Yost,  Z.-Q. You,  I. Y. Zhang,  X. Zhang,  
 Y. Zhao,  B. R. Brooks,  G. K. L. Chan,  D. M. Chipman,  C. J. Cramer,  
 W. A. Goddard III,  M. S. Gordon,  W. J. Hehre,  A. Klamt,  
 H. F. Schaefer III,  M. W. Schmidt,  C. D. Sherrill,  D. G. Truhlar,  
 A. Warshel,  X. Xu,  A. Aspuru-Guzik,  R. Baer,  A. T. Bell,  N. A. Besley,  
 J.-D. Chai,  A. Dreuw,  B. D. Dunietz,  T. R. Furlani,  S. R. Gwaltney,  
 C.-P. Hsu,  Y. Jung,  J. Kong,  D. S. Lambrecht,  W. Liang,  C. Ochsenfeld,  
 V. A. Rassolov,  L. V. Slipchenko,  J. E. Subotnik,  T. Van Voorhis,  
 J. M. Herbert,  A. I. Krylov,  P. M. W. Gill,  M. Head-Gordon

 Contributors to earlier versions of Q-Chem not listed above: 
 R. D. Adamson,  J. Baker,  E. F. C. Byrd,  A. K. Chakraborty,  C.-L. Cheng,  
 H. Dachsel,  R. J. Doerksen,  G. Hawkins,  A. Heyden,  S. Hirata,  
 G. Kedziora,  F. J. Keil,  C. Kelley,  P. P. Korambath,  W. Kurlancheek,  
 A. M. Lee,  M. S. Lee,  D. Liotard,  I. Lotan,  P. E. Maslen,  N. Nair,  
 D. Neuhauser,  R. Olson,  B. Peters,  J. Ritchie,  N. E. Schultz,  
 N. Shenvi,  A. C. Simmonett,  K. S. Thanthiriwatte,  Q. Wu,  W. Zhang

 Please cite Q-Chem as follows:
 Y. Shao et al., Mol. Phys. 113, 184-215 (2015)
 DOI: 10.1080/00268976.2014.952696

 Q-Chem 4.4.2 for Intel X86 EM64T Linux

 Parts of Q-Chem use Armadillo 5.200.1 (Boston Tea Smuggler).
 http://arma.sourceforge.net/

 Q-Chem begins on Tue Sep 12 13:32:35 2017  


Host: 0

     Scratch files written to /scratch/taweetham/qchem31404//
FILE_GEOM_ORG=        593

Checking the input file for inconsistencies... 	...done.

--------------------------------------------------------------
User input:
--------------------------------------------------------------
$molecule
-1 1
  S   -0.1357340   -0.0034528   -0.1141391
  O    0.6674338   -0.0048898   -1.3681109
  O   -0.8998624   -1.2397582    0.1450959
  O   -0.8812478    1.2437438    0.1497970
  O    1.1016728   -0.0189649    1.0732836
  H    1.9057312    0.0222757    0.5396410
$end

$rem
   JOB_TYPE = OPTIMIZATION
   BASIS  =  6-311++G**
   METHOD  =  B3LYP
   GEOM_OPT_DMAX = 3
   SYM_IGNORE = TRUE
   GEOM_OPT_TOL_GRADIENT 10000
   GEOM_OPT_TOL_ENERGY 10000
$end

--------------------------------------------------------------
 ----------------------------------------------------------------
             Standard Nuclear Orientation (Angstroms)
    I     Atom           X                Y                Z
 ----------------------------------------------------------------
    1      S      -0.1357340000    -0.0034528000    -0.1141391000
    2      O       0.6674338000    -0.0048898000    -1.3681109000
    3      O      -0.8998624000    -1.2397582000     0.1450959000
    4      O      -0.8812478000     1.2437438000     0.1497970000
    5      O       1.1016728000    -0.0189649000     1.0732836000
    6      H       1.9057312000     0.0222757000     0.5396410000
 ----------------------------------------------------------------
 Nuclear Repulsion Energy =   270.8579023536 hartrees
 There are       25 alpha and       25 beta electrons
 Requested basis set is 6-311++G(d,p)
 There are 42 shells and 125 basis functions

 Total QAlloc Memory Limit   2000 MB
 Mega-Array Size        61 MB
 MEM_STATIC part        62 MB
 A cutoff of  1.0D-11 yielded    869 shell pairs
 There are      7877 function pairs (      8542 Cartesian)

 -------------------------------------------------------
 OpenMP Integral Computing Module                       
 Release: version 1.0, May 2013, Q-Chem Inc. Pittsburgh 
 -------------------------------------------------------
 Integral Job Info:
 Integral job number is                      11
 Integral operator is                         1
 short-range coefficients                     0
 long-range coefficients              100000000
 Omega coefficients                           0
 if combine SR and LR in K                    0
 Integral screening is                        0
 Integral computing path is                   2
 max size of driver memory is            800000
 size of driver memory is                593474
 size of scratch memory is              4103008
 max col of scratch BK array               1296
 max len of scratch array in speh3          155
 max len of scratch index in speh4           18
 max int batch size is                      520
 min int batch size is                       52
 fixed nKL is                                52
 max L of basis functions is                  2
 order of int derivative is                   0
 number of shells is                         42
 number of basis is                         130
 number of cartesian basis is               130
 number of contracted shell pairs           869
 number of primitive shell pairs           2460
 maxK2 (contraction) of shell pair           36
 max number of K2 of shell pair               1
 max number of CS2 of shell pair             94
 max number of PS2 of shell pair            408
 mem total for path MDJ                   19752
 -------------------------------------------------------
 Smallest overlap matrix eigenvalue = 6.06E-04

 Scale SEOQF with 1.000000e-01/1.000000e-01/1.000000e-01

 Standard Electronic Orientation quadrupole field applied
 Nucleus-field energy     =     0.0000000001 hartrees
 Guess from superposition of atomic densities
 Warning:  Energy on first SCF cycle will be non-variational
 A restricted hybrid HF-DFT SCF calculation will be
 performed using Pulay DIIS extrapolation
 Exchange:     0.2000 Hartree-Fock + 0.0800 Slater + 0.7200 B88
 Correlation:  0.1900 VWN1RPA + 0.8100 LYP
 Using SG-1 standard quadrature grid
 SCF converges when DIIS error is below 1.0E-08
 Inaccurate integrated density:
   Number of electrons =    50
   Numerical integral  =    44.718072786209
   Relative error      =   -10.5638544276 %
 ---------------------------------------
  Cycle       Energy         DIIS Error
 ---------------------------------------
    1    -684.5507946363      8.29E-01
    2    -682.8288199611      1.10E-01
    3    -665.0542286041      9.79E-02
    4    -679.0515610365      8.94E-02
    5    -698.1474859374      3.34E-02
    6    -698.2282480951      3.28E-02
    7    -699.7165715911      9.28E-03
    8    -699.7875639244      5.82E-03
    9    -699.8342616384      1.09E-03
   10    -699.8342531359      1.13E-03
   11    -699.8359713500      2.79E-04
   12    -699.8360748474      4.03E-05
   13    -699.8360768261      1.28E-05
   14    -699.8360770486      1.55E-06
   15    -699.8360770521      3.73E-07
   16    -699.8360770527      6.85E-08
   17    -699.8360770526      1.05E-08
   18    -699.8360770531      1.94E-09 Convergence criterion met
 ---------------------------------------
 SCF time:  CPU 15.73 s  wall 15.79 s
 SCF   energy in the final basis set = -699.8360770531
 Total energy in the final basis set = -699.8360770531

 --------------------------------------------------------------

                    Orbital Energies (a.u.)
 --------------------------------------------------------------

 Alpha MOs
 -- Occupied --
-88.903 -18.983 -18.931 -18.929 -18.928  -7.959  -5.924  -5.921
 -5.921  -0.967  -0.847  -0.814  -0.813  -0.446  -0.351  -0.303
 -0.292  -0.267  -0.191  -0.170  -0.169  -0.163  -0.128  -0.113
 -0.091
 -- Virtual --
  0.121   0.177   0.193   0.194   0.214   0.231   0.271   0.283
  0.293   0.296   0.321   0.341   0.346   0.371   0.382   0.395
  0.398   0.409   0.412   0.438   0.439   0.442   0.452   0.470
  0.490   0.521   0.548   0.555   0.591   0.677   0.834   0.848
  0.994   1.127   1.132   1.144   1.167   1.215   1.251   1.275
  1.284   1.285   1.288   1.295   1.316   1.362   1.364   1.377
  1.553   1.597   1.706   1.721   1.760   1.887   1.934   1.975
  2.044   2.199   2.672   2.944   2.952   3.001   3.001   3.004
  3.018   3.024   3.041   3.066   3.154   3.177   3.256   3.292
  3.326   3.349   3.410   3.587   3.756   3.759   3.982   5.085
  5.118   5.150   5.163   5.184   5.187   5.199   5.213   5.295
  5.444   5.448   5.646   8.290  17.441  17.557  17.559  50.020
 50.033  50.041  50.102 189.363
 --------------------------------------------------------------

          Ground-State Mulliken Net Atomic Charges

     Atom                 Charge (a.u.)
  ----------------------------------------
      1 S                     0.399467
      2 O                    -0.476083
      3 O                    -0.373097
      4 O                    -0.368251
      5 O                    -0.429221
      6 H                     0.247185
  ----------------------------------------
  Sum of atomic charges =    -1.000000

 -----------------------------------------------------------------
                    Cartesian Multipole Moments
 -----------------------------------------------------------------
    Charge (ESU x 10^10)
                -4.8032
    Dipole Moment (Debye)
         X       2.4258      Y       0.0676      Z       0.5316
       Tot       2.4843
    Quadrupole Moments (Debye-Ang)
        XX     -39.3380     XY       0.1248     YY     -45.9805
        XZ       1.8085     YZ       0.0357     ZZ     -45.4310
    Octopole Moments (Debye-Ang^2)
       XXX      14.5810    XXY       0.5326    XYY       8.2440
       YYY       0.3710    XXZ       1.4669    XYZ       0.1258
       YYZ      -0.3141    XZZ      -7.1554    YZZ       0.2108
       ZZZ       7.3760
    Hexadecapole Moments (Debye-Ang^3)
      XXXX    -153.9966   XXXY       0.3641   XXYY     -61.7199
      XYYY      -0.0007   YYYY    -168.8101   XXXZ       3.0901
      XXYZ       0.2186   XYYZ      -0.0317   YYYZ       0.0884
      XXZZ     -60.3665   XYZZ       0.1335   YYZZ     -53.1296
      XZZZ      -1.8140   YZZZ       0.0777   ZZZZ    -171.6673
 -----------------------------------------------------------------
 Calculating analytic gradient of the SCF energy
 Gradient of SCF Energy
            1           2           3           4           5           6
    1   0.0032573   0.0024423  -0.0029200  -0.0028235  -0.0013358   0.0013797
    2   0.0000503  -0.0000296  -0.0031012   0.0030347   0.0000740  -0.0000281
    3   0.0019116  -0.0020476   0.0006275   0.0007265   0.0000553  -0.0012734
 Max gradient component =       3.257E-03
 RMS gradient           =       1.915E-03
 Gradient time:  CPU 3.24 s  wall 3.24 s
 Geometry Optimization Parameters
   NAtoms,    NIC,     NZ,  NCons,   NDum,   NFix, NCnnct, MaxDiis
        6      27       0       0       0       0       0       0


** GEOMETRY OPTIMIZATION IN DELOCALIZED INTERNAL COORDINATES **
   Searching for a Minimum

   Optimization Cycle:   1

                       Coordinates (Angstroms)
     ATOM                X               Y               Z
      1  S        -0.1357340000   -0.0034528000   -0.1141391000
      2  O         0.6674338000   -0.0048898000   -1.3681109000
      3  O        -0.8998624000   -1.2397582000    0.1450959000
      4  O        -0.8812478000    1.2437438000    0.1497970000
      5  O         1.1016728000   -0.0189649000    1.0732836000
      6  H         1.9057312000    0.0222757000    0.5396410000
   Point Group: c1    Number of degrees of freedom:    12


   Energy is   -699.836077053


 Attempting to Generate Delocalized Internal Coordinates

 12 Hessian modes will be used to form the next step
  Hessian Eigenvalues:
     0.003576    0.160000    0.170177    0.173792    0.250000    0.250000
     0.250000    0.341384    0.542211    0.803900    0.849013    0.850822

 Minimum Search - Taking Simple RFO Step
 Searching for Lamda that Minimizes Along All modes
 Value Taken    Lamda =  -0.00010973
 Calculated Step too Large.  Step scaled by  0.086572
 Step Taken.  Stepsize is  0.003000

                             Maximum     Tolerance    Cnvgd?
         Gradient           0.005350      0.010000     YES
         Displacement       0.002470      0.001200      NO
         Energy change     *********      0.000100      NO


 New Cartesian Coordinates Obtained by Inverse Iteration

 Displacement from previous Coordinates is:  0.003319
 ----------------------------------------------------------------
             Standard Nuclear Orientation (Angstroms)
    I     Atom           X                Y                Z
 ----------------------------------------------------------------
    1      S      -0.1357334996    -0.0035725180    -0.1143780764
    2      O       0.6666329058    -0.0050922413    -1.3686571519
    3      O      -0.8996201220    -1.2397161458     0.1450470327
    4      O      -0.8804463500     1.2437740257     0.1498673010
    5      O       1.1014927395    -0.0194741845     1.0733855782
    6      H       1.9056679262     0.0230348640     0.5403028163
 ----------------------------------------------------------------
 Nuclear Repulsion Energy =   270.8808626389 hartrees
 There are       25 alpha and       25 beta electrons
 Applying Cartesian multipole field
    Component          Value
    ---------          -----
     (2,0,0)        1.00000E-11
     (0,2,0)        2.00000E-11
     (0,0,2)       -3.00000E-11
 Nucleus-field energy     =     0.0000000001 hartrees
 Requested basis set is 6-311++G(d,p)
 There are 42 shells and 125 basis functions
 A cutoff of  1.0D-11 yielded    869 shell pairs
 There are      7877 function pairs (      8542 Cartesian)
 Smallest overlap matrix eigenvalue = 6.05E-04
 Guess MOs from SCF MO coefficient file
 Reading MOs from coefficient file
 Reading MOs from coefficient file
 A restricted hybrid HF-DFT SCF calculation will be
 performed using Pulay DIIS extrapolation
 Exchange:     0.2000 Hartree-Fock + 0.0800 Slater + 0.7200 B88
 Correlation:  0.1900 VWN1RPA + 0.8100 LYP
 Using SG-1 standard quadrature grid
 SCF converges when DIIS error is below 1.0E-08
 Geometry optimization detected.  Setting ReadMinima to 0
 Setting SaveMinima to 0
 ---------------------------------------
  Cycle       Energy         DIIS Error
 ---------------------------------------
    1    -699.8364742446      4.26E-05
    2    -699.8360861652      6.58E-06
    3    -699.8360860667      1.09E-05
    4    -699.8360862292      1.99E-06
    5    -699.8360862329      7.63E-07
    6    -699.8360862342      2.15E-07
    7    -699.8360862344      5.70E-08
    8    -699.8360862348      1.47E-08
    9    -699.8360862349      8.65E-09 Convergence criterion met
 ---------------------------------------
 SCF time:  CPU 7.16 s  wall 7.18 s
 SCF   energy in the final basis set = -699.8360862349
 Total energy in the final basis set = -699.8360862349

 --------------------------------------------------------------

                    Orbital Energies (a.u.)
 --------------------------------------------------------------

 Alpha MOs
 -- Occupied --
-88.903 -18.983 -18.931 -18.929 -18.928  -7.959  -5.923  -5.921
 -5.921  -0.967  -0.847  -0.814  -0.813  -0.446  -0.351  -0.303
 -0.292  -0.267  -0.191  -0.170  -0.169  -0.163  -0.128  -0.113
 -0.091
 -- Virtual --
  0.121   0.177   0.193   0.194   0.214   0.231   0.271   0.283
  0.293   0.296   0.321   0.341   0.346   0.372   0.382   0.395
  0.398   0.409   0.412   0.438   0.439   0.442   0.452   0.470
  0.490   0.521   0.548   0.555   0.591   0.677   0.834   0.848
  0.994   1.127   1.132   1.144   1.167   1.214   1.251   1.275
  1.284   1.285   1.289   1.295   1.316   1.362   1.364   1.377
  1.554   1.597   1.706   1.721   1.760   1.887   1.934   1.975
  2.044   2.199   2.672   2.943   2.952   3.001   3.001   3.004
  3.018   3.024   3.041   3.066   3.154   3.177   3.257   3.292
  3.326   3.349   3.410   3.587   3.756   3.759   3.982   5.085
  5.118   5.150   5.163   5.184   5.187   5.199   5.213   5.295
  5.444   5.448   5.647   8.290  17.441  17.557  17.560  50.021
 50.033  50.042  50.102 189.364
 --------------------------------------------------------------

          Ground-State Mulliken Net Atomic Charges

     Atom                 Charge (a.u.)
  ----------------------------------------
      1 S                     0.399327
      2 O                    -0.475784
      3 O                    -0.373167
      4 O                    -0.368164
      5 O                    -0.429317
      6 H                     0.247105
  ----------------------------------------
  Sum of atomic charges =    -1.000000

 -----------------------------------------------------------------
                    Cartesian Multipole Moments
 -----------------------------------------------------------------
    Charge (ESU x 10^10)
                -4.8032
    Dipole Moment (Debye)
         X       2.4250      Y       0.0699      Z       0.5317
       Tot       2.4836
    Quadrupole Moments (Debye-Ang)
        XX     -39.3295     XY       0.1287     YY     -45.9794
        XZ       1.8080     YZ       0.0367     ZZ     -45.4335
    Octopole Moments (Debye-Ang^2)
       XXX      14.5732    XXY       0.5496    XYY       8.2406
       YYY       0.3841    XXZ       1.4730    XYZ       0.1293
       YYZ      -0.3100    XZZ      -7.1536    YZZ       0.2178
       ZZZ       7.3956
    Hexadecapole Moments (Debye-Ang^3)
      XXXX    -153.8665   XXXY       0.3745   XXYY     -61.6937
      XYYY      -0.0030   YYYY    -168.8011   XXXZ       3.0765
      XXYZ       0.2249   XYYZ      -0.0385   YYYZ       0.0891
      XXZZ     -60.3486   XYZZ       0.1370   YYZZ     -53.1388
      XZZZ      -1.8309   YZZZ       0.0775   ZZZZ    -171.7475
 -----------------------------------------------------------------
 Calculating analytic gradient of the SCF energy
 Gradient of SCF Energy
            1           2           3           4           5           6
    1   0.0031257   0.0022928  -0.0027526  -0.0026486  -0.0012676   0.0012503
    2   0.0000592  -0.0000322  -0.0029483   0.0028696   0.0000877  -0.0000359
    3   0.0018285  -0.0019877   0.0005917   0.0006986   0.0000615  -0.0011926
 Max gradient component =       3.126E-03
 RMS gradient           =       1.815E-03
 Gradient time:  CPU 3.22 s  wall 3.23 s
 Geometry Optimization Parameters
   NAtoms,    NIC,     NZ,  NCons,   NDum,   NFix, NCnnct, MaxDiis
        6      27       0       0       0       0       0       0

 Cartesian Hessian Update
 Hessian Updated using BFGS Update


** GEOMETRY OPTIMIZATION IN DELOCALIZED INTERNAL COORDINATES **
   Searching for a Minimum

   Optimization Cycle:   2

                       Coordinates (Angstroms)
     ATOM                X               Y               Z
      1  S        -0.1357334996   -0.0035725180   -0.1143780764
      2  O         0.6666329058   -0.0050922413   -1.3686571519
      3  O        -0.8996201220   -1.2397161458    0.1450470327
      4  O        -0.8804463500    1.2437740257    0.1498673010
      5  O         1.1014927395   -0.0194741845    1.0733855782
      6  H         1.9056679262    0.0230348640    0.5403028163
   Point Group: c1    Number of degrees of freedom:    12


   Energy is   -699.836086235

 Hessian Updated using BFGS Update

 11 Hessian modes will be used to form the next step
  Hessian Eigenvalues:
     0.003214    0.147850    0.168969    0.173768    0.242228    0.294614
     0.337650    0.546716    0.648206    0.822528    0.850503

 Minimum Search - Taking Simple RFO Step
 Searching for Lamda that Minimizes Along All modes
 Value Taken    Lamda =  -0.00015362
 Calculated Step too Large.  Step scaled by  0.032488
 Step Taken.  Stepsize is  0.003000

                             Maximum     Tolerance    Cnvgd?
         Gradient           0.005097      0.010000     YES
         Displacement       0.002723      0.001200      NO
         Energy change     -0.000009      0.000100     YES


                       Distance Matrix (Angstroms)
             S (  1)   O (  2)   O (  3)   O (  4)   O (  5)
   O (  2)  1.488963
   O (  3)  1.476101  2.503746
   O (  4)  1.476583  2.501807  2.483569
   O (  5)  1.715157  2.480500  2.520963  2.525226
   H (  6)  2.143976  2.275989  3.101678  3.066770  0.965755

 Final energy is   -699.83608623490966     


 ******************************
 **  OPTIMIZATION CONVERGED  **
 ******************************

                       Coordinates (Angstroms)
     ATOM                X               Y               Z
      1  S        -0.1357334996   -0.0035725180   -0.1143780764
      2  O         0.6666329058   -0.0050922413   -1.3686571519
      3  O        -0.8996201220   -1.2397161458    0.1450470327
      4  O        -0.8804463500    1.2437740257    0.1498673010
      5  O         1.1014927395   -0.0194741845    1.0733855782
      6  H         1.9056679262    0.0230348640    0.5403028163

Z-matrix Print:
$molecule
-1 1
S 
O  1 1.476101
O  1 1.476583 2 114.517681
O  1 1.488963 2 115.218054 3 -136.817487 0
O  1 1.715157 2 104.112527 3 113.291275 0
H  5 0.965755 1 102.591398 2 122.721928 0
$end


 --------------------------------------------------------------

                    Orbital Energies (a.u.)
 --------------------------------------------------------------

 Alpha MOs
 -- Occupied --
-88.903 -18.983 -18.931 -18.929 -18.928  -7.959  -5.923  -5.921
 -5.921  -0.967  -0.847  -0.814  -0.813  -0.446  -0.351  -0.303
 -0.292  -0.267  -0.191  -0.170  -0.169  -0.163  -0.128  -0.113
 -0.091
 -- Virtual --
  0.121   0.177   0.193   0.194   0.214   0.231   0.271   0.283
  0.293   0.296   0.321   0.341   0.346   0.372   0.382   0.395
  0.398   0.409   0.412   0.438   0.439   0.442   0.452   0.470
  0.490   0.521   0.548   0.555   0.591   0.677   0.834   0.848
  0.994   1.127   1.132   1.144   1.167   1.214   1.251   1.275
  1.284   1.285   1.289   1.295   1.316   1.362   1.364   1.377
  1.554   1.597   1.706   1.721   1.760   1.887   1.934   1.975
  2.044   2.199   2.672   2.943   2.952   3.001   3.001   3.004
  3.018   3.024   3.041   3.066   3.154   3.177   3.257   3.292
  3.326   3.349   3.410   3.587   3.756   3.759   3.982   5.085
  5.118   5.150   5.163   5.184   5.187   5.199   5.213   5.295
  5.444   5.448   5.647   8.290  17.441  17.557  17.560  50.021
 50.033  50.042  50.102 189.364
 --------------------------------------------------------------

          Ground-State Mulliken Net Atomic Charges

     Atom                 Charge (a.u.)
  ----------------------------------------
      1 S                     0.399327
      2 O                    -0.475784
      3 O                    -0.373167
      4 O                    -0.368164
      5 O                    -0.429317
      6 H                     0.247105
  ----------------------------------------
  Sum of atomic charges =    -1.000000

 -----------------------------------------------------------------
                    Cartesian Multipole Moments
 -----------------------------------------------------------------
    Charge (ESU x 10^10)
                -4.8032
    Dipole Moment (Debye)
         X       2.4250      Y       0.0699      Z       0.5317
       Tot       2.4836
    Quadrupole Moments (Debye-Ang)
        XX     -39.3295     XY       0.1287     YY     -45.9794
        XZ       1.8080     YZ       0.0367     ZZ     -45.4335
    Octopole Moments (Debye-Ang^2)
       XXX      14.5732    XXY       0.5496    XYY       8.2406
       YYY       0.3841    XXZ       1.4730    XYZ       0.1293
       YYZ      -0.3100    XZZ      -7.1536    YZZ       0.2178
       ZZZ       7.3956
    Hexadecapole Moments (Debye-Ang^3)
      XXXX    -153.8665   XXXY       0.3745   XXYY     -61.6937
      XYYY      -0.0030   YYYY    -168.8011   XXXZ       3.0765
      XXYZ       0.2249   XYYZ      -0.0385   YYYZ       0.0891
      XXZZ     -60.3486   XYZZ       0.1370   YYZZ     -53.1388
      XZZZ      -1.8309   YZZZ       0.0775   ZZZZ    -171.7475
 -----------------------------------------------------------------
Archival summary:
1\1\TWL01\OPT\ProcedureUnspecified\BasisUnspecified\141(1-,1)\taweetha\TueSep1213:33:042017TueSep1213:33:042017\0\\#,OPT,ProcedureUnspecified,BasisUnspecified,\\-1,1\S\O,1,1.4761\O,1,1.47658,2,114.518\O,1,1.48896,2,115.218,3,-136.817,0\O,1,1.71516,2,104.113,3,113.291,0\H,5,0.965755,1,102.591,2,122.722,0\\\@

 Total job time:  29.58s(wall), 29.47s(cpu) 
 Tue Sep 12 13:33:04 2017

        *************************************************************
        *                                                           *
        *  Thank you very much for using Q-Chem.  Have a nice day.  *
        *                                                           *
        *************************************************************


 
User input: 2 of 3 
 
TWL01 127.0.1
Q-Chem Developer Version! Running on 127.0.1.*
                  Welcome to Q-Chem
     A Quantum Leap Into The Future Of Chemistry


 Q-Chem 4.4, Q-Chem, Inc., Pleasanton, CA (2016)

 Y. Shao,  Z. Gan,  E. Epifanovsky,  A. T. B. Gilbert,  M. Wormit,  
 J. Kussmann,  A. W. Lange,  A. Behn,  J. Deng,  X. Feng,  D. Ghosh,  
 M. Goldey,  P. R. Horn,  L. D. Jacobson,  I. Kaliman,  F. Rob,  
 R. Z. Khaliullin,  T. Kus,  A. Landau,  J. Liu,  E. I. Proynov,  Y. M. Rhee,  
 R. M. Richard,  M. A. Rohrdanz,  R. P. Steele,  E. J. Sundstrom,  
 H. L. Woodcock III,  P. M. Zimmerman,  D. Zuev,  B. Albrecht,  E. Alguire,  
 B. Austin,  S. A. Baeppler,  G. J. O. Beran,  Y. A. Bernard,  E. Berquist,  
 K. Brandhorst,  K. B. Bravaya,  S. T. Brown,  D. Casanova,  C.-M. Chang,  
 Y. Chen,  S. H. Chien,  K. D. Closser,  M. P. Coons,  D. L. Crittenden,  
 S. Dasgupta,  M. Diedenhofen,  R. A. DiStasio Jr.,  H. Do,  A. D. Dutoi,  
 R. G. Edgar,  P.-T. Fang,  S. Fatehi,  Q. Feng,  L. Fusti-Molnar,  
 A. Ghysels,  A. Golubeva-Zadorozhnaya,  J. Gomes,  A. Gunina,  
 M. W. D. Hanson-Heine,  P. H. P. Harbach,  A. W. Hauser,  J. E. Herr,  
 E. G. Hohenstein,  Z. C. Holden,  K. Hui,  T.-C. Jagau,  H. Ji,  B. Kaduk,  
 K. Khistyaev,  Jaehoon Kim,  Jihan Kim,  R. A. King,  P. Klunzinger,  
 K. Koh,  D. Kosenkov,  T. Kowalczyk,  C. M. Krauter,  A. Kunitsa,  
 K. U. Lao,  A. Laurent,  K. V. Lawler,  J. Lee,  D. Lefrancois,  S. Lehtola,  
 S. V. Levchenko,  C. Y. Lin,  Y.-S. Lin,  F. Liu,  E. Livshits,  
 R. C. Lochan,  A. Luenser,  P. Manohar,  S. F. Manzer,  S.-P. Mao,  Y. Mao,  
 N. Mardirossian,  A. V. Marenich,  L. A. Martinez-Martinez,  S. A. Maurer,  
 N. J. Mayhall,  J.-M. Mewes,  A. F. Morrison,  K. Nanda,  T. S. Nguyen-Beck,  
 C. M. Oana,  R. Olivares-Amaya,  D. P. O'Neill,  J. A. Parkhill,  
 T. M. Perrine,  R. Peverati,  P. A. Pieniazek,  F. Plasser,  A. Prociuk,  
 D. R. Rehn,  E. Rosta,  N. J. Russ,  N. Sergueev,  S. M. Sharada,  
 S. Sharma,  D. W. Small,  A. Sodt,  T. Stauch,  T. Stein,  D. Stuck,  
 Y.-C. Su,  A. J. W. Thom,  T. Tsuchimochi,  L. Vogt,  O. Vydrov,  T. Wang,  
 M. A. Watson,  J. Wenzel,  A. White,  C. F. Williams,  V. Vanovschi,  
 K. Yao,  S. Yeganeh,  S. R. Yost,  Z.-Q. You,  I. Y. Zhang,  X. Zhang,  
 Y. Zhao,  B. R. Brooks,  G. K. L. Chan,  D. M. Chipman,  C. J. Cramer,  
 W. A. Goddard III,  M. S. Gordon,  W. J. Hehre,  A. Klamt,  
 H. F. Schaefer III,  M. W. Schmidt,  C. D. Sherrill,  D. G. Truhlar,  
 A. Warshel,  X. Xu,  A. Aspuru-Guzik,  R. Baer,  A. T. Bell,  N. A. Besley,  
 J.-D. Chai,  A. Dreuw,  B. D. Dunietz,  T. R. Furlani,  S. R. Gwaltney,  
 C.-P. Hsu,  Y. Jung,  J. Kong,  D. S. Lambrecht,  W. Liang,  C. Ochsenfeld,  
 V. A. Rassolov,  L. V. Slipchenko,  J. E. Subotnik,  T. Van Voorhis,  
 J. M. Herbert,  A. I. Krylov,  P. M. W. Gill,  M. Head-Gordon

 Contributors to earlier versions of Q-Chem not listed above: 
 R. D. Adamson,  J. Baker,  E. F. C. Byrd,  A. K. Chakraborty,  C.-L. Cheng,  
 H. Dachsel,  R. J. Doerksen,  G. Hawkins,  A. Heyden,  S. Hirata,  
 G. Kedziora,  F. J. Keil,  C. Kelley,  P. P. Korambath,  W. Kurlancheek,  
 A. M. Lee,  M. S. Lee,  D. Liotard,  I. Lotan,  P. E. Maslen,  N. Nair,  
 D. Neuhauser,  R. Olson,  B. Peters,  J. Ritchie,  N. E. Schultz,  
 N. Shenvi,  A. C. Simmonett,  K. S. Thanthiriwatte,  Q. Wu,  W. Zhang

 Please cite Q-Chem as follows:
 Y. Shao et al., Mol. Phys. 113, 184-215 (2015)
 DOI: 10.1080/00268976.2014.952696

 Q-Chem 4.4.2 for Intel X86 EM64T Linux

 Parts of Q-Chem use Armadillo 5.200.1 (Boston Tea Smuggler).
 http://arma.sourceforge.net/

 Q-Chem begins on Tue Sep 12 13:33:04 2017  


Host: 0

     Scratch files written to /scratch/taweetham/qchem31404//
The previous job contains 0 fragments, simply inherited here
FILE_GEOM_ORG=        593

Checking the input file for inconsistencies... 	...done.

--------------------------------------------------------------
User input:
--------------------------------------------------------------

$molecule
read
$end

$rem
   JOB_TYPE = frequency
   SCF_GUESS =read
   BASIS  =  6-311++G**
   METHOD  =  B3LYP
$end

--------------------------------------------------------------
 ----------------------------------------------------------------
             Standard Nuclear Orientation (Angstroms)
    I     Atom           X                Y                Z
 ----------------------------------------------------------------
    1      S      -0.1461822596     0.0388069985    -0.0366532143
    2      O       0.3196714996     1.0564699317    -1.0186677696
    3      O      -0.8220648097    -1.1360682845    -0.6212266275
    4      O      -0.8016572814     0.5864336215     1.1678192124
    5      O       1.3471840806    -0.5800887851     0.5365737143
    6      H       1.9938482403    -0.0348838452     0.0704631917
 ----------------------------------------------------------------
 Molecular Point Group                 C1    NOp =  1
 Largest Abelian Subgroup              C1    NOp =  1
 Nuclear Repulsion Energy =   270.8808626389 hartrees
 There are       25 alpha and       25 beta electrons
 Requested basis set is 6-311++G(d,p)
 There are 42 shells and 125 basis functions

 Total QAlloc Memory Limit   2000 MB
 Mega-Array Size        61 MB
 MEM_STATIC part        62 MB

                       Distance Matrix (Angstroms)
             S (  1)   O (  2)   O (  3)   O (  4)   O (  5)
   O (  2)  1.488963
   O (  3)  1.476101  2.503746
   O (  4)  1.476583  2.501807  2.483569
   O (  5)  1.715157  2.480500  2.520963  2.525226
   H (  6)  2.143976  2.275989  3.101678  3.066770  0.965755

 A cutoff of  1.0D-11 yielded    869 shell pairs
 There are      7877 function pairs (      8542 Cartesian)

 -------------------------------------------------------
 OpenMP Integral Computing Module                       
 Release: version 1.0, May 2013, Q-Chem Inc. Pittsburgh 
 -------------------------------------------------------
 Integral Job Info:
 Integral job number is                      11
 Integral operator is                         1
 short-range coefficients                     0
 long-range coefficients              100000000
 Omega coefficients                           0
 if combine SR and LR in K                    0
 Integral screening is                        0
 Integral computing path is                   2
 max size of driver memory is            800000
 size of driver memory is                593474
 size of scratch memory is              4103008
 max col of scratch BK array               1296
 max len of scratch array in speh3          155
 max len of scratch index in speh4           18
 max int batch size is                      520
 min int batch size is                       52
 fixed nKL is                                52
 max L of basis functions is                  2
 order of int derivative is                   0
 number of shells is                         42
 number of basis is                         130
 number of cartesian basis is               130
 number of contracted shell pairs           869
 number of primitive shell pairs           2460
 maxK2 (contraction) of shell pair           36
 max number of K2 of shell pair               1
 max number of CS2 of shell pair             94
 max number of PS2 of shell pair            408
 mem total for path MDJ                   19752
 -------------------------------------------------------
 Smallest overlap matrix eigenvalue = 6.05E-04
 Guess MOs from SCF MO coefficient file
 Reading MOs from coefficient file
 Reading MOs from coefficient file
 A restricted hybrid HF-DFT SCF calculation will be
 performed using Pulay DIIS extrapolation
 Exchange:     0.2000 Hartree-Fock + 0.0800 Slater + 0.7200 B88
 Correlation:  0.1900 VWN1RPA + 0.8100 LYP
 Using SG-1 standard quadrature grid
 SCF converges when DIIS error is below 1.0E-08
 Inaccurate integrated density:
   Number of electrons =    50
   Numerical integral  =    49.262936501651
   Relative error      =    -1.4741269967 %
 ---------------------------------------
  Cycle       Energy         DIIS Error
 ---------------------------------------
    1    -699.1367469171      5.46E-02
    2    -699.4269409373      1.58E-02
    3    -699.4386004444      1.59E-02
    4    -699.7987591105      5.22E-03
    5    -699.8323649932      1.59E-03
    6    -699.8358084502      4.17E-04
    7    -699.8359955712      1.53E-04
    8    -699.8360254920      2.13E-05
    9    -699.8360258542      1.47E-05
   10    -699.8360261471      1.46E-06
   11    -699.8360261509      4.43E-07
   12    -699.8360261505      3.81E-07
   13    -699.8360261509      2.89E-08
   14    -699.8360261507      4.09E-09 Convergence criterion met
 ---------------------------------------
 SCF time:  CPU 11.96 s  wall 11.96 s
 SCF   energy in the final basis set = -699.8360261507
 Total energy in the final basis set = -699.8360261507

 --------------------------------------------------------------

                    Orbital Energies (a.u.)
 --------------------------------------------------------------

 Alpha MOs
 -- Occupied --
-88.903 -18.983 -18.931 -18.929 -18.928  -7.959  -5.923  -5.921
 -5.921  -0.967  -0.847  -0.814  -0.813  -0.446  -0.351  -0.303
 -0.292  -0.267  -0.191  -0.170  -0.169  -0.163  -0.128  -0.113
 -0.091
 -- Virtual --
  0.121   0.177   0.193   0.194   0.214   0.231   0.271   0.283
  0.293   0.296   0.321   0.341   0.346   0.372   0.382   0.395
  0.398   0.409   0.412   0.438   0.439   0.442   0.452   0.470
  0.490   0.521   0.548   0.555   0.591   0.677   0.834   0.848
  0.994   1.127   1.132   1.144   1.167   1.214   1.251   1.275
  1.284   1.285   1.288   1.295   1.315   1.362   1.364   1.377
  1.554   1.597   1.706   1.721   1.760   1.887   1.934   1.975
  2.044   2.199   2.672   2.943   2.952   3.001   3.001   3.004
  3.018   3.024   3.042   3.066   3.154   3.177   3.256   3.292
  3.326   3.349   3.410   3.587   3.756   3.759   3.982   5.085
  5.118   5.150   5.163   5.184   5.187   5.199   5.213   5.295
  5.444   5.448   5.647   8.290  17.441  17.557  17.559  50.021
 50.033  50.042  50.102 189.364
 --------------------------------------------------------------

          Ground-State Mulliken Net Atomic Charges

     Atom                 Charge (a.u.)
  ----------------------------------------
      1 S                     0.397651
      2 O                    -0.475377
      3 O                    -0.372622
      4 O                    -0.367680
      5 O                    -0.429161
      6 H                     0.247188
  ----------------------------------------
  Sum of atomic charges =    -1.000000

 -----------------------------------------------------------------
                    Cartesian Multipole Moments
 -----------------------------------------------------------------
    Charge (ESU x 10^10)
                -4.8032
    Dipole Moment (Debye)
         X       2.4152      Y       0.1791      Z      -0.1032
       Tot       2.4240
    Quadrupole Moments (Debye-Ang)
        XX     -38.7697     XY      -0.0256     YY     -45.9585
        XZ       0.2227     YZ      -0.0230     ZZ     -45.9517
    Octopole Moments (Debye-Ang^2)
       XXX      11.5122    XXY       4.5761    XYY       1.2087
       YYY       0.3268    XXZ      -3.7960    XYZ       5.8032
       YYZ       4.3252    XZZ       1.7263    YZZ      -4.1016
       ZZZ      -0.9524
    Hexadecapole Moments (Debye-Ang^3)
      XXXX    -153.7364   XXXY       3.3374   XXYY     -60.9700
      XYYY      -2.4619   YYYY    -165.5914   XXXZ      -2.3977
      XXYZ      -0.1526   XYYZ      -0.5286   YYYZ       0.5371
      XXZZ     -60.6820   XYZZ       0.4510   YYZZ     -57.8807
      XZZZ       2.6758   YZZZ       0.2226   ZZZZ    -165.3186
 -----------------------------------------------------------------
 Calculating MO derivatives via CPSCF
   1         3          18      0.197157    0.048455
   2         3          18      0.022443    0.004813
   3         3          18      0.002287    0.000603
   4         3          18      0.000187    0.000057
   5        18           3      0.000006    0.000003
   6        21           0      0.000000    0.000000    Roots Converged
 Calculating analytic Hessian of the SCF energy
 Polarizability Matrix (a.u.)
            1           2           3
    1 -40.8563549  -0.9564875   0.8414639
    2  -0.9564875 -39.0234379  -0.4778849
    3   0.8414639  -0.4778849 -39.0237367

 Direct stationary perturbation theory relativistic correction:

 rels  =       0.716026035203
 relv  =      -2.734008988771
 rel2e =       0.744298256658
 E_rel =      -1.273684696910

 Hessian of the SCF Energy
            1           2           3           4           5           6
    1   0.5668311   0.1480900  -0.1368776  -0.1246625  -0.0722937   0.0696980
    2   0.1480900   0.7820661   0.0777943  -0.0709677  -0.2430286   0.1462088
    3  -0.1368776   0.0777943   0.7884767   0.0683057   0.1461635  -0.2334265
    4  -0.1246625  -0.0709677   0.0683057   0.0992867   0.0824241  -0.0798597
    5  -0.0722937  -0.2430286   0.1461635   0.0824241   0.2607004  -0.1853864
    6   0.0696980   0.1462088  -0.2334265  -0.0798597  -0.1853864   0.2482485
    7  -0.1604132  -0.1355319  -0.0633597   0.0069167  -0.0193415  -0.0038283
    8  -0.1376088  -0.3285909  -0.1194529  -0.0218116  -0.0211146  -0.0061291
    9  -0.0620090  -0.1171454  -0.1495856   0.0110728   0.0208287   0.0163745
   10  -0.1559719   0.0569019   0.1345833   0.0073329   0.0030363   0.0195838
   11   0.0553797  -0.1421140  -0.1120204  -0.0116157   0.0158421   0.0223284
   12   0.1359139  -0.1141458  -0.3397126   0.0212379  -0.0048363  -0.0211991
   13  -0.0945011   0.0220814  -0.0199698   0.0038883   0.0083255  -0.0079703
   14  -0.0018146  -0.0809408   0.0150558   0.0232323  -0.0076214   0.0207945
   15   0.0014277   0.0153039  -0.0774248  -0.0223497   0.0210843  -0.0054325
   16  -0.0312824  -0.0205736   0.0173181   0.0072379  -0.0021508   0.0023764
   17   0.0082474   0.0126082  -0.0075403  -0.0012614  -0.0047779   0.0021838
   18  -0.0081530  -0.0080158   0.0116728   0.0015930   0.0021462  -0.0045650
            7           8           9          10          11          12
    1  -0.1604132  -0.1376088  -0.0620090  -0.1559719   0.0553797   0.1359139
    2  -0.1355319  -0.3285909  -0.1171454   0.0569019  -0.1421140  -0.1141458
    3  -0.0633597  -0.1194529  -0.1495856   0.1345833  -0.1120204  -0.3397126
    4   0.0069167  -0.0218116   0.0110728   0.0073329  -0.0116157   0.0212379
    5  -0.0193415  -0.0211146   0.0208287   0.0030363   0.0158421  -0.0048363
    6  -0.0038283  -0.0061291   0.0163745   0.0195838   0.0223284  -0.0211991
    7   0.1572163   0.1661273   0.0759145   0.0175686   0.0079917   0.0090070
    8   0.1661273   0.3473495   0.1437279  -0.0092513  -0.0081838  -0.0188851
    9   0.0759145   0.1437279   0.1385600  -0.0091853  -0.0382918  -0.0103351
   10   0.0175686  -0.0092513  -0.0091853   0.1512616  -0.0681355  -0.1647002
   11   0.0079917  -0.0081838  -0.0382918  -0.0681355   0.1295161   0.1374552
   12   0.0090070  -0.0188851  -0.0103351  -0.1647002   0.1374552   0.3612834
   13  -0.0199826  -0.0003144  -0.0126084  -0.0193619   0.0130820   0.0009617
   14  -0.0202342   0.0102865  -0.0101633   0.0128095   0.0100792   0.0014458
   15  -0.0126558   0.0013993   0.0100419   0.0200388  -0.0098347   0.0102118
   16  -0.0013058   0.0028587  -0.0031846  -0.0008294   0.0032979  -0.0024202
   17   0.0009886   0.0002534   0.0010439   0.0046391  -0.0051395  -0.0010338
   18  -0.0050777  -0.0006602  -0.0050558  -0.0003204   0.0003634  -0.0002483
           13          14          15          16          17          18
    1  -0.0945011  -0.0018146   0.0014277  -0.0312824   0.0082474  -0.0081530
    2   0.0220814  -0.0809408   0.0153039  -0.0205736   0.0126082  -0.0080158
    3  -0.0199698   0.0150558  -0.0774248   0.0173181  -0.0075403   0.0116728
    4   0.0038883   0.0232323  -0.0223497   0.0072379  -0.0012614   0.0015930
    5   0.0083255  -0.0076214   0.0210843  -0.0021508  -0.0047779   0.0021462
    6  -0.0079703   0.0207945  -0.0054325   0.0023764   0.0021838  -0.0045650
    7  -0.0199826  -0.0202342  -0.0126558  -0.0013058   0.0009886  -0.0050777
    8  -0.0003144   0.0102865   0.0013993   0.0028587   0.0002534  -0.0006602
    9  -0.0126084  -0.0101633   0.0100419  -0.0031846   0.0010439  -0.0050558
   10  -0.0193619   0.0128095   0.0200388  -0.0008294   0.0046391  -0.0003204
   11   0.0130820   0.0100792  -0.0098347   0.0032979  -0.0051395   0.0003634
   12   0.0009617   0.0014458   0.0102118  -0.0024202  -0.0010338  -0.0002483
   13   0.3695692   0.1507766  -0.1271839  -0.2396120  -0.1939511   0.1667706
   14   0.1507766   0.2420304  -0.1793578  -0.1647695  -0.1738338   0.1522251
   15  -0.1271839  -0.1793578   0.1902817   0.1407229   0.1514050  -0.1276781
   16  -0.2396120  -0.1647695   0.1407229   0.2657917   0.1813374  -0.1548125
   17  -0.1939511  -0.1738338   0.1514050   0.1813374   0.1708896  -0.1460587
   18   0.1667706   0.1522251  -0.1276781  -0.1548125  -0.1460587   0.1258744
 Gradient time:  CPU 93.00 s  wall 93.02 s
 **********************************************************************
 **                                                                  **
 **                       VIBRATIONAL ANALYSIS                       **
 **                       --------------------                       **
 **                                                                  **
 **        VIBRATIONAL FREQUENCIES (CM**-1) AND NORMAL MODES         **
 **     FORCE CONSTANTS (mDYN/ANGSTROM) AND REDUCED MASSES (AMU)     **
 **                  INFRARED INTENSITIES (KM/MOL)                   **
 **                                                                  **
 **********************************************************************


 Mode:                 1                      2                      3
 Frequency:        35.51                 359.68                 367.28
 Force Cnst:      0.0009                 0.5044                 0.6242
 Red. Mass:       1.1755                 6.6175                 7.8540
 IR Active:          YES                    YES                    YES
 IR Intens:       85.011                  3.930                  4.162
 Raman Active:       YES                    YES                    YES
               X      Y      Z        X      Y      Z        X      Y      Z
 S          0.001 -0.003 -0.006    0.003 -0.023 -0.041   -0.018 -0.056  0.037
 O         -0.005  0.014  0.011   -0.066 -0.140 -0.190    0.340 -0.157  0.082
 O          0.007 -0.017  0.032   -0.159  0.147 -0.198   -0.291  0.083  0.062
 O          0.000  0.032 -0.014    0.250 -0.170  0.156   -0.200 -0.130 -0.023
 O         -0.004 -0.063 -0.064   -0.033  0.180  0.273    0.199  0.274 -0.180
 H         -0.005  0.643  0.759    0.018  0.446  0.655   -0.184  0.672 -0.250
 TransDip   0.001  0.193  0.224    0.009  0.041  0.048   -0.059  0.026  0.009

 Mode:                 4                      5                      6
 Frequency:       510.14                 523.95                 535.31
 Force Cnst:      2.0347                 1.6226                 2.9779
 Red. Mass:      13.2704                10.0317                17.6381
 IR Active:          YES                    YES                    YES
 IR Intens:        1.024                 34.788                 38.561
 Raman Active:       YES                    YES                    YES
               X      Y      Z        X      Y      Z        X      Y      Z
 S          0.070 -0.066  0.066   -0.117 -0.160  0.129    0.010 -0.209 -0.246
 O         -0.346 -0.008  0.007   -0.015 -0.178  0.220   -0.000  0.437  0.408
 O         -0.206  0.212 -0.148    0.119 -0.069 -0.400   -0.369 -0.281  0.149
 O         -0.212  0.159 -0.201    0.164  0.412  0.050    0.341  0.078 -0.297
 O          0.599 -0.226  0.202   -0.008  0.129 -0.106    0.007  0.186  0.232
 H          0.423 -0.077  0.108   -0.413  0.408 -0.347    0.020 -0.034 -0.006
 TransDip  -0.031 -0.004  0.009   -0.137 -0.102  0.082    0.007 -0.129 -0.151

 Mode:                 7                      8                      9
 Frequency:       672.18                 968.48                1067.63
 Force Cnst:      5.3705                 7.5831                 1.1477
 Red. Mass:      20.1741                13.7219                 1.7091
 IR Active:          YES                    YES                    YES
 IR Intens:      295.888                 80.593                197.485
 Raman Active:       YES                    YES                    YES
               X      Y      Z        X      Y      Z        X      Y      Z
 S          0.502 -0.210  0.196    0.152 -0.118  0.111    0.043  0.036 -0.034
 O         -0.292 -0.044  0.045    0.143  0.419 -0.406   -0.017 -0.067  0.065
 O         -0.097  0.291  0.024   -0.213 -0.334 -0.182   -0.055 -0.080 -0.047
 O         -0.101 -0.013 -0.290   -0.210  0.172  0.347   -0.050  0.042  0.077
 O         -0.497  0.184 -0.170   -0.002 -0.037  0.032   -0.012  0.062 -0.054
 H         -0.275  0.028 -0.042   -0.344  0.223 -0.189    0.751 -0.471  0.415
 TransDip   0.487 -0.188  0.174    0.187 -0.158  0.150    0.434  0.086 -0.084

 Mode:                10                     11                     12
 Frequency:      1190.93                1210.87                3803.36
 Force Cnst:     16.5765                 2.7087                 9.0848
 Red. Mass:      19.8367                 3.1355                 1.0659
 IR Active:          YES                    YES                    YES
 IR Intens:      404.128                308.415                 48.077
 Raman Active:       YES                    YES                    YES
               X      Y      Z        X      Y      Z        X      Y      Z
 S         -0.026  0.338  0.415   -0.110 -0.128  0.093   -0.001 -0.000  0.000
 O          0.019  0.003 -0.069    0.069  0.123 -0.116    0.000 -0.001  0.001
 O         -0.227 -0.430 -0.235    0.062  0.113  0.034    0.000  0.000  0.000
 O          0.250 -0.235 -0.497    0.042 -0.012 -0.078    0.000 -0.000 -0.000
 O          0.000 -0.014 -0.039    0.001  0.060 -0.051   -0.043 -0.034  0.029
 H          0.149 -0.021  0.165    0.730 -0.451  0.401    0.680  0.555 -0.475
 TransDip  -0.019  0.403  0.502   -0.171 -0.429  0.320    0.197  0.078 -0.067

 STANDARD THERMODYNAMIC QUANTITIES AT   298.15 K  AND     1.00 ATM

   This Molecule has  0 Imaginary Frequencies
   Zero point vibrational energy:       16.076 kcal/mol

   Atom    1 Element S  Has Mass   31.97207
   Atom    2 Element O  Has Mass   15.99491
   Atom    3 Element O  Has Mass   15.99491
   Atom    4 Element O  Has Mass   15.99491
   Atom    5 Element O  Has Mass   15.99491
   Atom    6 Element H  Has Mass    1.00783
   Molecular Mass:    96.959540 amu
   Principal axes and moments of inertia in amu*Bohr^2:
                             1           2           3
    Eigenvalues --      352.33037   377.24632   377.93733
          X               0.99976    -0.00959     0.01983
          Y               0.00999     0.99975    -0.01993
          Z              -0.01964     0.02012     0.99960
   Rotational Symmetry Number is   1
   The Molecule is an Asymmetric Top
   Translational Enthalpy:        0.889 kcal/mol
   Rotational Enthalpy:           0.889 kcal/mol
   Vibrational Enthalpy:         17.588 kcal/mol
   gas constant (RT):             0.592 kcal/mol
   Translational Entropy:        39.626  cal/mol.K
   Rotational Entropy:           25.421  cal/mol.K
   Vibrational Entropy:          10.120  cal/mol.K

   Total Enthalpy:               19.958 kcal/mol
   Total Entropy:                75.167  cal/mol.K

 ======================================================================

 STANDARD THERMODYNAMIC QUANTITIES FOR ANHARMONIC VIBRATION -- TOSH

   Zero point vibrational energy: ************ kcal/mol

   Vibrational Enthalpy:       Infinity kcal/mol
   Vibrational Entropy:             NaN  cal/mol.K

   Total Enthalpy:             Infinity kcal/mol
   Total Entropy:                   NaN  cal/mol.K

 ======================================================================

 STANDARD THERMODYNAMIC QUANTITIES FOR ANHARMONIC VIBRATION -- VPT2

   Zero point vibrational energy: ************ kcal/mol

   Vibrational Enthalpy:       Infinity kcal/mol
   Vibrational Entropy:             NaN  cal/mol.K

   Total Enthalpy:             Infinity kcal/mol
   Total Entropy:                   NaN  cal/mol.K

 ======================================================================

Archival summary:
1\1\TWL01\FREQ\ProcedureUnspecified\BasisUnspecified\141(1-,1)\taweetha\TueSep1213:34:492017TueSep1213:34:492017\0\\#,FREQ,ProcedureUnspecified,BasisUnspecified,\\-1,1\S\O,1,1.4761\O,1,1.47658,2,114.518\O,1,1.48896,2,115.218,3,-136.817,0\O,1,1.71516,2,104.113,3,113.291,0\H,5,0.965755,1,102.591,2,122.722,0\\\@

 Total job time:  105.06s(wall), 105.03s(cpu) 
 Tue Sep 12 13:34:49 2017

        *************************************************************
        *                                                           *
        *  Thank you very much for using Q-Chem.  Have a nice day.  *
        *                                                           *
        *************************************************************


 
User input: 3 of 3 
 
TWL01 127.0.1
Q-Chem Developer Version! Running on 127.0.1.*
                  Welcome to Q-Chem
     A Quantum Leap Into The Future Of Chemistry


 Q-Chem 4.4, Q-Chem, Inc., Pleasanton, CA (2016)

 Y. Shao,  Z. Gan,  E. Epifanovsky,  A. T. B. Gilbert,  M. Wormit,  
 J. Kussmann,  A. W. Lange,  A. Behn,  J. Deng,  X. Feng,  D. Ghosh,  
 M. Goldey,  P. R. Horn,  L. D. Jacobson,  I. Kaliman,  F. Rob,  
 R. Z. Khaliullin,  T. Kus,  A. Landau,  J. Liu,  E. I. Proynov,  Y. M. Rhee,  
 R. M. Richard,  M. A. Rohrdanz,  R. P. Steele,  E. J. Sundstrom,  
 H. L. Woodcock III,  P. M. Zimmerman,  D. Zuev,  B. Albrecht,  E. Alguire,  
 B. Austin,  S. A. Baeppler,  G. J. O. Beran,  Y. A. Bernard,  E. Berquist,  
 K. Brandhorst,  K. B. Bravaya,  S. T. Brown,  D. Casanova,  C.-M. Chang,  
 Y. Chen,  S. H. Chien,  K. D. Closser,  M. P. Coons,  D. L. Crittenden,  
 S. Dasgupta,  M. Diedenhofen,  R. A. DiStasio Jr.,  H. Do,  A. D. Dutoi,  
 R. G. Edgar,  P.-T. Fang,  S. Fatehi,  Q. Feng,  L. Fusti-Molnar,  
 A. Ghysels,  A. Golubeva-Zadorozhnaya,  J. Gomes,  A. Gunina,  
 M. W. D. Hanson-Heine,  P. H. P. Harbach,  A. W. Hauser,  J. E. Herr,  
 E. G. Hohenstein,  Z. C. Holden,  K. Hui,  T.-C. Jagau,  H. Ji,  B. Kaduk,  
 K. Khistyaev,  Jaehoon Kim,  Jihan Kim,  R. A. King,  P. Klunzinger,  
 K. Koh,  D. Kosenkov,  T. Kowalczyk,  C. M. Krauter,  A. Kunitsa,  
 K. U. Lao,  A. Laurent,  K. V. Lawler,  J. Lee,  D. Lefrancois,  S. Lehtola,  
 S. V. Levchenko,  C. Y. Lin,  Y.-S. Lin,  F. Liu,  E. Livshits,  
 R. C. Lochan,  A. Luenser,  P. Manohar,  S. F. Manzer,  S.-P. Mao,  Y. Mao,  
 N. Mardirossian,  A. V. Marenich,  L. A. Martinez-Martinez,  S. A. Maurer,  
 N. J. Mayhall,  J.-M. Mewes,  A. F. Morrison,  K. Nanda,  T. S. Nguyen-Beck,  
 C. M. Oana,  R. Olivares-Amaya,  D. P. O'Neill,  J. A. Parkhill,  
 T. M. Perrine,  R. Peverati,  P. A. Pieniazek,  F. Plasser,  A. Prociuk,  
 D. R. Rehn,  E. Rosta,  N. J. Russ,  N. Sergueev,  S. M. Sharada,  
 S. Sharma,  D. W. Small,  A. Sodt,  T. Stauch,  T. Stein,  D. Stuck,  
 Y.-C. Su,  A. J. W. Thom,  T. Tsuchimochi,  L. Vogt,  O. Vydrov,  T. Wang,  
 M. A. Watson,  J. Wenzel,  A. White,  C. F. Williams,  V. Vanovschi,  
 K. Yao,  S. Yeganeh,  S. R. Yost,  Z.-Q. You,  I. Y. Zhang,  X. Zhang,  
 Y. Zhao,  B. R. Brooks,  G. K. L. Chan,  D. M. Chipman,  C. J. Cramer,  
 W. A. Goddard III,  M. S. Gordon,  W. J. Hehre,  A. Klamt,  
 H. F. Schaefer III,  M. W. Schmidt,  C. D. Sherrill,  D. G. Truhlar,  
 A. Warshel,  X. Xu,  A. Aspuru-Guzik,  R. Baer,  A. T. Bell,  N. A. Besley,  
 J.-D. Chai,  A. Dreuw,  B. D. Dunietz,  T. R. Furlani,  S. R. Gwaltney,  
 C.-P. Hsu,  Y. Jung,  J. Kong,  D. S. Lambrecht,  W. Liang,  C. Ochsenfeld,  
 V. A. Rassolov,  L. V. Slipchenko,  J. E. Subotnik,  T. Van Voorhis,  
 J. M. Herbert,  A. I. Krylov,  P. M. W. Gill,  M. Head-Gordon

 Contributors to earlier versions of Q-Chem not listed above: 
 R. D. Adamson,  J. Baker,  E. F. C. Byrd,  A. K. Chakraborty,  C.-L. Cheng,  
 H. Dachsel,  R. J. Doerksen,  G. Hawkins,  A. Heyden,  S. Hirata,  
 G. Kedziora,  F. J. Keil,  C. Kelley,  P. P. Korambath,  W. Kurlancheek,  
 A. M. Lee,  M. S. Lee,  D. Liotard,  I. Lotan,  P. E. Maslen,  N. Nair,  
 D. Neuhauser,  R. Olson,  B. Peters,  J. Ritchie,  N. E. Schultz,  
 N. Shenvi,  A. C. Simmonett,  K. S. Thanthiriwatte,  Q. Wu,  W. Zhang

 Please cite Q-Chem as follows:
 Y. Shao et al., Mol. Phys. 113, 184-215 (2015)
 DOI: 10.1080/00268976.2014.952696

 Q-Chem 4.4.2 for Intel X86 EM64T Linux

 Parts of Q-Chem use Armadillo 5.200.1 (Boston Tea Smuggler).
 http://arma.sourceforge.net/

 Q-Chem begins on Tue Sep 12 13:34:49 2017  


Host: 0

     Scratch files written to /scratch/taweetham/qchem31404//
The previous job contains 0 fragments, simply inherited here
FILE_GEOM_ORG=        593

Checking the input file for inconsistencies... 	...done.

--------------------------------------------------------------
User input:
--------------------------------------------------------------

$molecule
read
$end

$rem
   SOLVENT_METHOD  = SMD
   SCF_GUESS =read
   BASIS  =  6-311++G**
   METHOD  =  B3LYP
$end


--------------------------------------------------------------
 ----------------------------------------------------------------
             Standard Nuclear Orientation (Angstroms)
    I     Atom           X                Y                Z
 ----------------------------------------------------------------
    1      S      -0.1357334996    -0.0035725180    -0.1143780764
    2      O       0.6666329058    -0.0050922413    -1.3686571519
    3      O      -0.8996201220    -1.2397161458     0.1450470327
    4      O      -0.8804463500     1.2437740257     0.1498673010
    5      O       1.1014927395    -0.0194741845     1.0733855782
    6      H       1.9056679262     0.0230348640     0.5403028163
 ----------------------------------------------------------------
 Nuclear Repulsion Energy =   270.8808626389 hartrees
 There are       25 alpha and       25 beta electrons
 Requested basis set is 6-311++G(d,p)
 There are 42 shells and 125 basis functions

 Total QAlloc Memory Limit   2000 MB
 Mega-Array Size        61 MB
 MEM_STATIC part        62 MB

                       Distance Matrix (Angstroms)
             S (  1)   O (  2)   O (  3)   O (  4)   O (  5)
   O (  2)  1.488963
   O (  3)  1.476101  2.503746
   O (  4)  1.476583  2.501807  2.483569
   O (  5)  1.715157  2.480500  2.520963  2.525226
   H (  6)  2.143976  2.275989  3.101678  3.066770  0.965755

 A cutoff of  1.0D-08 yielded    841 shell pairs
 There are      7744 function pairs (      8395 Cartesian)

 -------------------------------------------------------
 OpenMP Integral Computing Module                       
 Release: version 1.0, May 2013, Q-Chem Inc. Pittsburgh 
 -------------------------------------------------------
 Integral Job Info:
 Integral job number is                      11
 Integral operator is                         1
 short-range coefficients                     0
 long-range coefficients              100000000
 Omega coefficients                           0
 if combine SR and LR in K                    0
 Integral screening is                        0
 Integral computing path is                   2
 max size of driver memory is            800000
 size of driver memory is                593474
 size of scratch memory is              4103008
 max col of scratch BK array               1296
 max len of scratch array in speh3          155
 max len of scratch index in speh4           18
 max int batch size is                      520
 min int batch size is                       52
 fixed nKL is                                52
 max L of basis functions is                  2
 order of int derivative is                   0
 number of shells is                         42
 number of basis is                         130
 number of cartesian basis is               130
 number of contracted shell pairs           841
 number of primitive shell pairs           2308
 maxK2 (contraction) of shell pair           36
 max number of K2 of shell pair               1
 max number of CS2 of shell pair             97
 max number of PS2 of shell pair            318
 mem total for path MDJ                   22248
 -------------------------------------------------------
 Smallest overlap matrix eigenvalue = 6.05E-04

 Scale SEOQF with 1.000000e-01/1.000000e-01/1.000000e-01

 Standard Electronic Orientation quadrupole field applied
 Nucleus-field energy     =     0.0000000001 hartrees
 Guess MOs from SCF MO coefficient file
 Reading MOs from coefficient file
 Reading MOs from coefficient file
 A restricted hybrid HF-DFT SCF calculation will be
 performed using Pulay DIIS extrapolation
 Exchange:     0.2000 Hartree-Fock + 0.0800 Slater + 0.7200 B88
 Correlation:  0.1900 VWN1RPA + 0.8100 LYP
 Using SG-1 standard quadrature grid
 SCF converges when DIIS error is below 1.0E-05
 Inaccurate integrated density:
   Number of electrons =    50
   Numerical integral  =    49.264291008994
   Relative error      =    -1.4714179820 %
 ---------------------------------------
  Cycle       Energy         DIIS Error
 ---------------------------------------
    1    -699.1379947112      5.56E-02
    2    -699.4195244215      1.60E-02
    3    -699.4417655023      1.58E-02
    4    -699.8008271647      5.08E-03
    5    -699.8323309812      1.61E-03
    6    -699.8358768508      4.13E-04
    7    -699.8360592080      1.51E-04
    8    -699.8360885878      1.48E-05
    9    -699.8360887901      1.49E-05
   10    -699.8360890674      1.53E-06 Convergence criterion met
 ---------------------------------------
 SCF time:  CPU 7.45 s  wall 7.50 s

 Citation of the SMD model:
 Marenich, A.V.; Cramer, C.J.; Truhlar, D.G.
 J. Phys. Chem. B 2009, 113, 6378-6396.
 iSolventCode=           1
 Solvent: water                                                           

 vradii
            1           2           3           4           5           6
    1   2.4900000   1.5200000   1.5200000   1.5200000   1.5200000   1.2000000
Changing PCM_TESSEL_METHOD to VTN
Changing PCM_VDW_RADII to SMD_RADIUS
 Discretize the solute cavity surface with Lebedev spheres
	Using 302 Lebedev grid points for each H atom
	Using 302 Lebedev grid points for other atoms
	Atomic van der Waals radii will be scaled by 1.20
 Removing interior tesserae...
 Keep 666 surface tesserae and discard 1146 interior tesserae
 Molecular Surface Area = 90.618 Angst**2
 A restricted hybrid HF-DFT SCF calculation will be
 performed using Pulay DIIS extrapolation
 Polarizable Continuum solvation model will be applied
 Exchange:     0.2000 Hartree-Fock + 0.0800 Slater + 0.7200 B88
 Correlation:  0.1900 VWN1RPA + 0.8100 LYP
 Using SG-1 standard quadrature grid
 SCF converges when DIIS error is below 1.0E-05

 Citation of the SMD model:
 Marenich, A.V.; Cramer, C.J.; Truhlar, D.G.
 J. Phys. Chem. B 2009, 113, 6378-6396.
 iSolventCode=           1
 Solvent: water                                                           

 vradii
            1           2           3           4           5           6
    1   2.4900000   1.5200000   1.5200000   1.5200000   1.5200000   1.2000000
 ---------------------------------------
  Cycle       Energy         DIIS Error
 ---------------------------------------
    1    -699.8360863454      4.48E-07
 Time req'd to invert C: 0.16 s (CPU) 0.17 s (wall)
    2    -699.9413505213      7.49E-04
    3    -699.9413515130      7.49E-04
    4    -699.9413494663      7.49E-04
    5    -699.9413515134      7.49E-04
    6    -699.9413470450      7.49E-04
    7    -699.9413518791      7.49E-04
    8    -699.9413457513      7.49E-04
    9    -699.9413466450      7.49E-04
   10    -699.9413475297      7.49E-04
   11    -699.9413485542      7.49E-04
   12    -699.9413504948      7.49E-04
   13    -699.9413481507      7.49E-04
   14    -699.9413478534      7.49E-04
   15    -699.9413484952      7.49E-04
   16    -699.9413500527      7.49E-04
   17    -699.9437517776      5.53E-04
   18    -699.9440128174      3.70E-04
   19    -699.9441783049      9.12E-05
   20    -699.9441873484      4.16E-05
   21    -699.9441895287      1.21E-05
   22    -699.9441894630      3.48E-06 Convergence criterion met
 ---------------------------------------
 SCF time:  CPU 13.79 s  wall 13.81 s
(0)  E-EN(g) gas-phase elect-nuc energy                 -699.836086345 a.u.
(3)  G-ENP(liq) elect-nuc-pol free energy of system     -699.944189463 a.u.
(4)  G-CDS(liq) cavity-dispersion-solvent structure 
     free energy                                                0.5247 kcal/mol
(6)  G-S(liq) free energy of system                     -699.943353370 a.u.
(9)  DeltaG-S(liq) free energy of  solvation
     (9) = (6) - (0)                                          -67.3111 kcal/mol
 SCF   energy in the final basis set = -699.9433533695
 Total energy in the final basis set = -699.9433533695

 --------------------------------------------------------------

                    Orbital Energies (a.u.)
 --------------------------------------------------------------

 Alpha MOs
 -- Occupied --
-89.093 -19.155 -19.121 -19.121 -19.119  -8.150  -6.114  -6.112
 -6.112  -1.156  -1.023  -1.007  -1.003  -0.628  -0.537  -0.491
 -0.486  -0.449  -0.373  -0.364  -0.363  -0.350  -0.317  -0.302
 -0.285
 -- Virtual --
 -0.007   0.037   0.049   0.051   0.051   0.083   0.104   0.118
  0.125   0.145   0.166   0.176   0.180   0.194   0.223   0.234
  0.237   0.240   0.250   0.273   0.282   0.282   0.285   0.309
  0.317   0.353   0.375   0.379   0.427   0.537   0.649   0.660
  0.811   0.938   0.948   0.958   1.001   1.035   1.073   1.091
  1.095   1.096   1.103   1.110   1.126   1.174   1.178   1.195
  1.400   1.436   1.516   1.538   1.581   1.701   1.748   1.788
  1.860   2.056   2.525   2.749   2.769   2.808   2.808   2.809
  2.825   2.832   2.849   2.877   2.967   2.988   3.087   3.105
  3.137   3.168   3.225   3.399   3.564   3.566   3.814   4.903
  4.937   4.962   4.973   4.993   4.994   5.011   5.021   5.110
  5.253   5.255   5.479   8.101  17.251  17.367  17.369  49.841
 49.845  49.852  49.914 189.173
 --------------------------------------------------------------

          Ground-State Mulliken Net Atomic Charges

     Atom                 Charge (a.u.)
  ----------------------------------------
      1 S                     0.588324
      2 O                    -0.533763
      3 O                    -0.458497
      4 O                    -0.454365
      5 O                    -0.477103
      6 H                     0.335403
  ----------------------------------------
  Sum of atomic charges =    -1.000000

 -----------------------------------------------------------------
                    Cartesian Multipole Moments
 -----------------------------------------------------------------
    Charge (ESU x 10^10)
                -4.8032
    Dipole Moment (Debye)
         X       3.3232      Y       0.0894      Z       0.6566
       Tot       3.3886
    Quadrupole Moments (Debye-Ang)
        XX     -38.0378     XY       0.1515     YY     -46.2693
        XZ       2.2501     YZ       0.0471     ZZ     -45.4989
    Octopole Moments (Debye-Ang^2)
       XXX      18.7650    XXY       0.5940    XYY       9.2665
       YYY       0.4103    XXZ       2.2511    XYZ       0.1386
       YYZ      -0.3813    XZZ      -6.5864    YZZ       0.2429
       ZZZ       7.9668
    Hexadecapole Moments (Debye-Ang^3)
      XXXX    -144.3690   XXXY       0.4527   XXYY     -61.3302
      XYYY       0.0250   YYYY    -168.8432   XXXZ       5.2438
      XXYZ       0.2421   XYYZ       0.2165   YYYZ       0.1014
      XXZZ     -58.5265   XYZZ       0.1563   YYZZ     -52.7587
      XZZZ      -0.7585   YZZZ       0.1019   ZZZZ    -171.1429
 -----------------------------------------------------------------
Archival summary:
1\1\TWL01\SP\ProcedureUnspecified\BasisUnspecified\141(1-,1)\taweetha\TueSep1213:35:112017TueSep1213:35:112017\0\\#,ProcedureUnspecified,BasisUnspecified,\\-1,1\S\O,1,1.4761\O,1,1.47658,2,114.518\O,1,1.48896,2,115.218,3,-136.817,0\O,1,1.71516,2,104.113,3,113.291,0\H,5,0.965755,1,102.591,2,122.722,0\\\@

 Total job time:  21.35s(wall), 21.28s(cpu) 
 Tue Sep 12 13:35:11 2017

        *************************************************************
        *                                                           *
        *  Thank you very much for using Q-Chem.  Have a nice day.  *
        *                                                           *
        *************************************************************
