# Supplementary material for: Correction to ‘A DFT investigation of the blue bottle experiment: E○half-cell analysis of autoxidation catalysed by redox indicators’
Source: R Soc Open Sci. 2017 Nov 8;4(11):171563. doi: 10.1098/rsos.171563 (PMC5717704; doi:10.1098/rsos.171563)
Supplement: All Q-Chem output files and optimised geometries [file rsos171563supp2.zip › B3LYP_6-311++Gdp_reducing_agents/I3-.out]

pikachu 127.0.1
Q-Chem Developer Version! Running on 127.0.1.*
                  Welcome to Q-Chem
     A Quantum Leap Into The Future Of Chemistry


 Q-Chem 4.4, Q-Chem, Inc., Pleasanton, CA (2016)

 Y. Shao,  Z. Gan,  E. Epifanovsky,  A. T. B. Gilbert,  M. Wormit,  
 J. Kussmann,  A. W. Lange,  A. Behn,  J. Deng,  X. Feng,  D. Ghosh,  
 M. Goldey,  P. R. Horn,  L. D. Jacobson,  I. Kaliman,  F. Rob,  
 R. Z. Khaliullin,  T. Kus,  A. Landau,  J. Liu,  E. I. Proynov,  Y. M. Rhee,  
 R. M. Richard,  M. A. Rohrdanz,  R. P. Steele,  E. J. Sundstrom,  
 H. L. Woodcock III,  P. M. Zimmerman,  D. Zuev,  B. Albrecht,  E. Alguire,  
 B. Austin,  S. A. Baeppler,  G. J. O. Beran,  Y. A. Bernard,  
 E. J. Berquist,  K. Brandhorst,  K. B. Bravaya,  S. T. Brown,  D. Casanova,  
 C.-M. Chang,  Y. Chen,  S. H. Chien,  K. D. Closser,  M. P. Coons,  
 D. L. Crittenden,  S. Dasgupta,  M. Diedenhofen,  R. A. DiStasio Jr.,  
 H. Do,  A. D. Dutoi,  R. G. Edgar,  P.-T. Fang,  S. Fatehi,  Q. Feng,  
 L. Fusti-Molnar,  A. Ghysels,  A. Golubeva-Zadorozhnaya,  J. Gomes,  
 A. Gunina,  M. W. D. Hanson-Heine,  P. H. P. Harbach,  A. W. Hauser,  
 J. E. Herr,  E. G. Hohenstein,  Z. C. Holden,  K. Hui,  T.-C. Jagau,  H. Ji,  
 B. Kaduk,  K. Khistyaev,  Jaehoon Kim,  Jihan Kim,  R. A. King,  
 P. Klunzinger,  K. Koh,  D. Kosenkov,  T. Kowalczyk,  C. M. Krauter,  
 A. Kunitsa,  K. U. Lao,  A. Laurent,  K. V. Lawler,  J. Lee,  D. Lefrancois,  
 S. Lehtola,  S. V. Levchenko,  C. Y. Lin,  Y.-S. Lin,  F. Liu,  E. Livshits,  
 R. C. Lochan,  A. Luenser,  P. Manohar,  S. F. Manzer,  S.-P. Mao,  Y. Mao,  
 N. Mardirossian,  A. V. Marenich,  L. A. Martinez-Martinez,  S. A. Maurer,  
 N. J. Mayhall,  J.-M. Mewes,  A. F. Morrison,  K. Nanda,  T. S. Nguyen-Beck,  
 C. M. Oana,  R. Olivares-Amaya,  D. P. O'Neill,  J. A. Parkhill,  
 T. M. Perrine,  R. Peverati,  P. A. Pieniazek,  F. Plasser,  A. Prociuk,  
 D. R. Rehn,  E. Rosta,  N. J. Russ,  N. Sergueev,  S. M. Sharada,  
 S. Sharma,  D. W. Small,  A. Sodt,  T. Stauch,  T. Stein,  D. Stuck,  
 Y.-C. Su,  A. J. W. Thom,  T. Tsuchimochi,  L. Vogt,  O. Vydrov,  T. Wang,  
 M. A. Watson,  J. Wenzel,  A. White,  C. F. Williams,  V. Vanovschi,  
 K. Yao,  S. Yeganeh,  S. R. Yost,  Z.-Q. You,  I. Y. Zhang,  X. Zhang,  
 Y. Zhao,  B. R. Brooks,  G. K. L. Chan,  D. M. Chipman,  C. J. Cramer,  
 W. A. Goddard III,  M. S. Gordon,  W. J. Hehre,  A. Klamt,  
 H. F. Schaefer III,  M. W. Schmidt,  C. D. Sherrill,  D. G. Truhlar,  
 A. Warshel,  X. Xu,  A. Aspuru-Guzik,  R. Baer,  A. T. Bell,  N. A. Besley,  
 J.-D. Chai,  A. Dreuw,  B. D. Dunietz,  T. R. Furlani,  S. R. Gwaltney,  
 C.-P. Hsu,  Y. Jung,  J. Kong,  D. S. Lambrecht,  W. Liang,  C. Ochsenfeld,  
 V. A. Rassolov,  L. V. Slipchenko,  J. E. Subotnik,  T. Van Voorhis,  
 J. M. Herbert,  A. I. Krylov,  P. M. W. Gill,  M. Head-Gordon

 Contributors to earlier versions of Q-Chem not listed above: 
 R. D. Adamson,  J. Baker,  E. F. C. Byrd,  A. K. Chakraborty,  C.-L. Cheng,  
 H. Dachsel,  R. J. Doerksen,  G. Hawkins,  A. Heyden,  S. Hirata,  
 G. Kedziora,  F. J. Keil,  C. Kelley,  P. P. Korambath,  W. Kurlancheek,  
 A. M. Lee,  M. S. Lee,  D. Liotard,  I. Lotan,  P. E. Maslen,  N. Nair,  
 D. Neuhauser,  R. Olson,  B. Peters,  J. Ritchie,  N. E. Schultz,  
 N. Shenvi,  A. C. Simmonett,  K. S. Thanthiriwatte,  Q. Wu,  W. Zhang

 Please cite Q-Chem as follows:
 Y. Shao et al., Mol. Phys. 113, 184-215 (2015)
 DOI: 10.1080/00268976.2014.952696

 Q-Chem 4.4.2 for Intel X86 EM64T Linux

 Parts of Q-Chem use Armadillo 5.200.1 (Boston Tea Smuggler).
 http://arma.sourceforge.net/

 Q-Chem begins on Sun Sep  3 14:11:41 2017  


Host: 0

     Scratch files written to /scratch/taweetham/qchem24999//

Checking the input file for inconsistencies... 	...done.

--------------------------------------------------------------
User input:
--------------------------------------------------------------
$molecule
-1 1
  I    1.6687599   -0.0217336    5.6151848
  I    1.1091283   -0.4934063    2.9498709
  I    0.5498107   -0.9657116    0.2845873
$end

$rem
   BASIS  =  6-311++G**
   JOB_TYPE  =  Optimization
   METHOD  =  B3LYP
$end

--------------------------------------------------------------
 ----------------------------------------------------------------
             Standard Nuclear Orientation (Angstroms)
    I     Atom           X                Y                Z
 ----------------------------------------------------------------
    1      I       2.7639806117    -0.0001177883     0.0000000000
    2      I       0.0000050828     0.0002355760    -0.0000000000
    3      I      -2.7639856946    -0.0001177877     0.0000000000
 ----------------------------------------------------------------
 Molecular Point Group                 Cs    NOp =  2
 Largest Abelian Subgroup              Cs    NOp =  2
 Nuclear Repulsion Energy =  1344.4897210498 hartrees
 There are       80 alpha and       80 beta electrons
 Requested basis set is 6-311++G(d,p)
 There are 72 shells and 186 basis functions

 Total QAlloc Memory Limit   2000 MB
 Mega-Array Size        61 MB
 MEM_STATIC part        62 MB
 A cutoff of  1.0D-11 yielded   1639 shell pairs
 There are     11429 function pairs (     13352 Cartesian)

 -------------------------------------------------------
 OpenMP Integral Computing Module                       
 Release: version 1.0, May 2013, Q-Chem Inc. Pittsburgh 
 -------------------------------------------------------
 Integral Job Info:
 Integral job number is                      11
 Integral operator is                         1
 short-range coefficients                     0
 long-range coefficients              100000000
 Omega coefficients                           0
 if combine SR and LR in K                    0
 Integral screening is                        0
 Integral computing path is                   2
 max size of driver memory is            800000
 size of driver memory is                593474
 size of scratch memory is             11213332
 max col of scratch BK array               1296
 max len of scratch array in speh3          155
 max len of scratch index in speh4           18
 max int batch size is                      520
 min int batch size is                       52
 fixed nKL is                                52
 max L of basis functions is                  2
 order of int derivative is                   0
 number of shells is                         72
 number of basis is                         201
 number of cartesian basis is               201
 number of contracted shell pairs          1639
 number of primitive shell pairs           2912
 maxK2 (contraction) of shell pair           25
 max number of K2 of shell pair               1
 max number of CS2 of shell pair            386
 max number of PS2 of shell pair            386
 mem total for path MDJ                   49080
 -------------------------------------------------------
 Smallest overlap matrix eigenvalue = 2.48E-03

 Scale SEOQF with 1.000000e-01/1.000000e+00/1.000000e+00

 Standard Electronic Orientation quadrupole field applied
 Nucleus-field energy     =     0.0000000289 hartrees
 Guess from superposition of atomic densities
 Warning:  Energy on first SCF cycle will be non-variational
 A restricted hybrid HF-DFT SCF calculation will be
 performed using Pulay DIIS extrapolation
 Exchange:     0.2000 Hartree-Fock + 0.0800 Slater + 0.7200 B88
 Correlation:  0.1900 VWN1RPA + 0.8100 LYP
 Using SG-1 standard quadrature grid
 SCF converges when DIIS error is below 1.0E-08
 Inaccurate integrated density:
   Number of electrons =   160
   Numerical integral  =   158.999690012420
   Relative error      =    -0.6251937422 %
 ---------------------------------------
  Cycle       Energy         DIIS Error
 ---------------------------------------
    1  -20758.6148378122      3.59E-02
    2  -20758.6978211917      1.54E-03
    3  -20758.7053515976      1.28E-03
    4  -20758.7114343275      4.83E-04
    5  -20758.7118013091      6.49E-05
    6  -20758.7118076318      4.43E-05
    7  -20758.7118131464      3.27E-06
    8  -20758.7118131999      7.15E-07
    9  -20758.7118132022      1.31E-07
   10  -20758.7118132029      4.84E-08
   11  -20758.7118132036      7.00E-09 Convergence criterion met
 ---------------------------------------
 SCF time:  CPU 31.02 s  wall 31.05 s
 SCF   energy in the final basis set = -20758.7118132036
 Total energy in the final basis set = -20758.7118132036

 --------------------------------------------------------------
             Orbital Energies (a.u.) and Symmetries
 --------------------------------------------------------------
 Warning : Irrep of orbital(  39) could not be determined
 Warning : Irrep of orbital(  40) could not be determined

 Alpha MOs, Restricted
 -- Occupied --                  
*******-1165.69-1165.69 -176.16 -176.12 -176.12 -165.56 -165.56
  1 A'    2 A'    3 A'    4 A'    5 A'    6 A'    7 A'    1 A"                 
-165.56 -165.53 -165.53 -165.52 -165.52 -165.52 -165.52  -35.65
  8 A'    9 A'   10 A'    2 A"   11 A'    3 A"   12 A'   13 A'                 
-35.619 -35.619 -31.147 -31.138 -31.138 -31.110 -31.110 -31.107
 14 A'   15 A'   16 A'    4 A"   17 A'   18 A'   19 A'    5 A"                 
-31.107 -31.107 -31.107 -22.797 -22.795 -22.795 -22.789 -22.789
 20 A'    6 A"   21 A'   22 A'    7 A"   23 A'    8 A"   24 A'                 
-22.761 -22.761 -22.760 -22.760 -22.760 -22.760 -22.758 -22.758
 25 A'   26 A'    9 A"   27 A'   10 A"   28 A'    0 xxx   0 xxx                
-22.758 -22.758  -6.202  -6.168  -6.168  -4.618  -4.598  -4.598
 11 A"   29 A'   30 A'   31 A'   32 A'   33 A'   12 A"   34 A'                 
 -4.577  -4.577  -4.568  -4.568  -4.568  -4.568  -1.884  -1.877
 35 A'   36 A'   13 A"   37 A'   14 A"   38 A'   39 A'   15 A"                 
 -1.877  -1.860  -1.860  -1.843  -1.843  -1.840  -1.840  -1.840
 40 A'   16 A"   41 A'   42 A'   43 A'   17 A"   44 A'   18 A"                 
 -1.840  -1.833  -1.833  -1.833  -1.833  -0.539  -0.481  -0.423
 45 A'   19 A"   20 A"   46 A'   47 A'   48 A'   49 A'   50 A'                 
 -0.231  -0.161  -0.161  -0.117  -0.117  -0.098  -0.081  -0.081
 51 A'   21 A"   52 A'   22 A"   53 A'   54 A'   23 A"   55 A'                 
 -- Virtual --                   
  0.072   0.285   0.308   0.331   0.331   0.342   0.342   0.356
 56 A'   57 A'   58 A'   24 A"   59 A'   25 A"   60 A'   61 A'                 
  0.357   0.375   0.375   0.426   0.426   0.483   0.530   0.530
 62 A'   26 A"   63 A'   27 A"   64 A'   65 A'   28 A"   66 A'                 
  0.551   0.556   0.566   0.566   0.585   0.586   0.598   0.598
 67 A'   68 A'   29 A"   69 A'   30 A"   70 A'   31 A"   71 A'                 
  0.719   0.719   0.799   1.017   1.380   1.380   1.436   1.436
 32 A"   72 A'   73 A'   74 A'   33 A"   75 A'   34 A"   76 A'                 
  1.464   1.485   1.485   1.526   1.581   4.035   4.035   4.043
 77 A'   35 A"   78 A'   79 A'   80 A'   36 A"   81 A'   82 A'                 
  4.101   4.101   4.137   4.137   4.149   4.149   4.152   4.152
 37 A"   83 A'   38 A"   84 A'   39 A"   85 A'   40 A"   86 A'                 
  4.242   4.262   4.262   4.314   4.361   4.452   4.589   6.105
 87 A'   41 A"   88 A'   89 A'   90 A'   91 A'   92 A'   42 A"                 
  6.105   6.142   6.146   6.146   6.172   6.172   6.204   6.306
 93 A'   94 A'   43 A"   95 A'   44 A"   96 A'   97 A'   98 A'                 
 27.736  27.856  27.878  28.462  28.462  28.499  28.499  28.515
 99 A'  100 A'  101 A'   45 A"  102 A'   46 A"  103 A'  104 A'                 
 28.520  28.520  28.546  28.622  28.660  28.660  28.686  28.686
 47 A"  105 A'  106 A'  107 A'   48 A"  108 A'  109 A'   49 A"                 
 28.707  28.717  28.717  28.720  28.720  28.725  28.725  28.766
110 A'  111 A'   50 A"   51 A"  112 A'   52 A"  113 A'   53 A"                 
 28.766  28.798  28.929 128.016 128.016 128.052 128.052 128.063
114 A'  115 A'  116 A'   54 A"  117 A'   55 A"  118 A'  119 A'                 
128.065 128.065 128.088 128.127 151.583 151.684 151.7241901.737
 56 A"  120 A'  121 A'  122 A'  123 A'  124 A'  125 A'  126 A'                 
*******1901.882
127 A'  128 A'                                                                 

 Beta MOs, Restricted
 -- Occupied --                  
*******-1165.69-1165.69 -176.16 -176.12 -176.12 -165.56 -165.56
  1 A'    2 A'    3 A'    4 A'    5 A'    6 A'    7 A'    1 A"                 
-165.56 -165.53 -165.53 -165.52 -165.52 -165.52 -165.52  -35.65
  8 A'    9 A'   10 A'    2 A"   11 A'    3 A"   12 A'   13 A'                 
-35.619 -35.619 -31.147 -31.138 -31.138 -31.110 -31.110 -31.107
 14 A'   15 A'   16 A'    4 A"   17 A'   18 A'   19 A'    5 A"                 
-31.107 -31.107 -31.107 -22.797 -22.795 -22.795 -22.789 -22.789
 20 A'    6 A"   21 A'   22 A'    7 A"   23 A'    8 A"   24 A'                 
-22.761 -22.761 -22.760 -22.760 -22.760 -22.760 -22.758 -22.758
 25 A'   26 A'    9 A"   27 A'   10 A"   28 A'    0 xxx   0 xxx                
-22.758 -22.758  -6.202  -6.168  -6.168  -4.618  -4.598  -4.598
 11 A"   29 A'   30 A'   31 A'   32 A'   33 A'   12 A"   34 A'                 
 -4.577  -4.577  -4.568  -4.568  -4.568  -4.568  -1.884  -1.877
 35 A'   36 A'   13 A"   37 A'   14 A"   38 A'   39 A'   15 A"                 
 -1.877  -1.860  -1.860  -1.843  -1.843  -1.840  -1.840  -1.840
 40 A'   16 A"   41 A'   42 A'   43 A'   17 A"   44 A'   18 A"                 
 -1.840  -1.833  -1.833  -1.833  -1.833  -0.539  -0.481  -0.423
 45 A'   19 A"   20 A"   46 A'   47 A'   48 A'   49 A'   50 A'                 
 -0.231  -0.161  -0.161  -0.117  -0.117  -0.098  -0.081  -0.081
 51 A'   21 A"   52 A'   22 A"   53 A'   54 A'   23 A"   55 A'                 
 -- Virtual --                   
  0.072   0.285   0.308   0.331   0.331   0.342   0.342   0.356
 56 A'   57 A'   58 A'   24 A"   59 A'   25 A"   60 A'   61 A'                 
  0.357   0.375   0.375   0.426   0.426   0.483   0.530   0.530
 62 A'   26 A"   63 A'   27 A"   64 A'   65 A'   28 A"   66 A'                 
  0.551   0.556   0.566   0.566   0.585   0.586   0.598   0.598
 67 A'   68 A'   29 A"   69 A'   30 A"   70 A'   31 A"   71 A'                 
  0.719   0.719   0.799   1.017   1.380   1.380   1.436   1.436
 32 A"   72 A'   73 A'   74 A'   33 A"   75 A'   34 A"   76 A'                 
  1.464   1.485   1.485   1.526   1.581   4.035   4.035   4.043
 77 A'   35 A"   78 A'   79 A'   80 A'   36 A"   81 A'   82 A'                 
  4.101   4.101   4.137   4.137   4.149   4.149   4.152   4.152
 37 A"   83 A'   38 A"   84 A'   39 A"   85 A'   40 A"   86 A'                 
  4.242   4.262   4.262   4.314   4.361   4.452   4.589   6.105
 87 A'   41 A"   88 A'   89 A'   90 A'   91 A'   92 A'   42 A"                 
  6.105   6.142   6.146   6.146   6.172   6.172   6.204   6.306
 93 A'   94 A'   43 A"   95 A'   44 A"   96 A'   97 A'   98 A'                 
 27.736  27.856  27.878  28.462  28.462  28.499  28.499  28.515
 99 A'  100 A'  101 A'   45 A"  102 A'   46 A"  103 A'  104 A'                 
 28.520  28.520  28.546  28.622  28.660  28.660  28.686  28.686
 47 A"  105 A'  106 A'  107 A'   48 A"  108 A'  109 A'   49 A"                 
 28.707  28.717  28.717  28.720  28.720  28.725  28.725  28.766
110 A'  111 A'   50 A"   51 A"  112 A'   52 A"  113 A'   53 A"                 
 28.766  28.798  28.929 128.016 128.016 128.052 128.052 128.063
114 A'  115 A'  116 A'   54 A"  117 A'   55 A"  118 A'  119 A'                 
128.065 128.065 128.088 128.127 151.583 151.684 151.7241901.737
 56 A"  120 A'  121 A'  122 A'  123 A'  124 A'  125 A'  126 A'                 
*******1901.882
127 A'  128 A'                                                                 
 --------------------------------------------------------------

          Ground-State Mulliken Net Atomic Charges

     Atom                 Charge (a.u.)
  ----------------------------------------
      1 I                    -0.504744
      2 I                     0.009497
      3 I                    -0.504753
  ----------------------------------------
  Sum of atomic charges =    -1.000000

 -----------------------------------------------------------------
                    Cartesian Multipole Moments
 -----------------------------------------------------------------
    Charge (ESU x 10^10)
                -4.8032
    Dipole Moment (Debye)
         X       0.0001      Y       0.0003      Z       0.0000
       Tot       0.0003
    Quadrupole Moments (Debye-Ang)
        XX    -125.4326     XY       0.0000     YY     -92.2331
        XZ       0.0000     YZ      -0.0000     ZZ     -92.2331
    Octopole Moments (Debye-Ang^2)
       XXX       0.0017    XXY       0.0003    XYY       0.0002
       YYY       0.0008    XXZ       0.0000    XYZ      -0.0000
       YYZ       0.0000    XZZ       0.0002    YZZ       0.0003
       ZZZ       0.0000
    Hexadecapole Moments (Debye-Ang^3)
      XXXX   -3180.9971   XXXY      -0.0000   XXYY    -530.7550
      XYYY      -0.0000   YYYY    -141.2929   XXXZ       0.0000
      XXYZ      -0.0000   XYYZ      -0.0000   YYYZ      -0.0000
      XXZZ    -530.7550   XYZZ      -0.0000   YYZZ     -47.0976
      XZZZ      -0.0000   YZZZ      -0.0000   ZZZZ    -141.2929
 -----------------------------------------------------------------
 Calculating analytic gradient of the SCF energy
 Gradient of SCF Energy
            1           2           3
    1  -0.0443241   0.0000027   0.0443214
    2   0.0000011  -0.0000022   0.0000011
    3   0.0000000  -0.0000000   0.0000000
 Max gradient component =       4.432E-02
 RMS gradient           =       2.089E-02
 Gradient time:  CPU 12.54 s  wall 12.54 s
 Geometry Optimization Parameters
   NAtoms,    NIC,     NZ,  NCons,   NDum,   NFix, NCnnct, MaxDiis
        3       9       0       0       0       0       0       0


** GEOMETRY OPTIMIZATION IN DELOCALIZED INTERNAL COORDINATES **
   Searching for a Minimum

   Optimization Cycle:   1

                       Coordinates (Angstroms)
     ATOM                X               Y               Z
      1  I         2.7639806117   -0.0001177883    0.0000000000
      2  I         0.0000050828    0.0002355760    0.0000000000
      3  I        -2.7639856946   -0.0001177877    0.0000000000
   Point Group: cs    Number of degrees of freedom:     3


   Energy is -20758.711813204


 Attempting to Generate Delocalized Internal Coordinates

  ***ERROR*** Angle     3    2    1   is near-linear
              But No atom available to define colinear bend
**WARNING** Problems with Internal Coordinates
  Switching to Cartesian Coordinates

 Translations and Rotations Projected Out of Hessian

  3 Hessian modes will be used to form the next step
  Hessian Eigenvalues:
     1.000000    1.000000    1.000000

 Minimum Search - Taking Simple RFO Step
 Searching for Lamda that Minimizes Along All modes
 Value Taken    Lamda =  -0.00391363
 Step Taken.  Stepsize is  0.062437

                             Maximum     Tolerance    Cnvgd?
         Gradient           0.044324      0.000300      NO
         Displacement       0.044151      0.001200      NO
         Energy change     *********      0.000001      NO

 ----------------------------------------------------------------
             Standard Nuclear Orientation (Angstroms)
    I     Atom           X                Y                Z
 ----------------------------------------------------------------
    1      I       2.7873444783    -0.0001183631     0.0000000000
    2      I       0.0000036397     0.0002367254     0.0000000000
    3      I      -2.7873481180    -0.0001183623     0.0000000000
 ----------------------------------------------------------------
 Molecular Point Group                 Cs    NOp =  2
 Largest Abelian Subgroup              Cs    NOp =  2
 Nuclear Repulsion Energy =  1333.2203971986 hartrees
 There are       80 alpha and       80 beta electrons
 Applying Cartesian multipole field
    Component          Value
    ---------          -----
     (2,0,0)        1.00000E-11
     (0,2,0)        2.00000E-10
     (0,0,2)       -3.00000E-10
 Nucleus-field energy     =     0.0000000294 hartrees
 Requested basis set is 6-311++G(d,p)
 There are 72 shells and 186 basis functions
 A cutoff of  1.0D-11 yielded   1635 shell pairs
 There are     11409 function pairs (     13328 Cartesian)
 Smallest overlap matrix eigenvalue = 2.48E-03
 Guess MOs from SCF MO coefficient file
 Reading MOs from coefficient file
 Reading MOs from coefficient file
 A restricted hybrid HF-DFT SCF calculation will be
 performed using Pulay DIIS extrapolation
 Exchange:     0.2000 Hartree-Fock + 0.0800 Slater + 0.7200 B88
 Correlation:  0.1900 VWN1RPA + 0.8100 LYP
 Using SG-1 standard quadrature grid
 SCF converges when DIIS error is below 1.0E-08
 Geometry optimization detected.  Setting ReadMinima to 0
 Setting SaveMinima to 0
 ---------------------------------------
  Cycle       Energy         DIIS Error
 ---------------------------------------
    1  -20758.7102310642      1.04E-03
    2  -20758.7154533074      4.29E-05
    3  -20758.7154561160      5.09E-05
    4  -20758.7154609876      5.53E-06
    5  -20758.7154610972      2.34E-06
    6  -20758.7154611192      5.71E-07
    7  -20758.7154611198      7.91E-08
    8  -20758.7154611203      2.95E-08
    9  -20758.7154611201      4.57E-09 Convergence criterion met
 ---------------------------------------
 SCF time:  CPU 23.03 s  wall 23.04 s
 SCF   energy in the final basis set = -20758.7154611201
 Total energy in the final basis set = -20758.7154611201

 --------------------------------------------------------------
             Orbital Energies (a.u.) and Symmetries
 --------------------------------------------------------------
 Warning : Irrep of orbital(  39) could not be determined
 Warning : Irrep of orbital(  40) could not be determined
 Warning : Irrep of orbital(  41) could not be determined
 Warning : Irrep of orbital(  42) could not be determined

 Alpha MOs, Restricted
 -- Occupied --                  
*******-1165.69-1165.69 -176.16 -176.12 -176.12 -165.56 -165.56
  1 A'    2 A'    3 A'    4 A'    5 A'    6 A'    7 A'    1 A"                 
-165.56 -165.53 -165.53 -165.52 -165.52 -165.52 -165.52  -35.65
  8 A'    9 A'   10 A'    2 A"   11 A'    3 A"   12 A'   13 A'                 
-35.619 -35.619 -31.148 -31.139 -31.139 -31.111 -31.111 -31.108
 14 A'   15 A'   16 A'    4 A"   17 A'   18 A'   19 A'    5 A"                 
-31.108 -31.108 -31.108 -22.798 -22.796 -22.796 -22.790 -22.790
 20 A'    6 A"   21 A'   22 A'    7 A"   23 A'    8 A"   24 A'                 
-22.762 -22.762 -22.761 -22.761 -22.761 -22.761 -22.759 -22.759
 25 A'   26 A'    9 A"   27 A'   10 A"   28 A'    0 xxx   0 xxx                
-22.759 -22.759  -6.203  -6.169  -6.169  -4.619  -4.598  -4.598
  0 xxx   0 xxx  29 A'   30 A'   31 A'   32 A'   11 A"   33 A'                 
 -4.578  -4.578  -4.569  -4.569  -4.569  -4.569  -1.884  -1.878
 34 A'   35 A'   12 A"   36 A'   13 A"   37 A'   38 A'   14 A"                 
 -1.878  -1.861  -1.861  -1.844  -1.844  -1.841  -1.841  -1.841
 39 A'   15 A"   40 A'   41 A'   42 A'   16 A"   43 A'   17 A"                 
 -1.841  -1.833  -1.833  -1.833  -1.833  -0.537  -0.480  -0.425
 44 A'   18 A"   19 A"   45 A'   46 A'   47 A'   48 A'   49 A'                 
 -0.229  -0.160  -0.160  -0.117  -0.117  -0.100  -0.083  -0.083
 50 A'   20 A"   51 A'   21 A"   52 A'   53 A'   22 A"   54 A'                 
 -- Virtual --                   
  0.067   0.287   0.308   0.331   0.331   0.341   0.341   0.357
 55 A'   56 A'   57 A'   23 A"   58 A'   24 A"   59 A'   60 A'                 
  0.358   0.374   0.374   0.429   0.429   0.480   0.531   0.531
 61 A'   25 A"   62 A'   26 A"   63 A'   64 A'   27 A"   65 A'                 
  0.544   0.552   0.566   0.566   0.584   0.584   0.597   0.597
 66 A'   67 A'   28 A"   68 A'   29 A"   69 A'   30 A"   70 A'                 
  0.712   0.712   0.793   1.007   1.380   1.380   1.435   1.435
 31 A"   71 A'   72 A'   73 A'   32 A"   74 A'   33 A"   75 A'                 
  1.454   1.484   1.484   1.526   1.584   4.035   4.035   4.039
 76 A'   34 A"   77 A'   78 A'   79 A'   35 A"   80 A'   81 A'                 
  4.101   4.101   4.136   4.136   4.147   4.147   4.150   4.150
 36 A"   82 A'   37 A"   83 A'   38 A"   84 A'   39 A"   85 A'                 
  4.237   4.256   4.256   4.308   4.356   4.448   4.579   6.104
 86 A'   40 A"   87 A'   88 A'   89 A'   90 A'   91 A'   41 A"                 
  6.104   6.145   6.145   6.145   6.172   6.172   6.205   6.297
 92 A'   42 A"   93 A'   94 A'   43 A"   95 A'   96 A'   97 A'                 
 27.737  27.850  27.874  28.461  28.461  28.498  28.498  28.515
 98 A'   99 A'  100 A'   44 A"  101 A'   45 A"  102 A'  103 A'                 
 28.519  28.519  28.545  28.614  28.659  28.659  28.685  28.685
 46 A"  104 A'  105 A'  106 A'   47 A"  107 A'   48 A"  108 A'                 
 28.701  28.717  28.717  28.719  28.719  28.724  28.724  28.763
109 A'   49 A"  110 A'   50 A"  111 A'   51 A"  112 A'   52 A"                 
 28.763  28.795  28.925 128.015 128.015 128.051 128.051 128.064
113 A'  114 A'  115 A'   53 A"  116 A'   54 A"  117 A'   55 A"                 
128.064 128.065 128.088 128.120 151.583 151.679 151.7191901.737
118 A'  119 A'  120 A'  121 A'  122 A'  123 A'  124 A'  125 A'                 
*******1901.877
126 A'  127 A'                                                                 

 Beta MOs, Restricted
 -- Occupied --                  
*******-1165.69-1165.69 -176.16 -176.12 -176.12 -165.56 -165.56
  1 A'    2 A'    3 A'    4 A'    5 A'    6 A'    7 A'    1 A"                 
-165.56 -165.53 -165.53 -165.52 -165.52 -165.52 -165.52  -35.65
  8 A'    9 A'   10 A'    2 A"   11 A'    3 A"   12 A'   13 A'                 
-35.619 -35.619 -31.148 -31.139 -31.139 -31.111 -31.111 -31.108
 14 A'   15 A'   16 A'    4 A"   17 A'   18 A'   19 A'    5 A"                 
-31.108 -31.108 -31.108 -22.798 -22.796 -22.796 -22.790 -22.790
 20 A'    6 A"   21 A'   22 A'    7 A"   23 A'    8 A"   24 A'                 
-22.762 -22.762 -22.761 -22.761 -22.761 -22.761 -22.759 -22.759
 25 A'   26 A'    9 A"   27 A'   10 A"   28 A'    0 xxx   0 xxx                
-22.759 -22.759  -6.203  -6.169  -6.169  -4.619  -4.598  -4.598
  0 xxx   0 xxx  29 A'   30 A'   31 A'   32 A'   11 A"   33 A'                 
 -4.578  -4.578  -4.569  -4.569  -4.569  -4.569  -1.884  -1.878
 34 A'   35 A'   12 A"   36 A'   13 A"   37 A'   38 A'   14 A"                 
 -1.878  -1.861  -1.861  -1.844  -1.844  -1.841  -1.841  -1.841
 39 A'   15 A"   40 A'   41 A'   42 A'   16 A"   43 A'   17 A"                 
 -1.841  -1.833  -1.833  -1.833  -1.833  -0.537  -0.480  -0.425
 44 A'   18 A"   19 A"   45 A'   46 A'   47 A'   48 A'   49 A'                 
 -0.229  -0.160  -0.160  -0.117  -0.117  -0.100  -0.083  -0.083
 50 A'   20 A"   51 A'   21 A"   52 A'   53 A'   22 A"   54 A'                 
 -- Virtual --                   
  0.067   0.287   0.308   0.331   0.331   0.341   0.341   0.357
 55 A'   56 A'   57 A'   23 A"   58 A'   24 A"   59 A'   60 A'                 
  0.358   0.374   0.374   0.429   0.429   0.480   0.531   0.531
 61 A'   25 A"   62 A'   26 A"   63 A'   64 A'   27 A"   65 A'                 
  0.544   0.552   0.566   0.566   0.584   0.584   0.597   0.597
 66 A'   67 A'   28 A"   68 A'   29 A"   69 A'   30 A"   70 A'                 
  0.712   0.712   0.793   1.007   1.380   1.380   1.435   1.435
 31 A"   71 A'   72 A'   73 A'   32 A"   74 A'   33 A"   75 A'                 
  1.454   1.484   1.484   1.526   1.584   4.035   4.035   4.039
 76 A'   34 A"   77 A'   78 A'   79 A'   35 A"   80 A'   81 A'                 
  4.101   4.101   4.136   4.136   4.147   4.147   4.150   4.150
 36 A"   82 A'   37 A"   83 A'   38 A"   84 A'   39 A"   85 A'                 
  4.237   4.256   4.256   4.308   4.356   4.448   4.579   6.104
 86 A'   40 A"   87 A'   88 A'   89 A'   90 A'   91 A'   41 A"                 
  6.104   6.145   6.145   6.145   6.172   6.172   6.205   6.297
 92 A'   42 A"   93 A'   94 A'   43 A"   95 A'   96 A'   97 A'                 
 27.737  27.850  27.874  28.461  28.461  28.498  28.498  28.515
 98 A'   99 A'  100 A'   44 A"  101 A'   45 A"  102 A'  103 A'                 
 28.519  28.519  28.545  28.614  28.659  28.659  28.685  28.685
 46 A"  104 A'  105 A'  106 A'   47 A"  107 A'   48 A"  108 A'                 
 28.701  28.717  28.717  28.719  28.719  28.724  28.724  28.763
109 A'   49 A"  110 A'   50 A"  111 A'   51 A"  112 A'   52 A"                 
 28.763  28.795  28.925 128.015 128.015 128.051 128.051 128.064
113 A'  114 A'  115 A'   53 A"  116 A'   54 A"  117 A'   55 A"                 
128.064 128.065 128.088 128.120 151.583 151.679 151.7191901.737
118 A'  119 A'  120 A'  121 A'  122 A'  123 A'  124 A'  125 A'                 
*******1901.877
126 A'  127 A'                                                                 
 --------------------------------------------------------------

          Ground-State Mulliken Net Atomic Charges

     Atom                 Charge (a.u.)
  ----------------------------------------
      1 I                    -0.503019
      2 I                     0.006044
      3 I                    -0.503025
  ----------------------------------------
  Sum of atomic charges =    -1.000000

 -----------------------------------------------------------------
                    Cartesian Multipole Moments
 -----------------------------------------------------------------
    Charge (ESU x 10^10)
                -4.8032
    Dipole Moment (Debye)
         X       0.0001      Y       0.0003      Z       0.0000
       Tot       0.0003
    Quadrupole Moments (Debye-Ang)
        XX    -125.7046     XY      -0.0000     YY     -92.2943
        XZ       0.0000     YZ       0.0000     ZZ     -92.2943
    Octopole Moments (Debye-Ang^2)
       XXX       0.0012    XXY       0.0004    XYY       0.0001
       YYY       0.0008    XXZ       0.0000    XYZ       0.0000
       YYZ       0.0000    XZZ       0.0001    YZZ       0.0003
       ZZZ       0.0000
    Hexadecapole Moments (Debye-Ang^3)
      XXXX   -3230.8739   XXXY      -0.0000   XXYY    -538.8488
      XYYY       0.0000   YYYY    -141.5468   XXXZ      -0.0000
      XXYZ       0.0000   XYYZ       0.0000   YYYZ       0.0000
      XXZZ    -538.8488   XYZZ       0.0000   YYZZ     -47.1822
      XZZZ       0.0000   YZZZ       0.0000   ZZZZ    -141.5468
 -----------------------------------------------------------------
 Calculating analytic gradient of the SCF energy
 Gradient of SCF Energy
            1           2           3
    1  -0.0384166   0.0000018   0.0384148
    2   0.0000001  -0.0000003   0.0000001
    3  -0.0000000   0.0000000   0.0000000
 Max gradient component =       3.842E-02
 RMS gradient           =       1.811E-02
 Gradient time:  CPU 12.44 s  wall 12.44 s
 Geometry Optimization Parameters
   NAtoms,    NIC,     NZ,  NCons,   NDum,   NFix, NCnnct, MaxDiis
        3       9       0       0       0       0       0       0

 Cartesian Hessian Update
 Hessian Updated using BFGS Update


** GEOMETRY OPTIMIZATION IN CARTESIAN COORDINATES **
   Searching for a Minimum

   Optimization Cycle:   2

                       Coordinates (Angstroms)
     ATOM                X               Y               Z
      1  I         2.7873444783   -0.0001183631    0.0000000000
      2  I         0.0000036397    0.0002367254    0.0000000000
      3  I        -2.7873481180   -0.0001183623    0.0000000000
   Point Group: cs    Number of degrees of freedom:     3


   Energy is -20758.715461120


 Translations and Rotations Projected Out of Hessian

  1 Hessian modes will be used to form the next step
  Hessian Eigenvalues:
     0.133794

 Minimum Search - Taking Simple RFO Step
 Searching for Lamda that Minimizes Along All modes
 Value Taken    Lamda =  -0.01928220
 Calculated Step too Large.  Step scaled by  0.845291
 Step Taken.  Stepsize is  0.300000

                             Maximum     Tolerance    Cnvgd?
         Gradient           0.038417      0.000300      NO
         Displacement       0.212137      0.001200      NO
         Energy change     -0.003648      0.000001      NO

 ----------------------------------------------------------------
             Standard Nuclear Orientation (Angstroms)
    I     Atom           X                Y                Z
 ----------------------------------------------------------------
    1      I       2.8996024728    -0.0001187669     0.0000000000
    2      I      -0.0000014731     0.0002375323     0.0000000000
    3      I      -2.8996009998    -0.0001187654     0.0000000000
 ----------------------------------------------------------------
 Molecular Point Group                 Cs    NOp =  2
 Largest Abelian Subgroup              Cs    NOp =  2
 Nuclear Repulsion Energy =  1281.6059853557 hartrees
 There are       80 alpha and       80 beta electrons
 Applying Cartesian multipole field
    Component          Value
    ---------          -----
     (2,0,0)        1.00000E-11
     (0,2,0)        2.00000E-10
     (0,0,2)       -3.00000E-10
 Nucleus-field energy     =     0.0000000318 hartrees
 Requested basis set is 6-311++G(d,p)
 There are 72 shells and 186 basis functions
 A cutoff of  1.0D-11 yielded   1589 shell pairs
 There are     10815 function pairs (     12578 Cartesian)
 Smallest overlap matrix eigenvalue = 2.49E-03
 Guess MOs from SCF MO coefficient file
 Reading MOs from coefficient file
 Reading MOs from coefficient file
 A restricted hybrid HF-DFT SCF calculation will be
 performed using Pulay DIIS extrapolation
 Exchange:     0.2000 Hartree-Fock + 0.0800 Slater + 0.7200 B88
 Correlation:  0.1900 VWN1RPA + 0.8100 LYP
 Using SG-1 standard quadrature grid
 SCF converges when DIIS error is below 1.0E-08
 Geometry optimization detected.  Setting ReadMinima to 0
 Setting SaveMinima to 0
 ---------------------------------------
  Cycle       Energy         DIIS Error
 ---------------------------------------
    1  -20758.7106130015      4.51E-03
    2  -20758.7267351284      1.82E-04
    3  -20758.7267957786      2.12E-04
    4  -20758.7268767804      2.36E-05
    5  -20758.7268788788      1.02E-05
    6  -20758.7268792827      2.75E-06
    7  -20758.7268793074      3.16E-07
    8  -20758.7268793070      1.45E-07
    9  -20758.7268793078      2.69E-08
   10  -20758.7268793085      1.63E-08
   11  -20758.7268793091      1.68E-09 Convergence criterion met
 ---------------------------------------
 SCF time:  CPU 26.88 s  wall 26.91 s
 SCF   energy in the final basis set = -20758.7268793091
 Total energy in the final basis set = -20758.7268793091

 --------------------------------------------------------------
             Orbital Energies (a.u.) and Symmetries
 --------------------------------------------------------------
 Warning : Irrep of orbital(  39) could not be determined
 Warning : Irrep of orbital(  40) could not be determined
 Warning : Irrep of orbital(  41) could not be determined
 Warning : Irrep of orbital(  42) could not be determined

 Alpha MOs, Restricted
 -- Occupied --                  
*******-1165.69-1165.69 -176.16 -176.13 -176.13 -165.57 -165.56
  1 A'    2 A'    3 A'    4 A'    5 A'    6 A'    7 A'    1 A"                 
-165.56 -165.53 -165.53 -165.53 -165.53 -165.53 -165.53  -35.66
  8 A'    9 A'   10 A'    2 A"    3 A"   11 A'   12 A'   13 A'                 
-35.623 -35.623 -31.153 -31.144 -31.144 -31.115 -31.115 -31.111
 14 A'   15 A'   16 A'    4 A"   17 A'   18 A'   19 A'    5 A"                 
-31.111 -31.111 -31.111 -22.803 -22.800 -22.800 -22.794 -22.794
  6 A"   20 A'   21 A'   22 A'    7 A"   23 A'    8 A"   24 A'                 
-22.766 -22.766 -22.765 -22.765 -22.765 -22.765 -22.762 -22.762
 25 A'   26 A'    9 A"   27 A'   10 A"   28 A'    0 xxx   0 xxx                
-22.762 -22.762  -6.207  -6.172  -6.172  -4.622  -4.603  -4.603
  0 xxx   0 xxx  29 A'   30 A'   31 A'   32 A'   11 A"   33 A'                 
 -4.581  -4.581  -4.572  -4.572  -4.572  -4.572  -1.887  -1.881
 34 A'   35 A'   12 A"   13 A"   36 A'   37 A'   38 A'   14 A"                 
 -1.881  -1.865  -1.865  -1.847  -1.847  -1.844  -1.844  -1.844
 39 A'   15 A"   40 A'   41 A'   42 A'   16 A"   43 A'   17 A"                 
 -1.844  -1.836  -1.836  -1.836  -1.836  -0.527  -0.476  -0.434
 44 A'   18 A"   19 A"   45 A'   46 A'   47 A'   48 A'   49 A'                 
 -0.222  -0.156  -0.156  -0.118  -0.118  -0.107  -0.090  -0.090
 50 A'   20 A"   51 A'   21 A"   52 A'   53 A'   22 A"   54 A'                 
 -- Virtual --                   
  0.043   0.294   0.304   0.329   0.329   0.336   0.336   0.359
 55 A'   56 A'   57 A'   23 A"   58 A'   24 A"   59 A'   60 A'                 
  0.365   0.372   0.372   0.444   0.444   0.468   0.513   0.533
 61 A'   25 A"   62 A'   26 A"   63 A'   64 A'   65 A'   66 A'                 
  0.534   0.534   0.564   0.564   0.577   0.577   0.591   0.591
 27 A"   67 A'   28 A"   68 A'   29 A"   69 A'   30 A"   70 A'                 
  0.684   0.684   0.768   0.958   1.379   1.379   1.409   1.430
 31 A"   71 A'   72 A'   73 A'   32 A"   74 A'   75 A'   33 A"                 
  1.430   1.478   1.478   1.516   1.598   4.028   4.036   4.036
 76 A'   34 A"   77 A'   78 A'   79 A'   80 A'   35 A"   81 A'                 
  4.101   4.101   4.133   4.133   4.140   4.140   4.143   4.143
 36 A"   82 A'   37 A"   83 A'   38 A"   84 A'   39 A"   85 A'                 
  4.213   4.229   4.229   4.282   4.327   4.426   4.533   6.098
 86 A'   40 A"   87 A'   88 A'   89 A'   90 A'   91 A'   41 A"                 
  6.098   6.139   6.139   6.162   6.170   6.170   6.205   6.250
 92 A'   42 A"   93 A'   94 A'   43 A"   95 A'   96 A'   97 A'                 
 27.740  27.828  27.855  28.455  28.455  28.493  28.493  28.515
 98 A'   99 A'  100 A'   44 A"  101 A'   45 A"  102 A'   46 A"                 
 28.515  28.520  28.531  28.570  28.657  28.657  28.681  28.681
103 A'  104 A'  105 A'  106 A'   47 A"  107 A'   48 A"  108 A'                 
 28.682  28.713  28.713  28.714  28.714  28.718  28.718  28.747
109 A'   49 A"  110 A'   50 A"  111 A'   51 A"  112 A'   52 A"                 
 28.747  28.788  28.900 128.009 128.009 128.046 128.046 128.060
113 A'  114 A'  115 A'   53 A"  116 A'   54 A"  117 A'   55 A"                 
128.060 128.069 128.082 128.090 151.583 151.659 151.6991901.736
118 A'  119 A'  120 A'  121 A'  122 A'  123 A'  124 A'  125 A'                 
*******1901.856
126 A'  127 A'                                                                 

 Beta MOs, Restricted
 -- Occupied --                  
*******-1165.69-1165.69 -176.16 -176.13 -176.13 -165.57 -165.56
  1 A'    2 A'    3 A'    4 A'    5 A'    6 A'    7 A'    1 A"                 
-165.56 -165.53 -165.53 -165.53 -165.53 -165.53 -165.53  -35.66
  8 A'    9 A'   10 A'    2 A"    3 A"   11 A'   12 A'   13 A'                 
-35.623 -35.623 -31.153 -31.144 -31.144 -31.115 -31.115 -31.111
 14 A'   15 A'   16 A'    4 A"   17 A'   18 A'   19 A'    5 A"                 
-31.111 -31.111 -31.111 -22.803 -22.800 -22.800 -22.794 -22.794
  6 A"   20 A'   21 A'   22 A'    7 A"   23 A'    8 A"   24 A'                 
-22.766 -22.766 -22.765 -22.765 -22.765 -22.765 -22.762 -22.762
 25 A'   26 A'    9 A"   27 A'   10 A"   28 A'    0 xxx   0 xxx                
-22.762 -22.762  -6.207  -6.172  -6.172  -4.622  -4.603  -4.603
  0 xxx   0 xxx  29 A'   30 A'   31 A'   32 A'   11 A"   33 A'                 
 -4.581  -4.581  -4.572  -4.572  -4.572  -4.572  -1.887  -1.881
 34 A'   35 A'   12 A"   13 A"   36 A'   37 A'   38 A'   14 A"                 
 -1.881  -1.865  -1.865  -1.847  -1.847  -1.844  -1.844  -1.844
 39 A'   15 A"   40 A'   41 A'   42 A'   16 A"   43 A'   17 A"                 
 -1.844  -1.836  -1.836  -1.836  -1.836  -0.527  -0.476  -0.434
 44 A'   18 A"   19 A"   45 A'   46 A'   47 A'   48 A'   49 A'                 
 -0.222  -0.156  -0.156  -0.118  -0.118  -0.107  -0.090  -0.090
 50 A'   20 A"   51 A'   21 A"   52 A'   53 A'   22 A"   54 A'                 
 -- Virtual --                   
  0.043   0.294   0.304   0.329   0.329   0.336   0.336   0.359
 55 A'   56 A'   57 A'   23 A"   58 A'   24 A"   59 A'   60 A'                 
  0.365   0.372   0.372   0.444   0.444   0.468   0.513   0.533
 61 A'   25 A"   62 A'   26 A"   63 A'   64 A'   65 A'   66 A'                 
  0.534   0.534   0.564   0.564   0.577   0.577   0.591   0.591
 27 A"   67 A'   28 A"   68 A'   29 A"   69 A'   30 A"   70 A'                 
  0.684   0.684   0.768   0.958   1.379   1.379   1.409   1.430
 31 A"   71 A'   72 A'   73 A'   32 A"   74 A'   75 A'   33 A"                 
  1.430   1.478   1.478   1.516   1.598   4.028   4.036   4.036
 76 A'   34 A"   77 A'   78 A'   79 A'   80 A'   35 A"   81 A'                 
  4.101   4.101   4.133   4.133   4.140   4.140   4.143   4.143
 36 A"   82 A'   37 A"   83 A'   38 A"   84 A'   39 A"   85 A'                 
  4.213   4.229   4.229   4.282   4.327   4.426   4.533   6.098
 86 A'   40 A"   87 A'   88 A'   89 A'   90 A'   91 A'   41 A"                 
  6.098   6.139   6.139   6.162   6.170   6.170   6.205   6.250
 92 A'   42 A"   93 A'   94 A'   43 A"   95 A'   96 A'   97 A'                 
 27.740  27.828  27.855  28.455  28.455  28.493  28.493  28.515
 98 A'   99 A'  100 A'   44 A"  101 A'   45 A"  102 A'   46 A"                 
 28.515  28.520  28.531  28.570  28.657  28.657  28.681  28.681
103 A'  104 A'  105 A'  106 A'   47 A"  107 A'   48 A"  108 A'                 
 28.682  28.713  28.713  28.714  28.714  28.718  28.718  28.747
109 A'   49 A"  110 A'   50 A"  111 A'   51 A"  112 A'   52 A"                 
 28.747  28.788  28.900 128.009 128.009 128.046 128.046 128.060
113 A'  114 A'  115 A'   53 A"  116 A'   54 A"  117 A'   55 A"                 
128.060 128.069 128.082 128.090 151.583 151.659 151.6991901.736
118 A'  119 A'  120 A'  121 A'  122 A'  123 A'  124 A'  125 A'                 
*******1901.856
126 A'  127 A'                                                                 
 --------------------------------------------------------------

          Ground-State Mulliken Net Atomic Charges

     Atom                 Charge (a.u.)
  ----------------------------------------
      1 I                    -0.494225
      2 I                    -0.011551
      3 I                    -0.494223
  ----------------------------------------
  Sum of atomic charges =    -1.000000

 -----------------------------------------------------------------
                    Cartesian Multipole Moments
 -----------------------------------------------------------------
    Charge (ESU x 10^10)
                -4.8032
    Dipole Moment (Debye)
         X      -0.0000      Y       0.0003      Z       0.0000
       Tot       0.0003
    Quadrupole Moments (Debye-Ang)
        XX    -127.1477     XY       0.0000     YY     -92.5572
        XZ      -0.0000     YZ       0.0000     ZZ     -92.5572
    Octopole Moments (Debye-Ang^2)
       XXX      -0.0005    XXY       0.0005    XYY      -0.0000
       YYY       0.0008    XXZ       0.0000    XYZ      -0.0000
       YYZ       0.0000    XZZ      -0.0000    YZZ       0.0003
       ZZZ       0.0000
    Hexadecapole Moments (Debye-Ang^3)
      XXXX   -3479.6257   XXXY       0.0000   XXYY    -578.7412
      XYYY       0.0000   YYYY    -142.6195   XXXZ      -0.0000
      XXYZ       0.0000   XYYZ      -0.0000   YYYZ       0.0000
      XXZZ    -578.7412   XYZZ       0.0000   YYZZ     -47.5398
      XZZZ      -0.0000   YZZZ       0.0000   ZZZZ    -142.6195
 -----------------------------------------------------------------
 Calculating analytic gradient of the SCF energy
 Gradient of SCF Energy
            1           2           3
    1  -0.0169971  -0.0000004   0.0169975
    2  -0.0000028   0.0000056  -0.0000028
    3   0.0000000  -0.0000000   0.0000000
 Max gradient component =       1.700E-02
 RMS gradient           =       8.013E-03
 Gradient time:  CPU 12.00 s  wall 12.00 s
 Geometry Optimization Parameters
   NAtoms,    NIC,     NZ,  NCons,   NDum,   NFix, NCnnct, MaxDiis
        3       9       0       0       0       0       0       0

 Cartesian Hessian Update
 Hessian Updated using BFGS Update


** GEOMETRY OPTIMIZATION IN CARTESIAN COORDINATES **
   Searching for a Minimum

   Optimization Cycle:   3

                       Coordinates (Angstroms)
     ATOM                X               Y               Z
      1  I         2.8996024728   -0.0001187669    0.0000000000
      2  I        -0.0000014731    0.0002375323    0.0000000000
      3  I        -2.8996009998   -0.0001187654    0.0000000000
   Point Group: cs    Number of degrees of freedom:     3


   Energy is -20758.726879309


 Translations and Rotations Projected Out of Hessian

  3 Hessian modes will be used to form the next step
  Hessian Eigenvalues:
     0.100968    1.000000    1.000000

 Minimum Search - Taking Simple RFO Step
 Searching for Lamda that Minimizes Along All modes
 Value Taken    Lamda =  -0.00543143
 Step Taken.  Stepsize is  0.225921

                             Maximum     Tolerance    Cnvgd?
         Gradient           0.016997      0.000300      NO
         Displacement       0.159753      0.001200      NO
         Energy change     -0.011418      0.000001      NO

 ----------------------------------------------------------------
             Standard Nuclear Orientation (Angstroms)
    I     Atom           X                Y                Z
 ----------------------------------------------------------------
    1      I       2.9841400005    -0.0001164206     0.0000000000
    2      I      -0.0000042521     0.0002328393     0.0000000000
    3      I      -2.9841357484    -0.0001164187     0.0000000000
 ----------------------------------------------------------------
 Molecular Point Group                 Cs    NOp =  2
 Largest Abelian Subgroup              Cs    NOp =  2
 Nuclear Repulsion Energy =  1245.3000158836 hartrees
 There are       80 alpha and       80 beta electrons
 Applying Cartesian multipole field
    Component          Value
    ---------          -----
     (2,0,0)        1.00000E-11
     (0,2,0)        2.00000E-10
     (0,0,2)       -3.00000E-10
 Nucleus-field energy     =     0.0000000337 hartrees
 Requested basis set is 6-311++G(d,p)
 There are 72 shells and 186 basis functions
 A cutoff of  1.0D-11 yielded   1561 shell pairs
 There are     10683 function pairs (     12436 Cartesian)
 Smallest overlap matrix eigenvalue = 2.50E-03
 Guess MOs from SCF MO coefficient file
 Reading MOs from coefficient file
 Reading MOs from coefficient file
 A restricted hybrid HF-DFT SCF calculation will be
 performed using Pulay DIIS extrapolation
 Exchange:     0.2000 Hartree-Fock + 0.0800 Slater + 0.7200 B88
 Correlation:  0.1900 VWN1RPA + 0.8100 LYP
 Using SG-1 standard quadrature grid
 SCF converges when DIIS error is below 1.0E-08
 Geometry optimization detected.  Setting ReadMinima to 0
 Setting SaveMinima to 0
 ---------------------------------------
  Cycle       Energy         DIIS Error
 ---------------------------------------
    1  -20758.7183186276      2.85E-03
    2  -20758.7304980827      1.04E-04
    3  -20758.7305193401      1.08E-04
    4  -20758.7305465826      1.47E-05
    5  -20758.7305471574      8.50E-06
    6  -20758.7305473878      1.17E-06
    7  -20758.7305473938      1.37E-07
    8  -20758.7305473963      9.67E-08
    9  -20758.7305473962      2.74E-08
   10  -20758.7305473955      8.17E-09 Convergence criterion met
 ---------------------------------------
 SCF time:  CPU 24.18 s  wall 24.20 s
 SCF   energy in the final basis set = -20758.7305473955
 Total energy in the final basis set = -20758.7305473955

 --------------------------------------------------------------
             Orbital Energies (a.u.) and Symmetries
 --------------------------------------------------------------
 Warning : Irrep of orbital(  31) could not be determined
 Warning : Irrep of orbital(  32) could not be determined
 Warning : Irrep of orbital(  39) could not be determined
 Warning : Irrep of orbital(  40) could not be determined

 Alpha MOs, Restricted
 -- Occupied --                  
*******-1165.70-1165.70 -176.16 -176.13 -176.13 -165.57 -165.57
  1 A'    2 A'    3 A'    4 A'    5 A'    6 A'    7 A'    1 A"                 
-165.57 -165.53 -165.53 -165.53 -165.53 -165.53 -165.53  -35.66
  8 A'    9 A'   10 A'    2 A"   11 A'    3 A"   12 A'   13 A'                 
-35.626 -35.626 -31.156 -31.147 -31.147 -31.118 -31.118 -31.114
 14 A'   15 A'   16 A'    4 A"   17 A'   18 A'   19 A'    5 A"                 
-31.114 -31.114 -31.114 -22.806 -22.804 -22.804 -22.798 -22.798
 20 A'    6 A"   21 A'   22 A'    7 A"   23 A'    0 xxx   0 xxx                
-22.768 -22.768 -22.768 -22.768 -22.768 -22.768 -22.765 -22.765
 24 A'   25 A'    8 A"   26 A'    9 A"   27 A'    0 xxx   0 xxx                
-22.765 -22.765  -6.209  -6.175  -6.175  -4.625  -4.605  -4.605
 10 A"   28 A'   29 A'   30 A'   31 A'   32 A'   11 A"   33 A'                 
 -4.584  -4.584  -4.574  -4.574  -4.574  -4.574  -1.889  -1.884
 34 A'   35 A'   12 A"   36 A'   13 A"   37 A'   38 A'   14 A"                 
 -1.884  -1.868  -1.867  -1.850  -1.850  -1.847  -1.847  -1.847
 39 A'   15 A"   40 A'   41 A'   42 A'   16 A"   43 A'   17 A"                 
 -1.847  -1.839  -1.839  -1.839  -1.839  -0.521  -0.474  -0.441
 44 A'   18 A"   19 A"   45 A'   46 A'   47 A'   48 A'   49 A'                 
 -0.217  -0.154  -0.154  -0.118  -0.118  -0.111  -0.095  -0.095
 50 A'   20 A"   51 A'   21 A"   52 A'   53 A'   22 A"   54 A'                 
 -- Virtual --                   
  0.026   0.300   0.302   0.327   0.327   0.333   0.333   0.362
 55 A'   56 A'   57 A'   23 A"   58 A'   24 A"   59 A'   60 A'                 
  0.370   0.370   0.372   0.455   0.455   0.460   0.492   0.520
 25 A"   61 A'   62 A'   26 A"   63 A'   64 A'   65 A'   66 A'                 
  0.536   0.536   0.563   0.563   0.572   0.572   0.588   0.588
 27 A"   67 A'   28 A"   68 A'   29 A"   69 A'   30 A"   70 A'                 
  0.664   0.664   0.751   0.925   1.377   1.381   1.381   1.427
 31 A"   71 A'   72 A'   73 A'   74 A'   32 A"   75 A'   33 A"                 
  1.427   1.473   1.473   1.504   1.604   4.023   4.039   4.039
 76 A'   34 A"   77 A'   78 A'   79 A'   80 A'   35 A"   81 A'                 
  4.100   4.101   4.131   4.131   4.136   4.136   4.138   4.138
 36 A"   82 A'   37 A"   83 A'   38 A"   84 A'   39 A"   85 A'                 
  4.195   4.209   4.209   4.265   4.302   4.410   4.503   6.095
 86 A'   40 A"   87 A'   88 A'   89 A'   90 A'   91 A'   41 A"                 
  6.095   6.136   6.136   6.162   6.167   6.167   6.199   6.229
 92 A'   42 A"   93 A'   94 A'   43 A"   95 A'   96 A'   97 A'                 
 27.741  27.817  27.843  28.452  28.452  28.490  28.490  28.509
 98 A'   99 A'  100 A'   44 A"  101 A'   45 A"  102 A'  103 A'                 
 28.511  28.511  28.517  28.554  28.657  28.657  28.674  28.679
 46 A"  104 A'  105 A'  106 A'   47 A"  107 A'  108 A'   48 A"                 
 28.679  28.711  28.711  28.711  28.711  28.714  28.714  28.736
109 A'   49 A"  110 A'   50 A"  111 A'   51 A"  112 A'   52 A"                 
 28.736  28.782  28.878 128.006 128.006 128.043 128.043 128.053
113 A'  114 A'  115 A'   53 A"  116 A'   54 A"  117 A'  118 A'                 
128.056 128.056 128.076 128.090 151.581 151.648 151.6851901.735
 55 A"  119 A'  120 A'  121 A'  122 A'  123 A'  124 A'  125 A'                 
*******1901.841
126 A'  127 A'                                                                 

 Beta MOs, Restricted
 -- Occupied --                  
*******-1165.70-1165.70 -176.16 -176.13 -176.13 -165.57 -165.57
  1 A'    2 A'    3 A'    4 A'    5 A'    6 A'    7 A'    1 A"                 
-165.57 -165.53 -165.53 -165.53 -165.53 -165.53 -165.53  -35.66
  8 A'    9 A'   10 A'    2 A"   11 A'    3 A"   12 A'   13 A'                 
-35.626 -35.626 -31.156 -31.147 -31.147 -31.118 -31.118 -31.114
 14 A'   15 A'   16 A'    4 A"   17 A'   18 A'   19 A'    5 A"                 
-31.114 -31.114 -31.114 -22.806 -22.804 -22.804 -22.798 -22.798
 20 A'    6 A"   21 A'   22 A'    7 A"   23 A'    0 xxx   0 xxx                
-22.768 -22.768 -22.768 -22.768 -22.768 -22.768 -22.765 -22.765
 24 A'   25 A'    8 A"   26 A'    9 A"   27 A'    0 xxx   0 xxx                
-22.765 -22.765  -6.209  -6.175  -6.175  -4.625  -4.605  -4.605
 10 A"   28 A'   29 A'   30 A'   31 A'   32 A'   11 A"   33 A'                 
 -4.584  -4.584  -4.574  -4.574  -4.574  -4.574  -1.889  -1.884
 34 A'   35 A'   12 A"   36 A'   13 A"   37 A'   38 A'   14 A"                 
 -1.884  -1.868  -1.867  -1.850  -1.850  -1.847  -1.847  -1.847
 39 A'   15 A"   40 A'   41 A'   42 A'   16 A"   43 A'   17 A"                 
 -1.847  -1.839  -1.839  -1.839  -1.839  -0.521  -0.474  -0.441
 44 A'   18 A"   19 A"   45 A'   46 A'   47 A'   48 A'   49 A'                 
 -0.217  -0.154  -0.154  -0.118  -0.118  -0.111  -0.095  -0.095
 50 A'   20 A"   51 A'   21 A"   52 A'   53 A'   22 A"   54 A'                 
 -- Virtual --                   
  0.026   0.300   0.302   0.327   0.327   0.333   0.333   0.362
 55 A'   56 A'   57 A'   23 A"   58 A'   24 A"   59 A'   60 A'                 
  0.370   0.370   0.372   0.455   0.455   0.460   0.492   0.520
 25 A"   61 A'   62 A'   26 A"   63 A'   64 A'   65 A'   66 A'                 
  0.536   0.536   0.563   0.563   0.572   0.572   0.588   0.588
 27 A"   67 A'   28 A"   68 A'   29 A"   69 A'   30 A"   70 A'                 
  0.664   0.664   0.751   0.925   1.377   1.381   1.381   1.427
 31 A"   71 A'   72 A'   73 A'   74 A'   32 A"   75 A'   33 A"                 
  1.427   1.473   1.473   1.504   1.604   4.023   4.039   4.039
 76 A'   34 A"   77 A'   78 A'   79 A'   80 A'   35 A"   81 A'                 
  4.100   4.101   4.131   4.131   4.136   4.136   4.138   4.138
 36 A"   82 A'   37 A"   83 A'   38 A"   84 A'   39 A"   85 A'                 
  4.195   4.209   4.209   4.265   4.302   4.410   4.503   6.095
 86 A'   40 A"   87 A'   88 A'   89 A'   90 A'   91 A'   41 A"                 
  6.095   6.136   6.136   6.162   6.167   6.167   6.199   6.229
 92 A'   42 A"   93 A'   94 A'   43 A"   95 A'   96 A'   97 A'                 
 27.741  27.817  27.843  28.452  28.452  28.490  28.490  28.509
 98 A'   99 A'  100 A'   44 A"  101 A'   45 A"  102 A'  103 A'                 
 28.511  28.511  28.517  28.554  28.657  28.657  28.674  28.679
 46 A"  104 A'  105 A'  106 A'   47 A"  107 A'  108 A'   48 A"                 
 28.679  28.711  28.711  28.711  28.711  28.714  28.714  28.736
109 A'   49 A"  110 A'   50 A"  111 A'   51 A"  112 A'   52 A"                 
 28.736  28.782  28.878 128.006 128.006 128.043 128.043 128.053
113 A'  114 A'  115 A'   53 A"  116 A'   54 A"  117 A'  118 A'                 
128.056 128.056 128.076 128.090 151.581 151.648 151.6851901.735
 55 A"  119 A'  120 A'  121 A'  122 A'  123 A'  124 A'  125 A'                 
*******1901.841
126 A'  127 A'                                                                 
 --------------------------------------------------------------

          Ground-State Mulliken Net Atomic Charges

     Atom                 Charge (a.u.)
  ----------------------------------------
      1 I                    -0.487317
      2 I                    -0.025373
      3 I                    -0.487310
  ----------------------------------------
  Sum of atomic charges =    -1.000000

 -----------------------------------------------------------------
                    Cartesian Multipole Moments
 -----------------------------------------------------------------
    Charge (ESU x 10^10)
                -4.8032
    Dipole Moment (Debye)
         X      -0.0001      Y       0.0003      Z       0.0000
       Tot       0.0003
    Quadrupole Moments (Debye-Ang)
        XX    -128.3719     XY       0.0000     YY     -92.7241
        XZ       0.0000     YZ      -0.0000     ZZ     -92.7241
    Octopole Moments (Debye-Ang^2)
       XXX      -0.0015    XXY       0.0006    XYY      -0.0001
       YYY       0.0007    XXZ       0.0000    XYZ       0.0000
       YYZ       0.0000    XZZ      -0.0001    YZZ       0.0002
       ZZZ       0.0000
    Hexadecapole Moments (Debye-Ang^3)
      XXXX   -3676.9692   XXXY       0.0000   XXYY    -609.8597
      XYYY       0.0000   YYYY    -143.2795   XXXZ       0.0000
      XXYZ      -0.0000   XYYZ       0.0000   YYYZ      -0.0000
      XXZZ    -609.8597   XYZZ       0.0000   YYZZ     -47.7598
      XZZZ       0.0000   YZZZ      -0.0000   ZZZZ    -143.2795
 -----------------------------------------------------------------
 Calculating analytic gradient of the SCF energy
 Gradient of SCF Energy
            1           2           3
    1  -0.0066607  -0.0000007   0.0066614
    2  -0.0000018   0.0000035  -0.0000018
    3  -0.0000000   0.0000000  -0.0000000
 Max gradient component =       6.661E-03
 RMS gradient           =       3.140E-03
 Gradient time:  CPU 11.76 s  wall 11.76 s
 Geometry Optimization Parameters
   NAtoms,    NIC,     NZ,  NCons,   NDum,   NFix, NCnnct, MaxDiis
        3       9       0       0       0       0       0       0

 Cartesian Hessian Update
 Hessian Updated using BFGS Update


** GEOMETRY OPTIMIZATION IN CARTESIAN COORDINATES **
   Searching for a Minimum

   Optimization Cycle:   4

                       Coordinates (Angstroms)
     ATOM                X               Y               Z
      1  I         2.9841400005   -0.0001164206    0.0000000000
      2  I        -0.0000042521    0.0002328393    0.0000000000
      3  I        -2.9841357484   -0.0001164187    0.0000000000
   Point Group: cs    Number of degrees of freedom:     3


   Energy is -20758.730547396


 Translations and Rotations Projected Out of Hessian

  3 Hessian modes will be used to form the next step
  Hessian Eigenvalues:
     0.064702    1.000000    1.000000

 Minimum Search - Taking Simple RFO Step
 Searching for Lamda that Minimizes Along All modes
 Value Taken    Lamda =  -0.00134304
 Step Taken.  Stepsize is  0.142632

                             Maximum     Tolerance    Cnvgd?
         Gradient           0.006661      0.000300      NO
         Displacement       0.100857      0.001200      NO
         Energy change     -0.003668      0.000001      NO

 ----------------------------------------------------------------
             Standard Nuclear Orientation (Angstroms)
    I     Atom           X                Y                Z
 ----------------------------------------------------------------
    1      I       3.0375113055    -0.0001143529     0.0000000000
    2      I      -0.0000055681     0.0002287038     0.0000000000
    3      I      -3.0375057375    -0.0001143508     0.0000000000
 ----------------------------------------------------------------
 Molecular Point Group                 Cs    NOp =  2
 Largest Abelian Subgroup              Cs    NOp =  2
 Nuclear Repulsion Energy =  1223.4194299717 hartrees
 There are       80 alpha and       80 beta electrons
 Applying Cartesian multipole field
    Component          Value
    ---------          -----
     (2,0,0)        1.00000E-11
     (0,2,0)        2.00000E-10
     (0,0,2)       -3.00000E-10
 Nucleus-field energy     =     0.0000000349 hartrees
 Requested basis set is 6-311++G(d,p)
 There are 72 shells and 186 basis functions
 A cutoff of  1.0D-11 yielded   1551 shell pairs
 There are     10605 function pairs (     12352 Cartesian)
 Smallest overlap matrix eigenvalue = 2.50E-03
 Guess MOs from SCF MO coefficient file
 Reading MOs from coefficient file
 Reading MOs from coefficient file
 A restricted hybrid HF-DFT SCF calculation will be
 performed using Pulay DIIS extrapolation
 Exchange:     0.2000 Hartree-Fock + 0.0800 Slater + 0.7200 B88
 Correlation:  0.1900 VWN1RPA + 0.8100 LYP
 Using SG-1 standard quadrature grid
 SCF converges when DIIS error is below 1.0E-08
 Geometry optimization detected.  Setting ReadMinima to 0
 Setting SaveMinima to 0
 ---------------------------------------
  Cycle       Energy         DIIS Error
 ---------------------------------------
    1  -20758.7236005710      1.61E-03
    2  -20758.7313579398      6.16E-05
    3  -20758.7313567053      6.87E-05
    4  -20758.7313771473      1.59E-05
    5  -20758.7313779695      3.58E-06
    6  -20758.7313779946      3.25E-07
    7  -20758.7313779942      5.51E-08
    8  -20758.7313779960      3.87E-08
    9  -20758.7313779946      1.49E-08
   10  -20758.7313779961      4.65E-09 Convergence criterion met
 ---------------------------------------
 SCF time:  CPU 23.24 s  wall 23.28 s
 SCF   energy in the final basis set = -20758.7313779961
 Total energy in the final basis set = -20758.7313779961

 --------------------------------------------------------------
             Orbital Energies (a.u.) and Symmetries
 --------------------------------------------------------------
 Warning : Irrep of orbital(  31) could not be determined
 Warning : Irrep of orbital(  32) could not be determined
 Warning : Irrep of orbital(  39) could not be determined
 Warning : Irrep of orbital(  40) could not be determined
 Warning : Irrep of orbital(  41) could not be determined
 Warning : Irrep of orbital(  42) could not be determined

 Alpha MOs, Restricted
 -- Occupied --                  
*******-1165.70-1165.70 -176.17 -176.13 -176.13 -165.57 -165.57
  1 A'    2 A'    3 A'    4 A'    5 A'    6 A'    7 A'    1 A"                 
-165.57 -165.53 -165.53 -165.53 -165.53 -165.53 -165.53  -35.66
  8 A'    9 A'   10 A'    2 A"   11 A'    3 A"   12 A'   13 A'                 
-35.627 -35.627 -31.157 -31.149 -31.149 -31.119 -31.119 -31.115
 14 A'   15 A'   16 A'    4 A"   17 A'   18 A'   19 A'    5 A"                 
-31.115 -31.115 -31.115 -22.807 -22.805 -22.805 -22.799 -22.799
 20 A'    6 A"   21 A'   22 A'    7 A"   23 A'    0 xxx   0 xxx                
-22.770 -22.770 -22.769 -22.769 -22.769 -22.769 -22.767 -22.767
 24 A'   25 A'    8 A"   26 A'    9 A"   27 A'    0 xxx   0 xxx                
-22.767 -22.767  -6.211  -6.176  -6.176  -4.626  -4.607  -4.607
  0 xxx   0 xxx  28 A'   29 A'   30 A'   31 A'   10 A"   32 A'                 
 -4.585  -4.585  -4.576  -4.576  -4.576  -4.576  -1.891  -1.885
 33 A'   34 A'   11 A"   35 A'   12 A"   36 A'   37 A'   13 A"                 
 -1.885  -1.869  -1.869  -1.851  -1.851  -1.848  -1.848  -1.848
 38 A'   14 A"   39 A'   40 A'   41 A'   15 A"   42 A'   16 A"                 
 -1.848  -1.840  -1.840  -1.840  -1.840  -0.518  -0.473  -0.444
 43 A'   17 A"   18 A"   44 A'   45 A'   46 A'   47 A'   48 A'                 
 -0.214  -0.152  -0.152  -0.119  -0.119  -0.114  -0.098  -0.098
 49 A'   19 A"   50 A'   20 A"   51 A'   52 A'   21 A"   53 A'                 
 -- Virtual --                   
  0.016   0.301   0.303   0.326   0.326   0.332   0.332   0.363
 54 A'   55 A'   56 A'   22 A"   57 A'   23 A"   58 A'   59 A'                 
  0.369   0.369   0.376   0.456   0.462   0.462   0.481   0.512
 24 A"   60 A'   61 A'   62 A'   25 A"   63 A'   64 A'   65 A'                 
  0.537   0.537   0.562   0.562   0.569   0.569   0.586   0.586
 26 A"   66 A'   27 A"   67 A'   28 A"   68 A'   29 A"   69 A'                 
  0.653   0.653   0.742   0.904   1.360   1.382   1.382   1.425
 30 A"   70 A'   71 A'   72 A'   73 A'   31 A"   74 A'   32 A"                 
  1.425   1.469   1.469   1.495   1.605   4.021   4.042   4.042
 75 A'   33 A"   76 A'   77 A'   78 A'   79 A'   34 A"   80 A'                 
  4.100   4.100   4.130   4.130   4.134   4.134   4.136   4.136
 35 A"   81 A'   36 A"   82 A'   37 A"   83 A'   38 A"   84 A'                 
  4.184   4.198   4.198   4.255   4.286   4.401   4.486   6.093
 85 A'   39 A"   86 A'   87 A'   88 A'   89 A'   90 A'   40 A"                 
  6.093   6.134   6.134   6.148   6.165   6.165   6.194   6.230
 91 A'   41 A"   92 A'   93 A'   42 A"   94 A'   95 A'   96 A'                 
 27.741  27.811  27.837  28.451  28.451  28.489  28.489  28.491
 97 A'   98 A'   99 A'   43 A"  100 A'   44 A"  101 A'  102 A'                 
 28.508  28.509  28.509  28.555  28.657  28.657  28.671  28.677
103 A'   45 A"  104 A'  105 A'   46 A"  106 A'  107 A'   47 A"                 
 28.677  28.709  28.709  28.710  28.710  28.712  28.712  28.730
108 A'   48 A"  109 A'   49 A"  110 A'   50 A"  111 A'   51 A"                 
 28.730  28.778  28.863 128.004 128.004 128.038 128.041 128.041
112 A'  113 A'  114 A'   52 A"  115 A'  116 A'   53 A"  117 A'                 
128.054 128.054 128.072 128.094 151.580 151.643 151.6771901.733
 54 A"  118 A'  119 A'  120 A'  121 A'  122 A'  123 A'  124 A'                 
*******1901.833
125 A'  126 A'                                                                 

 Beta MOs, Restricted
 -- Occupied --                  
*******-1165.70-1165.70 -176.17 -176.13 -176.13 -165.57 -165.57
  1 A'    2 A'    3 A'    4 A'    5 A'    6 A'    7 A'    1 A"                 
-165.57 -165.53 -165.53 -165.53 -165.53 -165.53 -165.53  -35.66
  8 A'    9 A'   10 A'    2 A"   11 A'    3 A"   12 A'   13 A'                 
-35.627 -35.627 -31.157 -31.149 -31.149 -31.119 -31.119 -31.115
 14 A'   15 A'   16 A'    4 A"   17 A'   18 A'   19 A'    5 A"                 
-31.115 -31.115 -31.115 -22.807 -22.805 -22.805 -22.799 -22.799
 20 A'    6 A"   21 A'   22 A'    7 A"   23 A'    0 xxx   0 xxx                
-22.770 -22.770 -22.769 -22.769 -22.769 -22.769 -22.767 -22.767
 24 A'   25 A'    8 A"   26 A'    9 A"   27 A'    0 xxx   0 xxx                
-22.767 -22.767  -6.211  -6.176  -6.176  -4.626  -4.607  -4.607
  0 xxx   0 xxx  28 A'   29 A'   30 A'   31 A'   10 A"   32 A'                 
 -4.585  -4.585  -4.576  -4.576  -4.576  -4.576  -1.891  -1.885
 33 A'   34 A'   11 A"   35 A'   12 A"   36 A'   37 A'   13 A"                 
 -1.885  -1.869  -1.869  -1.851  -1.851  -1.848  -1.848  -1.848
 38 A'   14 A"   39 A'   40 A'   41 A'   15 A"   42 A'   16 A"                 
 -1.848  -1.840  -1.840  -1.840  -1.840  -0.518  -0.473  -0.444
 43 A'   17 A"   18 A"   44 A'   45 A'   46 A'   47 A'   48 A'                 
 -0.214  -0.152  -0.152  -0.119  -0.119  -0.114  -0.098  -0.098
 49 A'   19 A"   50 A'   20 A"   51 A'   52 A'   21 A"   53 A'                 
 -- Virtual --                   
  0.016   0.301   0.303   0.326   0.326   0.332   0.332   0.363
 54 A'   55 A'   56 A'   22 A"   57 A'   23 A"   58 A'   59 A'                 
  0.369   0.369   0.376   0.456   0.462   0.462   0.481   0.512
 24 A"   60 A'   61 A'   62 A'   25 A"   63 A'   64 A'   65 A'                 
  0.537   0.537   0.562   0.562   0.569   0.569   0.586   0.586
 26 A"   66 A'   27 A"   67 A'   28 A"   68 A'   29 A"   69 A'                 
  0.653   0.653   0.742   0.904   1.360   1.382   1.382   1.425
 30 A"   70 A'   71 A'   72 A'   73 A'   31 A"   74 A'   32 A"                 
  1.425   1.469   1.469   1.495   1.605   4.021   4.042   4.042
 75 A'   33 A"   76 A'   77 A'   78 A'   79 A'   34 A"   80 A'                 
  4.100   4.100   4.130   4.130   4.134   4.134   4.136   4.136
 35 A"   81 A'   36 A"   82 A'   37 A"   83 A'   38 A"   84 A'                 
  4.184   4.198   4.198   4.255   4.286   4.401   4.486   6.093
 85 A'   39 A"   86 A'   87 A'   88 A'   89 A'   90 A'   40 A"                 
  6.093   6.134   6.134   6.148   6.165   6.165   6.194   6.230
 91 A'   41 A"   92 A'   93 A'   42 A"   94 A'   95 A'   96 A'                 
 27.741  27.811  27.837  28.451  28.451  28.489  28.489  28.491
 97 A'   98 A'   99 A'   43 A"  100 A'   44 A"  101 A'  102 A'                 
 28.508  28.509  28.509  28.555  28.657  28.657  28.671  28.677
103 A'   45 A"  104 A'  105 A'   46 A"  106 A'  107 A'   47 A"                 
 28.677  28.709  28.709  28.710  28.710  28.712  28.712  28.730
108 A'   48 A"  109 A'   49 A"  110 A'   50 A"  111 A'   51 A"                 
 28.730  28.778  28.863 128.004 128.004 128.038 128.041 128.041
112 A'  113 A'  114 A'   52 A"  115 A'  116 A'   53 A"  117 A'                 
128.054 128.054 128.072 128.094 151.580 151.643 151.6771901.733
 54 A"  118 A'  119 A'  120 A'  121 A'  122 A'  123 A'  124 A'                 
*******1901.833
125 A'  126 A'                                                                 
 --------------------------------------------------------------

          Ground-State Mulliken Net Atomic Charges

     Atom                 Charge (a.u.)
  ----------------------------------------
      1 I                    -0.482943
      2 I                    -0.034121
      3 I                    -0.482935
  ----------------------------------------
  Sum of atomic charges =    -1.000000

 -----------------------------------------------------------------
                    Cartesian Multipole Moments
 -----------------------------------------------------------------
    Charge (ESU x 10^10)
                -4.8032
    Dipole Moment (Debye)
         X      -0.0001      Y       0.0002      Z       0.0000
       Tot       0.0003
    Quadrupole Moments (Debye-Ang)
        XX    -129.2011     XY       0.0000     YY     -92.8169
        XZ      -0.0000     YZ      -0.0000     ZZ     -92.8169
    Octopole Moments (Debye-Ang^2)
       XXX      -0.0019    XXY       0.0006    XYY      -0.0002
       YYY       0.0007    XXZ       0.0000    XYZ      -0.0000
       YYZ       0.0000    XZZ      -0.0002    YZZ       0.0002
       ZZZ       0.0000
    Hexadecapole Moments (Debye-Ang^3)
      XXXX   -3806.0309   XXXY       0.0000   XXYY    -629.9743
      XYYY       0.0000   YYYY    -143.6375   XXXZ      -0.0000
      XXYZ      -0.0000   XYYZ      -0.0000   YYYZ      -0.0000
      XXZZ    -629.9743   XYZZ       0.0000   YYZZ     -47.8791
      XZZZ      -0.0000   YZZZ      -0.0000   ZZZZ    -143.6375
 -----------------------------------------------------------------
 Calculating analytic gradient of the SCF energy
 Gradient of SCF Energy
            1           2           3
    1  -0.0016743  -0.0000008   0.0016751
    2  -0.0000013   0.0000026  -0.0000013
    3  -0.0000000   0.0000000  -0.0000000
 Max gradient component =       1.675E-03
 RMS gradient           =       7.895E-04
 Gradient time:  CPU 11.56 s  wall 11.56 s
 Geometry Optimization Parameters
   NAtoms,    NIC,     NZ,  NCons,   NDum,   NFix, NCnnct, MaxDiis
        3       9       0       0       0       0       0       0

 Cartesian Hessian Update
 Hessian Updated using BFGS Update


** GEOMETRY OPTIMIZATION IN CARTESIAN COORDINATES **
   Searching for a Minimum

   Optimization Cycle:   5

                       Coordinates (Angstroms)
     ATOM                X               Y               Z
      1  I         3.0375113055   -0.0001143529    0.0000000000
      2  I        -0.0000055681    0.0002287038    0.0000000000
      3  I        -3.0375057375   -0.0001143508    0.0000000000
   Point Group: cs    Number of degrees of freedom:     3


   Energy is -20758.731377996


 Translations and Rotations Projected Out of Hessian

  3 Hessian modes will be used to form the next step
  Hessian Eigenvalues:
     0.049440    1.000000    1.000000

 Minimum Search - Taking Simple RFO Step
 Searching for Lamda that Minimizes Along All modes
 Value Taken    Lamda =  -0.00011346
 Step Taken.  Stepsize is  0.047795

                             Maximum     Tolerance    Cnvgd?
         Gradient           0.001675      0.000300      NO
         Displacement       0.033796      0.001200      NO
         Energy change     -0.000831      0.000001      NO

 ----------------------------------------------------------------
             Standard Nuclear Orientation (Angstroms)
    I     Atom           X                Y                Z
 ----------------------------------------------------------------
    1      I       3.0553955430    -0.0001130557     0.0000000000
    2      I      -0.0000055740     0.0002261093     0.0000000000
    3      I      -3.0553899691    -0.0001130536     0.0000000000
 ----------------------------------------------------------------
 Molecular Point Group                 Cs    NOp =  2
 Largest Abelian Subgroup              Cs    NOp =  2
 Nuclear Repulsion Energy =  1216.2583475391 hartrees
 There are       80 alpha and       80 beta electrons
 Applying Cartesian multipole field
    Component          Value
    ---------          -----
     (2,0,0)        1.00000E-11
     (0,2,0)        2.00000E-10
     (0,0,2)       -3.00000E-10
 Nucleus-field energy     =     0.0000000353 hartrees
 Requested basis set is 6-311++G(d,p)
 There are 72 shells and 186 basis functions
 A cutoff of  1.0D-11 yielded   1545 shell pairs
 There are     10539 function pairs (     12274 Cartesian)
 Smallest overlap matrix eigenvalue = 2.50E-03
 Guess MOs from SCF MO coefficient file
 Reading MOs from coefficient file
 Reading MOs from coefficient file
 A restricted hybrid HF-DFT SCF calculation will be
 performed using Pulay DIIS extrapolation
 Exchange:     0.2000 Hartree-Fock + 0.0800 Slater + 0.7200 B88
 Correlation:  0.1900 VWN1RPA + 0.8100 LYP
 Using SG-1 standard quadrature grid
 SCF converges when DIIS error is below 1.0E-08
 Geometry optimization detected.  Setting ReadMinima to 0
 Setting SaveMinima to 0
 ---------------------------------------
  Cycle       Energy         DIIS Error
 ---------------------------------------
    1  -20758.7287139385      5.08E-04
    2  -20758.7314350510      2.10E-05
    3  -20758.7314340887      2.55E-05
    4  -20758.7314375034      6.01E-06
    5  -20758.7314376079      7.63E-07
    6  -20758.7314376086      1.12E-07
    7  -20758.7314376080      2.97E-08
    8  -20758.7314376109      8.37E-09 Convergence criterion met
 ---------------------------------------
 SCF time:  CPU 18.95 s  wall 18.96 s
 SCF   energy in the final basis set = -20758.7314376109
 Total energy in the final basis set = -20758.7314376109

 --------------------------------------------------------------
             Orbital Energies (a.u.) and Symmetries
 --------------------------------------------------------------
 Warning : Irrep of orbital(  39) could not be determined
 Warning : Irrep of orbital(  40) could not be determined
 Warning : Irrep of orbital(  41) could not be determined
 Warning : Irrep of orbital(  42) could not be determined

 Alpha MOs, Restricted
 -- Occupied --                  
*******-1165.70-1165.70 -176.17 -176.13 -176.13 -165.57 -165.57
  1 A'    2 A'    3 A'    4 A'    5 A'    6 A'    7 A'    1 A"                 
-165.57 -165.53 -165.53 -165.53 -165.53 -165.53 -165.53  -35.66
  8 A'    9 A'   10 A'    2 A"   11 A'    3 A"   12 A'   13 A'                 
-35.628 -35.628 -31.158 -31.149 -31.149 -31.120 -31.120 -31.116
 14 A'   15 A'   16 A'    4 A"   17 A'   18 A'   19 A'    5 A"                 
-31.116 -31.116 -31.116 -22.808 -22.806 -22.806 -22.800 -22.800
 20 A'    6 A"   21 A'   22 A'    7 A"   23 A'    8 A"   24 A'                 
-22.771 -22.771 -22.770 -22.770 -22.770 -22.770 -22.767 -22.767
 25 A'   26 A'    9 A"   27 A'   10 A"   28 A'    0 xxx   0 xxx                
-22.767 -22.767  -6.212  -6.177  -6.177  -4.627  -4.608  -4.608
  0 xxx   0 xxx  29 A'   30 A'   31 A'   32 A'   11 A"   33 A'                 
 -4.586  -4.586  -4.576  -4.576  -4.576  -4.576  -1.891  -1.886
 34 A'   35 A'   12 A"   36 A'   13 A"   37 A'   38 A'   14 A"                 
 -1.886  -1.870  -1.870  -1.852  -1.852  -1.849  -1.849  -1.849
 39 A'   15 A"   40 A'   41 A'   42 A'   16 A"   43 A'   17 A"                 
 -1.849  -1.841  -1.841  -1.841  -1.841  -0.517  -0.473  -0.445
 44 A'   18 A"   19 A"   45 A'   46 A'   47 A'   48 A'   49 A'                 
 -0.212  -0.152  -0.152  -0.119  -0.119  -0.114  -0.099  -0.099
 50 A'   20 A"   51 A'   21 A"   52 A'   53 A'   22 A"   54 A'                 
 -- Virtual --                   
  0.013   0.301   0.304   0.325   0.325   0.331   0.331   0.364
 55 A'   56 A'   57 A'   23 A"   58 A'   24 A"   59 A'   60 A'                 
  0.369   0.369   0.377   0.455   0.464   0.464   0.477   0.509
 25 A"   61 A'   62 A'   63 A'   26 A"   64 A'   65 A'   66 A'                 
  0.537   0.537   0.562   0.562   0.569   0.569   0.585   0.585
 27 A"   67 A'   28 A"   68 A'   29 A"   69 A'   30 A"   70 A'                 
  0.649   0.649   0.739   0.898   1.354   1.382   1.382   1.424
 31 A"   71 A'   72 A'   73 A'   74 A'   32 A"   75 A'   33 A"                 
  1.424   1.468   1.468   1.492   1.605   4.021   4.043   4.043
 76 A'   34 A"   77 A'   78 A'   79 A'   80 A'   35 A"   81 A'                 
  4.099   4.100   4.129   4.130   4.133   4.133   4.135   4.135
 36 A"   82 A'   37 A"   83 A'   38 A"   84 A'   39 A"   85 A'                 
  4.181   4.194   4.194   4.252   4.280   4.398   4.481   6.093
 86 A'   40 A"   87 A'   88 A'   89 A'   90 A'   91 A'   41 A"                 
  6.093   6.133   6.133   6.142   6.164   6.164   6.192   6.232
 92 A'   42 A"   93 A'   94 A'   43 A"   95 A'   96 A'   97 A'                 
 27.741  27.810  27.835  28.450  28.450  28.485  28.488  28.488
 98 A'   99 A'  100 A'   44 A"  101 A'  102 A'   45 A"  103 A'                 
 28.506  28.508  28.508  28.556  28.657  28.657  28.670  28.676
104 A'   46 A"  105 A'  106 A'   47 A"  107 A'  108 A'   48 A"                 
 28.676  28.709  28.709  28.709  28.709  28.711  28.711  28.728
109 A'   49 A"  110 A'   50 A"  111 A'   51 A"  112 A'   52 A"                 
 28.728  28.776  28.857 128.004 128.004 128.034 128.040 128.040
113 A'  114 A'  115 A'   53 A"  116 A'  117 A'   54 A"  118 A'                 
128.053 128.053 128.070 128.095 151.579 151.642 151.6741901.732
 55 A"  119 A'  120 A'  121 A'  122 A'  123 A'  124 A'  125 A'                 
*******1901.831
126 A'  127 A'                                                                 

 Beta MOs, Restricted
 -- Occupied --                  
*******-1165.70-1165.70 -176.17 -176.13 -176.13 -165.57 -165.57
  1 A'    2 A'    3 A'    4 A'    5 A'    6 A'    7 A'    1 A"                 
-165.57 -165.53 -165.53 -165.53 -165.53 -165.53 -165.53  -35.66
  8 A'    9 A'   10 A'    2 A"   11 A'    3 A"   12 A'   13 A'                 
-35.628 -35.628 -31.158 -31.149 -31.149 -31.120 -31.120 -31.116
 14 A'   15 A'   16 A'    4 A"   17 A'   18 A'   19 A'    5 A"                 
-31.116 -31.116 -31.116 -22.808 -22.806 -22.806 -22.800 -22.800
 20 A'    6 A"   21 A'   22 A'    7 A"   23 A'    8 A"   24 A'                 
-22.771 -22.771 -22.770 -22.770 -22.770 -22.770 -22.767 -22.767
 25 A'   26 A'    9 A"   27 A'   10 A"   28 A'    0 xxx   0 xxx                
-22.767 -22.767  -6.212  -6.177  -6.177  -4.627  -4.608  -4.608
  0 xxx   0 xxx  29 A'   30 A'   31 A'   32 A'   11 A"   33 A'                 
 -4.586  -4.586  -4.576  -4.576  -4.576  -4.576  -1.891  -1.886
 34 A'   35 A'   12 A"   36 A'   13 A"   37 A'   38 A'   14 A"                 
 -1.886  -1.870  -1.870  -1.852  -1.852  -1.849  -1.849  -1.849
 39 A'   15 A"   40 A'   41 A'   42 A'   16 A"   43 A'   17 A"                 
 -1.849  -1.841  -1.841  -1.841  -1.841  -0.517  -0.473  -0.445
 44 A'   18 A"   19 A"   45 A'   46 A'   47 A'   48 A'   49 A'                 
 -0.212  -0.152  -0.152  -0.119  -0.119  -0.114  -0.099  -0.099
 50 A'   20 A"   51 A'   21 A"   52 A'   53 A'   22 A"   54 A'                 
 -- Virtual --                   
  0.013   0.301   0.304   0.325   0.325   0.331   0.331   0.364
 55 A'   56 A'   57 A'   23 A"   58 A'   24 A"   59 A'   60 A'                 
  0.369   0.369   0.377   0.455   0.464   0.464   0.477   0.509
 25 A"   61 A'   62 A'   63 A'   26 A"   64 A'   65 A'   66 A'                 
  0.537   0.537   0.562   0.562   0.569   0.569   0.585   0.585
 27 A"   67 A'   28 A"   68 A'   29 A"   69 A'   30 A"   70 A'                 
  0.649   0.649   0.739   0.898   1.354   1.382   1.382   1.424
 31 A"   71 A'   72 A'   73 A'   74 A'   32 A"   75 A'   33 A"                 
  1.424   1.468   1.468   1.492   1.605   4.021   4.043   4.043
 76 A'   34 A"   77 A'   78 A'   79 A'   80 A'   35 A"   81 A'                 
  4.099   4.100   4.129   4.130   4.133   4.133   4.135   4.135
 36 A"   82 A'   37 A"   83 A'   38 A"   84 A'   39 A"   85 A'                 
  4.181   4.194   4.194   4.252   4.280   4.398   4.481   6.093
 86 A'   40 A"   87 A'   88 A'   89 A'   90 A'   91 A'   41 A"                 
  6.093   6.133   6.133   6.142   6.164   6.164   6.192   6.232
 92 A'   42 A"   93 A'   94 A'   43 A"   95 A'   96 A'   97 A'                 
 27.741  27.810  27.835  28.450  28.450  28.485  28.488  28.488
 98 A'   99 A'  100 A'   44 A"  101 A'  102 A'   45 A"  103 A'                 
 28.506  28.508  28.508  28.556  28.657  28.657  28.670  28.676
104 A'   46 A"  105 A'  106 A'   47 A"  107 A'  108 A'   48 A"                 
 28.676  28.709  28.709  28.709  28.709  28.711  28.711  28.728
109 A'   49 A"  110 A'   50 A"  111 A'   51 A"  112 A'   52 A"                 
 28.728  28.776  28.857 128.004 128.004 128.034 128.040 128.040
113 A'  114 A'  115 A'   53 A"  116 A'  117 A'   54 A"  118 A'                 
128.053 128.053 128.070 128.095 151.579 151.642 151.6741901.732
 55 A"  119 A'  120 A'  121 A'  122 A'  123 A'  124 A'  125 A'                 
*******1901.831
126 A'  127 A'                                                                 
 --------------------------------------------------------------

          Ground-State Mulliken Net Atomic Charges

     Atom                 Charge (a.u.)
  ----------------------------------------
      1 I                    -0.481486
      2 I                    -0.037037
      3 I                    -0.481478
  ----------------------------------------
  Sum of atomic charges =    -1.000000

 -----------------------------------------------------------------
                    Cartesian Multipole Moments
 -----------------------------------------------------------------
    Charge (ESU x 10^10)
                -4.8032
    Dipole Moment (Debye)
         X      -0.0001      Y       0.0002      Z       0.0000
       Tot       0.0003
    Quadrupole Moments (Debye-Ang)
        XX    -129.4882     XY       0.0000     YY     -92.8459
        XZ      -0.0000     YZ       0.0000     ZZ     -92.8459
    Octopole Moments (Debye-Ang^2)
       XXX      -0.0020    XXY       0.0007    XYY      -0.0002
       YYY       0.0007    XXZ       0.0000    XYZ       0.0000
       YYZ       0.0000    XZZ      -0.0002    YZZ       0.0002
       ZZZ       0.0000
    Hexadecapole Moments (Debye-Ang^3)
      XXXX   -3850.0578   XXXY       0.0000   XXYY    -636.7950
      XYYY       0.0000   YYYY    -143.7480   XXXZ      -0.0000
      XXYZ       0.0000   XYYZ      -0.0000   YYYZ       0.0000
      XXZZ    -636.7950   XYZZ       0.0000   YYZZ     -47.9160
      XZZZ      -0.0000   YZZZ       0.0000   ZZZZ    -143.7480
 -----------------------------------------------------------------
 Calculating analytic gradient of the SCF energy
 Gradient of SCF Energy
            1           2           3
    1  -0.0000917  -0.0000008   0.0000924
    2  -0.0000013   0.0000027  -0.0000013
    3   0.0000000  -0.0000000   0.0000000
 Max gradient component =       9.245E-05
 RMS gradient           =       4.341E-05
 Gradient time:  CPU 11.45 s  wall 11.45 s
 Geometry Optimization Parameters
   NAtoms,    NIC,     NZ,  NCons,   NDum,   NFix, NCnnct, MaxDiis
        3       9       0       0       0       0       0       0

 Cartesian Hessian Update
 Hessian Updated using BFGS Update


** GEOMETRY OPTIMIZATION IN CARTESIAN COORDINATES **
   Searching for a Minimum

   Optimization Cycle:   6

                       Coordinates (Angstroms)
     ATOM                X               Y               Z
      1  I         3.0553955430   -0.0001130557    0.0000000000
      2  I        -0.0000055740    0.0002261093    0.0000000000
      3  I        -3.0553899691   -0.0001130536    0.0000000000
   Point Group: cs    Number of degrees of freedom:     3


   Energy is -20758.731437611


 Translations and Rotations Projected Out of Hessian

  3 Hessian modes will be used to form the next step
  Hessian Eigenvalues:
     0.046830    1.000000    1.000000

 Minimum Search - Taking Simple RFO Step
 Searching for Lamda that Minimizes Along All modes
 Value Taken    Lamda =   0.00000000
 Step Taken.  Stepsize is  0.002780

                             Maximum     Tolerance    Cnvgd?
         Gradient           0.000092      0.000300     YES
         Displacement       0.001966      0.001200      NO
         Energy change     -0.000060      0.000001      NO

 ----------------------------------------------------------------
             Standard Nuclear Orientation (Angstroms)
    I     Atom           X                Y                Z
 ----------------------------------------------------------------
    1      I       3.0564356645    -0.0001122756     0.0000000000
    2      I      -0.0000051678     0.0002245492     0.0000000000
    3      I      -3.0564304966    -0.0001122735     0.0000000000
 ----------------------------------------------------------------
 Molecular Point Group                 Cs    NOp =  2
 Largest Abelian Subgroup              Cs    NOp =  2
 Nuclear Repulsion Energy =  1215.8443672319 hartrees
 There are       80 alpha and       80 beta electrons
 Applying Cartesian multipole field
    Component          Value
    ---------          -----
     (2,0,0)        1.00000E-11
     (0,2,0)        2.00000E-10
     (0,0,2)       -3.00000E-10
 Nucleus-field energy     =     0.0000000354 hartrees
 Requested basis set is 6-311++G(d,p)
 There are 72 shells and 186 basis functions
 A cutoff of  1.0D-11 yielded   1543 shell pairs
 There are     10533 function pairs (     12268 Cartesian)
 Smallest overlap matrix eigenvalue = 2.50E-03
 Guess MOs from SCF MO coefficient file
 Reading MOs from coefficient file
 Reading MOs from coefficient file
 A restricted hybrid HF-DFT SCF calculation will be
 performed using Pulay DIIS extrapolation
 Exchange:     0.2000 Hartree-Fock + 0.0800 Slater + 0.7200 B88
 Correlation:  0.1900 VWN1RPA + 0.8100 LYP
 Using SG-1 standard quadrature grid
 SCF converges when DIIS error is below 1.0E-08
 Geometry optimization detected.  Setting ReadMinima to 0
 Setting SaveMinima to 0
 ---------------------------------------
  Cycle       Energy         DIIS Error
 ---------------------------------------
    1  -20758.7312750301      2.91E-05
    2  -20758.7314377817      1.24E-06
    3  -20758.7314377795      1.54E-06
    4  -20758.7314377916      3.55E-07
    5  -20758.7314377926      3.97E-08
    6  -20758.7314377895      9.50E-09 Convergence criterion met
 ---------------------------------------
 SCF time:  CPU 14.13 s  wall 14.13 s
 SCF   energy in the final basis set = -20758.7314377895
 Total energy in the final basis set = -20758.7314377895

 --------------------------------------------------------------
             Orbital Energies (a.u.) and Symmetries
 --------------------------------------------------------------
 Warning : Irrep of orbital(  31) could not be determined
 Warning : Irrep of orbital(  32) could not be determined
 Warning : Irrep of orbital(  39) could not be determined
 Warning : Irrep of orbital(  40) could not be determined
 Warning : Irrep of orbital(  41) could not be determined
 Warning : Irrep of orbital(  42) could not be determined

 Alpha MOs, Restricted
 -- Occupied --                  
*******-1165.70-1165.70 -176.17 -176.13 -176.13 -165.57 -165.57
  1 A'    2 A'    3 A'    4 A'    5 A'    6 A'    7 A'    1 A"                 
-165.57 -165.54 -165.54 -165.53 -165.53 -165.53 -165.53  -35.66
  8 A'    9 A'   10 A'    2 A"    3 A"   11 A'   12 A'   13 A'                 
-35.628 -35.628 -31.158 -31.149 -31.149 -31.120 -31.120 -31.116
 14 A'   15 A'   16 A'    4 A"   17 A'   18 A'   19 A'    5 A"                 
-31.116 -31.116 -31.116 -22.808 -22.806 -22.806 -22.800 -22.800
 20 A'    6 A"   21 A'   22 A'    7 A"   23 A'    0 xxx   0 xxx                
-22.771 -22.771 -22.770 -22.770 -22.770 -22.770 -22.767 -22.767
 24 A'   25 A'    8 A"   26 A'    9 A"   27 A'    0 xxx   0 xxx                
-22.767 -22.767  -6.212  -6.177  -6.177  -4.627  -4.608  -4.608
  0 xxx   0 xxx  28 A'   29 A'   30 A'   31 A'   10 A"   32 A'                 
 -4.586  -4.586  -4.576  -4.576  -4.576  -4.576  -1.891  -1.886
 33 A'   34 A'   11 A"   35 A'   12 A"   36 A'   37 A'   13 A"                 
 -1.886  -1.870  -1.870  -1.852  -1.852  -1.849  -1.849  -1.849
 38 A'   14 A"   39 A'   40 A'   41 A'   15 A"   42 A'   16 A"                 
 -1.849  -1.841  -1.841  -1.841  -1.841  -0.517  -0.473  -0.445
 43 A'   17 A"   18 A"   44 A'   45 A'   46 A'   47 A'   48 A'                 
 -0.212  -0.152  -0.152  -0.119  -0.119  -0.114  -0.099  -0.099
 49 A'   19 A"   50 A'   20 A"   51 A'   52 A'   21 A"   53 A'                 
 -- Virtual --                   
  0.013   0.301   0.304   0.325   0.325   0.331   0.331   0.364
 54 A'   55 A'   56 A'   22 A"   57 A'   23 A"   58 A'   59 A'                 
  0.369   0.369   0.377   0.455   0.464   0.464   0.477   0.509
 24 A"   60 A'   61 A'   62 A'   25 A"   63 A'   64 A'   65 A'                 
  0.537   0.537   0.562   0.562   0.569   0.569   0.585   0.585
 26 A"   66 A'   27 A"   67 A'   28 A"   68 A'   29 A"   69 A'                 
  0.649   0.649   0.739   0.897   1.354   1.382   1.382   1.424
 30 A"   70 A'   71 A'   72 A'   73 A'   31 A"   74 A'   32 A"                 
  1.424   1.468   1.468   1.492   1.605   4.021   4.043   4.043
 75 A'   33 A"   76 A'   77 A'   78 A'   79 A'   34 A"   80 A'                 
  4.099   4.100   4.129   4.130   4.133   4.133   4.135   4.135
 35 A"   81 A'   36 A"   82 A'   37 A"   83 A'   38 A"   84 A'                 
  4.180   4.194   4.194   4.251   4.280   4.398   4.480   6.093
 85 A'   39 A"   86 A'   87 A'   88 A'   89 A'   90 A'   40 A"                 
  6.093   6.133   6.133   6.142   6.164   6.164   6.192   6.232
 91 A'   41 A"   92 A'   93 A'   42 A"   94 A'   95 A'   96 A'                 
 27.741  27.810  27.835  28.450  28.450  28.485  28.488  28.488
 97 A'   98 A'   99 A'   43 A"  100 A'  101 A'   44 A"  102 A'                 
 28.506  28.508  28.508  28.556  28.657  28.657  28.670  28.676
103 A'   45 A"  104 A'  105 A'   46 A"  106 A'  107 A'   47 A"                 
 28.676  28.708  28.709  28.709  28.709  28.711  28.711  28.728
108 A'   48 A"  109 A'   49 A"  110 A'   50 A"  111 A'   51 A"                 
 28.728  28.776  28.857 128.003 128.003 128.033 128.040 128.040
112 A'  113 A'  114 A'   52 A"  115 A'  116 A'   53 A"  117 A'                 
128.053 128.053 128.070 128.095 151.579 151.642 151.6741901.732
 54 A"  118 A'  119 A'  120 A'  121 A'  122 A'  123 A'  124 A'                 
*******1901.830
125 A'  126 A'                                                                 

 Beta MOs, Restricted
 -- Occupied --                  
*******-1165.70-1165.70 -176.17 -176.13 -176.13 -165.57 -165.57
  1 A'    2 A'    3 A'    4 A'    5 A'    6 A'    7 A'    1 A"                 
-165.57 -165.54 -165.54 -165.53 -165.53 -165.53 -165.53  -35.66
  8 A'    9 A'   10 A'    2 A"    3 A"   11 A'   12 A'   13 A'                 
-35.628 -35.628 -31.158 -31.149 -31.149 -31.120 -31.120 -31.116
 14 A'   15 A'   16 A'    4 A"   17 A'   18 A'   19 A'    5 A"                 
-31.116 -31.116 -31.116 -22.808 -22.806 -22.806 -22.800 -22.800
 20 A'    6 A"   21 A'   22 A'    7 A"   23 A'    0 xxx   0 xxx                
-22.771 -22.771 -22.770 -22.770 -22.770 -22.770 -22.767 -22.767
 24 A'   25 A'    8 A"   26 A'    9 A"   27 A'    0 xxx   0 xxx                
-22.767 -22.767  -6.212  -6.177  -6.177  -4.627  -4.608  -4.608
  0 xxx   0 xxx  28 A'   29 A'   30 A'   31 A'   10 A"   32 A'                 
 -4.586  -4.586  -4.576  -4.576  -4.576  -4.576  -1.891  -1.886
 33 A'   34 A'   11 A"   35 A'   12 A"   36 A'   37 A'   13 A"                 
 -1.886  -1.870  -1.870  -1.852  -1.852  -1.849  -1.849  -1.849
 38 A'   14 A"   39 A'   40 A'   41 A'   15 A"   42 A'   16 A"                 
 -1.849  -1.841  -1.841  -1.841  -1.841  -0.517  -0.473  -0.445
 43 A'   17 A"   18 A"   44 A'   45 A'   46 A'   47 A'   48 A'                 
 -0.212  -0.152  -0.152  -0.119  -0.119  -0.114  -0.099  -0.099
 49 A'   19 A"   50 A'   20 A"   51 A'   52 A'   21 A"   53 A'                 
 -- Virtual --                   
  0.013   0.301   0.304   0.325   0.325   0.331   0.331   0.364
 54 A'   55 A'   56 A'   22 A"   57 A'   23 A"   58 A'   59 A'                 
  0.369   0.369   0.377   0.455   0.464   0.464   0.477   0.509
 24 A"   60 A'   61 A'   62 A'   25 A"   63 A'   64 A'   65 A'                 
  0.537   0.537   0.562   0.562   0.569   0.569   0.585   0.585
 26 A"   66 A'   27 A"   67 A'   28 A"   68 A'   29 A"   69 A'                 
  0.649   0.649   0.739   0.897   1.354   1.382   1.382   1.424
 30 A"   70 A'   71 A'   72 A'   73 A'   31 A"   74 A'   32 A"                 
  1.424   1.468   1.468   1.492   1.605   4.021   4.043   4.043
 75 A'   33 A"   76 A'   77 A'   78 A'   79 A'   34 A"   80 A'                 
  4.099   4.100   4.129   4.130   4.133   4.133   4.135   4.135
 35 A"   81 A'   36 A"   82 A'   37 A"   83 A'   38 A"   84 A'                 
  4.180   4.194   4.194   4.251   4.280   4.398   4.480   6.093
 85 A'   39 A"   86 A'   87 A'   88 A'   89 A'   90 A'   40 A"                 
  6.093   6.133   6.133   6.142   6.164   6.164   6.192   6.232
 91 A'   41 A"   92 A'   93 A'   42 A"   94 A'   95 A'   96 A'                 
 27.741  27.810  27.835  28.450  28.450  28.485  28.488  28.488
 97 A'   98 A'   99 A'   43 A"  100 A'  101 A'   44 A"  102 A'                 
 28.506  28.508  28.508  28.556  28.657  28.657  28.670  28.676
103 A'   45 A"  104 A'  105 A'   46 A"  106 A'  107 A'   47 A"                 
 28.676  28.708  28.709  28.709  28.709  28.711  28.711  28.728
108 A'   48 A"  109 A'   49 A"  110 A'   50 A"  111 A'   51 A"                 
 28.728  28.776  28.857 128.003 128.003 128.033 128.040 128.040
112 A'  113 A'  114 A'   52 A"  115 A'  116 A'   53 A"  117 A'                 
128.053 128.053 128.070 128.095 151.579 151.642 151.6741901.732
 54 A"  118 A'  119 A'  120 A'  121 A'  122 A'  123 A'  124 A'                 
*******1901.830
125 A'  126 A'                                                                 
 --------------------------------------------------------------

          Ground-State Mulliken Net Atomic Charges

     Atom                 Charge (a.u.)
  ----------------------------------------
      1 I                    -0.481402
      2 I                    -0.037206
      3 I                    -0.481392
  ----------------------------------------
  Sum of atomic charges =    -1.000000

 -----------------------------------------------------------------
                    Cartesian Multipole Moments
 -----------------------------------------------------------------
    Charge (ESU x 10^10)
                -4.8032
    Dipole Moment (Debye)
         X      -0.0002      Y       0.0002      Z       0.0000
       Tot       0.0003
    Quadrupole Moments (Debye-Ang)
        XX    -129.5050     XY       0.0000     YY     -92.8476
        XZ      -0.0000     YZ       0.0000     ZZ     -92.8476
    Octopole Moments (Debye-Ang^2)
       XXX      -0.0022    XXY       0.0006    XYY      -0.0001
       YYY       0.0007    XXZ       0.0000    XYZ       0.0000
       YYZ       0.0000    XZZ      -0.0001    YZZ       0.0002
       ZZZ       0.0000
    Hexadecapole Moments (Debye-Ang^3)
      XXXX   -3852.6308   XXXY       0.0000   XXYY    -637.1930
      XYYY       0.0000   YYYY    -143.7543   XXXZ      -0.0000
      XXYZ       0.0000   XYYZ      -0.0000   YYYZ       0.0000
      XXZZ    -637.1930   XYZZ       0.0000   YYZZ     -47.9181
      XZZZ      -0.0000   YZZZ       0.0000   ZZZZ    -143.7543
 -----------------------------------------------------------------
 Calculating analytic gradient of the SCF energy
 Gradient of SCF Energy
            1           2           3
    1  -0.0000002  -0.0000005   0.0000008
    2  -0.0000013   0.0000027  -0.0000013
    3  -0.0000000   0.0000000  -0.0000000
 Max gradient component =       2.652E-06
 RMS gradient           =       1.130E-06
 Gradient time:  CPU 11.42 s  wall 11.42 s
 Geometry Optimization Parameters
   NAtoms,    NIC,     NZ,  NCons,   NDum,   NFix, NCnnct, MaxDiis
        3       9       0       0       0       0       0       0

 Cartesian Hessian Update
 Hessian Updated using BFGS Update


** GEOMETRY OPTIMIZATION IN CARTESIAN COORDINATES **
   Searching for a Minimum

   Optimization Cycle:   7

                       Coordinates (Angstroms)
     ATOM                X               Y               Z
      1  I         3.0564356645   -0.0001122756    0.0000000000
      2  I        -0.0000051678    0.0002245492    0.0000000000
      3  I        -3.0564304966   -0.0001122735    0.0000000000
   Point Group: cs    Number of degrees of freedom:     3


   Energy is -20758.731437789


 Translations and Rotations Projected Out of Hessian

  3 Hessian modes will be used to form the next step
  Hessian Eigenvalues:
     0.046576    0.999970    1.000000

 Minimum Search - Taking Simple RFO Step
 Searching for Lamda that Minimizes Along All modes
 Value Taken    Lamda =   0.00000000
 Step Taken.  Stepsize is  0.000016

                             Maximum     Tolerance    Cnvgd?
         Gradient           0.000003      0.000300     YES
         Displacement       0.000011      0.001200     YES
         Energy change     -0.000000      0.000001     YES


                       Distance Matrix (Angstroms)
             I (  1)   I (  2)
   I (  2)  3.056441
   I (  3)  6.112866  3.056425

 Final energy is   -20758.731437789455     


 ******************************
 **  OPTIMIZATION CONVERGED  **
 ******************************

                       Coordinates (Angstroms)
     ATOM                X               Y               Z
      1  I         3.0564356645   -0.0001122756    0.0000000000
      2  I        -0.0000051678    0.0002245492    0.0000000000
      3  I        -3.0564304966   -0.0001122735    0.0000000000

Z-matrix Print:
$molecule
-1 1
I 
I  1 3.056425
I  1 3.056441 2 179.987372
$end


 --------------------------------------------------------------
             Orbital Energies (a.u.) and Symmetries
 --------------------------------------------------------------
 Warning : Irrep of orbital(  31) could not be determined
 Warning : Irrep of orbital(  32) could not be determined
 Warning : Irrep of orbital(  39) could not be determined
 Warning : Irrep of orbital(  40) could not be determined
 Warning : Irrep of orbital(  41) could not be determined
 Warning : Irrep of orbital(  42) could not be determined

 Alpha MOs, Restricted
 -- Occupied --                  
*******-1165.70-1165.70 -176.17 -176.13 -176.13 -165.57 -165.57
  1 A'    2 A'    3 A'    4 A'    5 A'    6 A'    7 A'    1 A"                 
-165.57 -165.54 -165.54 -165.53 -165.53 -165.53 -165.53  -35.66
  8 A'    9 A'   10 A'    2 A"    3 A"   11 A'   12 A'   13 A'                 
-35.628 -35.628 -31.158 -31.149 -31.149 -31.120 -31.120 -31.116
 14 A'   15 A'   16 A'    4 A"   17 A'   18 A'   19 A'    5 A"                 
-31.116 -31.116 -31.116 -22.808 -22.806 -22.806 -22.800 -22.800
 20 A'    6 A"   21 A'   22 A'    7 A"   23 A'    0 xxx   0 xxx                
-22.771 -22.771 -22.770 -22.770 -22.770 -22.770 -22.767 -22.767
 24 A'   25 A'    8 A"   26 A'    9 A"   27 A'    0 xxx   0 xxx                
-22.767 -22.767  -6.212  -6.177  -6.177  -4.627  -4.608  -4.608
  0 xxx   0 xxx  28 A'   29 A'   30 A'   31 A'   10 A"   32 A'                 
 -4.586  -4.586  -4.576  -4.576  -4.576  -4.576  -1.891  -1.886
 33 A'   34 A'   11 A"   35 A'   12 A"   36 A'   37 A'   13 A"                 
 -1.886  -1.870  -1.870  -1.852  -1.852  -1.849  -1.849  -1.849
 38 A'   14 A"   39 A'   40 A'   41 A'   15 A"   42 A'   16 A"                 
 -1.849  -1.841  -1.841  -1.841  -1.841  -0.517  -0.473  -0.445
 43 A'   17 A"   18 A"   44 A'   45 A'   46 A'   47 A'   48 A'                 
 -0.212  -0.152  -0.152  -0.119  -0.119  -0.114  -0.099  -0.099
 49 A'   19 A"   50 A'   20 A"   51 A'   52 A'   21 A"   53 A'                 
 -- Virtual --                   
  0.013   0.301   0.304   0.325   0.325   0.331   0.331   0.364
 54 A'   55 A'   56 A'   22 A"   57 A'   23 A"   58 A'   59 A'                 
  0.369   0.369   0.377   0.455   0.464   0.464   0.477   0.509
 24 A"   60 A'   61 A'   62 A'   25 A"   63 A'   64 A'   65 A'                 
  0.537   0.537   0.562   0.562   0.569   0.569   0.585   0.585
 26 A"   66 A'   27 A"   67 A'   28 A"   68 A'   29 A"   69 A'                 
  0.649   0.649   0.739   0.897   1.354   1.382   1.382   1.424
 30 A"   70 A'   71 A'   72 A'   73 A'   31 A"   74 A'   32 A"                 
  1.424   1.468   1.468   1.492   1.605   4.021   4.043   4.043
 75 A'   33 A"   76 A'   77 A'   78 A'   79 A'   34 A"   80 A'                 
  4.099   4.100   4.129   4.130   4.133   4.133   4.135   4.135
 35 A"   81 A'   36 A"   82 A'   37 A"   83 A'   38 A"   84 A'                 
  4.180   4.194   4.194   4.251   4.280   4.398   4.480   6.093
 85 A'   39 A"   86 A'   87 A'   88 A'   89 A'   90 A'   40 A"                 
  6.093   6.133   6.133   6.142   6.164   6.164   6.192   6.232
 91 A'   41 A"   92 A'   93 A'   42 A"   94 A'   95 A'   96 A'                 
 27.741  27.810  27.835  28.450  28.450  28.485  28.488  28.488
 97 A'   98 A'   99 A'   43 A"  100 A'  101 A'   44 A"  102 A'                 
 28.506  28.508  28.508  28.556  28.657  28.657  28.670  28.676
103 A'   45 A"  104 A'  105 A'   46 A"  106 A'  107 A'   47 A"                 
 28.676  28.708  28.709  28.709  28.709  28.711  28.711  28.728
108 A'   48 A"  109 A'   49 A"  110 A'   50 A"  111 A'   51 A"                 
 28.728  28.776  28.857 128.003 128.003 128.033 128.040 128.040
112 A'  113 A'  114 A'   52 A"  115 A'  116 A'   53 A"  117 A'                 
128.053 128.053 128.070 128.095 151.579 151.642 151.6741901.732
 54 A"  118 A'  119 A'  120 A'  121 A'  122 A'  123 A'  124 A'                 
*******1901.830
125 A'  126 A'                                                                 

 Beta MOs, Restricted
 -- Occupied --                  
*******-1165.70-1165.70 -176.17 -176.13 -176.13 -165.57 -165.57
  1 A'    2 A'    3 A'    4 A'    5 A'    6 A'    7 A'    1 A"                 
-165.57 -165.54 -165.54 -165.53 -165.53 -165.53 -165.53  -35.66
  8 A'    9 A'   10 A'    2 A"    3 A"   11 A'   12 A'   13 A'                 
-35.628 -35.628 -31.158 -31.149 -31.149 -31.120 -31.120 -31.116
 14 A'   15 A'   16 A'    4 A"   17 A'   18 A'   19 A'    5 A"                 
-31.116 -31.116 -31.116 -22.808 -22.806 -22.806 -22.800 -22.800
 20 A'    6 A"   21 A'   22 A'    7 A"   23 A'    0 xxx   0 xxx                
-22.771 -22.771 -22.770 -22.770 -22.770 -22.770 -22.767 -22.767
 24 A'   25 A'    8 A"   26 A'    9 A"   27 A'    0 xxx   0 xxx                
-22.767 -22.767  -6.212  -6.177  -6.177  -4.627  -4.608  -4.608
  0 xxx   0 xxx  28 A'   29 A'   30 A'   31 A'   10 A"   32 A'                 
 -4.586  -4.586  -4.576  -4.576  -4.576  -4.576  -1.891  -1.886
 33 A'   34 A'   11 A"   35 A'   12 A"   36 A'   37 A'   13 A"                 
 -1.886  -1.870  -1.870  -1.852  -1.852  -1.849  -1.849  -1.849
 38 A'   14 A"   39 A'   40 A'   41 A'   15 A"   42 A'   16 A"                 
 -1.849  -1.841  -1.841  -1.841  -1.841  -0.517  -0.473  -0.445
 43 A'   17 A"   18 A"   44 A'   45 A'   46 A'   47 A'   48 A'                 
 -0.212  -0.152  -0.152  -0.119  -0.119  -0.114  -0.099  -0.099
 49 A'   19 A"   50 A'   20 A"   51 A'   52 A'   21 A"   53 A'                 
 -- Virtual --                   
  0.013   0.301   0.304   0.325   0.325   0.331   0.331   0.364
 54 A'   55 A'   56 A'   22 A"   57 A'   23 A"   58 A'   59 A'                 
  0.369   0.369   0.377   0.455   0.464   0.464   0.477   0.509
 24 A"   60 A'   61 A'   62 A'   25 A"   63 A'   64 A'   65 A'                 
  0.537   0.537   0.562   0.562   0.569   0.569   0.585   0.585
 26 A"   66 A'   27 A"   67 A'   28 A"   68 A'   29 A"   69 A'                 
  0.649   0.649   0.739   0.897   1.354   1.382   1.382   1.424
 30 A"   70 A'   71 A'   72 A'   73 A'   31 A"   74 A'   32 A"                 
  1.424   1.468   1.468   1.492   1.605   4.021   4.043   4.043
 75 A'   33 A"   76 A'   77 A'   78 A'   79 A'   34 A"   80 A'                 
  4.099   4.100   4.129   4.130   4.133   4.133   4.135   4.135
 35 A"   81 A'   36 A"   82 A'   37 A"   83 A'   38 A"   84 A'                 
  4.180   4.194   4.194   4.251   4.280   4.398   4.480   6.093
 85 A'   39 A"   86 A'   87 A'   88 A'   89 A'   90 A'   40 A"                 
  6.093   6.133   6.133   6.142   6.164   6.164   6.192   6.232
 91 A'   41 A"   92 A'   93 A'   42 A"   94 A'   95 A'   96 A'                 
 27.741  27.810  27.835  28.450  28.450  28.485  28.488  28.488
 97 A'   98 A'   99 A'   43 A"  100 A'  101 A'   44 A"  102 A'                 
 28.506  28.508  28.508  28.556  28.657  28.657  28.670  28.676
103 A'   45 A"  104 A'  105 A'   46 A"  106 A'  107 A'   47 A"                 
 28.676  28.708  28.709  28.709  28.709  28.711  28.711  28.728
108 A'   48 A"  109 A'   49 A"  110 A'   50 A"  111 A'   51 A"                 
 28.728  28.776  28.857 128.003 128.003 128.033 128.040 128.040
112 A'  113 A'  114 A'   52 A"  115 A'  116 A'   53 A"  117 A'                 
128.053 128.053 128.070 128.095 151.579 151.642 151.6741901.732
 54 A"  118 A'  119 A'  120 A'  121 A'  122 A'  123 A'  124 A'                 
*******1901.830
125 A'  126 A'                                                                 
 --------------------------------------------------------------

          Ground-State Mulliken Net Atomic Charges

     Atom                 Charge (a.u.)
  ----------------------------------------
      1 I                    -0.481402
      2 I                    -0.037206
      3 I                    -0.481392
  ----------------------------------------
  Sum of atomic charges =    -1.000000

 -----------------------------------------------------------------
                    Cartesian Multipole Moments
 -----------------------------------------------------------------
    Charge (ESU x 10^10)
                -4.8032
    Dipole Moment (Debye)
         X      -0.0002      Y       0.0002      Z       0.0000
       Tot       0.0003
    Quadrupole Moments (Debye-Ang)
        XX    -129.5050     XY       0.0000     YY     -92.8476
        XZ      -0.0000     YZ       0.0000     ZZ     -92.8476
    Octopole Moments (Debye-Ang^2)
       XXX      -0.0022    XXY       0.0006    XYY      -0.0001
       YYY       0.0007    XXZ       0.0000    XYZ       0.0000
       YYZ       0.0000    XZZ      -0.0001    YZZ       0.0002
       ZZZ       0.0000
    Hexadecapole Moments (Debye-Ang^3)
      XXXX   -3852.6308   XXXY       0.0000   XXYY    -637.1930
      XYYY       0.0000   YYYY    -143.7543   XXXZ      -0.0000
      XXYZ       0.0000   XYYZ      -0.0000   YYYZ       0.0000
      XXZZ    -637.1930   XYZZ       0.0000   YYZZ     -47.9181
      XZZZ      -0.0000   YZZZ       0.0000   ZZZZ    -143.7543
 -----------------------------------------------------------------
Archival summary:
1\1\pikachu\OPT\ProcedureUnspecified\BasisUnspecified\3(1-,1)\taweetha\SunSep314:15:482017SunSep314:15:482017\0\\#,OPT,ProcedureUnspecified,BasisUnspecified,\\-1,1\I\I,1,3.05643\I,1,3.05644,2,179.987\\\@

 Total job time:  246.99s(wall), 246.68s(cpu) 
 Sun Sep  3 14:15:48 2017

        *************************************************************
        *                                                           *
        *  Thank you very much for using Q-Chem.  Have a nice day.  *
        *                                                           *
        *************************************************************


 
User input: 2 of 3 
 
pikachu 127.0.1
Q-Chem Developer Version! Running on 127.0.1.*
                  Welcome to Q-Chem
     A Quantum Leap Into The Future Of Chemistry


 Q-Chem 4.4, Q-Chem, Inc., Pleasanton, CA (2016)

 Y. Shao,  Z. Gan,  E. Epifanovsky,  A. T. B. Gilbert,  M. Wormit,  
 J. Kussmann,  A. W. Lange,  A. Behn,  J. Deng,  X. Feng,  D. Ghosh,  
 M. Goldey,  P. R. Horn,  L. D. Jacobson,  I. Kaliman,  F. Rob,  
 R. Z. Khaliullin,  T. Kus,  A. Landau,  J. Liu,  E. I. Proynov,  Y. M. Rhee,  
 R. M. Richard,  M. A. Rohrdanz,  R. P. Steele,  E. J. Sundstrom,  
 H. L. Woodcock III,  P. M. Zimmerman,  D. Zuev,  B. Albrecht,  E. Alguire,  
 B. Austin,  S. A. Baeppler,  G. J. O. Beran,  Y. A. Bernard,  
 E. J. Berquist,  K. Brandhorst,  K. B. Bravaya,  S. T. Brown,  D. Casanova,  
 C.-M. Chang,  Y. Chen,  S. H. Chien,  K. D. Closser,  M. P. Coons,  
 D. L. Crittenden,  S. Dasgupta,  M. Diedenhofen,  R. A. DiStasio Jr.,  
 H. Do,  A. D. Dutoi,  R. G. Edgar,  P.-T. Fang,  S. Fatehi,  Q. Feng,  
 L. Fusti-Molnar,  A. Ghysels,  A. Golubeva-Zadorozhnaya,  J. Gomes,  
 A. Gunina,  M. W. D. Hanson-Heine,  P. H. P. Harbach,  A. W. Hauser,  
 J. E. Herr,  E. G. Hohenstein,  Z. C. Holden,  K. Hui,  T.-C. Jagau,  H. Ji,  
 B. Kaduk,  K. Khistyaev,  Jaehoon Kim,  Jihan Kim,  R. A. King,  
 P. Klunzinger,  K. Koh,  D. Kosenkov,  T. Kowalczyk,  C. M. Krauter,  
 A. Kunitsa,  K. U. Lao,  A. Laurent,  K. V. Lawler,  J. Lee,  D. Lefrancois,  
 S. Lehtola,  S. V. Levchenko,  C. Y. Lin,  Y.-S. Lin,  F. Liu,  E. Livshits,  
 R. C. Lochan,  A. Luenser,  P. Manohar,  S. F. Manzer,  S.-P. Mao,  Y. Mao,  
 N. Mardirossian,  A. V. Marenich,  L. A. Martinez-Martinez,  S. A. Maurer,  
 N. J. Mayhall,  J.-M. Mewes,  A. F. Morrison,  K. Nanda,  T. S. Nguyen-Beck,  
 C. M. Oana,  R. Olivares-Amaya,  D. P. O'Neill,  J. A. Parkhill,  
 T. M. Perrine,  R. Peverati,  P. A. Pieniazek,  F. Plasser,  A. Prociuk,  
 D. R. Rehn,  E. Rosta,  N. J. Russ,  N. Sergueev,  S. M. Sharada,  
 S. Sharma,  D. W. Small,  A. Sodt,  T. Stauch,  T. Stein,  D. Stuck,  
 Y.-C. Su,  A. J. W. Thom,  T. Tsuchimochi,  L. Vogt,  O. Vydrov,  T. Wang,  
 M. A. Watson,  J. Wenzel,  A. White,  C. F. Williams,  V. Vanovschi,  
 K. Yao,  S. Yeganeh,  S. R. Yost,  Z.-Q. You,  I. Y. Zhang,  X. Zhang,  
 Y. Zhao,  B. R. Brooks,  G. K. L. Chan,  D. M. Chipman,  C. J. Cramer,  
 W. A. Goddard III,  M. S. Gordon,  W. J. Hehre,  A. Klamt,  
 H. F. Schaefer III,  M. W. Schmidt,  C. D. Sherrill,  D. G. Truhlar,  
 A. Warshel,  X. Xu,  A. Aspuru-Guzik,  R. Baer,  A. T. Bell,  N. A. Besley,  
 J.-D. Chai,  A. Dreuw,  B. D. Dunietz,  T. R. Furlani,  S. R. Gwaltney,  
 C.-P. Hsu,  Y. Jung,  J. Kong,  D. S. Lambrecht,  W. Liang,  C. Ochsenfeld,  
 V. A. Rassolov,  L. V. Slipchenko,  J. E. Subotnik,  T. Van Voorhis,  
 J. M. Herbert,  A. I. Krylov,  P. M. W. Gill,  M. Head-Gordon

 Contributors to earlier versions of Q-Chem not listed above: 
 R. D. Adamson,  J. Baker,  E. F. C. Byrd,  A. K. Chakraborty,  C.-L. Cheng,  
 H. Dachsel,  R. J. Doerksen,  G. Hawkins,  A. Heyden,  S. Hirata,  
 G. Kedziora,  F. J. Keil,  C. Kelley,  P. P. Korambath,  W. Kurlancheek,  
 A. M. Lee,  M. S. Lee,  D. Liotard,  I. Lotan,  P. E. Maslen,  N. Nair,  
 D. Neuhauser,  R. Olson,  B. Peters,  J. Ritchie,  N. E. Schultz,  
 N. Shenvi,  A. C. Simmonett,  K. S. Thanthiriwatte,  Q. Wu,  W. Zhang

 Please cite Q-Chem as follows:
 Y. Shao et al., Mol. Phys. 113, 184-215 (2015)
 DOI: 10.1080/00268976.2014.952696

 Q-Chem 4.4.2 for Intel X86 EM64T Linux

 Parts of Q-Chem use Armadillo 5.200.1 (Boston Tea Smuggler).
 http://arma.sourceforge.net/

 Q-Chem begins on Sun Sep  3 14:15:48 2017  


Host: 0

     Scratch files written to /scratch/taweetham/qchem24999//
The previous job contains 0 fragments, simply inherited here

Checking the input file for inconsistencies... 	...done.

--------------------------------------------------------------
User input:
--------------------------------------------------------------

$molecule
read
$end

$rem
   BASIS  =  6-311++G**
   JOB_TYPE  =  frequency
   METHOD  =  B3LYP
   SCF_GUESS = read
$end

--------------------------------------------------------------
 ----------------------------------------------------------------
             Standard Nuclear Orientation (Angstroms)
    I     Atom           X                Y                Z
 ----------------------------------------------------------------
    1      I       3.0564356645    -0.0001122743    -0.0000000000
    2      I      -0.0000051678     0.0002245492     0.0000000000
    3      I      -3.0564304966    -0.0001122749    -0.0000000000
 ----------------------------------------------------------------
 Molecular Point Group                 Cs    NOp =  2
 Largest Abelian Subgroup              Cs    NOp =  2
 Nuclear Repulsion Energy =  1215.8443672319 hartrees
 There are       80 alpha and       80 beta electrons
 Requested basis set is 6-311++G(d,p)
 There are 72 shells and 186 basis functions

 Total QAlloc Memory Limit   2000 MB
 Mega-Array Size        61 MB
 MEM_STATIC part        62 MB

                       Distance Matrix (Angstroms)
             I (  1)   I (  2)
   I (  2)  3.056441
   I (  3)  6.112866  3.056425

 A cutoff of  1.0D-11 yielded   1543 shell pairs
 There are     10533 function pairs (     12268 Cartesian)

 -------------------------------------------------------
 OpenMP Integral Computing Module                       
 Release: version 1.0, May 2013, Q-Chem Inc. Pittsburgh 
 -------------------------------------------------------
 Integral Job Info:
 Integral job number is                      11
 Integral operator is                         1
 short-range coefficients                     0
 long-range coefficients              100000000
 Omega coefficients                           0
 if combine SR and LR in K                    0
 Integral screening is                        0
 Integral computing path is                   2
 max size of driver memory is            800000
 size of driver memory is                593474
 size of scratch memory is             11213332
 max col of scratch BK array               1296
 max len of scratch array in speh3          155
 max len of scratch index in speh4           18
 max int batch size is                      520
 min int batch size is                       52
 fixed nKL is                                52
 max L of basis functions is                  2
 order of int derivative is                   0
 number of shells is                         72
 number of basis is                         201
 number of cartesian basis is               201
 number of contracted shell pairs          1543
 number of primitive shell pairs           2778
 maxK2 (contraction) of shell pair           25
 max number of K2 of shell pair               1
 max number of CS2 of shell pair            364
 max number of PS2 of shell pair            364
 mem total for path MDJ                   44088
 -------------------------------------------------------
 Smallest overlap matrix eigenvalue = 2.50E-03
 Guess MOs from SCF MO coefficient file
 Reading MOs from coefficient file
 Reading MOs from coefficient file
 A restricted hybrid HF-DFT SCF calculation will be
 performed using Pulay DIIS extrapolation
 Exchange:     0.2000 Hartree-Fock + 0.0800 Slater + 0.7200 B88
 Correlation:  0.1900 VWN1RPA + 0.8100 LYP
 Using SG-1 standard quadrature grid
 SCF converges when DIIS error is below 1.0E-08
 ---------------------------------------
  Cycle       Energy         DIIS Error
 ---------------------------------------
    1  -20758.7314377972      1.15E-08
    2  -20758.7314377980      2.70E-08
    3  -20758.7314377977      6.62E-10 Convergence criterion met
 ---------------------------------------
 SCF time:  CPU 7.82 s  wall 7.83 s
 SCF   energy in the final basis set = -20758.7314377977
 Total energy in the final basis set = -20758.7314377977

 --------------------------------------------------------------
             Orbital Energies (a.u.) and Symmetries
 --------------------------------------------------------------
 Warning : Irrep of orbital(  39) could not be determined
 Warning : Irrep of orbital(  40) could not be determined
 Warning : Irrep of orbital(  41) could not be determined
 Warning : Irrep of orbital(  42) could not be determined

 Alpha MOs, Restricted
 -- Occupied --                  
*******-1165.70-1165.70 -176.17 -176.13 -176.13 -165.57 -165.57
  1 A'    2 A'    3 A'    4 A'    5 A'    6 A'    7 A'    1 A"                 
-165.57 -165.54 -165.54 -165.53 -165.53 -165.53 -165.53  -35.66
  8 A'    9 A'   10 A'    2 A"   11 A'    3 A"   12 A'   13 A'                 
-35.628 -35.628 -31.158 -31.149 -31.149 -31.120 -31.120 -31.116
 14 A'   15 A'   16 A'    4 A"   17 A'   18 A'   19 A'    5 A"                 
-31.116 -31.116 -31.116 -22.808 -22.806 -22.806 -22.800 -22.800
 20 A'    6 A"   21 A'   22 A'    7 A"   23 A'    8 A"   24 A'                 
-22.771 -22.771 -22.770 -22.770 -22.770 -22.770 -22.767 -22.767
 25 A'   26 A'    9 A"   27 A'   10 A"   28 A'    0 xxx   0 xxx                
-22.767 -22.767  -6.212  -6.177  -6.177  -4.627  -4.608  -4.608
  0 xxx   0 xxx  29 A'   30 A'   31 A'   32 A'   11 A"   33 A'                 
 -4.586  -4.586  -4.576  -4.576  -4.576  -4.576  -1.891  -1.886
 34 A'   35 A'   12 A"   36 A'   13 A"   37 A'   38 A'   14 A"                 
 -1.886  -1.870  -1.870  -1.852  -1.852  -1.849  -1.849  -1.849
 39 A'   15 A"   40 A'   41 A'   42 A'   16 A"   43 A'   17 A"                 
 -1.849  -1.841  -1.841  -1.841  -1.841  -0.517  -0.473  -0.445
 44 A'   18 A"   19 A"   45 A'   46 A'   47 A'   48 A'   49 A'                 
 -0.212  -0.152  -0.152  -0.119  -0.119  -0.114  -0.099  -0.099
 50 A'   20 A"   51 A'   21 A"   52 A'   53 A'   22 A"   54 A'                 
 -- Virtual --                   
  0.013   0.301   0.304   0.325   0.325   0.331   0.331   0.364
 55 A'   56 A'   57 A'   23 A"   58 A'   24 A"   59 A'   60 A'                 
  0.369   0.369   0.377   0.455   0.464   0.464   0.477   0.509
 25 A"   61 A'   62 A'   63 A'   26 A"   64 A'   65 A'   66 A'                 
  0.537   0.537   0.562   0.562   0.569   0.569   0.585   0.585
 27 A"   67 A'   28 A"   68 A'   29 A"   69 A'   30 A"   70 A'                 
  0.649   0.649   0.739   0.897   1.354   1.382   1.382   1.424
 31 A"   71 A'   72 A'   73 A'   74 A'   32 A"   75 A'   33 A"                 
  1.424   1.468   1.468   1.492   1.605   4.021   4.043   4.043
 76 A'   34 A"   77 A'   78 A'   79 A'   80 A'   35 A"   81 A'                 
  4.099   4.100   4.129   4.130   4.133   4.133   4.135   4.135
 36 A"   82 A'   37 A"   83 A'   38 A"   84 A'   39 A"   85 A'                 
  4.180   4.194   4.194   4.251   4.280   4.398   4.480   6.093
 86 A'   40 A"   87 A'   88 A'   89 A'   90 A'   91 A'   41 A"                 
  6.093   6.133   6.133   6.142   6.164   6.164   6.192   6.232
 92 A'   42 A"   93 A'   94 A'   43 A"   95 A'   96 A'   97 A'                 
 27.741  27.810  27.835  28.450  28.450  28.485  28.488  28.488
 98 A'   99 A'  100 A'   44 A"  101 A'  102 A'   45 A"  103 A'                 
 28.506  28.508  28.508  28.556  28.657  28.657  28.670  28.676
104 A'   46 A"  105 A'  106 A'   47 A"  107 A'  108 A'   48 A"                 
 28.676  28.708  28.709  28.709  28.709  28.711  28.711  28.728
109 A'   49 A"  110 A'   50 A"  111 A'   51 A"  112 A'   52 A"                 
 28.728  28.776  28.857 128.003 128.003 128.033 128.040 128.040
113 A'  114 A'  115 A'   53 A"  116 A'  117 A'   54 A"  118 A'                 
128.053 128.053 128.070 128.095 151.579 151.642 151.6741901.732
 55 A"  119 A'  120 A'  121 A'  122 A'  123 A'  124 A'  125 A'                 
*******1901.830
126 A'  127 A'                                                                 

 Beta MOs, Restricted
 -- Occupied --                  
*******-1165.70-1165.70 -176.17 -176.13 -176.13 -165.57 -165.57
  1 A'    2 A'    3 A'    4 A'    5 A'    6 A'    7 A'    1 A"                 
-165.57 -165.54 -165.54 -165.53 -165.53 -165.53 -165.53  -35.66
  8 A'    9 A'   10 A'    2 A"   11 A'    3 A"   12 A'   13 A'                 
-35.628 -35.628 -31.158 -31.149 -31.149 -31.120 -31.120 -31.116
 14 A'   15 A'   16 A'    4 A"   17 A'   18 A'   19 A'    5 A"                 
-31.116 -31.116 -31.116 -22.808 -22.806 -22.806 -22.800 -22.800
 20 A'    6 A"   21 A'   22 A'    7 A"   23 A'    8 A"   24 A'                 
-22.771 -22.771 -22.770 -22.770 -22.770 -22.770 -22.767 -22.767
 25 A'   26 A'    9 A"   27 A'   10 A"   28 A'    0 xxx   0 xxx                
-22.767 -22.767  -6.212  -6.177  -6.177  -4.627  -4.608  -4.608
  0 xxx   0 xxx  29 A'   30 A'   31 A'   32 A'   11 A"   33 A'                 
 -4.586  -4.586  -4.576  -4.576  -4.576  -4.576  -1.891  -1.886
 34 A'   35 A'   12 A"   36 A'   13 A"   37 A'   38 A'   14 A"                 
 -1.886  -1.870  -1.870  -1.852  -1.852  -1.849  -1.849  -1.849
 39 A'   15 A"   40 A'   41 A'   42 A'   16 A"   43 A'   17 A"                 
 -1.849  -1.841  -1.841  -1.841  -1.841  -0.517  -0.473  -0.445
 44 A'   18 A"   19 A"   45 A'   46 A'   47 A'   48 A'   49 A'                 
 -0.212  -0.152  -0.152  -0.119  -0.119  -0.114  -0.099  -0.099
 50 A'   20 A"   51 A'   21 A"   52 A'   53 A'   22 A"   54 A'                 
 -- Virtual --                   
  0.013   0.301   0.304   0.325   0.325   0.331   0.331   0.364
 55 A'   56 A'   57 A'   23 A"   58 A'   24 A"   59 A'   60 A'                 
  0.369   0.369   0.377   0.455   0.464   0.464   0.477   0.509
 25 A"   61 A'   62 A'   63 A'   26 A"   64 A'   65 A'   66 A'                 
  0.537   0.537   0.562   0.562   0.569   0.569   0.585   0.585
 27 A"   67 A'   28 A"   68 A'   29 A"   69 A'   30 A"   70 A'                 
  0.649   0.649   0.739   0.897   1.354   1.382   1.382   1.424
 31 A"   71 A'   72 A'   73 A'   74 A'   32 A"   75 A'   33 A"                 
  1.424   1.468   1.468   1.492   1.605   4.021   4.043   4.043
 76 A'   34 A"   77 A'   78 A'   79 A'   80 A'   35 A"   81 A'                 
  4.099   4.100   4.129   4.130   4.133   4.133   4.135   4.135
 36 A"   82 A'   37 A"   83 A'   38 A"   84 A'   39 A"   85 A'                 
  4.180   4.194   4.194   4.251   4.280   4.398   4.480   6.093
 86 A'   40 A"   87 A'   88 A'   89 A'   90 A'   91 A'   41 A"                 
  6.093   6.133   6.133   6.142   6.164   6.164   6.192   6.232
 92 A'   42 A"   93 A'   94 A'   43 A"   95 A'   96 A'   97 A'                 
 27.741  27.810  27.835  28.450  28.450  28.485  28.488  28.488
 98 A'   99 A'  100 A'   44 A"  101 A'  102 A'   45 A"  103 A'                 
 28.506  28.508  28.508  28.556  28.657  28.657  28.670  28.676
104 A'   46 A"  105 A'  106 A'   47 A"  107 A'  108 A'   48 A"                 
 28.676  28.708  28.709  28.709  28.709  28.711  28.711  28.728
109 A'   49 A"  110 A'   50 A"  111 A'   51 A"  112 A'   52 A"                 
 28.728  28.776  28.857 128.003 128.003 128.033 128.040 128.040
113 A'  114 A'  115 A'   53 A"  116 A'  117 A'   54 A"  118 A'                 
128.053 128.053 128.070 128.095 151.579 151.642 151.6741901.732
 55 A"  119 A'  120 A'  121 A'  122 A'  123 A'  124 A'  125 A'                 
*******1901.830
126 A'  127 A'                                                                 
 --------------------------------------------------------------

          Ground-State Mulliken Net Atomic Charges

     Atom                 Charge (a.u.)
  ----------------------------------------
      1 I                    -0.481401
      2 I                    -0.037206
      3 I                    -0.481393
  ----------------------------------------
  Sum of atomic charges =    -1.000000

 -----------------------------------------------------------------
                    Cartesian Multipole Moments
 -----------------------------------------------------------------
    Charge (ESU x 10^10)
                -4.8032
    Dipole Moment (Debye)
         X      -0.0001      Y       0.0002      Z      -0.0000
       Tot       0.0003
    Quadrupole Moments (Debye-Ang)
        XX    -129.5050     XY       0.0000     YY     -92.8476
        XZ      -0.0000     YZ      -0.0000     ZZ     -92.8476
    Octopole Moments (Debye-Ang^2)
       XXX      -0.0018    XXY       0.0006    XYY      -0.0001
       YYY       0.0007    XXZ      -0.0000    XYZ       0.0000
       YYZ      -0.0000    XZZ      -0.0001    YZZ       0.0002
       ZZZ      -0.0000
    Hexadecapole Moments (Debye-Ang^3)
      XXXX   -3852.6310   XXXY       0.0000   XXYY    -637.1930
      XYYY       0.0000   YYYY    -143.7543   XXXZ      -0.0000
      XXYZ       0.0000   XYYZ      -0.0000   YYYZ       0.0000
      XXZZ    -637.1930   XYZZ       0.0000   YYZZ     -47.9181
      XZZZ      -0.0000   YZZZ       0.0000   ZZZZ    -143.7543
 -----------------------------------------------------------------
 Calculating MO derivatives via CPSCF
   1         3           9      0.098420    0.067789
   2         3           9      0.014314    0.012216
   3         3           9      0.002106    0.001917
   4         7           5      0.000283    0.000271
   5        11           1      0.000019    0.000019
   6        11           1      0.000001    0.000001
   7        12           0      0.000000    0.000000    Roots Converged
 Calculating analytic Hessian of the SCF energy
 Polarizability Matrix (a.u.)
            1           2           3
    1-293.3061806   0.0000000  -0.0000000
    2   0.0000000 -51.4048867  -0.0000000
    3  -0.0000000  -0.0000000 -51.4048855

 Direct stationary perturbation theory relativistic correction:

 rels  =     290.757797815669
 relv  =    -967.873094825457
 rel2e =     129.014097835222
 E_rel =    -548.101199174566

 Hessian of the SCF Energy
            1           2           3           4           5           6
    1   0.0358990  -0.0000031  -0.0000000  -0.0252302   0.0000030   0.0000000
    2  -0.0000031  -0.0001936  -0.0000000   0.0000033  -0.0020838   0.0000000
    3  -0.0000000  -0.0000000  -0.0001936   0.0000000   0.0000000  -0.0020837
    4  -0.0252302   0.0000033   0.0000000   0.0504600  -0.0000000  -0.0000000
    5   0.0000030  -0.0020838   0.0000000  -0.0000000   0.0041674  -0.0000000
    6   0.0000000   0.0000000  -0.0020837  -0.0000000  -0.0000000   0.0041673
    7  -0.0106688  -0.0000002  -0.0000000  -0.0252299  -0.0000030   0.0000000
    8   0.0000002   0.0022774   0.0000000  -0.0000033  -0.0020836   0.0000000
    9  -0.0000000   0.0000000   0.0022774   0.0000000   0.0000000  -0.0020836
            7           8           9
    1  -0.0106688   0.0000002  -0.0000000
    2  -0.0000002   0.0022774   0.0000000
    3  -0.0000000   0.0000000   0.0022774
    4  -0.0252299  -0.0000033   0.0000000
    5  -0.0000030  -0.0020836   0.0000000
    6   0.0000000   0.0000000  -0.0020836
    7   0.0358987   0.0000031  -0.0000000
    8   0.0000031  -0.0001938  -0.0000000
    9  -0.0000000  -0.0000000  -0.0001938
 Gradient time:  CPU 161.74 s  wall 161.78 s
 **********************************************************************
 **                                                                  **
 **                       VIBRATIONAL ANALYSIS                       **
 **                       --------------------                       **
 **                                                                  **
 **        VIBRATIONAL FREQUENCIES (CM**-1) AND NORMAL MODES         **
 **     FORCE CONSTANTS (mDYN/ANGSTROM) AND REDUCED MASSES (AMU)     **
 **                  INFRARED INTENSITIES (KM/MOL)                   **
 **                                                                  **
 **********************************************************************


 Mode:                 1                      2                      3
 Frequency:        36.08                  98.47                 125.54
 Force Cnst:      0.0973                 0.7250                 1.1784
 Red. Mass:     126.9044               126.9044               126.9044
 IR Active:          YES                    YES                    YES
 IR Intens:        0.259                  0.000                109.243
 Raman Active:       YES                    YES                    YES
               X      Y      Z        X      Y      Z        X      Y      Z
 I         -0.000 -0.408 -0.000   -0.707  0.000  0.000   -0.408  0.000  0.000
 I          0.000  0.816  0.000   -0.000 -0.000 -0.000    0.816 -0.000 -0.000
 I          0.000 -0.408 -0.000    0.707  0.000  0.000   -0.408 -0.000 -0.000
 TransDip   0.000  0.016  0.000   -0.000 -0.000 -0.000    0.335 -0.000 -0.000

 STANDARD THERMODYNAMIC QUANTITIES AT   298.15 K  AND     1.00 ATM

   This Molecule has  0 Imaginary Frequencies
   Zero point vibrational energy:        0.372 kcal/mol

   Atom    1 Element I  Has Mass  126.90440
   Atom    2 Element I  Has Mass  126.90440
   Atom    3 Element I  Has Mass  126.90440
   Molecular Mass:   380.713200 amu
   Principal axes and moments of inertia in amu*Bohr^2:
                             1           2           3
    Eigenvalues --        0.00003  8467.09033  8467.09037
          X               1.00000     0.00000    -0.00000
          Y              -0.00000     1.00000    -0.00000
          Z               0.00000     0.00000     1.00000
   Rotational Symmetry Number is   1
   The Molecule is an Asymmetric Top
   Translational Enthalpy:        0.889 kcal/mol
   Rotational Enthalpy:           0.889 kcal/mol
   Vibrational Enthalpy:          1.808 kcal/mol
   gas constant (RT):             0.592 kcal/mol
   Translational Entropy:        43.703  cal/mol.K
   Rotational Entropy:           15.560  cal/mol.K
   Vibrational Entropy:          11.961  cal/mol.K

   Total Enthalpy:                4.178 kcal/mol
   Total Entropy:                71.224  cal/mol.K

 ======================================================================

 STANDARD THERMODYNAMIC QUANTITIES FOR ANHARMONIC VIBRATION -- TOSH

   Zero point vibrational energy: ************ kcal/mol

   Vibrational Enthalpy:   ************ kcal/mol
   Vibrational Entropy:           0.000  cal/mol.K

   Total Enthalpy:         ************ kcal/mol
   Total Entropy:                59.262  cal/mol.K

 ======================================================================

 STANDARD THERMODYNAMIC QUANTITIES FOR ANHARMONIC VIBRATION -- VPT2

   Zero point vibrational energy: ************ kcal/mol

   Vibrational Enthalpy:   ************ kcal/mol
   Vibrational Entropy:           0.000  cal/mol.K

   Total Enthalpy:         ************ kcal/mol
   Total Entropy:                59.262  cal/mol.K

 ======================================================================

Archival summary:
1\1\pikachu\FREQ\ProcedureUnspecified\BasisUnspecified\3(1-,1)\taweetha\SunSep314:18:382017SunSep314:18:382017\0\\#,FREQ,ProcedureUnspecified,BasisUnspecified,\\-1,1\I\I,1,3.05643\I,1,3.05644,2,179.987\\\@

 Total job time:  169.94s(wall), 169.90s(cpu) 
 Sun Sep  3 14:18:38 2017

        *************************************************************
        *                                                           *
        *  Thank you very much for using Q-Chem.  Have a nice day.  *
        *                                                           *
        *************************************************************


 
User input: 3 of 3 
 
pikachu 127.0.1
Q-Chem Developer Version! Running on 127.0.1.*
                  Welcome to Q-Chem
     A Quantum Leap Into The Future Of Chemistry


 Q-Chem 4.4, Q-Chem, Inc., Pleasanton, CA (2016)

 Y. Shao,  Z. Gan,  E. Epifanovsky,  A. T. B. Gilbert,  M. Wormit,  
 J. Kussmann,  A. W. Lange,  A. Behn,  J. Deng,  X. Feng,  D. Ghosh,  
 M. Goldey,  P. R. Horn,  L. D. Jacobson,  I. Kaliman,  F. Rob,  
 R. Z. Khaliullin,  T. Kus,  A. Landau,  J. Liu,  E. I. Proynov,  Y. M. Rhee,  
 R. M. Richard,  M. A. Rohrdanz,  R. P. Steele,  E. J. Sundstrom,  
 H. L. Woodcock III,  P. M. Zimmerman,  D. Zuev,  B. Albrecht,  E. Alguire,  
 B. Austin,  S. A. Baeppler,  G. J. O. Beran,  Y. A. Bernard,  
 E. J. Berquist,  K. Brandhorst,  K. B. Bravaya,  S. T. Brown,  D. Casanova,  
 C.-M. Chang,  Y. Chen,  S. H. Chien,  K. D. Closser,  M. P. Coons,  
 D. L. Crittenden,  S. Dasgupta,  M. Diedenhofen,  R. A. DiStasio Jr.,  
 H. Do,  A. D. Dutoi,  R. G. Edgar,  P.-T. Fang,  S. Fatehi,  Q. Feng,  
 L. Fusti-Molnar,  A. Ghysels,  A. Golubeva-Zadorozhnaya,  J. Gomes,  
 A. Gunina,  M. W. D. Hanson-Heine,  P. H. P. Harbach,  A. W. Hauser,  
 J. E. Herr,  E. G. Hohenstein,  Z. C. Holden,  K. Hui,  T.-C. Jagau,  H. Ji,  
 B. Kaduk,  K. Khistyaev,  Jaehoon Kim,  Jihan Kim,  R. A. King,  
 P. Klunzinger,  K. Koh,  D. Kosenkov,  T. Kowalczyk,  C. M. Krauter,  
 A. Kunitsa,  K. U. Lao,  A. Laurent,  K. V. Lawler,  J. Lee,  D. Lefrancois,  
 S. Lehtola,  S. V. Levchenko,  C. Y. Lin,  Y.-S. Lin,  F. Liu,  E. Livshits,  
 R. C. Lochan,  A. Luenser,  P. Manohar,  S. F. Manzer,  S.-P. Mao,  Y. Mao,  
 N. Mardirossian,  A. V. Marenich,  L. A. Martinez-Martinez,  S. A. Maurer,  
 N. J. Mayhall,  J.-M. Mewes,  A. F. Morrison,  K. Nanda,  T. S. Nguyen-Beck,  
 C. M. Oana,  R. Olivares-Amaya,  D. P. O'Neill,  J. A. Parkhill,  
 T. M. Perrine,  R. Peverati,  P. A. Pieniazek,  F. Plasser,  A. Prociuk,  
 D. R. Rehn,  E. Rosta,  N. J. Russ,  N. Sergueev,  S. M. Sharada,  
 S. Sharma,  D. W. Small,  A. Sodt,  T. Stauch,  T. Stein,  D. Stuck,  
 Y.-C. Su,  A. J. W. Thom,  T. Tsuchimochi,  L. Vogt,  O. Vydrov,  T. Wang,  
 M. A. Watson,  J. Wenzel,  A. White,  C. F. Williams,  V. Vanovschi,  
 K. Yao,  S. Yeganeh,  S. R. Yost,  Z.-Q. You,  I. Y. Zhang,  X. Zhang,  
 Y. Zhao,  B. R. Brooks,  G. K. L. Chan,  D. M. Chipman,  C. J. Cramer,  
 W. A. Goddard III,  M. S. Gordon,  W. J. Hehre,  A. Klamt,  
 H. F. Schaefer III,  M. W. Schmidt,  C. D. Sherrill,  D. G. Truhlar,  
 A. Warshel,  X. Xu,  A. Aspuru-Guzik,  R. Baer,  A. T. Bell,  N. A. Besley,  
 J.-D. Chai,  A. Dreuw,  B. D. Dunietz,  T. R. Furlani,  S. R. Gwaltney,  
 C.-P. Hsu,  Y. Jung,  J. Kong,  D. S. Lambrecht,  W. Liang,  C. Ochsenfeld,  
 V. A. Rassolov,  L. V. Slipchenko,  J. E. Subotnik,  T. Van Voorhis,  
 J. M. Herbert,  A. I. Krylov,  P. M. W. Gill,  M. Head-Gordon

 Contributors to earlier versions of Q-Chem not listed above: 
 R. D. Adamson,  J. Baker,  E. F. C. Byrd,  A. K. Chakraborty,  C.-L. Cheng,  
 H. Dachsel,  R. J. Doerksen,  G. Hawkins,  A. Heyden,  S. Hirata,  
 G. Kedziora,  F. J. Keil,  C. Kelley,  P. P. Korambath,  W. Kurlancheek,  
 A. M. Lee,  M. S. Lee,  D. Liotard,  I. Lotan,  P. E. Maslen,  N. Nair,  
 D. Neuhauser,  R. Olson,  B. Peters,  J. Ritchie,  N. E. Schultz,  
 N. Shenvi,  A. C. Simmonett,  K. S. Thanthiriwatte,  Q. Wu,  W. Zhang

 Please cite Q-Chem as follows:
 Y. Shao et al., Mol. Phys. 113, 184-215 (2015)
 DOI: 10.1080/00268976.2014.952696

 Q-Chem 4.4.2 for Intel X86 EM64T Linux

 Parts of Q-Chem use Armadillo 5.200.1 (Boston Tea Smuggler).
 http://arma.sourceforge.net/

 Q-Chem begins on Sun Sep  3 14:18:38 2017  


Host: 0

     Scratch files written to /scratch/taweetham/qchem24999//
The previous job contains 0 fragments, simply inherited here

Checking the input file for inconsistencies... 	...done.

--------------------------------------------------------------
User input:
--------------------------------------------------------------

$molecule
read
$end

$rem
   BASIS  =  6-311++G**
   METHOD  =  B3LYP
   SCF_GUESS = read
   SOLVENT_METHOD = SMD
$end


--------------------------------------------------------------
 ----------------------------------------------------------------
             Standard Nuclear Orientation (Angstroms)
    I     Atom           X                Y                Z
 ----------------------------------------------------------------
    1      I       3.0564356645    -0.0001122756     0.0000000000
    2      I      -0.0000051678     0.0002245492     0.0000000000
    3      I      -3.0564304966    -0.0001122735     0.0000000000
 ----------------------------------------------------------------
 Nuclear Repulsion Energy =  1215.8443672319 hartrees
 There are       80 alpha and       80 beta electrons
 Requested basis set is 6-311++G(d,p)
 There are 72 shells and 186 basis functions

 Total QAlloc Memory Limit   2000 MB
 Mega-Array Size        61 MB
 MEM_STATIC part        62 MB

                       Distance Matrix (Angstroms)
             I (  1)   I (  2)
   I (  2)  3.056441
   I (  3)  6.112866  3.056425

 A cutoff of  1.0D-08 yielded   1499 shell pairs
 There are     10085 function pairs (     11719 Cartesian)

 -------------------------------------------------------
 OpenMP Integral Computing Module                       
 Release: version 1.0, May 2013, Q-Chem Inc. Pittsburgh 
 -------------------------------------------------------
 Integral Job Info:
 Integral job number is                      11
 Integral operator is                         1
 short-range coefficients                     0
 long-range coefficients              100000000
 Omega coefficients                           0
 if combine SR and LR in K                    0
 Integral screening is                        0
 Integral computing path is                   2
 max size of driver memory is            800000
 size of driver memory is                593474
 size of scratch memory is             11213332
 max col of scratch BK array               1296
 max len of scratch array in speh3          155
 max len of scratch index in speh4           18
 max int batch size is                      520
 min int batch size is                       52
 fixed nKL is                                52
 max L of basis functions is                  2
 order of int derivative is                   0
 number of shells is                         72
 number of basis is                         201
 number of cartesian basis is               201
 number of contracted shell pairs          1499
 number of primitive shell pairs           2724
 maxK2 (contraction) of shell pair           25
 max number of K2 of shell pair               1
 max number of CS2 of shell pair            358
 max number of PS2 of shell pair            358
 mem total for path MDJ                   42008
 -------------------------------------------------------
 Smallest overlap matrix eigenvalue = 2.50E-03

 Scale SEOQF with 1.000000e-01/1.000000e+00/1.000000e+00

 Standard Electronic Orientation quadrupole field applied
 Nucleus-field energy     =     0.0000000354 hartrees
 Guess MOs from SCF MO coefficient file
 Reading MOs from coefficient file
 Reading MOs from coefficient file
 A restricted hybrid HF-DFT SCF calculation will be
 performed using Pulay DIIS extrapolation
 Exchange:     0.2000 Hartree-Fock + 0.0800 Slater + 0.7200 B88
 Correlation:  0.1900 VWN1RPA + 0.8100 LYP
 Using SG-1 standard quadrature grid
 SCF converges when DIIS error is below 1.0E-05
 ---------------------------------------
  Cycle       Energy         DIIS Error
 ---------------------------------------
    1  -20758.7314353943      1.12E-05
    2  -20758.7314357723      1.09E-07 Convergence criterion met
 ---------------------------------------
 SCF time:  CPU 4.78 s  wall 4.78 s

 Citation of the SMD model:
 Marenich, A.V.; Cramer, C.J.; Truhlar, D.G.
 J. Phys. Chem. B 2009, 113, 6378-6396.
 iSolventCode=           1
 Solvent: water                                                           

 vradii
            1           2           3
    1   2.3364000   2.3364000   2.3364000
Changing PCM_TESSEL_METHOD to VTN
Changing PCM_VDW_RADII to SMD_RADIUS
 Discretize the solute cavity surface with Lebedev spheres
	Using 302 Lebedev grid points for each H atom
	Using 302 Lebedev grid points for other atoms
	Atomic van der Waals radii will be scaled by 1.20
 Removing interior tesserae...
 Keep 678 surface tesserae and discard 228 interior tesserae
 Molecular Surface Area = 153.414 Angst**2
Using SCRF singleton
 A restricted hybrid HF-DFT SCF calculation will be
 performed using Pulay DIIS extrapolation
 Polarizable Continuum solvation model will be applied
 Exchange:     0.2000 Hartree-Fock + 0.0800 Slater + 0.7200 B88
 Correlation:  0.1900 VWN1RPA + 0.8100 LYP
 Using SG-1 standard quadrature grid
 SCF converges when DIIS error is below 1.0E-05

 Citation of the SMD model:
 Marenich, A.V.; Cramer, C.J.; Truhlar, D.G.
 J. Phys. Chem. B 2009, 113, 6378-6396.
 iSolventCode=           1
 Solvent: water                                                           

 vradii
            1           2           3
    1   3.5513280   3.5513280   3.5513280
 ---------------------------------------
  Cycle       Energy         DIIS Error
 ---------------------------------------
    1  -20758.7314353928      1.25E-07
 Time req'd to invert C: 0.38 s (CPU) 0.38 s (wall)
    2  -20758.7980959041      1.61E-04
    3  -20758.7980967755      1.61E-04
    4  -20758.7980971362      1.61E-04
    5  -20758.7980969601      1.61E-04
    6  -20758.7980985502      1.61E-04
    7  -20758.7980990626      1.61E-04
    8  -20758.7980983875      1.61E-04
    9  -20758.7980985896      1.61E-04
   10  -20758.7981000395      1.61E-04
   11  -20758.7981025482      1.61E-04
   12  -20758.7981044508      1.61E-04
   13  -20758.7981023700      1.61E-04
   14  -20758.7981019383      1.61E-04
   15  -20758.7981045242      1.61E-04
   16  -20758.7980958298      1.61E-04
   17  -20758.7983412469      1.21E-04
   18  -20758.7984257739      4.61E-05
   19  -20758.7984305067      2.01E-05
   20  -20758.7984318388      4.98E-06 Convergence criterion met
 ---------------------------------------
 SCF time:  CPU 26.93 s  wall 26.94 s
(0)  E-EN(g) gas-phase elect-nuc energy               -20758.731435393 a.u.
(3)  G-ENP(liq) elect-nuc-pol free energy of system   -20758.798431839 a.u.
(4)  G-CDS(liq) cavity-dispersion-solvent structure 
     free energy                                                0.0000 kcal/mol
(6)  G-S(liq) free energy of system                   -20758.798431839 a.u.
(9)  DeltaG-S(liq) free energy of  solvation
     (9) = (6) - (0)                                          -42.0409 kcal/mol
 SCF   energy in the final basis set = -20758.7984318388
 Total energy in the final basis set = -20758.7984318388

 --------------------------------------------------------------

                    Orbital Energies (a.u.)
 --------------------------------------------------------------

 Alpha MOs
 -- Occupied --
***********************-176.305-176.269-176.269-165.709-165.706
*******-165.672-165.672-165.671-165.671-165.671-165.671 -35.801
-35.765 -35.765 -31.296 -31.287 -31.287 -31.257 -31.257 -31.253
-31.253 -31.253 -31.253 -22.946 -22.944 -22.944 -22.938 -22.938
-22.908 -22.908 -22.907 -22.907 -22.907 -22.907 -22.904 -22.904
-22.904 -22.904  -6.350  -6.314  -6.314  -4.764  -4.746  -4.746
 -4.723  -4.723  -4.714  -4.714  -4.714  -4.714  -2.029  -2.024
 -2.024  -2.008  -2.008  -1.989  -1.989  -1.986  -1.986  -1.986
 -1.986  -1.978  -1.978  -1.978  -1.978  -0.656  -0.611  -0.583
 -0.350  -0.291  -0.291  -0.258  -0.258  -0.250  -0.238  -0.238
 -- Virtual --
 -0.123   0.178   0.178   0.190   0.190   0.198   0.198   0.225
  0.236   0.236   0.239   0.316   0.327   0.327   0.341   0.371
  0.397   0.397   0.423   0.423   0.429   0.429   0.448   0.448
  0.511   0.511   0.605   0.761   1.219   1.245   1.245   1.288
  1.288   1.331   1.331   1.357   1.468   3.884   3.905   3.905
  3.961   3.961   3.992   3.992   3.995   3.995   3.998   3.998
  4.043   4.056   4.056   4.114   4.143   4.260   4.343   5.955
  5.955   5.996   5.996   6.005   6.026   6.026   6.055   6.095
 27.603  27.672  27.697  28.312  28.312  28.348  28.351  28.351
 28.368  28.371  28.371  28.419  28.519  28.519  28.532  28.538
 28.538  28.571  28.571  28.572  28.572  28.574  28.574  28.591
 28.591  28.639  28.720 127.866 127.866 127.896 127.903 127.903
127.916 127.916 127.933 127.958 151.442 151.504 151.5371901.595
*******1901.693
 --------------------------------------------------------------

          Ground-State Mulliken Net Atomic Charges

     Atom                 Charge (a.u.)
  ----------------------------------------
      1 I                    -0.467847
      2 I                    -0.064319
      3 I                    -0.467834
  ----------------------------------------
  Sum of atomic charges =    -1.000000

 -----------------------------------------------------------------
                    Cartesian Multipole Moments
 -----------------------------------------------------------------
    Charge (ESU x 10^10)
                -4.8032
    Dipole Moment (Debye)
         X      -0.0002      Y       0.0003      Z      -0.0000
       Tot       0.0003
    Quadrupole Moments (Debye-Ang)
        XX    -126.4942     XY       0.0000     YY     -92.6319
        XZ       0.0000     YZ      -0.0000     ZZ     -92.6319
    Octopole Moments (Debye-Ang^2)
       XXX      -0.0028    XXY       0.0001    XYY      -0.0002
       YYY       0.0007    XXZ      -0.0000    XYZ       0.0000
       YYZ      -0.0000    XZZ      -0.0002    YZZ       0.0002
       ZZZ      -0.0000
    Hexadecapole Moments (Debye-Ang^3)
      XXXX   -3776.8126   XXXY       0.0000   XXYY    -633.0602
      XYYY       0.0000   YYYY    -142.5068   XXXZ      -0.0000
      XXYZ       0.0000   XYYZ       0.0000   YYYZ       0.0000
      XXZZ    -633.0602   XYZZ       0.0000   YYZZ     -47.5022
      XZZZ       0.0000   YZZZ       0.0000   ZZZZ    -142.5068
 -----------------------------------------------------------------
Archival summary:
1\1\pikachu\SP\ProcedureUnspecified\BasisUnspecified\3(1-,1)\taweetha\SunSep314:19:102017SunSep314:19:102017\0\\#,ProcedureUnspecified,BasisUnspecified,\\-1,1\I\I,1,3.05643\I,1,3.05644,2,179.987\\\@

 Total job time:  31.89s(wall), 31.87s(cpu) 
 Sun Sep  3 14:19:10 2017

        *************************************************************
        *                                                           *
        *  Thank you very much for using Q-Chem.  Have a nice day.  *
        *                                                           *
        *************************************************************
