# Supplementary material for: Correction to ‘A DFT investigation of the blue bottle experiment: E○half-cell analysis of autoxidation catalysed by redox indicators’
Source: R Soc Open Sci. 2017 Nov 8;4(11):171563. doi: 10.1098/rsos.171563 (PMC5717704; doi:10.1098/rsos.171563)
Supplement: All Q-Chem output files and optimised geometries [file rsos171563supp2.zip › B3LYP_6-311++Gdp_reducing_agents/IO3-.out]

pikachu 127.0.1
Q-Chem Developer Version! Running on 127.0.1.*
                  Welcome to Q-Chem
     A Quantum Leap Into The Future Of Chemistry


 Q-Chem 4.4, Q-Chem, Inc., Pleasanton, CA (2016)

 Y. Shao,  Z. Gan,  E. Epifanovsky,  A. T. B. Gilbert,  M. Wormit,  
 J. Kussmann,  A. W. Lange,  A. Behn,  J. Deng,  X. Feng,  D. Ghosh,  
 M. Goldey,  P. R. Horn,  L. D. Jacobson,  I. Kaliman,  F. Rob,  
 R. Z. Khaliullin,  T. Kus,  A. Landau,  J. Liu,  E. I. Proynov,  Y. M. Rhee,  
 R. M. Richard,  M. A. Rohrdanz,  R. P. Steele,  E. J. Sundstrom,  
 H. L. Woodcock III,  P. M. Zimmerman,  D. Zuev,  B. Albrecht,  E. Alguire,  
 B. Austin,  S. A. Baeppler,  G. J. O. Beran,  Y. A. Bernard,  
 E. J. Berquist,  K. Brandhorst,  K. B. Bravaya,  S. T. Brown,  D. Casanova,  
 C.-M. Chang,  Y. Chen,  S. H. Chien,  K. D. Closser,  M. P. Coons,  
 D. L. Crittenden,  S. Dasgupta,  M. Diedenhofen,  R. A. DiStasio Jr.,  
 H. Do,  A. D. Dutoi,  R. G. Edgar,  P.-T. Fang,  S. Fatehi,  Q. Feng,  
 L. Fusti-Molnar,  A. Ghysels,  A. Golubeva-Zadorozhnaya,  J. Gomes,  
 A. Gunina,  M. W. D. Hanson-Heine,  P. H. P. Harbach,  A. W. Hauser,  
 J. E. Herr,  E. G. Hohenstein,  Z. C. Holden,  K. Hui,  T.-C. Jagau,  H. Ji,  
 B. Kaduk,  K. Khistyaev,  Jaehoon Kim,  Jihan Kim,  R. A. King,  
 P. Klunzinger,  K. Koh,  D. Kosenkov,  T. Kowalczyk,  C. M. Krauter,  
 A. Kunitsa,  K. U. Lao,  A. Laurent,  K. V. Lawler,  J. Lee,  D. Lefrancois,  
 S. Lehtola,  S. V. Levchenko,  C. Y. Lin,  Y.-S. Lin,  F. Liu,  E. Livshits,  
 R. C. Lochan,  A. Luenser,  P. Manohar,  S. F. Manzer,  S.-P. Mao,  Y. Mao,  
 N. Mardirossian,  A. V. Marenich,  L. A. Martinez-Martinez,  S. A. Maurer,  
 N. J. Mayhall,  J.-M. Mewes,  A. F. Morrison,  K. Nanda,  T. S. Nguyen-Beck,  
 C. M. Oana,  R. Olivares-Amaya,  D. P. O'Neill,  J. A. Parkhill,  
 T. M. Perrine,  R. Peverati,  P. A. Pieniazek,  F. Plasser,  A. Prociuk,  
 D. R. Rehn,  E. Rosta,  N. J. Russ,  N. Sergueev,  S. M. Sharada,  
 S. Sharma,  D. W. Small,  A. Sodt,  T. Stauch,  T. Stein,  D. Stuck,  
 Y.-C. Su,  A. J. W. Thom,  T. Tsuchimochi,  L. Vogt,  O. Vydrov,  T. Wang,  
 M. A. Watson,  J. Wenzel,  A. White,  C. F. Williams,  V. Vanovschi,  
 K. Yao,  S. Yeganeh,  S. R. Yost,  Z.-Q. You,  I. Y. Zhang,  X. Zhang,  
 Y. Zhao,  B. R. Brooks,  G. K. L. Chan,  D. M. Chipman,  C. J. Cramer,  
 W. A. Goddard III,  M. S. Gordon,  W. J. Hehre,  A. Klamt,  
 H. F. Schaefer III,  M. W. Schmidt,  C. D. Sherrill,  D. G. Truhlar,  
 A. Warshel,  X. Xu,  A. Aspuru-Guzik,  R. Baer,  A. T. Bell,  N. A. Besley,  
 J.-D. Chai,  A. Dreuw,  B. D. Dunietz,  T. R. Furlani,  S. R. Gwaltney,  
 C.-P. Hsu,  Y. Jung,  J. Kong,  D. S. Lambrecht,  W. Liang,  C. Ochsenfeld,  
 V. A. Rassolov,  L. V. Slipchenko,  J. E. Subotnik,  T. Van Voorhis,  
 J. M. Herbert,  A. I. Krylov,  P. M. W. Gill,  M. Head-Gordon

 Contributors to earlier versions of Q-Chem not listed above: 
 R. D. Adamson,  J. Baker,  E. F. C. Byrd,  A. K. Chakraborty,  C.-L. Cheng,  
 H. Dachsel,  R. J. Doerksen,  G. Hawkins,  A. Heyden,  S. Hirata,  
 G. Kedziora,  F. J. Keil,  C. Kelley,  P. P. Korambath,  W. Kurlancheek,  
 A. M. Lee,  M. S. Lee,  D. Liotard,  I. Lotan,  P. E. Maslen,  N. Nair,  
 D. Neuhauser,  R. Olson,  B. Peters,  J. Ritchie,  N. E. Schultz,  
 N. Shenvi,  A. C. Simmonett,  K. S. Thanthiriwatte,  Q. Wu,  W. Zhang

 Please cite Q-Chem as follows:
 Y. Shao et al., Mol. Phys. 113, 184-215 (2015)
 DOI: 10.1080/00268976.2014.952696

 Q-Chem 4.4.2 for Intel X86 EM64T Linux

 Parts of Q-Chem use Armadillo 5.200.1 (Boston Tea Smuggler).
 http://arma.sourceforge.net/

 Q-Chem begins on Sun Sep  3 14:18:26 2017  


Host: 0

     Scratch files written to /scratch/taweetham/qchem25086//

Checking the input file for inconsistencies... 	...done.

--------------------------------------------------------------
User input:
--------------------------------------------------------------
$molecule
-1 1
  I    0.0003876   -0.0506415    0.0000000
  O   -1.6445582   -0.8362387    0.0000000
  O    1.0051274   -1.2549505   -1.1926170
  O   -0.0179159    1.9821712    0.0000000
$end

$rem
   BASIS  =  6-311++G**
   JOB_TYPE  =  Optimization
   METHOD  =  B3LYP
   SYM_IGNORE = TRUE
$end

--------------------------------------------------------------
 ----------------------------------------------------------------
             Standard Nuclear Orientation (Angstroms)
    I     Atom           X                Y                Z
 ----------------------------------------------------------------
    1      I       0.0003876000    -0.0506415000     0.0000000000
    2      O      -1.6445582000    -0.8362387000     0.0000000000
    3      O       1.0051274000    -1.2549505000    -1.1926170000
    4      O      -0.0179159000     1.9821712000     0.0000000000
 ----------------------------------------------------------------
 Nuclear Repulsion Energy =   378.6848110637 hartrees
 There are       39 alpha and       39 beta electrons
 Requested basis set is 6-311++G(d,p)
 There are 42 shells and 128 basis functions

 Total QAlloc Memory Limit   2000 MB
 Mega-Array Size        61 MB
 MEM_STATIC part        62 MB
 A cutoff of  1.0D-11 yielded    811 shell pairs
 There are      7873 function pairs (      8922 Cartesian)

 -------------------------------------------------------
 OpenMP Integral Computing Module                       
 Release: version 1.0, May 2013, Q-Chem Inc. Pittsburgh 
 -------------------------------------------------------
 Integral Job Info:
 Integral job number is                      11
 Integral operator is                         1
 short-range coefficients                     0
 long-range coefficients              100000000
 Omega coefficients                           0
 if combine SR and LR in K                    0
 Integral screening is                        0
 Integral computing path is                   2
 max size of driver memory is            800000
 size of driver memory is                593474
 size of scratch memory is             11760008
 max col of scratch BK array               1296
 max len of scratch array in speh3          155
 max len of scratch index in speh4           18
 max int batch size is                      520
 min int batch size is                       52
 fixed nKL is                                52
 max L of basis functions is                  2
 order of int derivative is                   0
 number of shells is                         42
 number of basis is                         136
 number of cartesian basis is               136
 number of contracted shell pairs           811
 number of primitive shell pairs           1791
 maxK2 (contraction) of shell pair           36
 max number of K2 of shell pair               1
 max number of CS2 of shell pair             78
 max number of PS2 of shell pair            126
 mem total for path MDJ                   22212
 -------------------------------------------------------
 Smallest overlap matrix eigenvalue = 2.35E-03

 Scale SEOQF with 1.000000e-01/1.000000e-01/1.000000e-01

 Standard Electronic Orientation quadrupole field applied
 Nucleus-field energy     =     0.0000000034 hartrees
 Guess from superposition of atomic densities
 Warning:  Energy on first SCF cycle will be non-variational
 A restricted hybrid HF-DFT SCF calculation will be
 performed using Pulay DIIS extrapolation
 Exchange:     0.2000 Hartree-Fock + 0.0800 Slater + 0.7200 B88
 Correlation:  0.1900 VWN1RPA + 0.8100 LYP
 Using SG-1 standard quadrature grid
 SCF converges when DIIS error is below 1.0E-08
 Inaccurate integrated density:
   Number of electrons =    78
   Numerical integral  =    77.000008976932
   Relative error      =    -1.2820397732 %
 ---------------------------------------
  Cycle       Energy         DIIS Error
 ---------------------------------------
    1   -7145.1887193975      4.57E-02
    2   -7144.6116245327      1.69E-02
    3   -7142.7002112183      3.64E-02
    4   -7144.7911318293      1.34E-02
    5   -7145.0795035467      4.28E-03
    6   -7145.1088902394      8.61E-04
    7   -7145.1048923222      1.74E-03
    8   -7145.1101623935      1.81E-04
    9   -7145.1102212666      2.16E-05
   10   -7145.1102230058      1.40E-05
   11   -7145.1102235015      3.84E-06
   12   -7145.1102235409      7.39E-07
   13   -7145.1102235437      3.19E-07
   14   -7145.1102235431      4.44E-08
   15   -7145.1102235438      1.64E-08
   16   -7145.1102235439      2.69E-09 Convergence criterion met
 ---------------------------------------
 SCF time:  CPU 24.04 s  wall 24.09 s
 SCF   energy in the final basis set = -7145.1102235439
 Total energy in the final basis set = -7145.1102235439

 --------------------------------------------------------------

                    Orbital Energies (a.u.)
 --------------------------------------------------------------

 Alpha MOs
 -- Occupied --
*******-176.258-165.661-165.661-165.660 -35.754 -31.245 -31.244
-31.241 -22.897 -22.897 -22.894 -22.894 -22.893 -18.955 -18.948
-18.946  -6.304  -4.709  -4.708  -4.701  -1.979  -1.977  -1.971
 -1.970  -1.968  -0.815  -0.739  -0.726  -0.466  -0.256  -0.254
 -0.242  -0.149  -0.133  -0.125  -0.118  -0.107  -0.080
 -- Virtual --
  0.048   0.115   0.153   0.248   0.285   0.288   0.292   0.300
  0.310   0.325   0.326   0.333   0.384   0.399   0.435   0.447
  0.457   0.459   0.551   0.582   0.598   0.772   0.803   0.885
  1.173   1.188   1.199   1.206   1.214   1.225   1.236   1.252
  1.269   1.426   1.526   1.553   1.567   1.614   1.688   2.976
  2.993   2.995   3.001   3.009   3.018   3.022   3.023   3.024
  3.029   3.041   3.054   3.088   3.253   3.324   4.115   4.140
  4.191   4.340   4.401   4.619   5.096   5.114   5.121   5.131
  5.137   5.145   5.150   5.192   5.214   6.082   6.207   6.260
 27.991  28.409  28.482  28.505  28.618  28.629  28.657  28.720
 28.767  49.945  49.978  49.984 127.947 128.008 128.028 151.777
*******
 --------------------------------------------------------------

          Ground-State Mulliken Net Atomic Charges

     Atom                 Charge (a.u.)
  ----------------------------------------
      1 I                     1.059112
      2 O                    -0.671911
      3 O                    -0.692280
      4 O                    -0.694920
  ----------------------------------------
  Sum of atomic charges =    -1.000000

 -----------------------------------------------------------------
                    Cartesian Multipole Moments
 -----------------------------------------------------------------
    Charge (ESU x 10^10)
                -4.8032
    Dipole Moment (Debye)
         X       1.2085      Y      -0.2271      Z       3.0573
       Tot       3.2953
    Quadrupole Moments (Debye-Ang)
        XX     -57.3634     XY       0.0634     YY     -65.0505
        XZ       3.6549     YZ      -4.5177     ZZ     -50.6495
    Octopole Moments (Debye-Ang^2)
       XXX      22.2817    XXY      12.0189    XYY       3.1624
       YYY     -13.4930    XXZ      12.1576    XYZ      -4.5305
       YYZ      15.2595    XZZ      -1.5955    YZZ       7.5676
       ZZZ      29.8070
    Hexadecapole Moments (Debye-Ang^3)
      XXXX    -227.8633   XXXY      -6.3447   XXYY     -94.7367
      XYYY       2.7279   YYYY    -358.1486   XXXZ      27.9757
      XXYZ     -14.5454   XYYZ      12.3165   YYYZ     -33.1381
      XXZZ     -57.3491   XYZZ       4.7775   YYZZ     -77.6959
      XZZZ      30.5904   YZZZ     -38.1247   ZZZZ    -120.7997
 -----------------------------------------------------------------
 Calculating analytic gradient of the SCF energy
 Gradient of SCF Energy
            1           2           3           4
    1  -0.0528897   0.0273920   0.0199649   0.0055327
    2  -0.0161333  -0.0016275  -0.0328056   0.0505664
    3  -0.0191199   0.0084247  -0.0074935   0.0181887
 Max gradient component =       5.289E-02
 RMS gradient           =       2.692E-02
 Gradient time:  CPU 6.30 s  wall 6.30 s
 Geometry Optimization Parameters
   NAtoms,    NIC,     NZ,  NCons,   NDum,   NFix, NCnnct, MaxDiis
        4      17       0       0       0       0       0       0


** GEOMETRY OPTIMIZATION IN DELOCALIZED INTERNAL COORDINATES **
   Searching for a Minimum

   Optimization Cycle:   1

                       Coordinates (Angstroms)
     ATOM                X               Y               Z
      1  I         0.0003876000   -0.0506415000    0.0000000000
      2  O        -1.6445582000   -0.8362387000    0.0000000000
      3  O         1.0051274000   -1.2549505000   -1.1926170000
      4  O        -0.0179159000    1.9821712000    0.0000000000
   Point Group: c1    Number of degrees of freedom:     6


   Energy is  -7145.110223544


 Attempting to Generate Delocalized Internal Coordinates

  6 Hessian modes will be used to form the next step
  Hessian Eigenvalues:
     0.138932    0.162541    0.243918    0.250000    0.250000    0.250000

 Minimum Search - Taking Simple RFO Step
 Searching for Lamda that Minimizes Along All modes
 Value Taken    Lamda =  -0.07377627
 Calculated Step too Large.  Step scaled by  0.596238
 Step Taken.  Stepsize is  0.300000

                             Maximum     Tolerance    Cnvgd?
         Gradient           0.125859      0.000300      NO
         Displacement       0.236017      0.001200      NO
         Energy change     *********      0.000001      NO


 New Cartesian Coordinates Obtained by Inverse Iteration

 Displacement from previous Coordinates is:  0.588369
 ----------------------------------------------------------------
             Standard Nuclear Orientation (Angstroms)
    I     Atom           X                Y                Z
 ----------------------------------------------------------------
    1      I       0.0878228572    -0.0899733810     0.1718901062
    2      O      -1.6132321749    -0.7686312291    -0.0661151205
    3      O       0.9224249863    -1.1455834493    -1.2028583305
    4      O      -0.0539747686     1.8445285593    -0.0955336552
 ----------------------------------------------------------------
 Nuclear Repulsion Energy =   386.0734812739 hartrees
 There are       39 alpha and       39 beta electrons
 Applying Cartesian multipole field
    Component          Value
    ---------          -----
     (2,0,0)        1.00000E-11
     (0,2,0)        2.00000E-11
     (0,0,2)       -3.00000E-11
 Nucleus-field energy     =     0.0000000026 hartrees
 Requested basis set is 6-311++G(d,p)
 There are 42 shells and 128 basis functions
 A cutoff of  1.0D-11 yielded    816 shell pairs
 There are      7930 function pairs (      8994 Cartesian)
 Smallest overlap matrix eigenvalue = 2.32E-03
 Guess MOs from SCF MO coefficient file
 Reading MOs from coefficient file
 Reading MOs from coefficient file
 A restricted hybrid HF-DFT SCF calculation will be
 performed using Pulay DIIS extrapolation
 Exchange:     0.2000 Hartree-Fock + 0.0800 Slater + 0.7200 B88
 Correlation:  0.1900 VWN1RPA + 0.8100 LYP
 Using SG-1 standard quadrature grid
 SCF converges when DIIS error is below 1.0E-08
 Geometry optimization detected.  Setting ReadMinima to 0
 Setting SaveMinima to 0
 ---------------------------------------
  Cycle       Energy         DIIS Error
 ---------------------------------------
    1   -7145.1734341429      1.31E-02
    2   -7145.1277459467      1.59E-03
    3   -7145.1078411051      3.94E-03
    4   -7145.1322325973      8.37E-04
    5   -7145.1328587114      5.78E-04
    6   -7145.1334133200      9.90E-05
    7   -7145.1333971899      1.45E-04
    8   -7145.1334321126      2.81E-05
    9   -7145.1334332265      3.77E-06
   10   -7145.1334332485      6.48E-07
   11   -7145.1334332516      1.42E-07
   12   -7145.1334332509      3.82E-08
   13   -7145.1334332505      7.49E-09 Convergence criterion met
 ---------------------------------------
 SCF time:  CPU 19.91 s  wall 19.92 s
 SCF   energy in the final basis set = -7145.1334332505
 Total energy in the final basis set = -7145.1334332505

 --------------------------------------------------------------

                    Orbital Energies (a.u.)
 --------------------------------------------------------------

 Alpha MOs
 -- Occupied --
*******-176.259-165.662-165.662-165.661 -35.756 -31.246 -31.246
-31.243 -22.898 -22.898 -22.896 -22.896 -22.895 -18.942 -18.938
-18.938  -6.306  -4.711  -4.710  -4.704  -1.980  -1.978  -1.973
 -1.973  -1.971  -0.807  -0.735  -0.733  -0.461  -0.252  -0.248
 -0.244  -0.139  -0.129  -0.116  -0.113  -0.097  -0.093
 -- Virtual --
  0.089   0.120   0.142   0.237   0.288   0.289   0.300   0.308
  0.325   0.335   0.337   0.340   0.390   0.393   0.417   0.424
  0.461   0.473   0.584   0.586   0.602   0.772   0.823   0.887
  1.181   1.198   1.205   1.219   1.226   1.229   1.247   1.250
  1.271   1.427   1.531   1.560   1.589   1.633   1.684   2.981
  3.004   3.007   3.015   3.019   3.022   3.023   3.025   3.030
  3.043   3.067   3.073   3.094   3.320   3.339   4.125   4.152
  4.207   4.361   4.379   4.658   5.095   5.129   5.131   5.140
  5.148   5.149   5.176   5.206   5.231   6.096   6.207   6.235
 28.035  28.412  28.468  28.484  28.620  28.630  28.648  28.748
 28.760  49.966  49.994  49.999 127.949 127.997 128.014 151.812
*******
 --------------------------------------------------------------

          Ground-State Mulliken Net Atomic Charges

     Atom                 Charge (a.u.)
  ----------------------------------------
      1 I                     1.150568
      2 O                    -0.712797
      3 O                    -0.716485
      4 O                    -0.721285
  ----------------------------------------
  Sum of atomic charges =    -1.000000

 -----------------------------------------------------------------
                    Cartesian Multipole Moments
 -----------------------------------------------------------------
    Charge (ESU x 10^10)
                -4.8032
    Dipole Moment (Debye)
         X       2.0876      Y      -0.2751      Z       4.2374
       Tot       4.7317
    Quadrupole Moments (Debye-Ang)
        XX     -56.9539     XY      -0.1377     YY     -62.4612
        XZ       3.1746     YZ      -3.8439     ZZ     -50.6843
    Octopole Moments (Debye-Ang^2)
       XXX      18.0314    XXY      12.1168    XYY       1.8881
       YYY      -6.8958    XXZ       8.5387    XYZ      -3.9675
       YYZ      10.8515    XZZ      -2.3969    YZZ       7.5981
       ZZZ      19.4372
    Hexadecapole Moments (Debye-Ang^3)
      XXXX    -217.3297   XXXY      -5.3457   XXYY     -86.2037
      XYYY       1.0271   YYYY    -308.0720   XXXZ      23.0973
      XXYZ     -11.3479   XYYZ       9.9914   YYYZ     -27.2266
      XXZZ     -56.5430   XYZZ       3.6570   YYZZ     -70.6044
      XZZZ      23.5018   YZZZ     -29.3180   ZZZZ    -125.1810
 -----------------------------------------------------------------
 Calculating analytic gradient of the SCF energy
 Gradient of SCF Energy
            1           2           3           4
    1  -0.0036323   0.0114074  -0.0007658  -0.0070093
    2  -0.0122560  -0.0033011  -0.0218267   0.0373838
    3   0.0237744  -0.0080937  -0.0163790   0.0006983
 Max gradient component =       3.738E-02
 RMS gradient           =       1.614E-02
 Gradient time:  CPU 6.50 s  wall 6.51 s
 Geometry Optimization Parameters
   NAtoms,    NIC,     NZ,  NCons,   NDum,   NFix, NCnnct, MaxDiis
        4      17       0       0       0       0       0       0

 Cartesian Hessian Update
 Hessian Updated using BFGS Update


** GEOMETRY OPTIMIZATION IN DELOCALIZED INTERNAL COORDINATES **
   Searching for a Minimum

   Optimization Cycle:   2

                       Coordinates (Angstroms)
     ATOM                X               Y               Z
      1  I         0.0878228572   -0.0899733810    0.1718901062
      2  O        -1.6132321749   -0.7686312291   -0.0661151205
      3  O         0.9224249863   -1.1455834493   -1.2028583305
      4  O        -0.0539747686    1.8445285593   -0.0955336552
   Point Group: c1    Number of degrees of freedom:     6


   Energy is  -7145.133433251

 Hessian Updated using BFGS Update

  5 Hessian modes will be used to form the next step
  Hessian Eigenvalues:
     0.114806    0.157927    0.225998    0.244404    0.652913

 Minimum Search - Taking Simple RFO Step
 Searching for Lamda that Minimizes Along All modes
 Value Taken    Lamda =  -0.02412385
 Calculated Step too Large.  Step scaled by  0.759082
 Step Taken.  Stepsize is  0.300000

                             Maximum     Tolerance    Cnvgd?
         Gradient           0.045942      0.000300      NO
         Displacement       0.191794      0.001200      NO
         Energy change     -0.023210      0.000001      NO


 New Cartesian Coordinates Obtained by Inverse Iteration

 Displacement from previous Coordinates is:  0.427896
 ----------------------------------------------------------------
             Standard Nuclear Orientation (Angstroms)
    I     Atom           X                Y                Z
 ----------------------------------------------------------------
    1      I       0.0745085252    -0.1113965195     0.1661223719
    2      O      -1.6763556280    -0.7290017393    -0.0227962726
    3      O       0.9664564285    -1.0184876193    -1.1883870965
    4      O      -0.0215684257     1.6992263781    -0.1475560029
 ----------------------------------------------------------------
 Nuclear Repulsion Energy =   397.1087031733 hartrees
 There are       39 alpha and       39 beta electrons
 Applying Cartesian multipole field
    Component          Value
    ---------          -----
     (2,0,0)        1.00000E-11
     (0,2,0)        2.00000E-11
     (0,0,2)       -3.00000E-11
 Nucleus-field energy     =     0.0000000023 hartrees
 Requested basis set is 6-311++G(d,p)
 There are 42 shells and 128 basis functions
 A cutoff of  1.0D-11 yielded    826 shell pairs
 There are      8074 function pairs (      9154 Cartesian)
 Smallest overlap matrix eigenvalue = 2.28E-03
 Guess MOs from SCF MO coefficient file
 Reading MOs from coefficient file
 Reading MOs from coefficient file
 A restricted hybrid HF-DFT SCF calculation will be
 performed using Pulay DIIS extrapolation
 Exchange:     0.2000 Hartree-Fock + 0.0800 Slater + 0.7200 B88
 Correlation:  0.1900 VWN1RPA + 0.8100 LYP
 Using SG-1 standard quadrature grid
 SCF converges when DIIS error is below 1.0E-08
 Geometry optimization detected.  Setting ReadMinima to 0
 Setting SaveMinima to 0
 ---------------------------------------
  Cycle       Energy         DIIS Error
 ---------------------------------------
    1   -7145.2100863670      1.03E-02
    2   -7145.1399893383      1.32E-03
    3   -7145.1322003160      2.60E-03
    4   -7145.1423868410      6.95E-04
    5   -7145.1428696952      4.09E-04
    6   -7145.1431369069      3.24E-05
    7   -7145.1431382379      1.67E-05
    8   -7145.1431384956      5.17E-06
    9   -7145.1431384557      7.23E-06
   10   -7145.1431385431      2.94E-07
   11   -7145.1431385432      6.60E-08
   12   -7145.1431385436      8.92E-09 Convergence criterion met
 ---------------------------------------
 SCF time:  CPU 18.88 s  wall 18.90 s
 SCF   energy in the final basis set = -7145.1431385436
 Total energy in the final basis set = -7145.1431385436

 --------------------------------------------------------------

                    Orbital Energies (a.u.)
 --------------------------------------------------------------

 Alpha MOs
 -- Occupied --
*******-176.253-165.656-165.656-165.656 -35.751 -31.241 -31.241
-31.238 -22.893 -22.893 -22.891 -22.891 -22.890 -18.937 -18.933
-18.928  -6.302  -4.707  -4.707  -4.700  -1.977  -1.977  -1.970
 -1.970  -1.968  -0.820  -0.751  -0.738  -0.447  -0.253  -0.250
 -0.248  -0.139  -0.137  -0.121  -0.112  -0.097  -0.090
 -- Virtual --
  0.119   0.140   0.153   0.239   0.291   0.291   0.303   0.318
  0.329   0.335   0.340   0.341   0.392   0.396   0.420   0.429
  0.470   0.474   0.597   0.608   0.613   0.767   0.890   0.899
  1.186   1.206   1.212   1.223   1.229   1.234   1.238   1.243
  1.256   1.431   1.551   1.557   1.618   1.648   1.657   2.976
  3.004   3.008   3.013   3.015   3.019   3.023   3.028   3.032
  3.066   3.086   3.099   3.107   3.358   3.375   4.142   4.180
  4.202   4.363   4.365   4.687   5.100   5.117   5.135   5.137
  5.146   5.164   5.193   5.197   5.208   6.126   6.237   6.277
 28.069  28.424  28.482  28.500  28.633  28.642  28.646  28.762
 28.764  49.989  50.001  50.004 127.960 128.009 128.024 151.842
*******
 --------------------------------------------------------------

          Ground-State Mulliken Net Atomic Charges

     Atom                 Charge (a.u.)
  ----------------------------------------
      1 I                     1.225007
      2 O                    -0.750064
      3 O                    -0.740115
      4 O                    -0.734829
  ----------------------------------------
  Sum of atomic charges =    -1.000000

 -----------------------------------------------------------------
                    Cartesian Multipole Moments
 -----------------------------------------------------------------
    Charge (ESU x 10^10)
                -4.8032
    Dipole Moment (Debye)
         X       2.2677      Y      -0.1066      Z       4.1377
       Tot       4.7196
    Quadrupole Moments (Debye-Ang)
        XX     -57.9719     XY      -0.6735     YY     -59.9140
        XZ       3.4840     YZ      -3.0190     ZZ     -50.5939
    Octopole Moments (Debye-Ang^2)
       XXX      21.5580    XXY      13.4000    XYY       2.7566
       YYY      -1.9877    XXZ       8.4774    XYZ      -3.8034
       YYZ      10.2592    XZZ      -2.0066    YZZ       8.0800
       ZZZ      19.1659
    Hexadecapole Moments (Debye-Ang^3)
      XXXX    -233.0248   XXXY      -9.8130   XXYY     -81.8457
      XYYY      -3.0196   YYYY    -262.9539   XXXZ      25.4343
      XXYZ      -9.0434   XYYZ      10.4405   YYYZ     -20.2731
      XXZZ     -58.4200   XYZZ       2.3919   YYZZ     -63.3650
      XZZZ      25.6370   YZZZ     -22.6047   ZZZZ    -123.1644
 -----------------------------------------------------------------
 Calculating analytic gradient of the SCF energy
 Gradient of SCF Energy
            1           2           3           4
    1   0.0094831  -0.0017314  -0.0051383  -0.0026134
    2   0.0181527  -0.0018183  -0.0049841  -0.0113503
    3  -0.0030825  -0.0036855   0.0014676   0.0053005
 Max gradient component =       1.815E-02
 RMS gradient           =       7.450E-03
 Gradient time:  CPU 6.65 s  wall 6.65 s
 Geometry Optimization Parameters
   NAtoms,    NIC,     NZ,  NCons,   NDum,   NFix, NCnnct, MaxDiis
        4      17       0       0       0       0       0       0

 Cartesian Hessian Update
 Hessian Updated using BFGS Update


** GEOMETRY OPTIMIZATION IN DELOCALIZED INTERNAL COORDINATES **
   Searching for a Minimum

   Optimization Cycle:   3

                       Coordinates (Angstroms)
     ATOM                X               Y               Z
      1  I         0.0745085252   -0.1113965195    0.1661223719
      2  O        -1.6763556280   -0.7290017393   -0.0227962726
      3  O         0.9664564285   -1.0184876193   -1.1883870965
      4  O        -0.0215684257    1.6992263781   -0.1475560029
   Point Group: c1    Number of degrees of freedom:     6


   Energy is  -7145.143138544

 Hessian Updated using BFGS Update

  6 Hessian modes will be used to form the next step
  Hessian Eigenvalues:
     0.152051    0.177091    0.220871    0.247254    0.268231    0.640498

 Minimum Search - Taking Simple RFO Step
 Searching for Lamda that Minimizes Along All modes
 Value Taken    Lamda =  -0.00274308
 Step Taken.  Stepsize is  0.115936

                             Maximum     Tolerance    Cnvgd?
         Gradient           0.016928      0.000300      NO
         Displacement       0.090432      0.001200      NO
         Energy change     -0.009705      0.000001      NO


 New Cartesian Coordinates Obtained by Inverse Iteration

 Displacement from previous Coordinates is:  0.187285
 ----------------------------------------------------------------
             Standard Nuclear Orientation (Angstroms)
    I     Atom           X                Y                Z
 ----------------------------------------------------------------
    1      I       0.0517719616    -0.1494705529     0.1757888797
    2      O      -1.7122960287    -0.7276198315     0.0016266436
    3      O       0.9963060156    -0.9646643650    -1.1916739816
    4      O       0.0072589516     1.6820952493    -0.1783585417
 ----------------------------------------------------------------
 Nuclear Repulsion Energy =   395.8922339041 hartrees
 There are       39 alpha and       39 beta electrons
 Applying Cartesian multipole field
    Component          Value
    ---------          -----
     (2,0,0)        1.00000E-11
     (0,2,0)        2.00000E-11
     (0,0,2)       -3.00000E-11
 Nucleus-field energy     =     0.0000000022 hartrees
 Requested basis set is 6-311++G(d,p)
 There are 42 shells and 128 basis functions
 A cutoff of  1.0D-11 yielded    822 shell pairs
 There are      7994 function pairs (      9058 Cartesian)
 Smallest overlap matrix eigenvalue = 2.29E-03
 Guess MOs from SCF MO coefficient file
 Reading MOs from coefficient file
 Reading MOs from coefficient file
 A restricted hybrid HF-DFT SCF calculation will be
 performed using Pulay DIIS extrapolation
 Exchange:     0.2000 Hartree-Fock + 0.0800 Slater + 0.7200 B88
 Correlation:  0.1900 VWN1RPA + 0.8100 LYP
 Using SG-1 standard quadrature grid
 SCF converges when DIIS error is below 1.0E-08
 Geometry optimization detected.  Setting ReadMinima to 0
 Setting SaveMinima to 0
 ---------------------------------------
  Cycle       Energy         DIIS Error
 ---------------------------------------
    1   -7145.1378436587      2.87E-03
    2   -7145.1445285070      2.10E-04
    3   -7145.1443561720      4.28E-04
    4   -7145.1446437809      1.39E-04
    5   -7145.1446702311      4.72E-05
    6   -7145.1446729304      2.43E-05
    7   -7145.1446738148      5.86E-06
    8   -7145.1446738207      5.37E-06
    9   -7145.1446738648      1.24E-06
   10   -7145.1446738669      8.79E-08
   11   -7145.1446738667      2.16E-08
   12   -7145.1446738674      5.02E-09 Convergence criterion met
 ---------------------------------------
 SCF time:  CPU 18.27 s  wall 18.42 s
 SCF   energy in the final basis set = -7145.1446738674
 Total energy in the final basis set = -7145.1446738674

 --------------------------------------------------------------

                    Orbital Energies (a.u.)
 --------------------------------------------------------------

 Alpha MOs
 -- Occupied --
*******-176.254-165.658-165.657-165.657 -35.752 -31.242 -31.242
-31.239 -22.894 -22.894 -22.892 -22.892 -22.891 -18.935 -18.933
-18.932  -6.303  -4.708  -4.708  -4.701  -1.977  -1.977  -1.971
 -1.970  -1.968  -0.818  -0.746  -0.741  -0.448  -0.251  -0.251
 -0.248  -0.138  -0.137  -0.117  -0.115  -0.099  -0.091
 -- Virtual --
  0.125   0.130   0.151   0.238   0.290   0.291   0.303   0.320
  0.330   0.332   0.340   0.340   0.391   0.395   0.421   0.424
  0.471   0.472   0.598   0.607   0.609   0.763   0.890   0.894
  1.195   1.200   1.212   1.225   1.227   1.229   1.243   1.245
  1.248   1.432   1.554   1.555   1.630   1.636   1.654   2.977
  3.006   3.007   3.016   3.018   3.020   3.021   3.027   3.029
  3.074   3.086   3.093   3.096   3.360   3.366   4.144   4.184
  4.190   4.362   4.364   4.685   5.110   5.114   5.134   5.141
  5.143   5.180   5.189   5.196   5.197   6.125   6.244   6.257
 28.066  28.423  28.485  28.490  28.636  28.639  28.640  28.762
 28.762  49.992  49.999  49.999 127.959 128.012 128.016 151.839
*******
 --------------------------------------------------------------

          Ground-State Mulliken Net Atomic Charges

     Atom                 Charge (a.u.)
  ----------------------------------------
      1 I                     1.224677
      2 O                    -0.743748
      3 O                    -0.738587
      4 O                    -0.742342
  ----------------------------------------
  Sum of atomic charges =    -1.000000

 -----------------------------------------------------------------
                    Cartesian Multipole Moments
 -----------------------------------------------------------------
    Charge (ESU x 10^10)
                -4.8032
    Dipole Moment (Debye)
         X       2.1096      Y      -0.4845      Z       4.1927
       Tot       4.7185
    Quadrupole Moments (Debye-Ang)
        XX     -58.3998     XY      -0.9597     YY     -59.4811
        XZ       3.7205     YZ      -2.6269     ZZ     -50.6317
    Octopole Moments (Debye-Ang^2)
       XXX      23.5668    XXY      14.1953    XYY       3.2201
       YYY      -0.1097    XXZ       8.3016    XYZ      -3.7401
       YYZ       9.7897    XZZ      -1.6138    YZZ       8.4223
       ZZZ      18.5246
    Hexadecapole Moments (Debye-Ang^3)
      XXXX    -241.1408   XXXY     -12.6928   XXYY     -82.4807
      XYYY      -5.4276   YYYY    -256.7271   XXXZ      27.5242
      XXYZ      -7.8262   XYYZ      11.0219   YYYZ     -16.8419
      XXZZ     -59.6055   XYZZ       1.6416   YYZZ     -62.6997
      XZZZ      27.5008   YZZZ     -19.0084   ZZZZ    -124.0918
 -----------------------------------------------------------------
 Calculating analytic gradient of the SCF energy
 Gradient of SCF Energy
            1           2           3           4
    1   0.0071653  -0.0019921  -0.0033872  -0.0017860
    2  -0.0025354   0.0006961   0.0004732   0.0013660
    3  -0.0006358  -0.0010714   0.0023952  -0.0006880
 Max gradient component =       7.165E-03
 RMS gradient           =       2.689E-03
 Gradient time:  CPU 6.62 s  wall 6.62 s
 Geometry Optimization Parameters
   NAtoms,    NIC,     NZ,  NCons,   NDum,   NFix, NCnnct, MaxDiis
        4      17       0       0       0       0       0       0

 Cartesian Hessian Update
 Hessian Updated using BFGS Update


** GEOMETRY OPTIMIZATION IN DELOCALIZED INTERNAL COORDINATES **
   Searching for a Minimum

   Optimization Cycle:   4

                       Coordinates (Angstroms)
     ATOM                X               Y               Z
      1  I         0.0517719616   -0.1494705529    0.1757888797
      2  O        -1.7122960287   -0.7276198315    0.0016266436
      3  O         0.9963060156   -0.9646643650   -1.1916739816
      4  O         0.0072589516    1.6820952493   -0.1783585417
   Point Group: c1    Number of degrees of freedom:     6


   Energy is  -7145.144673867

 Hessian Updated using BFGS Update

  6 Hessian modes will be used to form the next step
  Hessian Eigenvalues:
     0.143473    0.172913    0.228449    0.248654    0.258497    0.627385

 Minimum Search - Taking Simple RFO Step
 Searching for Lamda that Minimizes Along All modes
 Value Taken    Lamda =  -0.00032756
 Step Taken.  Stepsize is  0.041785

                             Maximum     Tolerance    Cnvgd?
         Gradient           0.006238      0.000300      NO
         Displacement       0.027071      0.001200      NO
         Energy change     -0.001535      0.000001      NO


 New Cartesian Coordinates Obtained by Inverse Iteration

 Displacement from previous Coordinates is:  0.062168
 ----------------------------------------------------------------
             Standard Nuclear Orientation (Angstroms)
    I     Atom           X                Y                Z
 ----------------------------------------------------------------
    1      I       0.0364362043    -0.1506280037     0.1776950564
    2      O      -1.7228446561    -0.7332363136     0.0105776031
    3      O       1.0079479059    -0.9514283717    -1.1955384471
    4      O       0.0215014459     1.6756331889    -0.1853512125
 ----------------------------------------------------------------
 Nuclear Repulsion Energy =   395.5429177639 hartrees
 There are       39 alpha and       39 beta electrons
 Applying Cartesian multipole field
    Component          Value
    ---------          -----
     (2,0,0)        1.00000E-11
     (0,2,0)        2.00000E-11
     (0,0,2)       -3.00000E-11
 Nucleus-field energy     =     0.0000000022 hartrees
 Requested basis set is 6-311++G(d,p)
 There are 42 shells and 128 basis functions
 A cutoff of  1.0D-11 yielded    822 shell pairs
 There are      7994 function pairs (      9058 Cartesian)
 Smallest overlap matrix eigenvalue = 2.29E-03
 Guess MOs from SCF MO coefficient file
 Reading MOs from coefficient file
 Reading MOs from coefficient file
 A restricted hybrid HF-DFT SCF calculation will be
 performed using Pulay DIIS extrapolation
 Exchange:     0.2000 Hartree-Fock + 0.0800 Slater + 0.7200 B88
 Correlation:  0.1900 VWN1RPA + 0.8100 LYP
 Using SG-1 standard quadrature grid
 SCF converges when DIIS error is below 1.0E-08
 Geometry optimization detected.  Setting ReadMinima to 0
 Setting SaveMinima to 0
 ---------------------------------------
  Cycle       Energy         DIIS Error
 ---------------------------------------
    1   -7145.1429696602      1.09E-03
    2   -7145.1448030425      9.61E-05
    3   -7145.1447483138      2.14E-04
    4   -7145.1448233986      5.69E-05
    5   -7145.1448272345      2.61E-05
    6   -7145.1448282373      6.54E-06
    7   -7145.1448283084      1.83E-06
    8   -7145.1448283122      9.97E-07
    9   -7145.1448283116      7.27E-07
   10   -7145.1448283126      4.04E-08
   11   -7145.1448283125      9.96E-09 Convergence criterion met
 ---------------------------------------
 SCF time:  CPU 16.72 s  wall 16.81 s
 SCF   energy in the final basis set = -7145.1448283125
 Total energy in the final basis set = -7145.1448283125

 --------------------------------------------------------------

                    Orbital Energies (a.u.)
 --------------------------------------------------------------

 Alpha MOs
 -- Occupied --
*******-176.255-165.658-165.658-165.657 -35.752 -31.242 -31.242
-31.239 -22.894 -22.894 -22.892 -22.892 -22.891 -18.934 -18.934
-18.934  -6.303  -4.708  -4.708  -4.701  -1.977  -1.977  -1.971
 -1.970  -1.968  -0.818  -0.744  -0.743  -0.449  -0.251  -0.251
 -0.248  -0.137  -0.137  -0.117  -0.116  -0.099  -0.091
 -- Virtual --
  0.127   0.128   0.149   0.238   0.290   0.290   0.302   0.320
  0.330   0.330   0.339   0.339   0.391   0.395   0.422   0.423
  0.471   0.471   0.597   0.607   0.608   0.764   0.890   0.891
  1.196   1.197   1.212   1.226   1.226   1.228   1.245   1.246
  1.247   1.432   1.554   1.555   1.632   1.634   1.653   2.976
  3.006   3.006   3.018   3.018   3.019   3.019   3.027   3.027
  3.073   3.085   3.092   3.093   3.361   3.362   4.144   4.185
  4.187   4.363   4.363   4.684   5.112   5.114   5.134   5.141
  5.142   5.180   5.190   5.192   5.196   6.123   6.248   6.251
 28.064  28.423  28.487  28.488  28.637  28.639  28.639  28.762
 28.762  49.992  49.998  49.998 127.959 128.013 128.014 151.838
*******
 --------------------------------------------------------------

          Ground-State Mulliken Net Atomic Charges

     Atom                 Charge (a.u.)
  ----------------------------------------
      1 I                     1.221510
      2 O                    -0.740246
      3 O                    -0.740420
      4 O                    -0.740845
  ----------------------------------------
  Sum of atomic charges =    -1.000000

 -----------------------------------------------------------------
                    Cartesian Multipole Moments
 -----------------------------------------------------------------
    Charge (ESU x 10^10)
                -4.8032
    Dipole Moment (Debye)
         X       1.9609      Y      -0.4622      Z       4.2280
       Tot       4.6834
    Quadrupole Moments (Debye-Ang)
        XX     -58.5544     XY      -1.0393     YY     -59.3586
        XZ       3.8356     YZ      -2.5557     ZZ     -50.6905
    Octopole Moments (Debye-Ang^2)
       XXX      24.4756    XXY      14.3963    XYY       3.4453
       YYY       0.2089    XXZ       8.3446    XYZ      -3.7507
       YYZ       9.7545    XZZ      -1.4277    YZZ       8.4589
       ZZZ      18.5474
    Hexadecapole Moments (Debye-Ang^3)
      XXXX    -244.1117   XXXY     -13.8900   XXYY     -82.6489
      XYYY      -6.3629   YYYY    -254.7918   XXXZ      28.5957
      XXYZ      -7.6239   XYYZ      11.3427   YYYZ     -16.2378
      XXZZ     -60.0807   XYZZ       1.3169   YYZZ     -62.5312
      XZZZ      28.5683   YZZZ     -18.4444   ZZZZ    -124.9604
 -----------------------------------------------------------------
 Calculating analytic gradient of the SCF energy
 Gradient of SCF Energy
            1           2           3           4
    1   0.0002276  -0.0001123  -0.0000122  -0.0001032
    2   0.0006334   0.0006638  -0.0005673  -0.0007299
    3   0.0024640   0.0002311  -0.0017355  -0.0009596
 Max gradient component =       2.464E-03
 RMS gradient           =       9.929E-04
 Gradient time:  CPU 6.63 s  wall 6.63 s
 Geometry Optimization Parameters
   NAtoms,    NIC,     NZ,  NCons,   NDum,   NFix, NCnnct, MaxDiis
        4      17       0       0       0       0       0       0

 Cartesian Hessian Update
 Hessian Updated using BFGS Update


** GEOMETRY OPTIMIZATION IN DELOCALIZED INTERNAL COORDINATES **
   Searching for a Minimum

   Optimization Cycle:   5

                       Coordinates (Angstroms)
     ATOM                X               Y               Z
      1  I         0.0364362043   -0.1506280037    0.1776950564
      2  O        -1.7228446561   -0.7332363136    0.0105776031
      3  O         1.0079479059   -0.9514283717   -1.1955384471
      4  O         0.0215014459    1.6756331889   -0.1853512125
   Point Group: c1    Number of degrees of freedom:     6


   Energy is  -7145.144828313

 Hessian Updated using BFGS Update

  6 Hessian modes will be used to form the next step
  Hessian Eigenvalues:
     0.152694    0.204794    0.227226    0.244973    0.255147    0.541445

 Minimum Search - Taking Simple RFO Step
 Searching for Lamda that Minimizes Along All modes
 Value Taken    Lamda =  -0.00003964
 Step Taken.  Stepsize is  0.010638

                             Maximum     Tolerance    Cnvgd?
         Gradient           0.003497      0.000300      NO
         Displacement       0.006551      0.001200      NO
         Energy change     -0.000154      0.000001      NO


 New Cartesian Coordinates Obtained by Inverse Iteration

 Displacement from previous Coordinates is:  0.017477
 ----------------------------------------------------------------
             Standard Nuclear Orientation (Angstroms)
    I     Atom           X                Y                Z
 ----------------------------------------------------------------
    1      I       0.0344322312    -0.1492948818     0.1732359344
    2      O      -1.7231356768    -0.7377658652     0.0115434064
    3      O       1.0070595333    -0.9526716178    -1.1936486608
    4      O       0.0246848123     1.6800728647    -0.1837476800
 ----------------------------------------------------------------
 Nuclear Repulsion Energy =   395.5888764525 hartrees
 There are       39 alpha and       39 beta electrons
 Applying Cartesian multipole field
    Component          Value
    ---------          -----
     (2,0,0)        1.00000E-11
     (0,2,0)        2.00000E-11
     (0,0,2)       -3.00000E-11
 Nucleus-field energy     =     0.0000000022 hartrees
 Requested basis set is 6-311++G(d,p)
 There are 42 shells and 128 basis functions
 A cutoff of  1.0D-11 yielded    822 shell pairs
 There are      7994 function pairs (      9058 Cartesian)
 Smallest overlap matrix eigenvalue = 2.29E-03
 Guess MOs from SCF MO coefficient file
 Reading MOs from coefficient file
 Reading MOs from coefficient file
 A restricted hybrid HF-DFT SCF calculation will be
 performed using Pulay DIIS extrapolation
 Exchange:     0.2000 Hartree-Fock + 0.0800 Slater + 0.7200 B88
 Correlation:  0.1900 VWN1RPA + 0.8100 LYP
 Using SG-1 standard quadrature grid
 SCF converges when DIIS error is below 1.0E-08
 Geometry optimization detected.  Setting ReadMinima to 0
 Setting SaveMinima to 0
 ---------------------------------------
  Cycle       Energy         DIIS Error
 ---------------------------------------
    1   -7145.1451404875      3.85E-04
    2   -7145.1448466825      2.51E-05
    3   -7145.1448458502      3.84E-05
    4   -7145.1448475704      2.44E-05
    5   -7145.1448484724      4.73E-06
    6   -7145.1448484945      2.89E-06
    7   -7145.1448485076      5.60E-07
    8   -7145.1448485081      1.49E-07
    9   -7145.1448485073      1.53E-07
   10   -7145.1448485074      1.34E-08
   11   -7145.1448485073      3.05E-09 Convergence criterion met
 ---------------------------------------
 SCF time:  CPU 16.12 s  wall 16.25 s
 SCF   energy in the final basis set = -7145.1448485073
 Total energy in the final basis set = -7145.1448485073

 --------------------------------------------------------------

                    Orbital Energies (a.u.)
 --------------------------------------------------------------

 Alpha MOs
 -- Occupied --
*******-176.254-165.657-165.657-165.657 -35.752 -31.242 -31.242
-31.239 -22.894 -22.894 -22.892 -22.892 -22.891 -18.934 -18.934
-18.934  -6.303  -4.708  -4.708  -4.701  -1.977  -1.977  -1.970
 -1.970  -1.968  -0.818  -0.745  -0.744  -0.449  -0.251  -0.251
 -0.248  -0.138  -0.137  -0.117  -0.116  -0.100  -0.090
 -- Virtual --
  0.128   0.129   0.148   0.238   0.290   0.290   0.302   0.320
  0.330   0.330   0.339   0.339   0.391   0.395   0.423   0.424
  0.470   0.471   0.597   0.608   0.608   0.765   0.890   0.892
  1.195   1.196   1.212   1.225   1.226   1.227   1.246   1.246
  1.247   1.432   1.555   1.555   1.632   1.633   1.651   2.976
  3.006   3.006   3.017   3.018   3.019   3.019   3.026   3.027
  3.072   3.085   3.093   3.093   3.360   3.362   4.144   4.186
  4.186   4.363   4.363   4.684   5.113   5.114   5.134   5.141
  5.142   5.179   5.189   5.190   5.196   6.122   6.249   6.252
 28.064  28.422  28.487  28.489  28.637  28.639  28.639  28.762
 28.762  49.991  49.998  49.998 127.959 128.014 128.015 151.837
*******
 --------------------------------------------------------------

          Ground-State Mulliken Net Atomic Charges

     Atom                 Charge (a.u.)
  ----------------------------------------
      1 I                     1.220092
      2 O                    -0.739810
      3 O                    -0.739569
      4 O                    -0.740713
  ----------------------------------------
  Sum of atomic charges =    -1.000000

 -----------------------------------------------------------------
                    Cartesian Multipole Moments
 -----------------------------------------------------------------
    Charge (ESU x 10^10)
                -4.8032
    Dipole Moment (Debye)
         X       1.9510      Y      -0.4642      Z       4.1880
       Tot       4.6434
    Quadrupole Moments (Debye-Ang)
        XX     -58.5444     XY      -1.0801     YY     -59.4272
        XZ       3.8248     YZ      -2.5497     ZZ     -50.6816
    Octopole Moments (Debye-Ang^2)
       XXX      24.6543    XXY      14.3796    XYY       3.5058
       YYY      -0.0145    XXZ       8.4129    XYZ      -3.7406
       YYZ       9.8433    XZZ      -1.3765    YZZ       8.4140
       ZZZ      18.7616
    Hexadecapole Moments (Debye-Ang^3)
      XXXX    -244.0611   XXXY     -14.2798   XXYY     -82.8011
      XYYY      -6.7047   YYYY    -255.9243   XXXZ      28.5322
      XXYZ      -7.6485   XYYZ      11.3292   YYYZ     -16.2401
      XXZZ     -59.9733   XYZZ       1.2090   YYZZ     -62.6254
      XZZZ      28.5867   YZZZ     -18.5232   ZZZZ    -124.4883
 -----------------------------------------------------------------
 Calculating analytic gradient of the SCF energy
 Gradient of SCF Energy
            1           2           3           4
    1   0.0002644   0.0000508  -0.0005486   0.0002333
    2  -0.0002116   0.0002288  -0.0001293   0.0001121
    3  -0.0000304   0.0007724  -0.0001947  -0.0005473
 Max gradient component =       7.724E-04
 RMS gradient           =       3.523E-04
 Gradient time:  CPU 6.62 s  wall 6.62 s
 Geometry Optimization Parameters
   NAtoms,    NIC,     NZ,  NCons,   NDum,   NFix, NCnnct, MaxDiis
        4      17       0       0       0       0       0       0

 Cartesian Hessian Update
 Hessian Updated using BFGS Update


** GEOMETRY OPTIMIZATION IN DELOCALIZED INTERNAL COORDINATES **
   Searching for a Minimum

   Optimization Cycle:   6

                       Coordinates (Angstroms)
     ATOM                X               Y               Z
      1  I         0.0344322312   -0.1492948818    0.1732359344
      2  O        -1.7231356768   -0.7377658652    0.0115434064
      3  O         1.0070595333   -0.9526716178   -1.1936486608
      4  O         0.0246848123    1.6800728647   -0.1837476800
   Point Group: c1    Number of degrees of freedom:     6


   Energy is  -7145.144848507

 Hessian Updated using BFGS Update

  6 Hessian modes will be used to form the next step
  Hessian Eigenvalues:
     0.153498    0.206521    0.233868    0.249533    0.255971    0.499589

 Minimum Search - Taking Simple RFO Step
 Searching for Lamda that Minimizes Along All modes
 Value Taken    Lamda =   0.00000000
 Step Taken.  Stepsize is  0.002041

                             Maximum     Tolerance    Cnvgd?
         Gradient           0.000263      0.000300     YES
         Displacement       0.001644      0.001200      NO
         Energy change     -0.000020      0.000001      NO


 New Cartesian Coordinates Obtained by Inverse Iteration

 Displacement from previous Coordinates is:  0.003479
 ----------------------------------------------------------------
             Standard Nuclear Orientation (Angstroms)
    I     Atom           X                Y                Z
 ----------------------------------------------------------------
    1      I       0.0345866449    -0.1487023709     0.1728151147
    2      O      -1.7228203663    -0.7377529804     0.0114272611
    3      O       1.0071299820    -0.9539069690    -1.1938047569
    4      O       0.0241446395     1.6807028202    -0.1830546189
 ----------------------------------------------------------------
 Nuclear Repulsion Energy =   395.5564688371 hartrees
 There are       39 alpha and       39 beta electrons
 Applying Cartesian multipole field
    Component          Value
    ---------          -----
     (2,0,0)        1.00000E-11
     (0,2,0)        2.00000E-11
     (0,0,2)       -3.00000E-11
 Nucleus-field energy     =     0.0000000022 hartrees
 Requested basis set is 6-311++G(d,p)
 There are 42 shells and 128 basis functions
 A cutoff of  1.0D-11 yielded    822 shell pairs
 There are      7994 function pairs (      9058 Cartesian)
 Smallest overlap matrix eigenvalue = 2.29E-03
 Guess MOs from SCF MO coefficient file
 Reading MOs from coefficient file
 Reading MOs from coefficient file
 A restricted hybrid HF-DFT SCF calculation will be
 performed using Pulay DIIS extrapolation
 Exchange:     0.2000 Hartree-Fock + 0.0800 Slater + 0.7200 B88
 Correlation:  0.1900 VWN1RPA + 0.8100 LYP
 Using SG-1 standard quadrature grid
 SCF converges when DIIS error is below 1.0E-08
 Geometry optimization detected.  Setting ReadMinima to 0
 Setting SaveMinima to 0
 ---------------------------------------
  Cycle       Energy         DIIS Error
 ---------------------------------------
    1   -7145.1446748479      6.63E-05
    2   -7145.1448487658      5.57E-06
    3   -7145.1448486407      1.10E-05
    4   -7145.1448488244      3.27E-06
    5   -7145.1448488340      2.08E-06
    6   -7145.1448488424      2.79E-07
    7   -7145.1448488417      1.23E-07
    8   -7145.1448488422      2.51E-08
    9   -7145.1448488417      2.24E-08
   10   -7145.1448488420      2.21E-09 Convergence criterion met
 ---------------------------------------
 SCF time:  CPU 14.29 s  wall 14.45 s
 SCF   energy in the final basis set = -7145.1448488420
 Total energy in the final basis set = -7145.1448488420

 --------------------------------------------------------------

                    Orbital Energies (a.u.)
 --------------------------------------------------------------

 Alpha MOs
 -- Occupied --
*******-176.254-165.657-165.657-165.657 -35.752 -31.242 -31.242
-31.239 -22.894 -22.894 -22.892 -22.892 -22.891 -18.934 -18.934
-18.934  -6.303  -4.708  -4.708  -4.701  -1.977  -1.977  -1.971
 -1.970  -1.968  -0.818  -0.745  -0.744  -0.449  -0.251  -0.251
 -0.248  -0.138  -0.138  -0.117  -0.116  -0.100  -0.090
 -- Virtual --
  0.128   0.129   0.148   0.238   0.290   0.290   0.302   0.319
  0.330   0.330   0.339   0.339   0.391   0.395   0.423   0.424
  0.470   0.471   0.597   0.608   0.608   0.765   0.890   0.891
  1.195   1.196   1.212   1.225   1.226   1.227   1.246   1.247
  1.247   1.432   1.555   1.555   1.632   1.633   1.651   2.976
  3.006   3.006   3.017   3.018   3.019   3.019   3.026   3.027
  3.072   3.085   3.093   3.093   3.360   3.362   4.144   4.186
  4.186   4.363   4.363   4.684   5.113   5.113   5.134   5.141
  5.142   5.179   5.189   5.190   5.196   6.122   6.249   6.252
 28.064  28.422  28.487  28.489  28.637  28.639  28.639  28.762
 28.762  49.991  49.998  49.998 127.959 128.014 128.015 151.837
*******
 --------------------------------------------------------------

          Ground-State Mulliken Net Atomic Charges

     Atom                 Charge (a.u.)
  ----------------------------------------
      1 I                     1.219749
      2 O                    -0.739735
      3 O                    -0.739524
      4 O                    -0.740490
  ----------------------------------------
  Sum of atomic charges =    -1.000000

 -----------------------------------------------------------------
                    Cartesian Multipole Moments
 -----------------------------------------------------------------
    Charge (ESU x 10^10)
                -4.8032
    Dipole Moment (Debye)
         X       1.9508      Y      -0.4583      Z       4.1857
       Tot       4.6407
    Quadrupole Moments (Debye-Ang)
        XX     -58.5419     XY      -1.0722     YY     -59.4390
        XZ       3.8245     YZ      -2.5578     ZZ     -50.6831
    Octopole Moments (Debye-Ang^2)
       XXX      24.6294    XXY      14.3704    XYY       3.4980
       YYY      -0.0470    XXZ       8.4247    XYZ      -3.7447
       YYZ       9.8592    XZZ      -1.3836    YZZ       8.4113
       ZZZ      18.7936
    Hexadecapole Moments (Debye-Ang^3)
      XXXX    -244.0124   XXXY     -14.2116   XXYY     -82.8178
      XYYY      -6.6400   YYYY    -256.1097   XXXZ      28.5313
      XXYZ      -7.6775   XYYZ      11.3325   YYYZ     -16.3151
      XXZZ     -59.9702   XYZZ       1.2311   YYZZ     -62.6542
      XZZZ      28.5937   YZZZ     -18.6050   ZZZZ    -124.4862
 -----------------------------------------------------------------
 Calculating analytic gradient of the SCF energy
 Gradient of SCF Energy
            1           2           3           4
    1   0.0001919   0.0000461  -0.0004476   0.0002096
    2   0.0001045   0.0001889  -0.0003322   0.0000388
    3  -0.0000117   0.0007848  -0.0003476  -0.0004254
 Max gradient component =       7.848E-04
 RMS gradient           =       3.366E-04
 Gradient time:  CPU 6.61 s  wall 6.61 s
 Geometry Optimization Parameters
   NAtoms,    NIC,     NZ,  NCons,   NDum,   NFix, NCnnct, MaxDiis
        4      17       0       0       0       0       0       0

 Cartesian Hessian Update
 Hessian Updated using BFGS Update


** GEOMETRY OPTIMIZATION IN DELOCALIZED INTERNAL COORDINATES **
   Searching for a Minimum

   Optimization Cycle:   7

                       Coordinates (Angstroms)
     ATOM                X               Y               Z
      1  I         0.0345866449   -0.1487023709    0.1728151147
      2  O        -1.7228203663   -0.7377529804    0.0114272611
      3  O         1.0071299820   -0.9539069690   -1.1938047569
      4  O         0.0241446395    1.6807028202   -0.1830546189
   Point Group: c1    Number of degrees of freedom:     6


   Energy is  -7145.144848842

 Hessian Updated using BFGS Update

  6 Hessian modes will be used to form the next step
  Hessian Eigenvalues:
     0.172778    0.224498    0.231405    0.243280    0.262957    0.481383

 Minimum Search - Taking Simple RFO Step
 Searching for Lamda that Minimizes Along All modes
 Value Taken    Lamda =   0.00000000
 Step Taken.  Stepsize is  0.000422

                             Maximum     Tolerance    Cnvgd?
         Gradient           0.000062      0.000300     YES
         Displacement       0.000284      0.001200     YES
         Energy change     -0.000000      0.000001     YES


                       Distance Matrix (Angstroms)
             I (  1)   O (  2)   O (  3)
   O (  2)  1.860512
   O (  3)  1.860603  2.991979
   O (  4)  1.863726  2.989756  2.988151

 Final energy is   -7145.1448488420065     


 ******************************
 **  OPTIMIZATION CONVERGED  **
 ******************************

                       Coordinates (Angstroms)
     ATOM                X               Y               Z
      1  I         0.0345866449   -0.1487023709    0.1728151147
      2  O        -1.7228203663   -0.7377529804    0.0114272611
      3  O         1.0071299820   -0.9539069690   -1.1938047569
      4  O         0.0241446395    1.6807028202   -0.1830546189

Z-matrix Print:
$molecule
-1 1
I 
O  1 1.860512
O  1 1.860603 2 107.038019
O  1 1.863726 2 106.793350 3 113.988320 0
$end


 --------------------------------------------------------------

                    Orbital Energies (a.u.)
 --------------------------------------------------------------

 Alpha MOs
 -- Occupied --
*******-176.254-165.657-165.657-165.657 -35.752 -31.242 -31.242
-31.239 -22.894 -22.894 -22.892 -22.892 -22.891 -18.934 -18.934
-18.934  -6.303  -4.708  -4.708  -4.701  -1.977  -1.977  -1.971
 -1.970  -1.968  -0.818  -0.745  -0.744  -0.449  -0.251  -0.251
 -0.248  -0.138  -0.138  -0.117  -0.116  -0.100  -0.090
 -- Virtual --
  0.128   0.129   0.148   0.238   0.290   0.290   0.302   0.319
  0.330   0.330   0.339   0.339   0.391   0.395   0.423   0.424
  0.470   0.471   0.597   0.608   0.608   0.765   0.890   0.891
  1.195   1.196   1.212   1.225   1.226   1.227   1.246   1.247
  1.247   1.432   1.555   1.555   1.632   1.633   1.651   2.976
  3.006   3.006   3.017   3.018   3.019   3.019   3.026   3.027
  3.072   3.085   3.093   3.093   3.360   3.362   4.144   4.186
  4.186   4.363   4.363   4.684   5.113   5.113   5.134   5.141
  5.142   5.179   5.189   5.190   5.196   6.122   6.249   6.252
 28.064  28.422  28.487  28.489  28.637  28.639  28.639  28.762
 28.762  49.991  49.998  49.998 127.959 128.014 128.015 151.837
*******
 --------------------------------------------------------------

          Ground-State Mulliken Net Atomic Charges

     Atom                 Charge (a.u.)
  ----------------------------------------
      1 I                     1.219749
      2 O                    -0.739735
      3 O                    -0.739524
      4 O                    -0.740490
  ----------------------------------------
  Sum of atomic charges =    -1.000000

 -----------------------------------------------------------------
                    Cartesian Multipole Moments
 -----------------------------------------------------------------
    Charge (ESU x 10^10)
                -4.8032
    Dipole Moment (Debye)
         X       1.9508      Y      -0.4583      Z       4.1857
       Tot       4.6407
    Quadrupole Moments (Debye-Ang)
        XX     -58.5419     XY      -1.0722     YY     -59.4390
        XZ       3.8245     YZ      -2.5578     ZZ     -50.6831
    Octopole Moments (Debye-Ang^2)
       XXX      24.6294    XXY      14.3704    XYY       3.4980
       YYY      -0.0470    XXZ       8.4247    XYZ      -3.7447
       YYZ       9.8592    XZZ      -1.3836    YZZ       8.4113
       ZZZ      18.7936
    Hexadecapole Moments (Debye-Ang^3)
      XXXX    -244.0124   XXXY     -14.2116   XXYY     -82.8178
      XYYY      -6.6400   YYYY    -256.1097   XXXZ      28.5313
      XXYZ      -7.6775   XYYZ      11.3325   YYYZ     -16.3151
      XXZZ     -59.9702   XYZZ       1.2311   YYZZ     -62.6542
      XZZZ      28.5937   YZZZ     -18.6050   ZZZZ    -124.4862
 -----------------------------------------------------------------
Archival summary:
1\1\pikachu\OPT\ProcedureUnspecified\BasisUnspecified\13(1-,1)\taweetha\SunSep314:21:212017SunSep314:21:212017\0\\#,OPT,ProcedureUnspecified,BasisUnspecified,\\-1,1\I\O,1,1.86051\O,1,1.8606,2,107.038\O,1,1.86373,2,106.793,3,113.988,0\\\@

 Total job time:  175.85s(wall), 174.98s(cpu) 
 Sun Sep  3 14:21:21 2017

        *************************************************************
        *                                                           *
        *  Thank you very much for using Q-Chem.  Have a nice day.  *
        *                                                           *
        *************************************************************


 
User input: 2 of 3 
 
pikachu 127.0.1
Q-Chem Developer Version! Running on 127.0.1.*
                  Welcome to Q-Chem
     A Quantum Leap Into The Future Of Chemistry


 Q-Chem 4.4, Q-Chem, Inc., Pleasanton, CA (2016)

 Y. Shao,  Z. Gan,  E. Epifanovsky,  A. T. B. Gilbert,  M. Wormit,  
 J. Kussmann,  A. W. Lange,  A. Behn,  J. Deng,  X. Feng,  D. Ghosh,  
 M. Goldey,  P. R. Horn,  L. D. Jacobson,  I. Kaliman,  F. Rob,  
 R. Z. Khaliullin,  T. Kus,  A. Landau,  J. Liu,  E. I. Proynov,  Y. M. Rhee,  
 R. M. Richard,  M. A. Rohrdanz,  R. P. Steele,  E. J. Sundstrom,  
 H. L. Woodcock III,  P. M. Zimmerman,  D. Zuev,  B. Albrecht,  E. Alguire,  
 B. Austin,  S. A. Baeppler,  G. J. O. Beran,  Y. A. Bernard,  
 E. J. Berquist,  K. Brandhorst,  K. B. Bravaya,  S. T. Brown,  D. Casanova,  
 C.-M. Chang,  Y. Chen,  S. H. Chien,  K. D. Closser,  M. P. Coons,  
 D. L. Crittenden,  S. Dasgupta,  M. Diedenhofen,  R. A. DiStasio Jr.,  
 H. Do,  A. D. Dutoi,  R. G. Edgar,  P.-T. Fang,  S. Fatehi,  Q. Feng,  
 L. Fusti-Molnar,  A. Ghysels,  A. Golubeva-Zadorozhnaya,  J. Gomes,  
 A. Gunina,  M. W. D. Hanson-Heine,  P. H. P. Harbach,  A. W. Hauser,  
 J. E. Herr,  E. G. Hohenstein,  Z. C. Holden,  K. Hui,  T.-C. Jagau,  H. Ji,  
 B. Kaduk,  K. Khistyaev,  Jaehoon Kim,  Jihan Kim,  R. A. King,  
 P. Klunzinger,  K. Koh,  D. Kosenkov,  T. Kowalczyk,  C. M. Krauter,  
 A. Kunitsa,  K. U. Lao,  A. Laurent,  K. V. Lawler,  J. Lee,  D. Lefrancois,  
 S. Lehtola,  S. V. Levchenko,  C. Y. Lin,  Y.-S. Lin,  F. Liu,  E. Livshits,  
 R. C. Lochan,  A. Luenser,  P. Manohar,  S. F. Manzer,  S.-P. Mao,  Y. Mao,  
 N. Mardirossian,  A. V. Marenich,  L. A. Martinez-Martinez,  S. A. Maurer,  
 N. J. Mayhall,  J.-M. Mewes,  A. F. Morrison,  K. Nanda,  T. S. Nguyen-Beck,  
 C. M. Oana,  R. Olivares-Amaya,  D. P. O'Neill,  J. A. Parkhill,  
 T. M. Perrine,  R. Peverati,  P. A. Pieniazek,  F. Plasser,  A. Prociuk,  
 D. R. Rehn,  E. Rosta,  N. J. Russ,  N. Sergueev,  S. M. Sharada,  
 S. Sharma,  D. W. Small,  A. Sodt,  T. Stauch,  T. Stein,  D. Stuck,  
 Y.-C. Su,  A. J. W. Thom,  T. Tsuchimochi,  L. Vogt,  O. Vydrov,  T. Wang,  
 M. A. Watson,  J. Wenzel,  A. White,  C. F. Williams,  V. Vanovschi,  
 K. Yao,  S. Yeganeh,  S. R. Yost,  Z.-Q. You,  I. Y. Zhang,  X. Zhang,  
 Y. Zhao,  B. R. Brooks,  G. K. L. Chan,  D. M. Chipman,  C. J. Cramer,  
 W. A. Goddard III,  M. S. Gordon,  W. J. Hehre,  A. Klamt,  
 H. F. Schaefer III,  M. W. Schmidt,  C. D. Sherrill,  D. G. Truhlar,  
 A. Warshel,  X. Xu,  A. Aspuru-Guzik,  R. Baer,  A. T. Bell,  N. A. Besley,  
 J.-D. Chai,  A. Dreuw,  B. D. Dunietz,  T. R. Furlani,  S. R. Gwaltney,  
 C.-P. Hsu,  Y. Jung,  J. Kong,  D. S. Lambrecht,  W. Liang,  C. Ochsenfeld,  
 V. A. Rassolov,  L. V. Slipchenko,  J. E. Subotnik,  T. Van Voorhis,  
 J. M. Herbert,  A. I. Krylov,  P. M. W. Gill,  M. Head-Gordon

 Contributors to earlier versions of Q-Chem not listed above: 
 R. D. Adamson,  J. Baker,  E. F. C. Byrd,  A. K. Chakraborty,  C.-L. Cheng,  
 H. Dachsel,  R. J. Doerksen,  G. Hawkins,  A. Heyden,  S. Hirata,  
 G. Kedziora,  F. J. Keil,  C. Kelley,  P. P. Korambath,  W. Kurlancheek,  
 A. M. Lee,  M. S. Lee,  D. Liotard,  I. Lotan,  P. E. Maslen,  N. Nair,  
 D. Neuhauser,  R. Olson,  B. Peters,  J. Ritchie,  N. E. Schultz,  
 N. Shenvi,  A. C. Simmonett,  K. S. Thanthiriwatte,  Q. Wu,  W. Zhang

 Please cite Q-Chem as follows:
 Y. Shao et al., Mol. Phys. 113, 184-215 (2015)
 DOI: 10.1080/00268976.2014.952696

 Q-Chem 4.4.2 for Intel X86 EM64T Linux

 Parts of Q-Chem use Armadillo 5.200.1 (Boston Tea Smuggler).
 http://arma.sourceforge.net/

 Q-Chem begins on Sun Sep  3 14:21:21 2017  


Host: 0

     Scratch files written to /scratch/taweetham/qchem25086//
The previous job contains 0 fragments, simply inherited here

Checking the input file for inconsistencies... 	...done.

--------------------------------------------------------------
User input:
--------------------------------------------------------------

$molecule
read
$end

$rem
   BASIS  =  6-311++G**
   JOB_TYPE  =  frequency
   METHOD  =  B3LYP
   SCF_GUESS = read
$end

--------------------------------------------------------------
 ----------------------------------------------------------------
             Standard Nuclear Orientation (Angstroms)
    I     Atom           X                Y                Z
 ----------------------------------------------------------------
    1      I       0.0005281670     0.0013020083     0.2172069258
    2      O       1.6453272177     0.5192581908    -0.4812653631
    3      O      -1.2772708881     1.1598481130    -0.4805361207
    4      O      -0.3715554357    -1.6877321087    -0.4771943995
 ----------------------------------------------------------------
 Molecular Point Group                 C1    NOp =  1
 Largest Abelian Subgroup              C1    NOp =  1
 Nuclear Repulsion Energy =   395.5564688371 hartrees
 There are       39 alpha and       39 beta electrons
 Requested basis set is 6-311++G(d,p)
 There are 42 shells and 128 basis functions

 Total QAlloc Memory Limit   2000 MB
 Mega-Array Size        61 MB
 MEM_STATIC part        62 MB

                       Distance Matrix (Angstroms)
             I (  1)   O (  2)   O (  3)
   O (  2)  1.860512
   O (  3)  1.860603  2.991979
   O (  4)  1.863726  2.989756  2.988151

 A cutoff of  1.0D-11 yielded    822 shell pairs
 There are      7994 function pairs (      9058 Cartesian)

 -------------------------------------------------------
 OpenMP Integral Computing Module                       
 Release: version 1.0, May 2013, Q-Chem Inc. Pittsburgh 
 -------------------------------------------------------
 Integral Job Info:
 Integral job number is                      11
 Integral operator is                         1
 short-range coefficients                     0
 long-range coefficients              100000000
 Omega coefficients                           0
 if combine SR and LR in K                    0
 Integral screening is                        0
 Integral computing path is                   2
 max size of driver memory is            800000
 size of driver memory is                593474
 size of scratch memory is             11760008
 max col of scratch BK array               1296
 max len of scratch array in speh3          155
 max len of scratch index in speh4           18
 max int batch size is                      520
 min int batch size is                       52
 fixed nKL is                                52
 max L of basis functions is                  2
 order of int derivative is                   0
 number of shells is                         42
 number of basis is                         136
 number of cartesian basis is               136
 number of contracted shell pairs           822
 number of primitive shell pairs           1803
 maxK2 (contraction) of shell pair           36
 max number of K2 of shell pair               1
 max number of CS2 of shell pair             81
 max number of PS2 of shell pair            126
 mem total for path MDJ                   22650
 -------------------------------------------------------
 Smallest overlap matrix eigenvalue = 2.29E-03
 Guess MOs from SCF MO coefficient file
 Reading MOs from coefficient file
 Reading MOs from coefficient file
 A restricted hybrid HF-DFT SCF calculation will be
 performed using Pulay DIIS extrapolation
 Exchange:     0.2000 Hartree-Fock + 0.0800 Slater + 0.7200 B88
 Correlation:  0.1900 VWN1RPA + 0.8100 LYP
 Using SG-1 standard quadrature grid
 SCF converges when DIIS error is below 1.0E-08
 Inaccurate integrated density:
   Number of electrons =    78
   Numerical integral  =    77.239316822013
   Relative error      =    -0.9752348436 %
 ---------------------------------------
  Cycle       Energy         DIIS Error
 ---------------------------------------
    1   -7145.4719920450      6.43E-02
    2   -7144.8841971861      1.18E-02
    3   -7140.5125935350      4.09E-02
    4   -7145.0622128783      6.84E-03
    5   -7145.0400517055      8.05E-03
    6   -7145.1371393341      2.30E-03
    7   -7145.1424732047      1.26E-03
    8   -7145.1448672040      3.84E-04
    9   -7145.1450681095      6.84E-05
   10   -7145.1450766659      2.47E-05
   11   -7145.1450776325      6.35E-06
   12   -7145.1450777099      1.40E-06
   13   -7145.1450777130      1.16E-07
   14   -7145.1450777132      3.23E-08
   15   -7145.1450777135      5.42E-09 Convergence criterion met
 ---------------------------------------
 SCF time:  CPU 23.58 s  wall 23.68 s
 SCF   energy in the final basis set = -7145.1450777135
 Total energy in the final basis set = -7145.1450777135

 --------------------------------------------------------------

                    Orbital Energies (a.u.)
 --------------------------------------------------------------

 Alpha MOs
 -- Occupied --
*******-176.254-165.658-165.658-165.657 -35.752 -31.242 -31.242
-31.239 -22.894 -22.894 -22.892 -22.892 -22.891 -18.934 -18.934
-18.934  -6.303  -4.708  -4.708  -4.701  -1.978  -1.977  -1.971
 -1.970  -1.968  -0.818  -0.745  -0.744  -0.449  -0.251  -0.251
 -0.248  -0.138  -0.138  -0.117  -0.116  -0.100  -0.090
 -- Virtual --
  0.128   0.129   0.148   0.239   0.290   0.290   0.302   0.319
  0.330   0.330   0.339   0.339   0.391   0.395   0.423   0.424
  0.470   0.471   0.597   0.608   0.608   0.765   0.891   0.892
  1.195   1.195   1.212   1.225   1.226   1.227   1.246   1.246
  1.247   1.432   1.554   1.554   1.632   1.633   1.651   2.976
  3.006   3.006   3.017   3.018   3.019   3.019   3.027   3.027
  3.072   3.085   3.093   3.093   3.360   3.362   4.144   4.185
  4.186   4.363   4.364   4.684   5.113   5.113   5.134   5.141
  5.142   5.179   5.189   5.190   5.196   6.122   6.249   6.252
 28.064  28.423  28.487  28.488  28.637  28.639  28.639  28.762
 28.762  49.991  49.998  49.998 127.959 128.014 128.014 151.837
*******
 --------------------------------------------------------------

          Ground-State Mulliken Net Atomic Charges

     Atom                 Charge (a.u.)
  ----------------------------------------
      1 I                     1.219023
      2 O                    -0.739458
      3 O                    -0.739153
      4 O                    -0.740412
  ----------------------------------------
  Sum of atomic charges =    -1.000000

 -----------------------------------------------------------------
                    Cartesian Multipole Moments
 -----------------------------------------------------------------
    Charge (ESU x 10^10)
                -4.8032
    Dipole Moment (Debye)
         X       0.0144      Y       0.0402      Z       4.5246
       Tot       4.5248
    Quadrupole Moments (Debye-Ang)
        XX     -60.0870     XY      -0.0035     YY     -60.0652
        XZ       0.0022     YZ       0.0039     ZZ     -48.2899
    Octopole Moments (Debye-Ang^2)
       XXX      -7.6755    XXY     -10.1596    XYY       7.7747
       YYY      10.4467    XXZ      11.1438    XYZ      -0.0066
       YYZ      11.0838    XZZ       0.0046    YZZ       0.0191
       ZZZ      11.9631
    Hexadecapole Moments (Debye-Ang^3)
      XXXX    -264.8550   XXXY       0.0066   XXYY     -88.1947
      XYYY      -0.0559   YYYY    -264.4736   XXXZ       2.5254
      XXYZ       3.3177   XYYZ      -2.5020   YYYZ      -3.2888
      XXZZ     -57.0243   XYZZ      -0.0026   YYZZ     -56.9267
      XZZZ       0.0082   YZZZ      -0.0003   ZZZZ     -91.6789
 -----------------------------------------------------------------
 Calculating MO derivatives via CPSCF
   1         3          12      0.204038    0.066539
   2         3          12      0.021358    0.007722
   3         3          12      0.002228    0.000761
   4         3          12      0.000297    0.000080
   5         7           8      0.000033    0.000014
   6        14           1      0.000001    0.000001
   7        15           0      0.000000    0.000000    Roots Converged
 Calculating analytic Hessian of the SCF energy
 Polarizability Matrix (a.u.)
            1           2           3
    1 -57.5154662  -0.0137872  -0.0001993
    2  -0.0137872 -57.4891168  -0.0123067
    3  -0.0001993  -0.0123067 -36.6024673

 Direct stationary perturbation theory relativistic correction:

 rels  =      97.029010853677
 relv  =    -321.478661710394
 rel2e =      41.615093579353
 E_rel =    -182.834557277365

 Hessian of the SCF Energy
            1           2           3           4           5           6
    1   0.3811031   0.0063724  -0.0018979  -0.2128941  -0.0564906   0.0890893
    2   0.0063724   0.3892834   0.0035600  -0.0571902  -0.0495688   0.0264151
    3  -0.0018979   0.0035600   0.2294469   0.0722957   0.0208506  -0.0740139
    4  -0.2128941  -0.0571902   0.0722957   0.2162753   0.0607028  -0.0759955
    5  -0.0564906  -0.0495688   0.0208506   0.0607028   0.0420787  -0.0221013
    6   0.0890893   0.0264151  -0.0740139  -0.0759955  -0.0221013   0.0476586
    7  -0.1271883   0.0979649  -0.0541789  -0.0048197   0.0061723  -0.0060350
    8   0.0972535  -0.1251269   0.0514602  -0.0006594   0.0071801  -0.0038052
    9  -0.0669898   0.0634711  -0.0740942   0.0038543  -0.0059626   0.0133280
   10  -0.0410208  -0.0471471  -0.0162189   0.0014385  -0.0103845  -0.0070588
   11  -0.0471353  -0.2145877  -0.0758708  -0.0028532   0.0003100  -0.0005086
   12  -0.0202016  -0.0934462  -0.0813387  -0.0001545   0.0072133   0.0130272
            7           8           9          10          11          12
    1  -0.1271883   0.0972535  -0.0669898  -0.0410208  -0.0471353  -0.0202016
    2   0.0979649  -0.1251269   0.0634711  -0.0471471  -0.2145877  -0.0934462
    3  -0.0541789   0.0514602  -0.0740942  -0.0162189  -0.0758708  -0.0813387
    4  -0.0048197  -0.0006594   0.0038543   0.0014385  -0.0028532  -0.0001545
    5   0.0061723   0.0071801  -0.0059626  -0.0103845   0.0003100   0.0072133
    6  -0.0060350  -0.0038052   0.0133280  -0.0070588  -0.0005086   0.0130272
    7   0.1255167  -0.1041429   0.0569775   0.0064913   0.0000058   0.0032364
    8  -0.1041429   0.1225490  -0.0539557   0.0075488  -0.0046022   0.0063008
    9   0.0569775  -0.0539557   0.0474835   0.0061580  -0.0035528   0.0132827
   10   0.0064913   0.0075488   0.0061580   0.0330909   0.0499827   0.0171197
   11   0.0000058  -0.0046022  -0.0035528   0.0499827   0.2188800   0.0799322
   12   0.0032364   0.0063008   0.0132827   0.0171197   0.0799322   0.0550288
 Gradient time:  CPU 127.77 s  wall 127.80 s
 **********************************************************************
 **                                                                  **
 **                       VIBRATIONAL ANALYSIS                       **
 **                       --------------------                       **
 **                                                                  **
 **        VIBRATIONAL FREQUENCIES (CM**-1) AND NORMAL MODES         **
 **     FORCE CONSTANTS (mDYN/ANGSTROM) AND REDUCED MASSES (AMU)     **
 **                  INFRARED INTENSITIES (KM/MOL)                   **
 **                                                                  **
 **********************************************************************


 Mode:                 1                      2                      3
 Frequency:       251.18                 259.24                 317.38
 Force Cnst:      0.6375                 0.6814                 1.1704
 Red. Mass:      17.1508                17.2078                19.7199
 IR Active:          YES                    YES                    YES
 IR Intens:       19.244                 20.578                 62.824
 Raman Active:       YES                    YES                    YES
               X      Y      Z        X      Y      Z        X      Y      Z
 I         -0.078 -0.065  0.006    0.067 -0.077  0.023   -0.008  0.013  0.183
 O         -0.284  0.236 -0.218   -0.154  0.663  0.026   -0.236 -0.195 -0.491
 O          0.516  0.543  0.013    0.229 -0.117 -0.277    0.157 -0.201 -0.454
 O          0.390 -0.262  0.155   -0.611  0.061  0.069    0.138  0.295 -0.504
 TransDip  -0.113 -0.083  0.009    0.091 -0.108  0.034   -0.011  0.014  0.253

 Mode:                 4                      5                      6
 Frequency:       682.30                 704.90                 711.50
 Force Cnst:      4.6209                 5.3392                 5.4665
 Red. Mass:      16.8471                18.2380                18.3278
 IR Active:          YES                    YES                    YES
 IR Intens:       23.146                178.584                184.265
 Raman Active:       YES                    YES                    YES
               X      Y      Z        X      Y      Z        X      Y      Z
 I         -0.018  0.014 -0.085   -0.107  0.092  0.015   -0.093 -0.111 -0.001
 O         -0.425 -0.146  0.196    0.478  0.128 -0.198    0.604  0.195 -0.259
 O          0.465 -0.434  0.273    0.464 -0.451  0.263   -0.025  0.053 -0.011
 O          0.106  0.471  0.202   -0.091 -0.408 -0.182    0.158  0.635  0.277
 TransDip  -0.058  0.042 -0.137   -0.328  0.274  0.023   -0.277 -0.335 -0.000

 STANDARD THERMODYNAMIC QUANTITIES AT   298.15 K  AND     1.00 ATM

   This Molecule has  0 Imaginary Frequencies
   Zero point vibrational energy:        4.184 kcal/mol

   Atom    1 Element I  Has Mass  126.90440
   Atom    2 Element O  Has Mass   15.99491
   Atom    3 Element O  Has Mass   15.99491
   Atom    4 Element O  Has Mass   15.99491
   Molecular Mass:   174.889130 amu
   Principal axes and moments of inertia in amu*Bohr^2:
                             1           2           3
    Eigenvalues --      315.32471   316.08145   510.63735
          X               1.00000    -0.00006    -0.00004
          Y               0.00006     1.00000    -0.00010
          Z               0.00004     0.00010     1.00000
   Rotational Symmetry Number is   1
   The Molecule is an Asymmetric Top
   Translational Enthalpy:        0.889 kcal/mol
   Rotational Enthalpy:           0.889 kcal/mol
   Vibrational Enthalpy:          5.248 kcal/mol
   gas constant (RT):             0.592 kcal/mol
   Translational Entropy:        41.384  cal/mol.K
   Rotational Entropy:           25.434  cal/mol.K
   Vibrational Entropy:           5.634  cal/mol.K

   Total Enthalpy:                7.618 kcal/mol
   Total Entropy:                72.452  cal/mol.K

 ======================================================================

 STANDARD THERMODYNAMIC QUANTITIES FOR ANHARMONIC VIBRATION -- TOSH

   Zero point vibrational energy: ************ kcal/mol

   Vibrational Enthalpy:   ************ kcal/mol
   Vibrational Entropy:           0.000  cal/mol.K

   Total Enthalpy:         ************ kcal/mol
   Total Entropy:                66.818  cal/mol.K

 ======================================================================

 STANDARD THERMODYNAMIC QUANTITIES FOR ANHARMONIC VIBRATION -- VPT2

   Zero point vibrational energy: ************ kcal/mol

   Vibrational Enthalpy:   ************ kcal/mol
   Vibrational Entropy:           0.000  cal/mol.K

   Total Enthalpy:         ************ kcal/mol
   Total Entropy:                66.818  cal/mol.K

 ======================================================================

Archival summary:
1\1\pikachu\FREQ\ProcedureUnspecified\BasisUnspecified\13(1-,1)\taweetha\SunSep314:23:532017SunSep314:23:532017\0\\#,FREQ,ProcedureUnspecified,BasisUnspecified,\\-1,1\I\O,1,1.86051\O,1,1.8606,2,107.038\O,1,1.86373,2,106.793,3,113.988,0\\\@

 Total job time:  151.66s(wall), 151.52s(cpu) 
 Sun Sep  3 14:23:53 2017

        *************************************************************
        *                                                           *
        *  Thank you very much for using Q-Chem.  Have a nice day.  *
        *                                                           *
        *************************************************************


 
User input: 3 of 3 
 
pikachu 127.0.1
Q-Chem Developer Version! Running on 127.0.1.*
                  Welcome to Q-Chem
     A Quantum Leap Into The Future Of Chemistry


 Q-Chem 4.4, Q-Chem, Inc., Pleasanton, CA (2016)

 Y. Shao,  Z. Gan,  E. Epifanovsky,  A. T. B. Gilbert,  M. Wormit,  
 J. Kussmann,  A. W. Lange,  A. Behn,  J. Deng,  X. Feng,  D. Ghosh,  
 M. Goldey,  P. R. Horn,  L. D. Jacobson,  I. Kaliman,  F. Rob,  
 R. Z. Khaliullin,  T. Kus,  A. Landau,  J. Liu,  E. I. Proynov,  Y. M. Rhee,  
 R. M. Richard,  M. A. Rohrdanz,  R. P. Steele,  E. J. Sundstrom,  
 H. L. Woodcock III,  P. M. Zimmerman,  D. Zuev,  B. Albrecht,  E. Alguire,  
 B. Austin,  S. A. Baeppler,  G. J. O. Beran,  Y. A. Bernard,  
 E. J. Berquist,  K. Brandhorst,  K. B. Bravaya,  S. T. Brown,  D. Casanova,  
 C.-M. Chang,  Y. Chen,  S. H. Chien,  K. D. Closser,  M. P. Coons,  
 D. L. Crittenden,  S. Dasgupta,  M. Diedenhofen,  R. A. DiStasio Jr.,  
 H. Do,  A. D. Dutoi,  R. G. Edgar,  P.-T. Fang,  S. Fatehi,  Q. Feng,  
 L. Fusti-Molnar,  A. Ghysels,  A. Golubeva-Zadorozhnaya,  J. Gomes,  
 A. Gunina,  M. W. D. Hanson-Heine,  P. H. P. Harbach,  A. W. Hauser,  
 J. E. Herr,  E. G. Hohenstein,  Z. C. Holden,  K. Hui,  T.-C. Jagau,  H. Ji,  
 B. Kaduk,  K. Khistyaev,  Jaehoon Kim,  Jihan Kim,  R. A. King,  
 P. Klunzinger,  K. Koh,  D. Kosenkov,  T. Kowalczyk,  C. M. Krauter,  
 A. Kunitsa,  K. U. Lao,  A. Laurent,  K. V. Lawler,  J. Lee,  D. Lefrancois,  
 S. Lehtola,  S. V. Levchenko,  C. Y. Lin,  Y.-S. Lin,  F. Liu,  E. Livshits,  
 R. C. Lochan,  A. Luenser,  P. Manohar,  S. F. Manzer,  S.-P. Mao,  Y. Mao,  
 N. Mardirossian,  A. V. Marenich,  L. A. Martinez-Martinez,  S. A. Maurer,  
 N. J. Mayhall,  J.-M. Mewes,  A. F. Morrison,  K. Nanda,  T. S. Nguyen-Beck,  
 C. M. Oana,  R. Olivares-Amaya,  D. P. O'Neill,  J. A. Parkhill,  
 T. M. Perrine,  R. Peverati,  P. A. Pieniazek,  F. Plasser,  A. Prociuk,  
 D. R. Rehn,  E. Rosta,  N. J. Russ,  N. Sergueev,  S. M. Sharada,  
 S. Sharma,  D. W. Small,  A. Sodt,  T. Stauch,  T. Stein,  D. Stuck,  
 Y.-C. Su,  A. J. W. Thom,  T. Tsuchimochi,  L. Vogt,  O. Vydrov,  T. Wang,  
 M. A. Watson,  J. Wenzel,  A. White,  C. F. Williams,  V. Vanovschi,  
 K. Yao,  S. Yeganeh,  S. R. Yost,  Z.-Q. You,  I. Y. Zhang,  X. Zhang,  
 Y. Zhao,  B. R. Brooks,  G. K. L. Chan,  D. M. Chipman,  C. J. Cramer,  
 W. A. Goddard III,  M. S. Gordon,  W. J. Hehre,  A. Klamt,  
 H. F. Schaefer III,  M. W. Schmidt,  C. D. Sherrill,  D. G. Truhlar,  
 A. Warshel,  X. Xu,  A. Aspuru-Guzik,  R. Baer,  A. T. Bell,  N. A. Besley,  
 J.-D. Chai,  A. Dreuw,  B. D. Dunietz,  T. R. Furlani,  S. R. Gwaltney,  
 C.-P. Hsu,  Y. Jung,  J. Kong,  D. S. Lambrecht,  W. Liang,  C. Ochsenfeld,  
 V. A. Rassolov,  L. V. Slipchenko,  J. E. Subotnik,  T. Van Voorhis,  
 J. M. Herbert,  A. I. Krylov,  P. M. W. Gill,  M. Head-Gordon

 Contributors to earlier versions of Q-Chem not listed above: 
 R. D. Adamson,  J. Baker,  E. F. C. Byrd,  A. K. Chakraborty,  C.-L. Cheng,  
 H. Dachsel,  R. J. Doerksen,  G. Hawkins,  A. Heyden,  S. Hirata,  
 G. Kedziora,  F. J. Keil,  C. Kelley,  P. P. Korambath,  W. Kurlancheek,  
 A. M. Lee,  M. S. Lee,  D. Liotard,  I. Lotan,  P. E. Maslen,  N. Nair,  
 D. Neuhauser,  R. Olson,  B. Peters,  J. Ritchie,  N. E. Schultz,  
 N. Shenvi,  A. C. Simmonett,  K. S. Thanthiriwatte,  Q. Wu,  W. Zhang

 Please cite Q-Chem as follows:
 Y. Shao et al., Mol. Phys. 113, 184-215 (2015)
 DOI: 10.1080/00268976.2014.952696

 Q-Chem 4.4.2 for Intel X86 EM64T Linux

 Parts of Q-Chem use Armadillo 5.200.1 (Boston Tea Smuggler).
 http://arma.sourceforge.net/

 Q-Chem begins on Sun Sep  3 14:23:53 2017  


Host: 0

     Scratch files written to /scratch/taweetham/qchem25086//
The previous job contains 0 fragments, simply inherited here

Checking the input file for inconsistencies... 	...done.

--------------------------------------------------------------
User input:
--------------------------------------------------------------

$molecule
read
$end

$rem
   BASIS  =  6-311++G**
   METHOD  =  B3LYP
   SCF_GUESS = read
   SOLVENT_METHOD = SMD
$end


--------------------------------------------------------------
 ----------------------------------------------------------------
             Standard Nuclear Orientation (Angstroms)
    I     Atom           X                Y                Z
 ----------------------------------------------------------------
    1      I       0.0345866449    -0.1487023709     0.1728151147
    2      O      -1.7228203663    -0.7377529804     0.0114272611
    3      O       1.0071299820    -0.9539069690    -1.1938047569
    4      O       0.0241446395     1.6807028202    -0.1830546189
 ----------------------------------------------------------------
 Nuclear Repulsion Energy =   395.5564688371 hartrees
 There are       39 alpha and       39 beta electrons
 Requested basis set is 6-311++G(d,p)
 There are 42 shells and 128 basis functions

 Total QAlloc Memory Limit   2000 MB
 Mega-Array Size        61 MB
 MEM_STATIC part        62 MB

                       Distance Matrix (Angstroms)
             I (  1)   O (  2)   O (  3)
   O (  2)  1.860512
   O (  3)  1.860603  2.991979
   O (  4)  1.863726  2.989756  2.988151

 A cutoff of  1.0D-08 yielded    783 shell pairs
 There are      7568 function pairs (      8572 Cartesian)

 -------------------------------------------------------
 OpenMP Integral Computing Module                       
 Release: version 1.0, May 2013, Q-Chem Inc. Pittsburgh 
 -------------------------------------------------------
 Integral Job Info:
 Integral job number is                      11
 Integral operator is                         1
 short-range coefficients                     0
 long-range coefficients              100000000
 Omega coefficients                           0
 if combine SR and LR in K                    0
 Integral screening is                        0
 Integral computing path is                   2
 max size of driver memory is            800000
 size of driver memory is                593474
 size of scratch memory is             11760008
 max col of scratch BK array               1296
 max len of scratch array in speh3          155
 max len of scratch index in speh4           18
 max int batch size is                      520
 min int batch size is                       52
 fixed nKL is                                52
 max L of basis functions is                  2
 order of int derivative is                   0
 number of shells is                         42
 number of basis is                         136
 number of cartesian basis is               136
 number of contracted shell pairs           783
 number of primitive shell pairs           1755
 maxK2 (contraction) of shell pair           36
 max number of K2 of shell pair               1
 max number of CS2 of shell pair             75
 max number of PS2 of shell pair            126
 mem total for path MDJ                   21336
 -------------------------------------------------------
 Smallest overlap matrix eigenvalue = 2.29E-03

 Scale SEOQF with 1.000000e-01/1.000000e-01/1.000000e-01

 Standard Electronic Orientation quadrupole field applied
 Nucleus-field energy     =     0.0000000022 hartrees
 Guess MOs from SCF MO coefficient file
 Reading MOs from coefficient file
 Reading MOs from coefficient file
 A restricted hybrid HF-DFT SCF calculation will be
 performed using Pulay DIIS extrapolation
 Exchange:     0.2000 Hartree-Fock + 0.0800 Slater + 0.7200 B88
 Correlation:  0.1900 VWN1RPA + 0.8100 LYP
 Using SG-1 standard quadrature grid
 SCF converges when DIIS error is below 1.0E-05
 Inaccurate integrated density:
   Number of electrons =    78
   Numerical integral  =    77.242155915509
   Relative error      =    -0.9715949801 %
 ---------------------------------------
  Cycle       Energy         DIIS Error
 ---------------------------------------
    1   -7145.4752045009      6.44E-02
    2   -7144.8896558095      1.16E-02
    3   -7140.4990288726      4.08E-02
    4   -7145.0798537038      6.08E-03
    5   -7145.0679433020      6.93E-03
    6   -7145.1357897236      2.42E-03
    7   -7145.1422994820      1.23E-03
    8   -7145.1446287667      3.91E-04
    9   -7145.1448387047      6.55E-05
   10   -7145.1448471712      2.38E-05
   11   -7145.1448483436      6.19E-06 Convergence criterion met
 ---------------------------------------
 SCF time:  CPU 15.29 s  wall 15.33 s

 Citation of the SMD model:
 Marenich, A.V.; Cramer, C.J.; Truhlar, D.G.
 J. Phys. Chem. B 2009, 113, 6378-6396.
 iSolventCode=           1
 Solvent: water                                                           

 vradii
            1           2           3           4
    1   2.3364000   1.5200000   1.5200000   1.5200000
Changing PCM_TESSEL_METHOD to VTN
Changing PCM_VDW_RADII to SMD_RADIUS
 Discretize the solute cavity surface with Lebedev spheres
	Using 302 Lebedev grid points for each H atom
	Using 302 Lebedev grid points for other atoms
	Atomic van der Waals radii will be scaled by 1.20
 Removing interior tesserae...
 Keep 670 surface tesserae and discard 538 interior tesserae
 Molecular Surface Area = 89.572 Angst**2
Using SCRF singleton
 A restricted hybrid HF-DFT SCF calculation will be
 performed using Pulay DIIS extrapolation
 Polarizable Continuum solvation model will be applied
 Exchange:     0.2000 Hartree-Fock + 0.0800 Slater + 0.7200 B88
 Correlation:  0.1900 VWN1RPA + 0.8100 LYP
 Using SG-1 standard quadrature grid
 SCF converges when DIIS error is below 1.0E-05

 Citation of the SMD model:
 Marenich, A.V.; Cramer, C.J.; Truhlar, D.G.
 J. Phys. Chem. B 2009, 113, 6378-6396.
 iSolventCode=           1
 Solvent: water                                                           

 vradii
            1           2           3           4
    1   3.5513280   1.5200000   1.5200000   1.5200000
 ---------------------------------------
  Cycle       Energy         DIIS Error
 ---------------------------------------
    1   -7145.1448481482      2.24E-06
 Time req'd to invert C: 0.37 s (CPU) 0.37 s (wall)
    2   -7145.2518338618      9.70E-04
    3   -7145.2518294680      9.70E-04
    4   -7145.2518331538      9.70E-04
    5   -7145.2518263752      9.71E-04
    6   -7145.2518444518      9.69E-04
    7   -7145.2518032870      9.73E-04
    8   -7145.2518490153      9.69E-04
    9   -7145.2518376218      9.70E-04
   10   -7145.2518315934      9.70E-04
   11   -7145.2518290950      9.71E-04
   12   -7145.2518219057      9.71E-04
   13   -7145.2533849934      1.55E-03
   14   -7145.2572213144      2.14E-04
   15   -7145.2572893187      5.68E-05
   16   -7145.2572948722      3.91E-05
   17   -7145.2572961279      3.26E-05
   18   -7145.2572970605      2.77E-06 Convergence criterion met
 ---------------------------------------
 SCF time:  CPU 23.41 s  wall 23.48 s
(0)  E-EN(g) gas-phase elect-nuc energy                -7145.144848148 a.u.
(3)  G-ENP(liq) elect-nuc-pol free energy of system    -7145.257297060 a.u.
(4)  G-CDS(liq) cavity-dispersion-solvent structure 
     free energy                                                0.0000 kcal/mol
(6)  G-S(liq) free energy of system                    -7145.257297060 a.u.
(9)  DeltaG-S(liq) free energy of  solvation
     (9) = (6) - (0)                                          -70.5628 kcal/mol
 SCF   energy in the final basis set = -7145.2572970605
 Total energy in the final basis set = -7145.2572970605

 --------------------------------------------------------------

                    Orbital Energies (a.u.)
 --------------------------------------------------------------

 Alpha MOs
 -- Occupied --
*******-176.437-165.841-165.841-165.840 -35.935 -31.425 -31.425
-31.421 -23.077 -23.077 -23.074 -23.074 -23.073 -19.118 -19.118
-19.118  -6.486  -4.890  -4.890  -4.882  -2.160  -2.160  -2.152
 -2.152  -2.150  -1.004  -0.933  -0.932  -0.631  -0.439  -0.439
 -0.427  -0.328  -0.328  -0.306  -0.306  -0.291  -0.275
 -- Virtual --
 -0.043  -0.042  -0.037   0.081   0.123   0.123   0.138   0.161
  0.161   0.162   0.179   0.179   0.230   0.235   0.274   0.274
  0.297   0.297   0.427   0.432   0.432   0.599   0.716   0.717
  1.006   1.007   1.025   1.037   1.037   1.039   1.057   1.058
  1.058   1.262   1.379   1.379   1.446   1.447   1.465   2.787
  2.817   2.817   2.828   2.828   2.829   2.830   2.837   2.837
  2.884   2.896   2.904   2.904   3.172   3.173   3.963   4.004
  4.005   4.182   4.182   4.502   4.925   4.926   4.947   4.954
  4.955   4.991   5.001   5.003   5.010   5.943   6.069   6.071
 27.881  28.241  28.304  28.306  28.455  28.457  28.457  28.580
 28.580  49.807  49.814  49.814 127.776 127.831 127.832 151.654
*******
 --------------------------------------------------------------

          Ground-State Mulliken Net Atomic Charges

     Atom                 Charge (a.u.)
  ----------------------------------------
      1 I                     1.493533
      2 O                    -0.830282
      3 O                    -0.830476
      4 O                    -0.832775
  ----------------------------------------
  Sum of atomic charges =    -1.000000

 -----------------------------------------------------------------
                    Cartesian Multipole Moments
 -----------------------------------------------------------------
    Charge (ESU x 10^10)
                -4.8032
    Dipole Moment (Debye)
         X       2.5159      Y      -0.7826      Z       5.5333
       Tot       6.1286
    Quadrupole Moments (Debye-Ang)
        XX     -59.1324     XY      -1.2274     YY     -60.0756
        XZ       4.2582     YZ      -2.9574     ZZ     -50.2929
    Octopole Moments (Debye-Ang^2)
       XXX      27.4216    XXY      15.1168    XYY       3.9457
       YYY      -2.4088    XXZ       9.9209    XYZ      -4.0837
       YYZ      11.6044    XZZ      -1.6839    YZZ       8.6263
       ZZZ      22.3544
    Hexadecapole Moments (Debye-Ang^3)
      XXXX    -246.9509   XXXY     -15.6330   XXYY     -83.2077
      XYYY      -6.7042   YYYY    -258.4531   XXXZ      28.9932
      XXYZ      -8.4178   XYYZ      11.7870   YYYZ     -16.5598
      XXZZ     -59.8281   XYZZ       1.7551   YYZZ     -62.5825
      XZZZ      29.9517   YZZZ     -20.0340   ZZZZ    -122.3488
 -----------------------------------------------------------------
Archival summary:
1\1\pikachu\SP\ProcedureUnspecified\BasisUnspecified\13(1-,1)\taweetha\SunSep314:24:322017SunSep314:24:322017\0\\#,ProcedureUnspecified,BasisUnspecified,\\-1,1\I\O,1,1.86051\O,1,1.8606,2,107.038\O,1,1.86373,2,106.793,3,113.988,0\\\@

 Total job time:  38.93s(wall), 38.80s(cpu) 
 Sun Sep  3 14:24:32 2017

        *************************************************************
        *                                                           *
        *  Thank you very much for using Q-Chem.  Have a nice day.  *
        *                                                           *
        *************************************************************
