# Supplementary material for: Correction to ‘A DFT investigation of the blue bottle experiment: E○half-cell analysis of autoxidation catalysed by redox indicators’
Source: R Soc Open Sci. 2017 Nov 8;4(11):171563. doi: 10.1098/rsos.171563 (PMC5717704; doi:10.1098/rsos.171563)
Supplement: All Q-Chem output files and optimised geometries [file rsos171563supp2.zip › B3LYP_6-311++Gdp_reducing_agents/S2O8-2.out]

pikachu 127.0.1
Q-Chem Developer Version! Running on 127.0.1.*
                  Welcome to Q-Chem
     A Quantum Leap Into The Future Of Chemistry


 Q-Chem 4.4, Q-Chem, Inc., Pleasanton, CA (2016)

 Y. Shao,  Z. Gan,  E. Epifanovsky,  A. T. B. Gilbert,  M. Wormit,  
 J. Kussmann,  A. W. Lange,  A. Behn,  J. Deng,  X. Feng,  D. Ghosh,  
 M. Goldey,  P. R. Horn,  L. D. Jacobson,  I. Kaliman,  F. Rob,  
 R. Z. Khaliullin,  T. Kus,  A. Landau,  J. Liu,  E. I. Proynov,  Y. M. Rhee,  
 R. M. Richard,  M. A. Rohrdanz,  R. P. Steele,  E. J. Sundstrom,  
 H. L. Woodcock III,  P. M. Zimmerman,  D. Zuev,  B. Albrecht,  E. Alguire,  
 B. Austin,  S. A. Baeppler,  G. J. O. Beran,  Y. A. Bernard,  
 E. J. Berquist,  K. Brandhorst,  K. B. Bravaya,  S. T. Brown,  D. Casanova,  
 C.-M. Chang,  Y. Chen,  S. H. Chien,  K. D. Closser,  M. P. Coons,  
 D. L. Crittenden,  S. Dasgupta,  M. Diedenhofen,  R. A. DiStasio Jr.,  
 H. Do,  A. D. Dutoi,  R. G. Edgar,  P.-T. Fang,  S. Fatehi,  Q. Feng,  
 L. Fusti-Molnar,  A. Ghysels,  A. Golubeva-Zadorozhnaya,  J. Gomes,  
 A. Gunina,  M. W. D. Hanson-Heine,  P. H. P. Harbach,  A. W. Hauser,  
 J. E. Herr,  E. G. Hohenstein,  Z. C. Holden,  K. Hui,  T.-C. Jagau,  H. Ji,  
 B. Kaduk,  K. Khistyaev,  Jaehoon Kim,  Jihan Kim,  R. A. King,  
 P. Klunzinger,  K. Koh,  D. Kosenkov,  T. Kowalczyk,  C. M. Krauter,  
 A. Kunitsa,  K. U. Lao,  A. Laurent,  K. V. Lawler,  J. Lee,  D. Lefrancois,  
 S. Lehtola,  S. V. Levchenko,  C. Y. Lin,  Y.-S. Lin,  F. Liu,  E. Livshits,  
 R. C. Lochan,  A. Luenser,  P. Manohar,  S. F. Manzer,  S.-P. Mao,  Y. Mao,  
 N. Mardirossian,  A. V. Marenich,  L. A. Martinez-Martinez,  S. A. Maurer,  
 N. J. Mayhall,  J.-M. Mewes,  A. F. Morrison,  K. Nanda,  T. S. Nguyen-Beck,  
 C. M. Oana,  R. Olivares-Amaya,  D. P. O'Neill,  J. A. Parkhill,  
 T. M. Perrine,  R. Peverati,  P. A. Pieniazek,  F. Plasser,  A. Prociuk,  
 D. R. Rehn,  E. Rosta,  N. J. Russ,  N. Sergueev,  S. M. Sharada,  
 S. Sharma,  D. W. Small,  A. Sodt,  T. Stauch,  T. Stein,  D. Stuck,  
 Y.-C. Su,  A. J. W. Thom,  T. Tsuchimochi,  L. Vogt,  O. Vydrov,  T. Wang,  
 M. A. Watson,  J. Wenzel,  A. White,  C. F. Williams,  V. Vanovschi,  
 K. Yao,  S. Yeganeh,  S. R. Yost,  Z.-Q. You,  I. Y. Zhang,  X. Zhang,  
 Y. Zhao,  B. R. Brooks,  G. K. L. Chan,  D. M. Chipman,  C. J. Cramer,  
 W. A. Goddard III,  M. S. Gordon,  W. J. Hehre,  A. Klamt,  
 H. F. Schaefer III,  M. W. Schmidt,  C. D. Sherrill,  D. G. Truhlar,  
 A. Warshel,  X. Xu,  A. Aspuru-Guzik,  R. Baer,  A. T. Bell,  N. A. Besley,  
 J.-D. Chai,  A. Dreuw,  B. D. Dunietz,  T. R. Furlani,  S. R. Gwaltney,  
 C.-P. Hsu,  Y. Jung,  J. Kong,  D. S. Lambrecht,  W. Liang,  C. Ochsenfeld,  
 V. A. Rassolov,  L. V. Slipchenko,  J. E. Subotnik,  T. Van Voorhis,  
 J. M. Herbert,  A. I. Krylov,  P. M. W. Gill,  M. Head-Gordon

 Contributors to earlier versions of Q-Chem not listed above: 
 R. D. Adamson,  J. Baker,  E. F. C. Byrd,  A. K. Chakraborty,  C.-L. Cheng,  
 H. Dachsel,  R. J. Doerksen,  G. Hawkins,  A. Heyden,  S. Hirata,  
 G. Kedziora,  F. J. Keil,  C. Kelley,  P. P. Korambath,  W. Kurlancheek,  
 A. M. Lee,  M. S. Lee,  D. Liotard,  I. Lotan,  P. E. Maslen,  N. Nair,  
 D. Neuhauser,  R. Olson,  B. Peters,  J. Ritchie,  N. E. Schultz,  
 N. Shenvi,  A. C. Simmonett,  K. S. Thanthiriwatte,  Q. Wu,  W. Zhang

 Please cite Q-Chem as follows:
 Y. Shao et al., Mol. Phys. 113, 184-215 (2015)
 DOI: 10.1080/00268976.2014.952696

 Q-Chem 4.4.2 for Intel X86 EM64T Linux

 Parts of Q-Chem use Armadillo 5.200.1 (Boston Tea Smuggler).
 http://arma.sourceforge.net/

 Q-Chem begins on Sun Sep  3 13:26:08 2017  


Host: 0

     Scratch files written to /scratch/taweetham/qchem24859//

Checking the input file for inconsistencies... 	...done.

--------------------------------------------------------------
User input:
--------------------------------------------------------------
$molecule
-2 1
  S   -3.1035927    0.6835586   -0.8989975
  O   -1.7902099    0.1872688    0.0911587
  O   -0.8394817   -0.1505756   -0.7574600
  S    0.4937890   -0.6059193    0.2281236
  O    0.0801810   -1.7516566    1.1645559
  O    0.8739999    0.5565786    1.1580689
  O    1.8877317   -1.0877145   -0.6496183
  O   -3.6181818   -0.4424539    0.0110265
  O   -4.5783298    1.2197458   -0.2037870
  O   -2.7699758    1.8559665    0.0364120
$end

$rem
   BASIS  =  6-311++G**
   JOB_TYPE  =  Optimization
   METHOD  =  B3LYP
$end

--------------------------------------------------------------
 ----------------------------------------------------------------
             Standard Nuclear Orientation (Angstroms)
    I     Atom           X                Y                Z
 ----------------------------------------------------------------
    1      S      -1.9819594427     0.0022690693     0.5975846539
    2      O      -0.4580349210     0.0179294564    -0.1955710998
    3      O       0.4279698887     0.0293355659     0.7806676132
    4      S       1.9562056419    -0.0001807275    -0.0067001207
    5      O       2.0773903978     1.2056964500    -0.9510864180
    6      O       2.0486494910    -1.2348205902    -0.9165784098
    7      O       3.2999059209    -0.0009626798     1.0610557771
    8      O      -1.9651341834     1.2236693651    -0.3344818676
    9      O      -3.4436689365    -0.0188256905    -0.3016507067
   10      O      -1.9355700559    -1.2261985606    -0.3241239550
 ----------------------------------------------------------------
 Molecular Point Group                 C1    NOp =  1
 Largest Abelian Subgroup              C1    NOp =  1
 Nuclear Repulsion Energy =   833.7935126974 hartrees
 There are       49 alpha and       49 beta electrons
 Requested basis set is 6-311++G(d,p)
 There are 74 shells and 236 basis functions

 Total QAlloc Memory Limit   2000 MB
 Mega-Array Size        61 MB
 MEM_STATIC part        62 MB
 A cutoff of  1.0D-11 yielded   2205 shell pairs
 There are     23629 function pairs (     25546 Cartesian)

 -------------------------------------------------------
 OpenMP Integral Computing Module                       
 Release: version 1.0, May 2013, Q-Chem Inc. Pittsburgh 
 -------------------------------------------------------
 Integral Job Info:
 Integral job number is                      11
 Integral operator is                         1
 short-range coefficients                     0
 long-range coefficients              100000000
 Omega coefficients                           0
 if combine SR and LR in K                    0
 Integral screening is                        0
 Integral computing path is                   2
 max size of driver memory is            800000
 size of driver memory is                593474
 size of scratch memory is              4103008
 max col of scratch BK array               1296
 max len of scratch array in speh3          155
 max len of scratch index in speh4           18
 max int batch size is                      520
 min int batch size is                       52
 fixed nKL is                                52
 max L of basis functions is                  2
 order of int derivative is                   0
 number of shells is                         74
 number of basis is                         246
 number of cartesian basis is               246
 number of contracted shell pairs          2205
 number of primitive shell pairs           5912
 maxK2 (contraction) of shell pair           36
 max number of K2 of shell pair               1
 max number of CS2 of shell pair            343
 max number of PS2 of shell pair           1272
 mem total for path MDJ                   58232
 -------------------------------------------------------
 Smallest overlap matrix eigenvalue = 1.99E-04

 Scale SEOQF with 1.000000e-01/1.000000e-01/1.000000e-01

 Standard Electronic Orientation quadrupole field applied
 Nucleus-field energy     =     0.0000000152 hartrees
 Guess from superposition of atomic densities
 Warning:  Energy on first SCF cycle will be non-variational
 A restricted hybrid HF-DFT SCF calculation will be
 performed using Pulay DIIS extrapolation
 Exchange:     0.2000 Hartree-Fock + 0.0800 Slater + 0.7200 B88
 Correlation:  0.1900 VWN1RPA + 0.8100 LYP
 Using SG-1 standard quadrature grid
 SCF converges when DIIS error is below 1.0E-08
 Inaccurate integrated density:
   Number of electrons =    98
   Numerical integral  =    87.435860548078
   Relative error      =   -10.7797341346 %
 ---------------------------------------
  Cycle       Energy         DIIS Error
 ---------------------------------------
    1   -1365.5412494200      6.22E-01
    2   -1351.0315653136      9.24E-02
    3   -1285.5984265547      8.47E-02
    4   -1292.5698549253      1.17E-01
    5   -1382.9486788381      3.95E-02
    6   -1313.4960225939      7.89E-02
    7   -1376.9897625936      4.47E-02
    8   -1361.2975115907      4.69E-02
    9   -1396.4561828880      1.50E-02
   10   -1394.3192884833      2.23E-02
   11   -1397.1360654564      1.10E-02
   12   -1397.5459814741      7.69E-03
   13   -1397.8225073272      3.49E-03
   14   -1397.8794489737      1.53E-03
   15   -1397.8840502794      1.08E-03
   16   -1397.8901103407      3.53E-04
   17   -1397.8907394897      2.12E-04
   18   -1397.8909674505      7.98E-05
   19   -1397.8909896079      5.06E-05
   20   -1397.8909923472      4.48E-05
   21   -1397.8910029753      1.20E-05
   22   -1397.8910036452      4.08E-06
   23   -1397.8910037338      1.14E-06
   24   -1397.8910037409      2.27E-07
   25   -1397.8910037403      9.26E-08
   26   -1397.8910037419      7.69E-08
   27   -1397.8910037402      2.30E-08
   28   -1397.8910037406      2.18E-09 Convergence criterion met
 ---------------------------------------
 SCF time:  CPU 254.35 s  wall 254.49 s
 SCF   energy in the final basis set = -1397.8910037406
 Total energy in the final basis set = -1397.8910037406

 --------------------------------------------------------------

                    Orbital Energies (a.u.)
 --------------------------------------------------------------

 Alpha MOs
 -- Occupied --
-88.804 -88.752 -18.960 -18.937 -18.847 -18.840 -18.839 -18.835
-18.831 -18.831  -7.860  -7.819  -5.824  -5.822  -5.822  -5.783
 -5.781  -5.776  -0.970  -0.850  -0.794  -0.707  -0.681  -0.652
 -0.638  -0.572  -0.384  -0.372  -0.287  -0.255  -0.233  -0.189
 -0.175  -0.172  -0.166  -0.140  -0.101  -0.076  -0.046  -0.038
 -0.036  -0.036  -0.031  -0.007  -0.005   0.008   0.021   0.030
  0.068
 -- Virtual --
  0.154   0.213   0.228   0.254   0.255   0.275   0.277   0.292
  0.292   0.304   0.319   0.334   0.336   0.349   0.358   0.398
  0.399   0.408   0.422   0.423   0.426   0.435   0.447   0.459
  0.471   0.487   0.488   0.496   0.497   0.511   0.512   0.514
  0.522   0.534   0.538   0.542   0.549   0.558   0.564   0.573
  0.579   0.585   0.616   0.622   0.628   0.635   0.648   0.650
  0.690   0.720   0.723   0.732   0.771   0.786   0.822   0.942
  0.957   0.959   0.994   1.064   1.102   1.116   1.179   1.191
  1.219   1.231   1.241   1.335   1.345   1.347   1.354   1.360
  1.364   1.371   1.373   1.378   1.399   1.400   1.402   1.418
  1.422   1.445   1.447   1.479   1.488   1.492   1.496   1.513
  1.520   1.524   1.587   1.762   1.855   1.877   1.878   1.886
  1.988   1.990   2.023   2.029   2.053   2.060   2.129   2.185
  2.223   2.699   2.790   2.917   2.968   3.054   3.072   3.081
  3.089   3.110   3.115   3.122   3.127   3.131   3.136   3.137
  3.142   3.149   3.152   3.161   3.186   3.215   3.223   3.265
  3.273   3.307   3.320   3.364   3.377   3.394   3.432   3.477
  3.556   3.571   3.606   3.642   3.721   3.738   3.810   3.815
  4.170   5.121   5.165   5.196   5.241   5.256   5.258   5.268
  5.275   5.277   5.293   5.300   5.312   5.316   5.318   5.339
  5.354   5.409   5.444   5.448   5.477   5.496   5.526   5.627
  6.271   8.281   8.329  17.563  17.564  17.568  17.620  17.656
 17.728  50.079  50.097  50.130  50.142  50.153  50.179  50.203
 50.248 189.371 189.436
 --------------------------------------------------------------

          Ground-State Mulliken Net Atomic Charges

     Atom                 Charge (a.u.)
  ----------------------------------------
      1 S                     0.527456
      2 O                     0.056817
      3 O                    -0.195958
      4 S                     0.487036
      5 O                    -0.447739
      6 O                    -0.447534
      7 O                    -0.523417
      8 O                    -0.464725
      9 O                    -0.527817
     10 O                    -0.464119
  ----------------------------------------
  Sum of atomic charges =    -2.000000

 -----------------------------------------------------------------
                    Cartesian Multipole Moments
 -----------------------------------------------------------------
    Charge (ESU x 10^10)
                -9.6064
    Dipole Moment (Debye)
         X      -1.5586      Y       0.0712      Z       3.3595
       Tot       3.7041
    Quadrupole Moments (Debye-Ang)
        XX    -153.1434     XY      -0.0571     YY     -90.5856
        XZ      -7.6823     YZ       0.0630     ZZ     -83.4177
    Octopole Moments (Debye-Ang^2)
       XXX      10.9704    XXY       0.1405    XYY      -2.2027
       YYY       0.3916    XXZ      -3.4882    XYZ       0.1252
       YYZ       8.9745    XZZ     -20.8428    YZZ      -0.2020
       ZZZ      -5.4649
    Hexadecapole Moments (Debye-Ang^3)
      XXXX   -3053.0784   XXXY      -2.5449   XXYY    -487.5853
      XYYY       0.6524   YYYY    -345.2101   XXXZ    -110.0410
      XXYZ       0.7772   XYYZ       9.0521   YYYZ       0.1344
      XXZZ    -468.4230   XYZZ      -0.4091   YYZZ    -100.2791
      XZZZ      -5.5413   YZZZ       0.2268   ZZZZ    -268.0203
 -----------------------------------------------------------------
 Calculating analytic gradient of the SCF energy
 Gradient of SCF Energy
            1           2           3           4           5           6
    1   0.0871537  -0.0503444  -0.1019782  -0.1388805   0.0177250   0.0171394
    2   0.0017027  -0.0010876  -0.0009323   0.0027390   0.0189181  -0.0209347
    3   0.0880629   0.0266105  -0.0629154   0.0571166  -0.0449390  -0.0445276
            7           8           9          10
    1   0.0892205   0.0080228   0.0664868   0.0054551
    2  -0.0006082  -0.1062056   0.0005515   0.1058570
    3   0.0358615   0.0000590  -0.0541895  -0.0011389
 Max gradient component =       1.389E-01
 RMS gradient           =       5.777E-02
 Gradient time:  CPU 41.56 s  wall 41.56 s
 Geometry Optimization Parameters
   NAtoms,    NIC,     NZ,  NCons,   NDum,   NFix, NCnnct, MaxDiis
       10      50       0       0       0       0       0       0


** GEOMETRY OPTIMIZATION IN DELOCALIZED INTERNAL COORDINATES **
   Searching for a Minimum

   Optimization Cycle:   1

                       Coordinates (Angstroms)
     ATOM                X               Y               Z
      1  S        -1.9819594427    0.0022690693    0.5975846539
      2  O        -0.4580349210    0.0179294564   -0.1955710998
      3  O         0.4279698887    0.0293355659    0.7806676132
      4  S         1.9562056419   -0.0001807275   -0.0067001207
      5  O         2.0773903978    1.2056964500   -0.9510864180
      6  O         2.0486494910   -1.2348205902   -0.9165784098
      7  O         3.2999059209   -0.0009626798    1.0610557771
      8  O        -1.9651341834    1.2236693651   -0.3344818676
      9  O        -3.4436689365   -0.0188256905   -0.3016507067
     10  O        -1.9355700559   -1.2261985606   -0.3241239550
   Point Group: c1    Number of degrees of freedom:    24


   Energy is  -1397.891003741


 Attempting to Generate Delocalized Internal Coordinates

 24 Hessian modes will be used to form the next step
  Hessian Eigenvalues:
     0.003001    0.003180    0.019901    0.130923    0.143028    0.154822
     0.159508    0.250000    0.250000    0.250000    0.250000    0.250000
     0.250000    0.250000    0.250000    0.336535    0.338029    0.339986
     0.339995    0.623318    0.657545    0.657561    0.657624    0.657685

 Minimum Search - Taking Simple RFO Step
 Searching for Lamda that Minimizes Along All modes
 Value Taken    Lamda =  -0.26170787
 Calculated Step too Large.  Step scaled by  0.436839
 Step Taken.  Stepsize is  0.300000

                             Maximum     Tolerance    Cnvgd?
         Gradient           0.214174      0.000300      NO
         Displacement       0.169936      0.001200      NO
         Energy change     *********      0.000001      NO


 New Cartesian Coordinates Obtained by Inverse Iteration

 Displacement from previous Coordinates is:  0.691171
 ----------------------------------------------------------------
             Standard Nuclear Orientation (Angstroms)
    I     Atom           X                Y                Z
 ----------------------------------------------------------------
    1      S      -2.0166374127     0.0018488647     0.5286067037
    2      O      -0.4277090650     0.0172376948    -0.2496756719
    3      O       0.5050305222     0.0276371464     0.7267499879
    4      S       2.0565785075    -0.0007757196    -0.0268351348
    5      O       2.1834247203     1.2214377974    -0.9307325221
    6      O       2.1555176133    -1.2491390469    -0.8977640701
    7      O       3.2892376368     0.0005564342     1.1159201666
    8      O      -2.0732218093     1.2838198137    -0.3544802483
    9      O      -3.6016716042    -0.0176989379    -0.1571737322
   10      O      -2.0447953081    -1.2870123886    -0.3455000120
 ----------------------------------------------------------------
 Molecular Point Group                 C1    NOp =  1
 Largest Abelian Subgroup              C1    NOp =  1
 Nuclear Repulsion Energy =   816.7346417192 hartrees
 There are       49 alpha and       49 beta electrons
 Applying Cartesian multipole field
    Component          Value
    ---------          -----
     (2,0,0)        1.00000E-11
     (0,2,0)        2.00000E-11
     (0,0,2)       -3.00000E-11
 Nucleus-field energy     =     0.0000000167 hartrees
 Requested basis set is 6-311++G(d,p)
 There are 74 shells and 236 basis functions
 A cutoff of  1.0D-11 yielded   2170 shell pairs
 There are     23221 function pairs (     25086 Cartesian)
 Smallest overlap matrix eigenvalue = 2.33E-04
 Guess MOs from SCF MO coefficient file
 Reading MOs from coefficient file
 Reading MOs from coefficient file
 A restricted hybrid HF-DFT SCF calculation will be
 performed using Pulay DIIS extrapolation
 Exchange:     0.2000 Hartree-Fock + 0.0800 Slater + 0.7200 B88
 Correlation:  0.1900 VWN1RPA + 0.8100 LYP
 Using SG-1 standard quadrature grid
 SCF converges when DIIS error is below 1.0E-08
 Geometry optimization detected.  Setting ReadMinima to 0
 Setting SaveMinima to 0
 ---------------------------------------
  Cycle       Energy         DIIS Error
 ---------------------------------------
    1   -1397.9183505815      4.54E-03
    2   -1397.9781237631      8.04E-04
    3   -1397.9342304969      2.86E-03
    4   -1397.9788505230      7.60E-04
    5   -1397.9817977066      2.62E-04
    6   -1397.9821471485      8.42E-05
    7   -1397.9821719184      5.47E-05
    8   -1397.9821736911      5.00E-05
    9   -1397.9821873513      1.20E-05
   10   -1397.9821880437      4.28E-06
   11   -1397.9821881324      1.06E-06
   12   -1397.9821881403      5.14E-07
   13   -1397.9821881412      1.99E-07
   14   -1397.9821881395      1.01E-07
   15   -1397.9821881393      1.80E-08
   16   -1397.9821881393      6.54E-09 Convergence criterion met
 ---------------------------------------
 SCF time:  CPU 136.79 s  wall 136.86 s
 SCF   energy in the final basis set = -1397.9821881393
 Total energy in the final basis set = -1397.9821881393

 --------------------------------------------------------------

                    Orbital Energies (a.u.)
 --------------------------------------------------------------

 Alpha MOs
 -- Occupied --
-88.809 -88.752 -18.957 -18.935 -18.860 -18.851 -18.851 -18.839
-18.837 -18.837  -7.865  -7.817  -5.829  -5.827  -5.827  -5.781
 -5.779  -5.774  -0.936  -0.834  -0.801  -0.704  -0.693  -0.657
 -0.644  -0.586  -0.378  -0.365  -0.275  -0.253  -0.218  -0.187
 -0.179  -0.178  -0.167  -0.136  -0.098  -0.084  -0.054  -0.048
 -0.039  -0.036  -0.028  -0.018  -0.015  -0.004   0.014   0.018
  0.047
 -- Virtual --
  0.128   0.219   0.233   0.259   0.263   0.273   0.281   0.291
  0.291   0.307   0.328   0.331   0.333   0.350   0.358   0.393
  0.399   0.400   0.407   0.421   0.428   0.433   0.441   0.459
  0.464   0.483   0.485   0.493   0.498   0.508   0.512   0.515
  0.516   0.524   0.534   0.538   0.538   0.548   0.555   0.565
  0.576   0.592   0.603   0.611   0.620   0.628   0.646   0.649
  0.682   0.711   0.712   0.728   0.773   0.775   0.812   0.931
  0.943   0.953   0.992   1.057   1.089   1.112   1.188   1.198
  1.216   1.231   1.234   1.329   1.339   1.343   1.348   1.356
  1.362   1.366   1.371   1.374   1.391   1.393   1.403   1.409
  1.413   1.419   1.429   1.442   1.480   1.482   1.487   1.508
  1.521   1.528   1.563   1.755   1.846   1.872   1.879   1.882
  1.999   2.006   2.027   2.034   2.037   2.046   2.116   2.142
  2.194   2.720   2.825   2.860   2.986   3.069   3.079   3.083
  3.084   3.096   3.108   3.114   3.115   3.118   3.123   3.129
  3.133   3.143   3.150   3.159   3.179   3.200   3.206   3.230
  3.247   3.275   3.290   3.300   3.324   3.341   3.381   3.442
  3.511   3.535   3.587   3.632   3.670   3.745   3.761   3.816
  4.140   5.106   5.161   5.188   5.221   5.248   5.248   5.260
  5.262   5.265   5.287   5.288   5.300   5.310   5.312   5.330
  5.341   5.406   5.418   5.445   5.468   5.485   5.513   5.552
  6.160   8.273   8.311  17.557  17.567  17.577  17.609  17.651
 17.673  50.076  50.080  50.125  50.129  50.144  50.148  50.197
 50.218 189.367 189.412
 --------------------------------------------------------------

          Ground-State Mulliken Net Atomic Charges

     Atom                 Charge (a.u.)
  ----------------------------------------
      1 S                     0.563492
      2 O                    -0.016731
      3 O                    -0.202568
      4 S                     0.485064
      5 O                    -0.434924
      6 O                    -0.434101
      7 O                    -0.514230
      8 O                    -0.460209
      9 O                    -0.525977
     10 O                    -0.459815
  ----------------------------------------
  Sum of atomic charges =    -2.000000

 -----------------------------------------------------------------
                    Cartesian Multipole Moments
 -----------------------------------------------------------------
    Charge (ESU x 10^10)
                -9.6064
    Dipole Moment (Debye)
         X      -1.0600      Y       0.0564      Z       2.9294
       Tot       3.1158
    Quadrupole Moments (Debye-Ang)
        XX    -154.8808     XY      -0.0598     YY     -90.7266
        XZ      -6.9824     YZ       0.0579     ZZ     -83.8731
    Octopole Moments (Debye-Ang^2)
       XXX      19.4683    XXY       0.0607    XYY      -2.1754
       YYY       0.3961    XXZ      -5.0457    XYZ       0.0923
       YYZ      10.1509    XZZ     -21.1129    YZZ      -0.1911
       ZZZ      -3.5487
    Hexadecapole Moments (Debye-Ang^3)
      XXXX   -3223.0270   XXXY      -2.6143   XXYY    -518.0593
      XYYY       0.5923   YYYY    -355.9458   XXXZ     -94.3917
      XXYZ       0.8637   XYYZ       9.1240   YYYZ       0.1605
      XXZZ    -494.3304   XYZZ      -0.4385   YYZZ    -101.3630
      XZZZ      -5.7287   YZZZ       0.2901   ZZZZ    -260.7111
 -----------------------------------------------------------------
 Calculating analytic gradient of the SCF energy
 Gradient of SCF Energy
            1           2           3           4           5           6
    1   0.0743420  -0.0265482  -0.0626531  -0.1169810   0.0146066   0.0140577
    2   0.0012973  -0.0005702  -0.0004868   0.0019811   0.0211122  -0.0226190
    3   0.0750149   0.0178107  -0.0418100   0.0346490  -0.0363564  -0.0359111
            7           8           9          10
    1   0.0834915  -0.0004184   0.0215961  -0.0014932
    2  -0.0004085  -0.0515035   0.0000785   0.0511191
    3   0.0439996  -0.0056600  -0.0455525  -0.0061841
 Max gradient component =       1.170E-01
 RMS gradient           =       4.223E-02
 Gradient time:  CPU 40.20 s  wall 40.20 s
 Geometry Optimization Parameters
   NAtoms,    NIC,     NZ,  NCons,   NDum,   NFix, NCnnct, MaxDiis
       10      50       0       0       0       0       0       0

 Cartesian Hessian Update
 Hessian Updated using BFGS Update


** GEOMETRY OPTIMIZATION IN DELOCALIZED INTERNAL COORDINATES **
   Searching for a Minimum

   Optimization Cycle:   2

                       Coordinates (Angstroms)
     ATOM                X               Y               Z
      1  S        -2.0166374127    0.0018488647    0.5286067037
      2  O        -0.4277090650    0.0172376948   -0.2496756719
      3  O         0.5050305222    0.0276371464    0.7267499879
      4  S         2.0565785075   -0.0007757196   -0.0268351348
      5  O         2.1834247203    1.2214377974   -0.9307325221
      6  O         2.1555176133   -1.2491390469   -0.8977640701
      7  O         3.2892376368    0.0005564342    1.1159201666
      8  O        -2.0732218093    1.2838198137   -0.3544802483
      9  O        -3.6016716042   -0.0176989379   -0.1571737322
     10  O        -2.0447953081   -1.2870123886   -0.3455000120
   Point Group: c1    Number of degrees of freedom:    24


   Energy is  -1397.982188139

 Hessian Updated using BFGS Update

 18 Hessian modes will be used to form the next step
  Hessian Eigenvalues:
     0.003001    0.003180    0.019901    0.130923    0.143028    0.154135
     0.160712    0.227013    0.304440    0.317011    0.336563    0.339680
     0.471524    0.619860    0.645925    0.657553    0.657655    0.778855

 Minimum Search - Taking Simple RFO Step
 Searching for Lamda that Minimizes Along All modes
 Value Taken    Lamda =  -0.12275924
 Calculated Step too Large.  Step scaled by  0.561252
 Step Taken.  Stepsize is  0.300000

                             Maximum     Tolerance    Cnvgd?
         Gradient           0.129463      0.000300      NO
         Displacement       0.147210      0.001200      NO
         Energy change     -0.091184      0.000001      NO


 New Cartesian Coordinates Obtained by Inverse Iteration

 Displacement from previous Coordinates is:  0.576317
 ----------------------------------------------------------------
             Standard Nuclear Orientation (Angstroms)
    I     Atom           X                Y                Z
 ----------------------------------------------------------------
    1      S      -2.0290710248     0.0010176232     0.4744953522
    2      O      -0.4037875589     0.0166518418    -0.3158521981
    3      O       0.5635270326     0.0259457634     0.6655767535
    4      S       2.1307866734    -0.0017030006    -0.0601593807
    5      O       2.2536353773     1.2354153938    -0.9069783025
    6      O       2.2258719486    -1.2621388388    -0.8752386486
    7      O       3.1602793052     0.0024728852     1.1654702196
    8      O      -2.1111365599     1.3134633079    -0.3781697324
    9      O      -3.6799686390    -0.0167972062     0.0120519147
   10      O      -2.0843827538    -1.3164161115    -0.3720805110
 ----------------------------------------------------------------
 Molecular Point Group                 C1    NOp =  1
 Largest Abelian Subgroup              C1    NOp =  1
 Nuclear Repulsion Energy =   812.2830220071 hartrees
 There are       49 alpha and       49 beta electrons
 Applying Cartesian multipole field
    Component          Value
    ---------          -----
     (2,0,0)        1.00000E-11
     (0,2,0)        2.00000E-11
     (0,0,2)       -3.00000E-11
 Nucleus-field energy     =     0.0000000173 hartrees
 Requested basis set is 6-311++G(d,p)
 There are 74 shells and 236 basis functions
 A cutoff of  1.0D-11 yielded   2159 shell pairs
 There are     23093 function pairs (     24938 Cartesian)
 Smallest overlap matrix eigenvalue = 2.34E-04
 Guess MOs from SCF MO coefficient file
 Reading MOs from coefficient file
 Reading MOs from coefficient file
 A restricted hybrid HF-DFT SCF calculation will be
 performed using Pulay DIIS extrapolation
 Exchange:     0.2000 Hartree-Fock + 0.0800 Slater + 0.7200 B88
 Correlation:  0.1900 VWN1RPA + 0.8100 LYP
 Using SG-1 standard quadrature grid
 SCF converges when DIIS error is below 1.0E-08
 Geometry optimization detected.  Setting ReadMinima to 0
 Setting SaveMinima to 0
 ---------------------------------------
  Cycle       Energy         DIIS Error
 ---------------------------------------
    1   -1398.0448756904      4.17E-03
    2   -1398.0334455228      9.86E-04
    3   -1397.9458495825      3.92E-03
    4   -1398.0352605592      9.07E-04
    5   -1398.0397286840      2.28E-04
    6   -1398.0398852542      1.61E-04
    7   -1398.0400249107      5.25E-05
    8   -1398.0400171788      6.27E-05
    9   -1398.0400376322      2.12E-05
   10   -1398.0400398743      7.13E-06
   11   -1398.0400401323      1.98E-06
   12   -1398.0400401612      6.60E-07
   13   -1398.0400401629      3.17E-07
   14   -1398.0400401646      1.81E-07
   15   -1398.0400401645      6.51E-08
   16   -1398.0400401640      2.11E-08
   17   -1398.0400401650      4.85E-09 Convergence criterion met
 ---------------------------------------
 SCF time:  CPU 142.74 s  wall 142.79 s
 SCF   energy in the final basis set = -1398.0400401650
 Total energy in the final basis set = -1398.0400401650

 --------------------------------------------------------------

                    Orbital Energies (a.u.)
 --------------------------------------------------------------

 Alpha MOs
 -- Occupied --
-88.812 -88.746 -18.949 -18.933 -18.859 -18.854 -18.854 -18.841
-18.841 -18.840  -7.868  -7.811  -5.832  -5.830  -5.830  -5.775
 -5.773  -5.767  -0.913  -0.833  -0.805  -0.709  -0.700  -0.683
 -0.643  -0.590  -0.371  -0.353  -0.265  -0.250  -0.209  -0.187
 -0.180  -0.179  -0.167  -0.135  -0.091  -0.090  -0.066  -0.062
 -0.040  -0.035  -0.028  -0.027  -0.021  -0.003   0.006   0.015
  0.037
 -- Virtual --
  0.115   0.234   0.241   0.265   0.269   0.281   0.287   0.290
  0.292   0.315   0.330   0.331   0.338   0.358   0.371   0.388
  0.394   0.405   0.407   0.424   0.435   0.438   0.443   0.457
  0.459   0.481   0.484   0.492   0.501   0.508   0.514   0.515
  0.517   0.518   0.530   0.535   0.539   0.544   0.547   0.564
  0.581   0.593   0.598   0.609   0.613   0.628   0.653   0.656
  0.676   0.702   0.711   0.745   0.766   0.773   0.811   0.934
  0.939   0.953   0.995   1.043   1.086   1.148   1.202   1.209
  1.211   1.237   1.263   1.322   1.323   1.334   1.352   1.352
  1.354   1.362   1.377   1.377   1.388   1.389   1.402   1.411
  1.412   1.418   1.430   1.435   1.468   1.473   1.485   1.502
  1.535   1.536   1.566   1.765   1.836   1.864   1.884   1.891
  1.992   2.013   2.022   2.033   2.055   2.061   2.112   2.119
  2.188   2.745   2.821   2.859   2.999   3.053   3.086   3.087
  3.090   3.094   3.100   3.107   3.109   3.115   3.118   3.123
  3.127   3.132   3.145   3.157   3.183   3.193   3.196   3.228
  3.238   3.239   3.245   3.295   3.339   3.369   3.389   3.454
  3.478   3.518   3.587   3.641   3.646   3.738   3.778   3.830
  4.124   5.098   5.165   5.192   5.227   5.245   5.248   5.262
  5.263   5.266   5.282   5.284   5.291   5.303   5.311   5.332
  5.343   5.387   5.398   5.442   5.486   5.492   5.511   5.512
  6.074   8.276   8.339  17.552  17.576  17.609  17.611  17.625
 17.683  50.079  50.082  50.124  50.131  50.134  50.141  50.195
 50.202 189.381 189.421
 --------------------------------------------------------------

          Ground-State Mulliken Net Atomic Charges

     Atom                 Charge (a.u.)
  ----------------------------------------
      1 S                     0.568882
      2 O                    -0.035201
      3 O                    -0.229326
      4 S                     0.472536
      5 O                    -0.415793
      6 O                    -0.414724
      7 O                    -0.483403
      8 O                    -0.461914
      9 O                    -0.539855
     10 O                    -0.461202
  ----------------------------------------
  Sum of atomic charges =    -2.000000

 -----------------------------------------------------------------
                    Cartesian Multipole Moments
 -----------------------------------------------------------------
    Charge (ESU x 10^10)
                -9.6064
    Dipole Moment (Debye)
         X       0.1288      Y       0.0419      Z       2.4142
       Tot       2.4180
    Quadrupole Moments (Debye-Ang)
        XX    -153.8709     XY      -0.0754     YY     -90.6091
        XZ      -5.6553     YZ       0.0489     ZZ     -84.1392
    Octopole Moments (Debye-Ang^2)
       XXX      41.6570    XXY       0.0017    XYY      -1.5383
       YYY       0.4184    XXZ      -6.3371    XYZ       0.0659
       YYZ      11.4126    XZZ     -19.6143    YZZ      -0.1704
       ZZZ      -1.5414
    Hexadecapole Moments (Debye-Ang^3)
      XXXX   -3249.5533   XXXY      -2.8458   XXYY    -529.3710
      XYYY       0.5230   YYYY    -361.1104   XXXZ     -56.5292
      XXYZ       0.9270   XYYZ      11.7689   YYYZ       0.1246
      XXZZ    -503.2428   XYZZ      -0.4957   YYZZ    -102.1044
      XZZZ       3.3706   YZZZ       0.3217   ZZZZ    -255.7327
 -----------------------------------------------------------------
 Calculating analytic gradient of the SCF energy
 Gradient of SCF Energy
            1           2           3           4           5           6
    1   0.0728439  -0.0288836  -0.0352476  -0.0793933   0.0085184   0.0081100
    2   0.0009431  -0.0003580  -0.0001567   0.0008981   0.0176709  -0.0184663
    3   0.0531915   0.0106424  -0.0225282  -0.0007510  -0.0206099  -0.0202817
            7           8           9          10
    1   0.0598878  -0.0025740  -0.0000690  -0.0031925
    2  -0.0001238  -0.0265975  -0.0000958   0.0262860
    3   0.0466573  -0.0054049  -0.0353441  -0.0055713
 Max gradient component =       7.939E-02
 RMS gradient           =       3.014E-02
 Gradient time:  CPU 40.03 s  wall 40.04 s
 Geometry Optimization Parameters
   NAtoms,    NIC,     NZ,  NCons,   NDum,   NFix, NCnnct, MaxDiis
       10      50       0       0       0       0       0       0

 Cartesian Hessian Update
 Hessian Updated using BFGS Update


** GEOMETRY OPTIMIZATION IN DELOCALIZED INTERNAL COORDINATES **
   Searching for a Minimum

   Optimization Cycle:   3

                       Coordinates (Angstroms)
     ATOM                X               Y               Z
      1  S        -2.0290710248    0.0010176232    0.4744953522
      2  O        -0.4037875589    0.0166518418   -0.3158521981
      3  O         0.5635270326    0.0259457634    0.6655767535
      4  S         2.1307866734   -0.0017030006   -0.0601593807
      5  O         2.2536353773    1.2354153938   -0.9069783025
      6  O         2.2258719486   -1.2621388388   -0.8752386486
      7  O         3.1602793052    0.0024728852    1.1654702196
      8  O        -2.1111365599    1.3134633079   -0.3781697324
      9  O        -3.6799686390   -0.0167972062    0.0120519147
     10  O        -2.0843827538   -1.3164161115   -0.3720805110
   Point Group: c1    Number of degrees of freedom:    24


   Energy is  -1398.040040165

 Hessian Updated using BFGS Update

 19 Hessian modes will be used to form the next step
  Hessian Eigenvalues:
     0.003001    0.003180    0.019901    0.130923    0.143028    0.157999
     0.161810    0.185707    0.257034    0.275926    0.319975    0.336564
     0.343087    0.464118    0.621671    0.644310    0.657553    0.657655
     0.799820

 Minimum Search - Taking Simple RFO Step
 Searching for Lamda that Minimizes Along All modes
 Value Taken    Lamda =  -0.08095081
 Calculated Step too Large.  Step scaled by  0.568463
 Step Taken.  Stepsize is  0.300000

                             Maximum     Tolerance    Cnvgd?
         Gradient           0.083202      0.000300      NO
         Displacement       0.132985      0.001200      NO
         Energy change     -0.057852      0.000001      NO


 New Cartesian Coordinates Obtained by Inverse Iteration

 Displacement from previous Coordinates is:  0.497667
 ----------------------------------------------------------------
             Standard Nuclear Orientation (Angstroms)
    I     Atom           X                Y                Z
 ----------------------------------------------------------------
    1      S      -2.0609789072     0.0002799259     0.4226334879
    2      O      -0.3752577432     0.0157716829    -0.3607142805
    3      O       0.6121928094     0.0241684680     0.6287716694
    4      S       2.1955270911    -0.0022002732    -0.0682593108
    5      O       2.3176151137     1.2286240833    -0.8871228722
    6      O       2.2908856193    -1.2552737094    -0.8558162172
    7      O       3.0405979262     0.0044023463     1.1770647635
    8      O      -2.1462200972     1.3322603988    -0.4078636901
    9      O      -3.7284035354    -0.0160034058     0.1658891628
   10      O      -2.1202044759    -1.3341178586    -0.4054672461
 ----------------------------------------------------------------
 Molecular Point Group                 C1    NOp =  1
 Largest Abelian Subgroup              C1    NOp =  1
 Nuclear Repulsion Energy =   810.6195377235 hartrees
 There are       49 alpha and       49 beta electrons
 Applying Cartesian multipole field
    Component          Value
    ---------          -----
     (2,0,0)        1.00000E-11
     (0,2,0)        2.00000E-11
     (0,0,2)       -3.00000E-11
 Nucleus-field energy     =     0.0000000178 hartrees
 Requested basis set is 6-311++G(d,p)
 There are 74 shells and 236 basis functions
 A cutoff of  1.0D-11 yielded   2143 shell pairs
 There are     22995 function pairs (     24836 Cartesian)
 Smallest overlap matrix eigenvalue = 2.31E-04
 Guess MOs from SCF MO coefficient file
 Reading MOs from coefficient file
 Reading MOs from coefficient file
 A restricted hybrid HF-DFT SCF calculation will be
 performed using Pulay DIIS extrapolation
 Exchange:     0.2000 Hartree-Fock + 0.0800 Slater + 0.7200 B88
 Correlation:  0.1900 VWN1RPA + 0.8100 LYP
 Using SG-1 standard quadrature grid
 SCF converges when DIIS error is below 1.0E-08
 Geometry optimization detected.  Setting ReadMinima to 0
 Setting SaveMinima to 0
 ---------------------------------------
  Cycle       Energy         DIIS Error
 ---------------------------------------
    1   -1398.1161953221      4.42E-03
    2   -1398.0679644379      1.04E-03
    3   -1397.9462056455      4.51E-03
    4   -1398.0692790216      1.01E-03
    5   -1398.0748899820      2.57E-04
    6   -1398.0750062239      2.11E-04
    7   -1398.0752530152      6.16E-05
    8   -1398.0752620474      4.39E-05
    9   -1398.0752647435      3.84E-05
   10   -1398.0752731121      7.55E-06
   11   -1398.0752733639      3.15E-06
   12   -1398.0752734266      1.28E-06
   13   -1398.0752734378      3.33E-07
   14   -1398.0752734399      1.20E-07
   15   -1398.0752734383      5.57E-08
   16   -1398.0752734387      2.31E-08
   17   -1398.0752734385      1.21E-08
   18   -1398.0752734379      2.44E-09 Convergence criterion met
 ---------------------------------------
 SCF time:  CPU 147.17 s  wall 147.20 s
 SCF   energy in the final basis set = -1398.0752734379
 Total energy in the final basis set = -1398.0752734379

 --------------------------------------------------------------

                    Orbital Energies (a.u.)
 --------------------------------------------------------------

 Alpha MOs
 -- Occupied --
-88.810 -88.737 -18.942 -18.930 -18.855 -18.855 -18.854 -18.843
-18.840 -18.840  -7.867  -7.802  -5.831  -5.829  -5.829  -5.766
 -5.765  -5.758  -0.898  -0.843  -0.802  -0.720  -0.717  -0.696
 -0.642  -0.590  -0.361  -0.341  -0.260  -0.243  -0.207  -0.193
 -0.179  -0.174  -0.164  -0.134  -0.095  -0.085  -0.077  -0.077
 -0.041  -0.037  -0.035  -0.030  -0.023   0.001   0.007   0.016
  0.030
 -- Virtual --
  0.106   0.239   0.247   0.269   0.270   0.288   0.288   0.292
  0.295   0.324   0.331   0.335   0.348   0.373   0.375   0.386
  0.394   0.410   0.412   0.427   0.439   0.450   0.453   0.457
  0.464   0.480   0.483   0.492   0.504   0.506   0.513   0.514
  0.518   0.523   0.530   0.534   0.536   0.541   0.545   0.564
  0.585   0.587   0.603   0.607   0.612   0.633   0.653   0.662
  0.679   0.698   0.712   0.761   0.774   0.775   0.812   0.940
  0.943   0.955   0.997   1.030   1.084   1.182   1.208   1.218
  1.231   1.242   1.276   1.311   1.327   1.337   1.343   1.345
  1.355   1.361   1.383   1.383   1.384   1.393   1.400   1.410
  1.414   1.425   1.435   1.441   1.462   1.471   1.482   1.514
  1.539   1.544   1.576   1.779   1.835   1.862   1.887   1.900
  1.981   2.001   2.038   2.043   2.066   2.068   2.093   2.114
  2.183   2.765   2.801   2.885   3.010   3.037   3.088   3.089
  3.093   3.095   3.098   3.098   3.106   3.109   3.115   3.118
  3.121   3.131   3.137   3.151   3.180   3.190   3.192   3.199
  3.219   3.232   3.256   3.303   3.376   3.397   3.408   3.457
  3.482   3.511   3.579   3.648   3.685   3.726   3.825   3.848
  4.118   5.100   5.169   5.202   5.234   5.250   5.256   5.261
  5.269   5.280   5.283   5.287   5.291   5.303   5.305   5.341
  5.348   5.358   5.387   5.434   5.474   5.475   5.535   5.545
  6.017   8.282   8.392  17.554  17.587  17.605  17.645  17.652
 17.702  50.082  50.089  50.127  50.127  50.134  50.143  50.184
 50.202 189.387 189.470
 --------------------------------------------------------------

          Ground-State Mulliken Net Atomic Charges

     Atom                 Charge (a.u.)
  ----------------------------------------
      1 S                     0.569654
      2 O                    -0.057442
      3 O                    -0.239922
      4 S                     0.445922
      5 O                    -0.407065
      6 O                    -0.406302
      7 O                    -0.428441
      8 O                    -0.460398
      9 O                    -0.556816
     10 O                    -0.459190
  ----------------------------------------
  Sum of atomic charges =    -2.000000

 -----------------------------------------------------------------
                    Cartesian Multipole Moments
 -----------------------------------------------------------------
    Charge (ESU x 10^10)
                -9.6064
    Dipole Moment (Debye)
         X       1.3209      Y       0.0312      Z       2.2315
       Tot       2.5933
    Quadrupole Moments (Debye-Ang)
        XX    -152.4206     XY      -0.0719     YY     -90.3505
        XZ      -3.6271     YZ       0.0396     ZZ     -84.2138
    Octopole Moments (Debye-Ang^2)
       XXX      63.7350    XXY      -0.0405    XYY      -0.5045
       YYY       0.4258    XXZ      -5.5455    XYZ       0.0424
       YYZ      12.6344    XZZ     -16.8154    YZZ      -0.1551
       ZZZ       0.4779
    Hexadecapole Moments (Debye-Ang^3)
      XXXX   -3267.4826   XXXY      -2.8569   XXYY    -538.8537
      XYYY       0.6090   YYYY    -361.5367   XXXZ     -15.2567
      XXYZ       0.9421   XYYZ      14.2904   YYYZ       0.0509
      XXZZ    -511.0154   XYZZ      -0.5385   YYZZ    -101.9562
      XZZZ      13.5440   YZZZ       0.2964   ZZZZ    -251.3434
 -----------------------------------------------------------------
 Calculating analytic gradient of the SCF energy
 Gradient of SCF Energy
            1           2           3           4           5           6
    1   0.0679517  -0.0318103  -0.0103837  -0.0305803   0.0033786   0.0032519
    2   0.0005694  -0.0003201   0.0000444   0.0002662   0.0053008  -0.0055211
    3   0.0284569   0.0054250  -0.0056084   0.0027019  -0.0072335  -0.0071319
            7           8           9          10
    1   0.0180319  -0.0059143  -0.0078326  -0.0060928
    2  -0.0000833  -0.0104514  -0.0000476   0.0102427
    3   0.0140792  -0.0034306  -0.0238391  -0.0034195
 Max gradient component =       6.795E-02
 RMS gradient           =       1.751E-02
 Gradient time:  CPU 39.49 s  wall 39.49 s
 Geometry Optimization Parameters
   NAtoms,    NIC,     NZ,  NCons,   NDum,   NFix, NCnnct, MaxDiis
       10      50       0       0       0       0       0       0

 Cartesian Hessian Update
 Hessian Updated using BFGS Update


** GEOMETRY OPTIMIZATION IN DELOCALIZED INTERNAL COORDINATES **
   Searching for a Minimum

   Optimization Cycle:   4

                       Coordinates (Angstroms)
     ATOM                X               Y               Z
      1  S        -2.0609789072    0.0002799259    0.4226334879
      2  O        -0.3752577432    0.0157716829   -0.3607142805
      3  O         0.6121928094    0.0241684680    0.6287716694
      4  S         2.1955270911   -0.0022002732   -0.0682593108
      5  O         2.3176151137    1.2286240833   -0.8871228722
      6  O         2.2908856193   -1.2552737094   -0.8558162172
      7  O         3.0405979262    0.0044023463    1.1770647635
      8  O        -2.1462200972    1.3322603988   -0.4078636901
      9  O        -3.7284035354   -0.0160034058    0.1658891628
     10  O        -2.1202044759   -1.3341178586   -0.4054672461
   Point Group: c1    Number of degrees of freedom:    24


   Energy is  -1398.075273438

 Hessian Updated using BFGS Update

 20 Hessian modes will be used to form the next step
  Hessian Eigenvalues:
     0.003001    0.003180    0.019901    0.130921    0.143029    0.156653
     0.162410    0.177166    0.251443    0.262188    0.297510    0.320809
     0.336637    0.399099    0.448842    0.631906    0.653458    0.657554
     0.657655    0.791118

 Minimum Search - Taking Simple RFO Step
 Searching for Lamda that Minimizes Along All modes
 Value Taken    Lamda =  -0.03022477
 Calculated Step too Large.  Step scaled by  0.813392
 Step Taken.  Stepsize is  0.300000

                             Maximum     Tolerance    Cnvgd?
         Gradient           0.036009      0.000300      NO
         Displacement       0.137698      0.001200      NO
         Energy change     -0.035233      0.000001      NO


 New Cartesian Coordinates Obtained by Inverse Iteration

 Displacement from previous Coordinates is:  0.516969
 ----------------------------------------------------------------
             Standard Nuclear Orientation (Angstroms)
    I     Atom           X                Y                Z
 ----------------------------------------------------------------
    1      S      -2.1318548578    -0.0002203514     0.3716422388
    2      O      -0.3612522743     0.0120013993    -0.4127452788
    3      O       0.6401971742     0.0193214862     0.5765186577
    4      S       2.2565472521    -0.0021713873    -0.0706841232
    5      O       2.3890451818     1.2250728912    -0.8693899242
    6      O       2.3682886870    -1.2497318661    -0.8400567799
    7      O       2.9575662806     0.0073429422     1.2046659786
    8      O      -2.1666345936     1.3418873991    -0.4461307540
    9      O      -3.7799251479    -0.0131593411     0.3410024015
   10      O      -2.1462239013    -1.3424315140    -0.4457069498
 ----------------------------------------------------------------
 Molecular Point Group                 C1    NOp =  1
 Largest Abelian Subgroup              C1    NOp =  1
 Nuclear Repulsion Energy =   805.9182655911 hartrees
 There are       49 alpha and       49 beta electrons
 Applying Cartesian multipole field
    Component          Value
    ---------          -----
     (2,0,0)        1.00000E-11
     (0,2,0)        2.00000E-11
     (0,0,2)       -3.00000E-11
 Nucleus-field energy     =     0.0000000183 hartrees
 Requested basis set is 6-311++G(d,p)
 There are 74 shells and 236 basis functions
 A cutoff of  1.0D-11 yielded   2138 shell pairs
 There are     22962 function pairs (     24794 Cartesian)
 Smallest overlap matrix eigenvalue = 2.30E-04
 Guess MOs from SCF MO coefficient file
 Reading MOs from coefficient file
 Reading MOs from coefficient file
 A restricted hybrid HF-DFT SCF calculation will be
 performed using Pulay DIIS extrapolation
 Exchange:     0.2000 Hartree-Fock + 0.0800 Slater + 0.7200 B88
 Correlation:  0.1900 VWN1RPA + 0.8100 LYP
 Using SG-1 standard quadrature grid
 SCF converges when DIIS error is below 1.0E-08
 Geometry optimization detected.  Setting ReadMinima to 0
 Setting SaveMinima to 0
 ---------------------------------------
  Cycle       Energy         DIIS Error
 ---------------------------------------
    1   -1398.1155620800      4.19E-03
    2   -1398.0762151638      1.59E-03
    3   -1397.6838068416      7.74E-03
    4   -1398.0897039622      7.07E-04
    5   -1398.0892342738      7.64E-04
    6   -1398.0926681090      1.68E-04
    7   -1398.0927815438      8.29E-05
    8   -1398.0927922926      7.57E-05
    9   -1398.0928187522      3.43E-05
   10   -1398.0928249147      9.55E-06
   11   -1398.0928254379      2.88E-06
   12   -1398.0928254798      1.60E-06
   13   -1398.0928254883      1.12E-06
   14   -1398.0928254979      2.54E-07
   15   -1398.0928254978      1.01E-07
   16   -1398.0928254981      3.29E-08
   17   -1398.0928254987      2.80E-08
   18   -1398.0928255008      1.09E-08
   19   -1398.0928255004      9.20E-09 Convergence criterion met
 ---------------------------------------
 SCF time:  CPU 154.69 s  wall 154.74 s
 SCF   energy in the final basis set = -1398.0928255004
 Total energy in the final basis set = -1398.0928255004

 --------------------------------------------------------------

                    Orbital Energies (a.u.)
 --------------------------------------------------------------

 Alpha MOs
 -- Occupied --
-88.811 -88.727 -18.944 -18.933 -18.855 -18.854 -18.848 -18.845
-18.845 -18.844  -7.869  -7.792  -5.833  -5.831  -5.831  -5.756
 -5.755  -5.747  -0.900  -0.847  -0.798  -0.739  -0.731  -0.693
 -0.645  -0.590  -0.350  -0.336  -0.264  -0.237  -0.213  -0.200
 -0.176  -0.168  -0.163  -0.138  -0.103  -0.090  -0.088  -0.079
 -0.052  -0.042  -0.038  -0.029  -0.023  -0.007   0.015   0.019
  0.027
 -- Virtual --
  0.097   0.237   0.252   0.269   0.272   0.287   0.287   0.293
  0.295   0.325   0.331   0.342   0.359   0.373   0.373   0.381
  0.400   0.412   0.419   0.428   0.438   0.449   0.457   0.465
  0.471   0.478   0.483   0.490   0.501   0.509   0.511   0.513
  0.518   0.526   0.528   0.531   0.533   0.539   0.543   0.559
  0.579   0.588   0.594   0.610   0.615   0.633   0.646   0.660
  0.679   0.696   0.708   0.762   0.771   0.797   0.814   0.946
  0.947   0.957   0.994   1.021   1.081   1.200   1.211   1.228
  1.243   1.252   1.267   1.300   1.315   1.328   1.330   1.344
  1.363   1.370   1.383   1.384   1.389   1.393   1.399   1.412
  1.413   1.435   1.438   1.440   1.456   1.471   1.477   1.522
  1.537   1.551   1.588   1.799   1.838   1.855   1.888   1.902
  1.970   1.983   2.034   2.046   2.056   2.070   2.086   2.105
  2.176   2.772   2.790   2.897   3.012   3.024   3.081   3.086
  3.087   3.093   3.094   3.099   3.099   3.108   3.109   3.111
  3.118   3.133   3.134   3.143   3.154   3.162   3.186   3.201
  3.219   3.243   3.258   3.319   3.361   3.423   3.424   3.448
  3.477   3.514   3.551   3.692   3.707   3.726   3.852   3.854
  4.114   5.099   5.165   5.204   5.236   5.245   5.262   5.266
  5.274   5.284   5.289   5.290   5.294   5.295   5.304   5.328
  5.351   5.360   5.367   5.410   5.454   5.466   5.547   5.580
  5.989   8.296   8.416  17.553  17.590  17.601  17.665  17.692
 17.721  50.081  50.089  50.123  50.129  50.134  50.140  50.170
 50.196 189.397 189.500
 --------------------------------------------------------------

          Ground-State Mulliken Net Atomic Charges

     Atom                 Charge (a.u.)
  ----------------------------------------
      1 S                     0.567073
      2 O                    -0.061162
      3 O                    -0.230294
      4 S                     0.417453
      5 O                    -0.390513
      6 O                    -0.389782
      7 O                    -0.397135
      8 O                    -0.457824
      9 O                    -0.601873
     10 O                    -0.455942
  ----------------------------------------
  Sum of atomic charges =    -2.000000

 -----------------------------------------------------------------
                    Cartesian Multipole Moments
 -----------------------------------------------------------------
    Charge (ESU x 10^10)
                -9.6064
    Dipole Moment (Debye)
         X       2.5871      Y       0.0186      Z       1.9094
       Tot       3.2155
    Quadrupole Moments (Debye-Ang)
        XX    -152.9973     XY      -0.0588     YY     -90.0762
        XZ      -1.6780     YZ       0.0325     ZZ     -84.5719
    Octopole Moments (Debye-Ang^2)
       XXX      85.5620    XXY      -0.0411    XYY       0.7282
       YYY       0.3876    XXZ      -7.2666    XYZ      -0.0117
       YYZ      13.6308    XZZ     -13.6505    YZZ      -0.1428
       ZZZ       1.7382
    Hexadecapole Moments (Debye-Ang^3)
      XXXX   -3353.9403   XXXY      -2.5237   XXYY    -553.7907
      XYYY       0.6328   YYYY    -360.7184   XXXZ      26.2176
      XXYZ       0.8229   XYYZ      15.9085   YYYZ       0.0283
      XXZZ    -528.2356   XYZZ      -0.5518   YYZZ    -102.6073
      XZZZ      22.2328   YZZZ       0.2643   ZZZZ    -253.4076
 -----------------------------------------------------------------
 Calculating analytic gradient of the SCF energy
 Gradient of SCF Energy
            1           2           3           4           5           6
    1   0.0649518  -0.0431599   0.0119096   0.0053361  -0.0006245  -0.0005790
    2   0.0000952  -0.0002219   0.0001997  -0.0000708  -0.0033910   0.0035384
    3  -0.0035784   0.0006986   0.0102273   0.0188487   0.0012595   0.0011550
            7           8           9          10
    1  -0.0134246  -0.0058826  -0.0126106  -0.0059163
    2  -0.0001470   0.0010636  -0.0000131  -0.0010530
    3  -0.0208723   0.0012135  -0.0102747   0.0013229
 Max gradient component =       6.495E-02
 RMS gradient           =       1.603E-02
 Gradient time:  CPU 39.08 s  wall 39.08 s
 Geometry Optimization Parameters
   NAtoms,    NIC,     NZ,  NCons,   NDum,   NFix, NCnnct, MaxDiis
       10      50       0       0       0       0       0       0

 Cartesian Hessian Update
 Hessian Updated using BFGS Update


** GEOMETRY OPTIMIZATION IN DELOCALIZED INTERNAL COORDINATES **
   Searching for a Minimum

   Optimization Cycle:   5

                       Coordinates (Angstroms)
     ATOM                X               Y               Z
      1  S        -2.1318548578   -0.0002203514    0.3716422388
      2  O        -0.3612522743    0.0120013993   -0.4127452788
      3  O         0.6401971742    0.0193214862    0.5765186577
      4  S         2.2565472521   -0.0021713873   -0.0706841232
      5  O         2.3890451818    1.2250728912   -0.8693899242
      6  O         2.3682886870   -1.2497318661   -0.8400567799
      7  O         2.9575662806    0.0073429422    1.2046659786
      8  O        -2.1666345936    1.3418873991   -0.4461307540
      9  O        -3.7799251479   -0.0131593411    0.3410024015
     10  O        -2.1462239013   -1.3424315140   -0.4457069498
   Point Group: c1    Number of degrees of freedom:    24


   Energy is  -1398.092825500

 Hessian Updated using BFGS Update

 21 Hessian modes will be used to form the next step
  Hessian Eigenvalues:
     0.003001    0.003180    0.019899    0.096463    0.130931    0.143029
     0.158973    0.162892    0.250785    0.251863    0.262970    0.291589
     0.322353    0.336636    0.432397    0.520678    0.643247    0.657553
     0.657655    0.711451    0.859474

 Minimum Search - Taking Simple RFO Step
 Searching for Lamda that Minimizes Along All modes
 Value Taken    Lamda =  -0.02069627
 Calculated Step too Large.  Step scaled by  0.747899
 Step Taken.  Stepsize is  0.300000

                             Maximum     Tolerance    Cnvgd?
         Gradient           0.039883      0.000300      NO
         Displacement       0.190173      0.001200      NO
         Energy change     -0.017552      0.000001      NO


 New Cartesian Coordinates Obtained by Inverse Iteration

 Displacement from previous Coordinates is:  0.443594
 ----------------------------------------------------------------
             Standard Nuclear Orientation (Angstroms)
    I     Atom           X                Y                Z
 ----------------------------------------------------------------
    1      S      -2.2372051577     0.0003044776     0.3389628171
    2      O      -0.3497491824     0.0068650578    -0.4337300177
    3      O       0.6636069694     0.0134458346     0.5386777136
    4      S       2.3132265542    -0.0014075684    -0.0743728439
    5      O       2.4541459606     1.2261690854    -0.8589481059
    6      O       2.4404881482    -1.2455604994    -0.8344066877
    7      O       2.9555206425     0.0081303778     1.2357463593
    8      O      -2.1964380403     1.3331197450    -0.4904300634
    9      O      -3.8361168753    -0.0086230629     0.4732567855
   10      O      -2.1817252183    -1.3345317892    -0.4856404901
 ----------------------------------------------------------------
 Molecular Point Group                 C1    NOp =  1
 Largest Abelian Subgroup              C1    NOp =  1
 Nuclear Repulsion Energy =   797.5075056361 hartrees
 There are       49 alpha and       49 beta electrons
 Applying Cartesian multipole field
    Component          Value
    ---------          -----
     (2,0,0)        1.00000E-11
     (0,2,0)        2.00000E-11
     (0,0,2)       -3.00000E-11
 Nucleus-field energy     =     0.0000000190 hartrees
 Requested basis set is 6-311++G(d,p)
 There are 74 shells and 236 basis functions
 A cutoff of  1.0D-11 yielded   2129 shell pairs
 There are     22900 function pairs (     24723 Cartesian)
 Smallest overlap matrix eigenvalue = 2.39E-04
 Guess MOs from SCF MO coefficient file
 Reading MOs from coefficient file
 Reading MOs from coefficient file
 A restricted hybrid HF-DFT SCF calculation will be
 performed using Pulay DIIS extrapolation
 Exchange:     0.2000 Hartree-Fock + 0.0800 Slater + 0.7200 B88
 Correlation:  0.1900 VWN1RPA + 0.8100 LYP
 Using SG-1 standard quadrature grid
 SCF converges when DIIS error is below 1.0E-08
 Geometry optimization detected.  Setting ReadMinima to 0
 Setting SaveMinima to 0
 ---------------------------------------
  Cycle       Energy         DIIS Error
 ---------------------------------------
    1   -1398.1045840077      3.40E-03
    2   -1398.0918031718      1.47E-03
    3   -1397.7312839831      7.33E-03
    4   -1398.1016060333      8.41E-04
    5   -1398.1031588789      6.44E-04
    6   -1398.1055776970      1.95E-04
    7   -1398.1057197981      9.26E-05
    8   -1398.1057507124      6.05E-05
    9   -1398.1057630900      3.71E-05
   10   -1398.1057703746      1.17E-05
   11   -1398.1057711429      4.06E-06
   12   -1398.1057712616      1.35E-06
   13   -1398.1057712816      1.16E-06
   14   -1398.1057713073      2.99E-07
   15   -1398.1057713257      2.73E-07
   16   -1398.1057713446      2.06E-07
   17   -1398.1057713635      9.44E-08
   18   -1398.1057713668      6.62E-08
   19   -1398.1057713679      3.38E-08
   20   -1398.1057713673      1.32E-08
   21   -1398.1057713682      4.95E-09 Convergence criterion met
 ---------------------------------------
 SCF time:  CPU 170.45 s  wall 170.54 s
 SCF   energy in the final basis set = -1398.1057713682
 Total energy in the final basis set = -1398.1057713682

 --------------------------------------------------------------

                    Orbital Energies (a.u.)
 --------------------------------------------------------------

 Alpha MOs
 -- Occupied --
-88.817 -88.717 -18.953 -18.940 -18.854 -18.853 -18.853 -18.853
-18.853 -18.835  -7.875  -7.783  -5.839  -5.837  -5.837  -5.747
 -5.746  -5.738  -0.904  -0.848  -0.797  -0.746  -0.742  -0.690
 -0.654  -0.590  -0.345  -0.332  -0.269  -0.234  -0.218  -0.204
 -0.175  -0.167  -0.165  -0.144  -0.110  -0.097  -0.096  -0.076
 -0.059  -0.050  -0.040  -0.027  -0.025  -0.015   0.012   0.016
  0.037
 -- Virtual --
  0.090   0.232   0.254   0.268   0.271   0.284   0.286   0.291
  0.292   0.321   0.330   0.350   0.364   0.365   0.370   0.376
  0.405   0.412   0.421   0.427   0.437   0.448   0.455   0.463
  0.467   0.476   0.485   0.488   0.499   0.507   0.509   0.512
  0.517   0.521   0.527   0.528   0.529   0.539   0.541   0.553
  0.573   0.583   0.591   0.610   0.612   0.629   0.636   0.653
  0.676   0.695   0.699   0.760   0.767   0.797   0.821   0.940
  0.957   0.964   0.986   1.018   1.077   1.209   1.218   1.226
  1.240   1.259   1.266   1.299   1.311   1.312   1.318   1.341
  1.361   1.367   1.380   1.380   1.387   1.387   1.399   1.405
  1.412   1.433   1.440   1.446   1.449   1.456   1.474   1.515
  1.530   1.552   1.604   1.813   1.833   1.843   1.888   1.893
  1.957   1.964   2.003   2.042   2.063   2.066   2.070   2.097
  2.181   2.763   2.788   2.893   3.006   3.015   3.074   3.077
  3.078   3.085   3.091   3.092   3.097   3.099   3.104   3.111
  3.119   3.128   3.133   3.138   3.148   3.151   3.185   3.196
  3.202   3.248   3.274   3.332   3.345   3.418   3.419   3.448
  3.455   3.515   3.534   3.693   3.736   3.744   3.844   3.852
  4.115   5.094   5.154   5.200   5.234   5.236   5.259   5.264
  5.275   5.275   5.284   5.286   5.286   5.291   5.298   5.308
  5.344   5.356   5.384   5.394   5.441   5.468   5.547   5.574
  5.995   8.319   8.409  17.546  17.583  17.610  17.669  17.686
 17.728  50.071  50.081  50.120  50.124  50.134  50.139  50.158
 50.186 189.418 189.494
 --------------------------------------------------------------

          Ground-State Mulliken Net Atomic Charges

     Atom                 Charge (a.u.)
  ----------------------------------------
      1 S                     0.553302
      2 O                    -0.064861
      3 O                    -0.201198
      4 S                     0.403516
      5 O                    -0.373450
      6 O                    -0.373191
      7 O                    -0.397191
      8 O                    -0.454060
      9 O                    -0.640561
     10 O                    -0.452306
  ----------------------------------------
  Sum of atomic charges =    -2.000000

 -----------------------------------------------------------------
                    Cartesian Multipole Moments
 -----------------------------------------------------------------
    Charge (ESU x 10^10)
                -9.6064
    Dipole Moment (Debye)
         X       3.4179      Y       0.0105      Z       1.5460
       Tot       3.7512
    Quadrupole Moments (Debye-Ang)
        XX    -155.3491     XY      -0.0369     YY     -89.7691
        XZ      -0.8415     YZ       0.0339     ZZ     -85.1558
    Octopole Moments (Debye-Ang^2)
       XXX      99.3245    XXY      -0.0607    XYY       1.8524
       YYY       0.3060    XXZ     -11.1002    XYZ      -0.0676
       YYZ      14.1837    XZZ     -11.1627    YZZ      -0.1496
       ZZZ       2.1268
    Hexadecapole Moments (Debye-Ang^3)
      XXXX   -3514.3003   XXXY      -1.7477   XXYY    -574.4131
      XYYY       0.4787   YYYY    -357.3566   XXXZ      50.6039
      XXYZ       0.6783   XYYZ      15.8402   YYYZ       0.1396
      XXZZ    -555.1559   XYZZ      -0.4351   YYZZ    -103.6916
      XZZZ      25.7071   YZZZ       0.3017   ZZZZ    -260.6780
 -----------------------------------------------------------------
 Calculating analytic gradient of the SCF energy
 Gradient of SCF Energy
            1           2           3           4           5           6
    1   0.0534736  -0.0514276   0.0246384   0.0081404  -0.0021132  -0.0020741
    2  -0.0004106  -0.0001469   0.0001796  -0.0000927  -0.0076781   0.0078937
    3  -0.0271100  -0.0039078   0.0190436   0.0068161   0.0046297   0.0045227
            7           8           9          10
    1  -0.0126144  -0.0049493  -0.0081755  -0.0048984
    2  -0.0001183   0.0058573   0.0001272  -0.0056111
    3  -0.0154867   0.0055077   0.0002830   0.0057017
 Max gradient component =       5.347E-02
 RMS gradient           =       1.648E-02
 Gradient time:  CPU 38.43 s  wall 38.44 s
 Geometry Optimization Parameters
   NAtoms,    NIC,     NZ,  NCons,   NDum,   NFix, NCnnct, MaxDiis
       10      50       0       0       0       0       0       0

 Cartesian Hessian Update
 Hessian Updated using BFGS Update


** GEOMETRY OPTIMIZATION IN DELOCALIZED INTERNAL COORDINATES **
   Searching for a Minimum

   Optimization Cycle:   6

                       Coordinates (Angstroms)
     ATOM                X               Y               Z
      1  S        -2.2372051577    0.0003044776    0.3389628171
      2  O        -0.3497491824    0.0068650578   -0.4337300177
      3  O         0.6636069694    0.0134458346    0.5386777136
      4  S         2.3132265542   -0.0014075684   -0.0743728439
      5  O         2.4541459606    1.2261690854   -0.8589481059
      6  O         2.4404881482   -1.2455604994   -0.8344066877
      7  O         2.9555206425    0.0081303778    1.2357463593
      8  O        -2.1964380403    1.3331197450   -0.4904300634
      9  O        -3.8361168753   -0.0086230629    0.4732567855
     10  O        -2.1817252183   -1.3345317892   -0.4856404901
   Point Group: c1    Number of degrees of freedom:    24


   Energy is  -1398.105771368

 Hessian Updated using BFGS Update

 22 Hessian modes will be used to form the next step
  Hessian Eigenvalues:
     0.003001    0.003180    0.019902    0.041754    0.130927    0.143031
     0.159855    0.165313    0.250003    0.251280    0.255614    0.263345
     0.288875    0.336627    0.361820    0.443279    0.503038    0.649738
     0.657555    0.657655    0.704686    0.965571

 Minimum Search - Taking Simple RFO Step
 Searching for Lamda that Minimizes Along All modes
 Value Taken    Lamda =  -0.02535565
 Calculated Step too Large.  Step scaled by  0.513967
 Step Taken.  Stepsize is  0.300000

                             Maximum     Tolerance    Cnvgd?
         Gradient           0.039422      0.000300      NO
         Displacement       0.205422      0.001200      NO
         Energy change     -0.012946      0.000001      NO


 New Cartesian Coordinates Obtained by Inverse Iteration

 Displacement from previous Coordinates is:  0.391730
 ----------------------------------------------------------------
             Standard Nuclear Orientation (Angstroms)
    I     Atom           X                Y                Z
 ----------------------------------------------------------------
    1      S      -2.3548826754     0.0003614924     0.3282642337
    2      O      -0.3284196250     0.0048382575    -0.4119405904
    3      O       0.6933663463     0.0111504994     0.5290774732
    4      S       2.3675654059    -0.0012177042    -0.0797550819
    5      O       2.5073008632     1.2306049563    -0.8553770380
    6      O       2.4972334663    -1.2480814388    -0.8325626036
    7      O       2.9971652268     0.0086826140     1.2397527012
    8      O      -2.2286257171     1.3100112172    -0.5287677163
    9      O      -3.9085221035    -0.0065705048     0.5431818620
   10      O      -2.2164273866    -1.3118677309    -0.5227577731
 ----------------------------------------------------------------
 Molecular Point Group                 C1    NOp =  1
 Largest Abelian Subgroup              C1    NOp =  1
 Nuclear Repulsion Energy =   788.9428592132 hartrees
 There are       49 alpha and       49 beta electrons
 Applying Cartesian multipole field
    Component          Value
    ---------          -----
     (2,0,0)        1.00000E-11
     (0,2,0)        2.00000E-11
     (0,0,2)       -3.00000E-11
 Nucleus-field energy     =     0.0000000197 hartrees
 Requested basis set is 6-311++G(d,p)
 There are 74 shells and 236 basis functions
 A cutoff of  1.0D-11 yielded   2101 shell pairs
 There are     22674 function pairs (     24479 Cartesian)
 Smallest overlap matrix eigenvalue = 2.44E-04
 Guess MOs from SCF MO coefficient file
 Reading MOs from coefficient file
 Reading MOs from coefficient file
 A restricted hybrid HF-DFT SCF calculation will be
 performed using Pulay DIIS extrapolation
 Exchange:     0.2000 Hartree-Fock + 0.0800 Slater + 0.7200 B88
 Correlation:  0.1900 VWN1RPA + 0.8100 LYP
 Using SG-1 standard quadrature grid
 SCF converges when DIIS error is below 1.0E-08
 Geometry optimization detected.  Setting ReadMinima to 0
 Setting SaveMinima to 0
 ---------------------------------------
  Cycle       Energy         DIIS Error
 ---------------------------------------
    1   -1398.1215295317      2.75E-03
    2   -1398.1074061382      1.19E-03
    3   -1397.8727691263      5.83E-03
    4   -1398.1133650500      7.77E-04
    5   -1398.1160858510      3.51E-04
    6   -1398.1167963199      1.17E-04
    7   -1398.1168331317      7.55E-05
    8   -1398.1168567977      3.81E-05
    9   -1398.1168623582      2.22E-05
   10   -1398.1168653946      7.46E-06
   11   -1398.1168669034      2.99E-06
   12   -1398.1168678897      2.49E-06
   13   -1398.1168674100      2.47E-06
   14   -1398.1168604568      4.53E-06
   15   -1398.1168588463      3.22E-06
   16   -1398.1168588763      1.26E-06
   17   -1398.1168588722      2.16E-07
   18   -1398.1168588718      2.06E-07
   19   -1398.1168588720      4.48E-08
   20   -1398.1168588741      3.89E-08
   21   -1398.1168588736      1.19E-08
   22   -1398.1168588734      4.98E-09 Convergence criterion met
 ---------------------------------------
 SCF time:  CPU 173.70 s  wall 173.77 s
 SCF   energy in the final basis set = -1398.1168588734
 Total energy in the final basis set = -1398.1168588734

 --------------------------------------------------------------

                    Orbital Energies (a.u.)
 --------------------------------------------------------------

 Alpha MOs
 -- Occupied --
-88.821 -88.709 -18.963 -18.947 -18.861 -18.861 -18.860 -18.850
-18.849 -18.829  -7.880  -7.776  -5.844  -5.842  -5.842  -5.740
 -5.739  -5.731  -0.909  -0.856  -0.797  -0.751  -0.750  -0.684
 -0.662  -0.589  -0.347  -0.324  -0.274  -0.235  -0.224  -0.207
 -0.174  -0.171  -0.162  -0.149  -0.119  -0.103  -0.102  -0.073
 -0.064  -0.054  -0.043  -0.026  -0.023  -0.021   0.009   0.012
  0.046
 -- Virtual --
  0.086   0.228   0.255   0.267   0.269   0.279   0.285   0.288
  0.289   0.319   0.331   0.358   0.359   0.363   0.367   0.373
  0.406   0.412   0.420   0.425   0.436   0.448   0.452   0.459
  0.463   0.474   0.485   0.486   0.497   0.505   0.508   0.512
  0.515   0.517   0.523   0.526   0.526   0.538   0.538   0.549
  0.568   0.575   0.593   0.606   0.608   0.626   0.632   0.647
  0.672   0.692   0.694   0.756   0.764   0.790   0.816   0.934
  0.966   0.973   0.981   1.020   1.070   1.207   1.224   1.224
  1.238   1.246   1.268   1.299   1.307   1.307   1.315   1.339
  1.355   1.362   1.376   1.377   1.382   1.382   1.398   1.399
  1.412   1.427   1.438   1.440   1.442   1.456   1.469   1.505
  1.523   1.546   1.621   1.817   1.825   1.831   1.878   1.891
  1.939   1.951   1.974   2.044   2.045   2.058   2.074   2.092
  2.194   2.742   2.800   2.871   2.996   3.009   3.068   3.069
  3.070   3.074   3.084   3.086   3.092   3.099   3.101   3.112
  3.118   3.128   3.132   3.133   3.145   3.156   3.176   3.192
  3.196   3.236   3.299   3.329   3.342   3.409   3.415   3.434
  3.462   3.521   3.536   3.678   3.748   3.778   3.837   3.844
  4.127   5.090   5.140   5.193   5.227   5.230   5.248   5.262
  5.265   5.269   5.273   5.278   5.279   5.288   5.294   5.298
  5.330   5.362   5.379   5.402   5.435   5.481   5.542   5.564
  6.035   8.340   8.399  17.539  17.584  17.611  17.666  17.677
 17.727  50.057  50.066  50.116  50.117  50.133  50.148  50.152
 50.176 189.440 189.484
 --------------------------------------------------------------

          Ground-State Mulliken Net Atomic Charges

     Atom                 Charge (a.u.)
  ----------------------------------------
      1 S                     0.521849
      2 O                    -0.069686
      3 O                    -0.162729
      4 S                     0.395824
      5 O                    -0.363720
      6 O                    -0.363216
      7 O                    -0.395182
      8 O                    -0.454142
      9 O                    -0.657467
     10 O                    -0.451531
  ----------------------------------------
  Sum of atomic charges =    -2.000000

 -----------------------------------------------------------------
                    Cartesian Multipole Moments
 -----------------------------------------------------------------
    Charge (ESU x 10^10)
                -9.6064
    Dipole Moment (Debye)
         X       4.0919      Y       0.0076      Z       1.4219
       Tot       4.3319
    Quadrupole Moments (Debye-Ang)
        XX    -158.1315     XY      -0.0309     YY     -89.5134
        XZ      -0.5579     YZ       0.0349     ZZ     -85.5266
    Octopole Moments (Debye-Ang^2)
       XXX     111.3030    XXY      -0.0641    XYY       2.7375
       YYY       0.2793    XXZ     -13.6034    XYZ      -0.0890
       YYZ      14.5639    XZZ      -8.7799    YZZ      -0.1480
       ZZZ       2.6365
    Hexadecapole Moments (Debye-Ang^3)
      XXXX   -3707.3699   XXXY      -1.5192   XXYY    -596.9119
      XYYY       0.4641   YYYY    -353.0011   XXXZ      65.1144
      XXYZ       0.6299   XYYZ      15.9428   YYYZ       0.1634
      XXZZ    -582.9017   XYZZ      -0.3740   YYZZ    -104.1716
      XZZZ      28.2848   YZZZ       0.2862   ZZZZ    -265.5154
 -----------------------------------------------------------------
 Calculating analytic gradient of the SCF energy
 Gradient of SCF Energy
            1           2           3           4           5           6
    1   0.0340029  -0.0497693   0.0297068   0.0064357  -0.0018033  -0.0017356
    2  -0.0002678  -0.0001312   0.0003526  -0.0002312  -0.0074853   0.0076572
    3  -0.0342747  -0.0082854   0.0218897   0.0012625   0.0058997   0.0057034
            7           8           9          10
    1  -0.0104467  -0.0032883   0.0003292  -0.0034315
    2  -0.0000447   0.0060952   0.0000205  -0.0059653
    3  -0.0120407   0.0068248   0.0061391   0.0068815
 Max gradient component =       4.977E-02
 RMS gradient           =       1.522E-02
 Gradient time:  CPU 37.86 s  wall 37.87 s
 Geometry Optimization Parameters
   NAtoms,    NIC,     NZ,  NCons,   NDum,   NFix, NCnnct, MaxDiis
       10      50       0       0       0       0       0       0

 Cartesian Hessian Update
 Hessian Updated using BFGS Update


** GEOMETRY OPTIMIZATION IN DELOCALIZED INTERNAL COORDINATES **
   Searching for a Minimum

   Optimization Cycle:   7

                       Coordinates (Angstroms)
     ATOM                X               Y               Z
      1  S        -2.3548826754    0.0003614924    0.3282642337
      2  O        -0.3284196250    0.0048382575   -0.4119405904
      3  O         0.6933663463    0.0111504994    0.5290774732
      4  S         2.3675654059   -0.0012177042   -0.0797550819
      5  O         2.5073008632    1.2306049563   -0.8553770380
      6  O         2.4972334663   -1.2480814388   -0.8325626036
      7  O         2.9971652268    0.0086826140    1.2397527012
      8  O        -2.2286257171    1.3100112172   -0.5287677163
      9  O        -3.9085221035   -0.0065705048    0.5431818620
     10  O        -2.2164273866   -1.3118677309   -0.5227577731
   Point Group: c1    Number of degrees of freedom:    24


   Energy is  -1398.116858873

 Hessian Updated using BFGS Update

 23 Hessian modes will be used to form the next step
  Hessian Eigenvalues:
     0.003001    0.003180    0.019884    0.041475    0.130934    0.143036
     0.159981    0.166673    0.250002    0.250215    0.251548    0.258597
     0.264803    0.285849    0.336669    0.374458    0.444944    0.489043
     0.657376    0.657590    0.657703    0.686967    0.926741

 Minimum Search - Taking Simple RFO Step
 Searching for Lamda that Minimizes Along All modes
 Value Taken    Lamda =  -0.02062645
 Calculated Step too Large.  Step scaled by  0.566513
 Step Taken.  Stepsize is  0.300000

                             Maximum     Tolerance    Cnvgd?
         Gradient           0.033006      0.000300      NO
         Displacement       0.200648      0.001200      NO
         Energy change     -0.011088      0.000001      NO


 New Cartesian Coordinates Obtained by Inverse Iteration

 Displacement from previous Coordinates is:  0.411460
 ----------------------------------------------------------------
             Standard Nuclear Orientation (Angstroms)
    I     Atom           X                Y                Z
 ----------------------------------------------------------------
    1      S      -2.4745273184     0.0021438553     0.3329282533
    2      O      -0.2961080749    -0.0015403126    -0.3505823522
    3      O       0.7309917179     0.0039749399     0.5437338834
    4      S       2.4228560964     0.0002389056    -0.0884109371
    5      O       2.5399107756     1.2394534611    -0.8595091870
    6      O       2.5384844739    -1.2477107536    -0.8453569814
    7      O       3.0716041620     0.0071504272     1.2302734456
    8      O      -2.2552310550     1.2756479764    -0.5626640309
    9      O      -4.0042169187     0.0008138993     0.5539526649
   10      O      -2.2480100580    -1.2822607404    -0.5452492920
 ----------------------------------------------------------------
 Molecular Point Group                 C1    NOp =  1
 Largest Abelian Subgroup              C1    NOp =  1
 Nuclear Repulsion Energy =   780.3205489983 hartrees
 There are       49 alpha and       49 beta electrons
 Applying Cartesian multipole field
    Component          Value
    ---------          -----
     (2,0,0)        1.00000E-11
     (0,2,0)        2.00000E-11
     (0,0,2)       -3.00000E-11
 Nucleus-field energy     =     0.0000000206 hartrees
 Requested basis set is 6-311++G(d,p)
 There are 74 shells and 236 basis functions
 A cutoff of  1.0D-11 yielded   2083 shell pairs
 There are     22466 function pairs (     24244 Cartesian)
 Smallest overlap matrix eigenvalue = 2.35E-04
 Guess MOs from SCF MO coefficient file
 Reading MOs from coefficient file
 Reading MOs from coefficient file
 A restricted hybrid HF-DFT SCF calculation will be
 performed using Pulay DIIS extrapolation
 Exchange:     0.2000 Hartree-Fock + 0.0800 Slater + 0.7200 B88
 Correlation:  0.1900 VWN1RPA + 0.8100 LYP
 Using SG-1 standard quadrature grid
 SCF converges when DIIS error is below 1.0E-08
 Geometry optimization detected.  Setting ReadMinima to 0
 Setting SaveMinima to 0
 ---------------------------------------
  Cycle       Energy         DIIS Error
 ---------------------------------------
    1   -1398.1295614375      2.30E-03
    2   -1398.1177969551      1.11E-03
    3   -1397.9355259603      5.08E-03
    4   -1398.1234012191      6.82E-04
    5   -1398.1259473578      2.10E-04
    6   -1398.1261749339      9.31E-05
    7   -1398.1261933992      7.19E-05
    8   -1398.1262145319      4.64E-05
    9   -1398.1262297084      1.70E-05
   10   -1398.1262366866      8.80E-06
   11   -1398.1262377491      8.66E-06
   12   -1398.1262156791      5.44E-06
   13   -1398.1262201392      1.31E-05
   14   -1398.1262227992      8.15E-06
   15   -1398.1262239923      6.18E-06
   16   -1398.1262197688      8.30E-06
   17   -1398.1262097978      3.64E-06
   18   -1398.1262082133      1.80E-06
   19   -1398.1262082028      7.55E-07
   20   -1398.1262081930      1.15E-06
   21   -1398.1262082015      5.05E-07
   22   -1398.1262082042      1.93E-07
   23   -1398.1262082060      7.96E-08
   24   -1398.1262082058      1.91E-08
   25   -1398.1262082049      1.35E-08
   26   -1398.1262082049      6.55E-09 Convergence criterion met
 ---------------------------------------
 SCF time:  CPU 200.46 s  wall 200.63 s
 SCF   energy in the final basis set = -1398.1262082049
 Total energy in the final basis set = -1398.1262082049

 --------------------------------------------------------------

                    Orbital Energies (a.u.)
 --------------------------------------------------------------

 Alpha MOs
 -- Occupied --
-88.826 -88.704 -18.973 -18.954 -18.868 -18.868 -18.866 -18.845
-18.845 -18.825  -7.885  -7.772  -5.848  -5.846  -5.846  -5.735
 -5.735  -5.727  -0.916  -0.869  -0.795  -0.756  -0.754  -0.676
 -0.668  -0.586  -0.352  -0.316  -0.279  -0.237  -0.229  -0.211
 -0.182  -0.168  -0.160  -0.151  -0.129  -0.108  -0.107  -0.073
 -0.069  -0.054  -0.044  -0.027  -0.026  -0.017   0.009   0.010
  0.050
 -- Virtual --
  0.084   0.223   0.254   0.266   0.267   0.271   0.283   0.285
  0.286   0.318   0.338   0.350   0.359   0.363   0.369   0.371
  0.404   0.412   0.417   0.422   0.435   0.447   0.449   0.453
  0.458   0.471   0.482   0.486   0.496   0.504   0.508   0.512
  0.513   0.515   0.520   0.521   0.525   0.534   0.537   0.546
  0.564   0.571   0.592   0.601   0.602   0.626   0.633   0.641
  0.668   0.685   0.692   0.752   0.765   0.784   0.800   0.927
  0.965   0.982   0.982   1.025   1.060   1.198   1.220   1.224
  1.235   1.243   1.269   1.291   1.297   1.310   1.318   1.342
  1.349   1.357   1.368   1.370   1.376   1.379   1.392   1.399
  1.401   1.418   1.433   1.434   1.441   1.460   1.466   1.498
  1.519   1.534   1.631   1.810   1.816   1.823   1.865   1.899
  1.912   1.940   1.958   2.022   2.049   2.052   2.070   2.092
  2.207   2.710   2.828   2.839   2.982   3.004   3.063   3.063
  3.064   3.066   3.078   3.083   3.085   3.097   3.105   3.113
  3.119   3.125   3.132   3.134   3.146   3.155   3.173   3.186
  3.188   3.223   3.312   3.319   3.347   3.398   3.404   3.419
  3.494   3.535   3.547   3.660   3.756   3.794   3.824   3.834
  4.151   5.090   5.124   5.183   5.219   5.229   5.239   5.252
  5.253   5.263   5.264   5.273   5.274   5.289   5.290   5.294
  5.320   5.365   5.370   5.414   5.430   5.492   5.533   5.550
  6.112   8.351   8.386  17.530  17.586  17.605  17.658  17.664
 17.721  50.044  50.051  50.110  50.110  50.138  50.147  50.157
 50.167 189.452 189.470
 --------------------------------------------------------------

          Ground-State Mulliken Net Atomic Charges

     Atom                 Charge (a.u.)
  ----------------------------------------
      1 S                     0.488873
      2 O                    -0.081618
      3 O                    -0.119680
      4 S                     0.391185
      5 O                    -0.357428
      6 O                    -0.357827
      7 O                    -0.391765
      8 O                    -0.459404
      9 O                    -0.654241
     10 O                    -0.458096
  ----------------------------------------
  Sum of atomic charges =    -2.000000

 -----------------------------------------------------------------
                    Cartesian Multipole Moments
 -----------------------------------------------------------------
    Charge (ESU x 10^10)
                -9.6064
    Dipole Moment (Debye)
         X       4.7180      Y       0.0053      Z       1.4815
       Tot       4.9451
    Quadrupole Moments (Debye-Ang)
        XX    -161.2521     XY      -0.0021     YY     -89.2444
        XZ      -0.7990     YZ       0.0359     ZZ     -85.7158
    Octopole Moments (Debye-Ang^2)
       XXX     123.8261    XXY      -0.1397    XYY       3.3830
       YYY       0.1830    XXZ     -14.9029    XYZ      -0.1138
       YYZ      14.7318    XZZ      -7.0813    YZZ      -0.1798
       ZZZ       3.1668
    Hexadecapole Moments (Debye-Ang^3)
      XXXX   -3930.8410   XXXY      -0.0039   XXYY    -619.7496
      XYYY       0.1147   YYYY    -347.4571   XXXZ      69.1399
      XXYZ       0.3198   XYYZ      16.4069   YYYZ       0.3405
      XXZZ    -610.2609   XYZZ      -0.0565   YYZZ    -103.9990
      XZZZ      30.1323   YZZZ       0.3651   ZZZZ    -268.0935
 -----------------------------------------------------------------
 Calculating analytic gradient of the SCF energy
 Gradient of SCF Energy
            1           2           3           4           5           6
    1   0.0140773  -0.0389739   0.0279862   0.0029406  -0.0017191  -0.0017957
    2  -0.0006466  -0.0001732   0.0000628   0.0001190  -0.0050168   0.0051182
    3  -0.0287122  -0.0083099   0.0174669  -0.0031622   0.0045297   0.0045741
            7           8           9          10
    1  -0.0059596  -0.0016840   0.0066166  -0.0014883
    2  -0.0000886   0.0043741   0.0002729  -0.0040218
    3  -0.0040279   0.0043400   0.0087912   0.0045102
 Max gradient component =       3.897E-02
 RMS gradient           =       1.165E-02
 Gradient time:  CPU 37.11 s  wall 37.12 s
 Geometry Optimization Parameters
   NAtoms,    NIC,     NZ,  NCons,   NDum,   NFix, NCnnct, MaxDiis
       10      50       0       0       0       0       0       0

 Cartesian Hessian Update
 Hessian Updated using BFGS Update


** GEOMETRY OPTIMIZATION IN DELOCALIZED INTERNAL COORDINATES **
   Searching for a Minimum

   Optimization Cycle:   8

                       Coordinates (Angstroms)
     ATOM                X               Y               Z
      1  S        -2.4745273184    0.0021438553    0.3329282533
      2  O        -0.2961080749   -0.0015403126   -0.3505823522
      3  O         0.7309917179    0.0039749399    0.5437338834
      4  S         2.4228560964    0.0002389056   -0.0884109371
      5  O         2.5399107756    1.2394534611   -0.8595091870
      6  O         2.5384844739   -1.2477107536   -0.8453569814
      7  O         3.0716041620    0.0071504272    1.2302734456
      8  O        -2.2552310550    1.2756479764   -0.5626640309
      9  O        -4.0042169187    0.0008138993    0.5539526649
     10  O        -2.2480100580   -1.2822607404   -0.5452492920
   Point Group: c1    Number of degrees of freedom:    24


   Energy is  -1398.126208205

 Hessian Updated using BFGS Update

 24 Hessian modes will be used to form the next step
  Hessian Eigenvalues:
     0.003001    0.003180    0.019932    0.050200    0.130936    0.143051
     0.159979    0.168096    0.250000    0.250075    0.250357    0.252087
     0.258292    0.264660    0.281514    0.337212    0.359812    0.449883
     0.484136    0.646740    0.657561    0.657658    0.663421    0.852469

 Minimum Search - Taking Simple RFO Step
 Searching for Lamda that Minimizes Along All modes
 Value Taken    Lamda =  -0.01234954
 Calculated Step too Large.  Step scaled by  0.780467
 Step Taken.  Stepsize is  0.300000

                             Maximum     Tolerance    Cnvgd?
         Gradient           0.027540      0.000300      NO
         Displacement       0.189521      0.001200      NO
         Energy change     -0.009349      0.000001      NO


 New Cartesian Coordinates Obtained by Inverse Iteration

 Displacement from previous Coordinates is:  0.500340
 ----------------------------------------------------------------
             Standard Nuclear Orientation (Angstroms)
    I     Atom           X                Y                Z
 ----------------------------------------------------------------
    1      S      -2.5974763341    -0.0009790328     0.3484499625
    2      O      -0.2591115151     0.0066191754    -0.2504721772
    3      O       0.7675701502     0.0111679472     0.5840493657
    4      S       2.4711164253    -0.0021073635    -0.1030575233
    5      O       2.5692957515     1.2364860008    -0.8850893682
    6      O       2.5631670869    -1.2581227638    -0.8577001319
    7      O       3.1751218120     0.0113798066     1.1935774675
    8      O      -2.2723468507     1.2504836039    -0.5515995043
    9      O      -4.1302795846    -0.0080520782     0.4841751370
   10      O      -2.2613031406    -1.2489636373    -0.5532177611
 ----------------------------------------------------------------
 Molecular Point Group                 C1    NOp =  1
 Largest Abelian Subgroup              C1    NOp =  1
 Nuclear Repulsion Energy =   771.9260096174 hartrees
 There are       49 alpha and       49 beta electrons
 Applying Cartesian multipole field
    Component          Value
    ---------          -----
     (2,0,0)        1.00000E-11
     (0,2,0)        2.00000E-11
     (0,0,2)       -3.00000E-11
 Nucleus-field energy     =     0.0000000217 hartrees
 Requested basis set is 6-311++G(d,p)
 There are 74 shells and 236 basis functions
 A cutoff of  1.0D-11 yielded   2058 shell pairs
 There are     22223 function pairs (     23979 Cartesian)
 Smallest overlap matrix eigenvalue = 2.07E-04
 Guess MOs from SCF MO coefficient file
 Reading MOs from coefficient file
 Reading MOs from coefficient file
 A restricted hybrid HF-DFT SCF calculation will be
 performed using Pulay DIIS extrapolation
 Exchange:     0.2000 Hartree-Fock + 0.0800 Slater + 0.7200 B88
 Correlation:  0.1900 VWN1RPA + 0.8100 LYP
 Using SG-1 standard quadrature grid
 SCF converges when DIIS error is below 1.0E-08
 Geometry optimization detected.  Setting ReadMinima to 0
 Setting SaveMinima to 0
 ---------------------------------------
  Cycle       Energy         DIIS Error
 ---------------------------------------
    1   -1398.1353265514      2.60E-03
    2   -1398.1224581475      1.23E-03
    3   -1397.8862852532      5.71E-03
    4   -1398.1303183474      7.11E-04
    5   -1398.1330116518      2.12E-04
    6   -1398.1331949176      1.10E-04
    7   -1398.1332588677      2.46E-05
    8   -1398.1332617737      2.03E-05
    9   -1398.1332647595      7.46E-06
   10   -1398.1332670534      5.99E-06
   11   -1398.1332684277      5.33E-06
   12   -1398.1332641160      4.16E-06
   13   -1398.1332585517      3.07E-06
   14   -1398.1332579992      1.31E-06
   15   -1398.1332579821      5.23E-07
   16   -1398.1332579856      4.90E-07
   17   -1398.1332579895      9.19E-08
   18   -1398.1332579893      7.28E-08
   19   -1398.1332579892      1.93E-08
   20   -1398.1332579878      1.14E-08
   21   -1398.1332579895      5.03E-09 Convergence criterion met
 ---------------------------------------
 SCF time:  CPU 159.78 s  wall 159.88 s
 SCF   energy in the final basis set = -1398.1332579895
 Total energy in the final basis set = -1398.1332579895

 --------------------------------------------------------------

                    Orbital Energies (a.u.)
 --------------------------------------------------------------

 Alpha MOs
 -- Occupied --
-88.828 -88.703 -18.984 -18.959 -18.874 -18.874 -18.872 -18.841
-18.840 -18.823  -7.888  -7.770  -5.851  -5.849  -5.849  -5.733
 -5.733  -5.725  -0.931  -0.882  -0.792  -0.759  -0.756  -0.670
 -0.668  -0.581  -0.357  -0.312  -0.285  -0.242  -0.233  -0.215
 -0.195  -0.164  -0.159  -0.154  -0.139  -0.111  -0.111  -0.076
 -0.073  -0.050  -0.043  -0.032  -0.024  -0.011   0.007   0.012
  0.051
 -- Virtual --
  0.084   0.218   0.252   0.260   0.265   0.266   0.281   0.283
  0.284   0.317   0.343   0.352   0.353   0.360   0.375   0.377
  0.400   0.412   0.413   0.418   0.434   0.442   0.447   0.448
  0.456   0.467   0.479   0.484   0.494   0.502   0.503   0.511
  0.512   0.513   0.516   0.517   0.526   0.532   0.535   0.545
  0.561   0.570   0.587   0.595   0.597   0.626   0.634   0.637
  0.663   0.678   0.689   0.747   0.764   0.774   0.786   0.921
  0.961   0.983   0.988   1.027   1.050   1.186   1.211   1.221
  1.229   1.248   1.270   1.285   1.286   1.305   1.325   1.344
  1.345   1.351   1.361   1.361   1.366   1.375   1.385   1.392
  1.401   1.406   1.426   1.429   1.445   1.452   1.473   1.491
  1.518   1.524   1.624   1.794   1.807   1.817   1.858   1.892
  1.906   1.927   1.954   1.999   2.046   2.047   2.060   2.094
  2.207   2.666   2.779   2.896   2.961   3.000   3.044   3.060
  3.060   3.068   3.072   3.080   3.081   3.098   3.109   3.113
  3.119   3.121   3.136   3.137   3.147   3.154   3.170   3.178
  3.186   3.210   3.309   3.313   3.350   3.388   3.392   3.406
  3.540   3.547   3.579   3.644   3.757   3.794   3.814   3.824
  4.181   5.099   5.106   5.170   5.213   5.230   5.235   5.243
  5.245   5.252   5.258   5.268   5.271   5.286   5.286   5.299
  5.314   5.355   5.378   5.423   5.426   5.492   5.523   5.536
  6.225   8.350   8.374  17.525  17.584  17.596  17.647  17.653
 17.704  50.030  50.041  50.104  50.104  50.143  50.144  50.156
 50.162 189.449 189.459
 --------------------------------------------------------------

          Ground-State Mulliken Net Atomic Charges

     Atom                 Charge (a.u.)
  ----------------------------------------
      1 S                     0.466231
      2 O                    -0.097325
      3 O                    -0.072320
      4 S                     0.390163
      5 O                    -0.357030
      6 O                    -0.355322
      7 O                    -0.391699
      8 O                    -0.470644
      9 O                    -0.643492
     10 O                    -0.468561
  ----------------------------------------
  Sum of atomic charges =    -2.000000

 -----------------------------------------------------------------
                    Cartesian Multipole Moments
 -----------------------------------------------------------------
    Charge (ESU x 10^10)
                -9.6064
    Dipole Moment (Debye)
         X       5.1926      Y       0.0060      Z       1.7112
       Tot       5.4673
    Quadrupole Moments (Debye-Ang)
        XX    -165.2320     XY      -0.0344     YY     -89.0505
        XZ      -1.3776     YZ       0.0176     ZZ     -85.4685
    Octopole Moments (Debye-Ang^2)
       XXX     137.3062    XXY       0.0473    XYY       3.9049
       YYY       0.3408    XXZ     -13.8359    XYZ      -0.0783
       YYZ      14.6851    XZZ      -6.5083    YZZ      -0.1275
       ZZZ       3.8684
    Hexadecapole Moments (Debye-Ang^3)
      XXXX   -4198.8872   XXXY      -1.9291   XXYY    -643.5416
      XYYY       0.7233   YYYY    -342.7898   XXXZ      61.3362
      XXYZ       0.4392   XYYZ      18.0256   YYYZ      -0.0508
      XXZZ    -633.6373   XYZZ      -0.5287   YYZZ    -102.8440
      XZZZ      33.3955   YZZZ       0.1377   ZZZZ    -264.7759
 -----------------------------------------------------------------
 Calculating analytic gradient of the SCF energy
 Gradient of SCF Energy
            1           2           3           4           5           6
    1   0.0031693  -0.0197962   0.0165523  -0.0047131   0.0000434   0.0001397
    2  -0.0001460  -0.0000069   0.0003747  -0.0003973  -0.0017007   0.0017320
    3  -0.0172155  -0.0014757   0.0066381  -0.0025796   0.0025588   0.0022199
            7           8           9          10
    1  -0.0007009   0.0003371   0.0048044   0.0001640
    2   0.0001556   0.0021809   0.0000656  -0.0022579
    3   0.0002433   0.0000879   0.0095773  -0.0000546
 Max gradient component =       1.980E-02
 RMS gradient           =       6.299E-03
 Gradient time:  CPU 36.25 s  wall 36.25 s
 Geometry Optimization Parameters
   NAtoms,    NIC,     NZ,  NCons,   NDum,   NFix, NCnnct, MaxDiis
       10      50       0       0       0       0       0       0

 Cartesian Hessian Update
 Hessian Updated using BFGS Update


** GEOMETRY OPTIMIZATION IN DELOCALIZED INTERNAL COORDINATES **
   Searching for a Minimum

   Optimization Cycle:   9

                       Coordinates (Angstroms)
     ATOM                X               Y               Z
      1  S        -2.5974763341   -0.0009790328    0.3484499625
      2  O        -0.2591115151    0.0066191754   -0.2504721772
      3  O         0.7675701502    0.0111679472    0.5840493657
      4  S         2.4711164253   -0.0021073635   -0.1030575233
      5  O         2.5692957515    1.2364860008   -0.8850893682
      6  O         2.5631670869   -1.2581227638   -0.8577001319
      7  O         3.1751218120    0.0113798066    1.1935774675
      8  O        -2.2723468507    1.2504836039   -0.5515995043
      9  O        -4.1302795846   -0.0080520782    0.4841751370
     10  O        -2.2613031406   -1.2489636373   -0.5532177611
   Point Group: c1    Number of degrees of freedom:    24


   Energy is  -1398.133257990

 Hessian Updated using BFGS Update

 24 Hessian modes will be used to form the next step
  Hessian Eigenvalues:
     0.003001    0.003181    0.019980    0.048087    0.130937    0.143109
     0.160509    0.174050    0.249567    0.250001    0.250264    0.250950
     0.252419    0.263213    0.273622    0.330983    0.338946    0.451492
     0.489124    0.621784    0.657570    0.657667    0.664318    0.811855

 Minimum Search - Taking Simple RFO Step
 Searching for Lamda that Minimizes Along All modes
 Value Taken    Lamda =  -0.00615481
 Step Taken.  Stepsize is  0.279064

                             Maximum     Tolerance    Cnvgd?
         Gradient           0.017012      0.000300      NO
         Displacement       0.157951      0.001200      NO
         Energy change     -0.007050      0.000001      NO


 New Cartesian Coordinates Obtained by Inverse Iteration

 Displacement from previous Coordinates is:  0.586928
 ----------------------------------------------------------------
             Standard Nuclear Orientation (Angstroms)
    I     Atom           X                Y                Z
 ----------------------------------------------------------------
    1      S      -2.7042967261     0.0067457142     0.3685997278
    2      O      -0.2237688503    -0.0049766104    -0.1359440606
    3      O       0.8036907800    -0.0055305729     0.6395184090
    4      S       2.5112199996     0.0020323925    -0.1265725361
    5      O       2.5542708515     1.2521935099    -0.9033354200
    6      O       2.5634165670    -1.2506402119    -0.8984961698
    7      O       3.2727985566     0.0050280397     1.1425429162
    8      O      -2.2552328189     1.2331802264    -0.5156561541
    9      O      -4.2430833735     0.0056589687     0.3167049368
   10      O      -2.2532611851    -1.2457797981    -0.4782461824
 ----------------------------------------------------------------
 Molecular Point Group                 C1    NOp =  1
 Largest Abelian Subgroup              C1    NOp =  1
 Nuclear Repulsion Energy =   765.7825057674 hartrees
 There are       49 alpha and       49 beta electrons
 Applying Cartesian multipole field
    Component          Value
    ---------          -----
     (2,0,0)        1.00000E-11
     (0,2,0)        2.00000E-11
     (0,0,2)       -3.00000E-11
 Nucleus-field energy     =     0.0000000227 hartrees
 Requested basis set is 6-311++G(d,p)
 There are 74 shells and 236 basis functions
 A cutoff of  1.0D-11 yielded   2034 shell pairs
 There are     22022 function pairs (     23763 Cartesian)
 Smallest overlap matrix eigenvalue = 1.73E-04
 Guess MOs from SCF MO coefficient file
 Reading MOs from coefficient file
 Reading MOs from coefficient file
 A restricted hybrid HF-DFT SCF calculation will be
 performed using Pulay DIIS extrapolation
 Exchange:     0.2000 Hartree-Fock + 0.0800 Slater + 0.7200 B88
 Correlation:  0.1900 VWN1RPA + 0.8100 LYP
 Using SG-1 standard quadrature grid
 SCF converges when DIIS error is below 1.0E-08
 Geometry optimization detected.  Setting ReadMinima to 0
 Setting SaveMinima to 0
 ---------------------------------------
  Cycle       Energy         DIIS Error
 ---------------------------------------
    1   -1398.1348696264      3.46E-03
    2   -1398.1276180200      1.16E-03
    3   -1397.8469614958      6.13E-03
    4   -1398.1350150953      6.58E-04
    5   -1398.1371112125      2.40E-04
    6   -1398.1373150699      1.38E-04
    7   -1398.1374219918      3.56E-05
    8   -1398.1374252361      2.85E-05
    9   -1398.1374296146      1.04E-05
   10   -1398.1374306539      5.24E-06
   11   -1398.1374316977      3.08E-06
   12   -1398.1374327874      3.33E-06
   13   -1398.1374325818      3.30E-06
   14   -1398.1374344021      9.12E-06
   15   -1398.1374354876      3.75E-06
   16   -1398.1374333780      4.37E-06
   17   -1398.1374290558      5.94E-06
   18   -1398.1374252738      2.85E-06
   19   -1398.1374250258      1.84E-06
   20   -1398.1374248823      1.40E-06
   21   -1398.1374247977      8.81E-07
   22   -1398.1374247911      5.82E-07
   23   -1398.1374247910      3.30E-07
   24   -1398.1374247931      8.26E-08
   25   -1398.1374247929      2.69E-08
   26   -1398.1374247937      2.17E-08
   27   -1398.1374247935      9.45E-09 Convergence criterion met
 ---------------------------------------
 SCF time:  CPU 202.97 s  wall 203.03 s
 SCF   energy in the final basis set = -1398.1374247935
 Total energy in the final basis set = -1398.1374247935

 --------------------------------------------------------------

                    Orbital Energies (a.u.)
 --------------------------------------------------------------

 Alpha MOs
 -- Occupied --
-88.830 -88.701 -18.992 -18.963 -18.878 -18.878 -18.877 -18.835
-18.835 -18.821  -7.889  -7.769  -5.853  -5.851  -5.851  -5.732
 -5.732  -5.724  -0.952  -0.888  -0.787  -0.761  -0.759  -0.667
 -0.662  -0.573  -0.360  -0.309  -0.289  -0.246  -0.237  -0.220
 -0.207  -0.160  -0.159  -0.156  -0.143  -0.114  -0.113  -0.079
 -0.078  -0.046  -0.040  -0.036  -0.019  -0.006   0.009   0.016
  0.052
 -- Virtual --
  0.088   0.212   0.250   0.251   0.263   0.264   0.279   0.281
  0.283   0.313   0.337   0.351   0.355   0.358   0.375   0.387
  0.398   0.410   0.411   0.417   0.433   0.437   0.444   0.452
  0.459   0.465   0.477   0.481   0.492   0.497   0.501   0.504
  0.510   0.512   0.514   0.520   0.527   0.532   0.534   0.542
  0.563   0.574   0.582   0.591   0.596   0.623   0.629   0.641
  0.661   0.677   0.687   0.732   0.756   0.761   0.791   0.916
  0.956   0.985   0.992   1.025   1.043   1.180   1.209   1.218
  1.225   1.250   1.267   1.282   1.285   1.302   1.327   1.342
  1.344   1.347   1.355   1.356   1.359   1.372   1.379   1.391
  1.392   1.402   1.421   1.424   1.440   1.453   1.478   1.479
  1.522   1.524   1.612   1.781   1.800   1.815   1.854   1.887
  1.906   1.914   1.954   1.987   2.042   2.045   2.056   2.098
  2.188   2.630   2.732   2.941   2.965   2.997   3.024   3.056
  3.056   3.069   3.071   3.077   3.077   3.102   3.113   3.115
  3.117   3.126   3.140   3.141   3.151   3.155   3.167   3.170
  3.190   3.200   3.304   3.313   3.353   3.379   3.381   3.394
  3.541   3.601   3.607   3.646   3.758   3.791   3.804   3.814
  4.207   5.094   5.117   5.155   5.211   5.225   5.236   5.238
  5.244   5.248   5.255   5.265   5.268   5.286   5.289   5.303
  5.309   5.351   5.388   5.424   5.434   5.484   5.515   5.526
  6.329   8.345   8.364  17.519  17.583  17.593  17.637  17.646
 17.683  50.019  50.042  50.098  50.100  50.143  50.147  50.149
 50.165 189.440 189.451
 --------------------------------------------------------------

          Ground-State Mulliken Net Atomic Charges

     Atom                 Charge (a.u.)
  ----------------------------------------
      1 S                     0.451780
      2 O                    -0.109426
      3 O                    -0.033422
      4 S                     0.383972
      5 O                    -0.352711
      6 O                    -0.354644
      7 O                    -0.385068
      8 O                    -0.483664
      9 O                    -0.633884
     10 O                    -0.482934
  ----------------------------------------
  Sum of atomic charges =    -2.000000

 -----------------------------------------------------------------
                    Cartesian Multipole Moments
 -----------------------------------------------------------------
    Charge (ESU x 10^10)
                -9.6064
    Dipole Moment (Debye)
         X       5.6881      Y       0.0150      Z       2.0022
       Tot       6.0302
    Quadrupole Moments (Debye-Ang)
        XX    -168.0283     XY       0.0108     YY     -89.0846
        XZ      -2.3735     YZ       0.0705     ZZ     -84.7719
    Octopole Moments (Debye-Ang^2)
       XXX     151.3693    XXY      -0.0811    XYY       4.8183
       YYY       0.0231    XXZ      -9.0163    XYZ      -0.2149
       YYZ      14.4069    XZZ      -7.1098    YZZ      -0.2430
       ZZZ       4.5868
    Hexadecapole Moments (Debye-Ang^3)
      XXXX   -4422.8242   XXXY       1.5886   XXYY    -661.5060
      XYYY      -0.0675   YYYY    -342.1500   XXXZ      31.8363
      XXYZ       0.1904   XYYZ      20.4228   YYYZ       0.8520
      XXZZ    -644.5275   XYZZ       0.4025   YYZZ    -101.3426
      XZZZ      37.3347   YZZZ       0.6998   ZZZZ    -256.7096
 -----------------------------------------------------------------
 Calculating analytic gradient of the SCF energy
 Gradient of SCF Energy
            1           2           3           4           5           6
    1   0.0004109   0.0014557   0.0004143  -0.0040052  -0.0009412  -0.0010418
    2  -0.0005049   0.0000792  -0.0005196   0.0006628   0.0018869  -0.0017833
    3  -0.0070651   0.0077645  -0.0053521  -0.0012715  -0.0005632  -0.0000228
            7           8           9          10
    1   0.0014844   0.0008693   0.0003637   0.0009900
    2  -0.0003384   0.0020960   0.0002952  -0.0018738
    3   0.0043609  -0.0026443   0.0070580  -0.0022644
 Max gradient component =       7.764E-03
 RMS gradient           =       2.956E-03
 Gradient time:  CPU 35.67 s  wall 35.68 s
 Geometry Optimization Parameters
   NAtoms,    NIC,     NZ,  NCons,   NDum,   NFix, NCnnct, MaxDiis
       10      50       0       0       0       0       0       0

 Cartesian Hessian Update
 Hessian Updated using BFGS Update


** GEOMETRY OPTIMIZATION IN DELOCALIZED INTERNAL COORDINATES **
   Searching for a Minimum

   Optimization Cycle:  10

                       Coordinates (Angstroms)
     ATOM                X               Y               Z
      1  S        -2.7042967261    0.0067457142    0.3685997278
      2  O        -0.2237688503   -0.0049766104   -0.1359440606
      3  O         0.8036907800   -0.0055305729    0.6395184090
      4  S         2.5112199996    0.0020323925   -0.1265725361
      5  O         2.5542708515    1.2521935099   -0.9033354200
      6  O         2.5634165670   -1.2506402119   -0.8984961698
      7  O         3.2727985566    0.0050280397    1.1425429162
      8  O        -2.2552328189    1.2331802264   -0.5156561541
      9  O        -4.2430833735    0.0056589687    0.3167049368
     10  O        -2.2532611851   -1.2457797981   -0.4782461824
   Point Group: c1    Number of degrees of freedom:    24


   Energy is  -1398.137424794

 Hessian Updated using BFGS Update

 24 Hessian modes will be used to form the next step
  Hessian Eigenvalues:
     0.003002    0.003191    0.020110    0.038728    0.130956    0.143402
     0.159183    0.160695    0.215767    0.250006    0.250143    0.251630
     0.254023    0.260556    0.277850    0.321663    0.340319    0.452183
     0.490818    0.657525    0.657631    0.664066    0.681781    0.796518

 Minimum Search - Taking Simple RFO Step
 Searching for Lamda that Minimizes Along All modes
 Value Taken    Lamda =  -0.00318699
 Step Taken.  Stepsize is  0.225363

                             Maximum     Tolerance    Cnvgd?
         Gradient           0.012747      0.000300      NO
         Displacement       0.106003      0.001200      NO
         Energy change     -0.004167      0.000001      NO


 New Cartesian Coordinates Obtained by Inverse Iteration

 Displacement from previous Coordinates is:  0.564695
 ----------------------------------------------------------------
             Standard Nuclear Orientation (Angstroms)
    I     Atom           X                Y                Z
 ----------------------------------------------------------------
    1      S      -2.7910623213    -0.0090417775     0.3877029918
    2      O      -0.2193515330     0.0119907459    -0.0547781300
    3      O       0.8218880607     0.0201637027     0.6823923966
    4      S       2.5341387093    -0.0054828226    -0.1466287094
    5      O       2.5713916657     1.2272876043    -0.9518957934
    6      O       2.5652320377    -1.2713943544    -0.8995600000
    7      O       3.3465666215     0.0212361777     1.0863865295
    8      O      -2.2544775082     1.2530134606    -0.3889407342
    9      O      -4.3119798778    -0.0166228963     0.1320450801
   10      O      -2.2365920537    -1.2332381822    -0.4376081644
 ----------------------------------------------------------------
 Molecular Point Group                 C1    NOp =  1
 Largest Abelian Subgroup              C1    NOp =  1
 Nuclear Repulsion Energy =   761.3906107225 hartrees
 There are       49 alpha and       49 beta electrons
 Applying Cartesian multipole field
    Component          Value
    ---------          -----
     (2,0,0)        1.00000E-11
     (0,2,0)        2.00000E-11
     (0,0,2)       -3.00000E-11
 Nucleus-field energy     =     0.0000000236 hartrees
 Requested basis set is 6-311++G(d,p)
 There are 74 shells and 236 basis functions
 A cutoff of  1.0D-11 yielded   2022 shell pairs
 There are     21884 function pairs (     23617 Cartesian)
 Smallest overlap matrix eigenvalue = 1.58E-04
 Guess MOs from SCF MO coefficient file
 Reading MOs from coefficient file
 Reading MOs from coefficient file
 A restricted hybrid HF-DFT SCF calculation will be
 performed using Pulay DIIS extrapolation
 Exchange:     0.2000 Hartree-Fock + 0.0800 Slater + 0.7200 B88
 Correlation:  0.1900 VWN1RPA + 0.8100 LYP
 Using SG-1 standard quadrature grid
 SCF converges when DIIS error is below 1.0E-08
 Geometry optimization detected.  Setting ReadMinima to 0
 Setting SaveMinima to 0
 ---------------------------------------
  Cycle       Energy         DIIS Error
 ---------------------------------------
    1   -1398.1332475262      3.40E-03
    2   -1398.1362684498      6.67E-04
    3   -1397.9958983277      4.37E-03
    4   -1398.1388374499      3.93E-04
    5   -1398.1395488319      1.47E-04
    6   -1398.1396326056      7.50E-05
    7   -1398.1396625736      3.76E-05
    8   -1398.1396677005      2.26E-05
    9   -1398.1396703887      8.35E-06
   10   -1398.1396707676      2.05E-06
   11   -1398.1396707920      1.06E-06
   12   -1398.1396708128      6.13E-07
   13   -1398.1396708188      2.57E-07
   14   -1398.1396708201      1.26E-07
   15   -1398.1396708204      6.95E-08
   16   -1398.1396708223      6.49E-08
   17   -1398.1396708224      6.64E-08
   18   -1398.1396708214      6.15E-08
   19   -1398.1396708196      6.37E-08
   20   -1398.1396708105      2.82E-08
   21   -1398.1396708097      3.00E-08
   22   -1398.1396708091      9.83E-09 Convergence criterion met
 ---------------------------------------
 SCF time:  CPU 161.46 s  wall 161.53 s
 SCF   energy in the final basis set = -1398.1396708091
 Total energy in the final basis set = -1398.1396708091

 --------------------------------------------------------------

                    Orbital Energies (a.u.)
 --------------------------------------------------------------

 Alpha MOs
 -- Occupied --
-88.828 -88.703 -18.994 -18.965 -18.879 -18.878 -18.878 -18.834
-18.834 -18.822  -7.888  -7.770  -5.851  -5.850  -5.850  -5.733
 -5.733  -5.725  -0.959  -0.890  -0.787  -0.761  -0.760  -0.666
 -0.662  -0.568  -0.360  -0.309  -0.289  -0.246  -0.238  -0.222
 -0.210  -0.163  -0.160  -0.156  -0.146  -0.115  -0.114  -0.079
 -0.078  -0.046  -0.038  -0.036  -0.017  -0.005   0.009   0.016
  0.050
 -- Virtual --
  0.089   0.206   0.247   0.248   0.263   0.263   0.278   0.280
  0.282   0.313   0.339   0.351   0.355   0.357   0.369   0.389
  0.399   0.408   0.408   0.417   0.430   0.434   0.443   0.453
  0.461   0.464   0.477   0.477   0.490   0.492   0.498   0.503
  0.510   0.511   0.514   0.523   0.529   0.532   0.532   0.540
  0.567   0.578   0.580   0.589   0.595   0.620   0.626   0.641
  0.660   0.682   0.684   0.713   0.750   0.752   0.796   0.917
  0.951   0.984   0.993   1.020   1.044   1.177   1.212   1.216
  1.222   1.250   1.262   1.283   1.286   1.301   1.327   1.339
  1.342   1.347   1.352   1.357   1.361   1.372   1.378   1.384
  1.389   1.400   1.419   1.423   1.438   1.451   1.466   1.477
  1.521   1.530   1.601   1.772   1.794   1.811   1.852   1.891
  1.896   1.908   1.948   1.991   2.042   2.042   2.055   2.100
  2.163   2.619   2.714   2.934   2.985   2.997   3.017   3.055
  3.056   3.067   3.070   3.076   3.078   3.104   3.109   3.116
  3.117   3.127   3.140   3.143   3.153   3.156   3.164   3.167
  3.189   3.194   3.303   3.312   3.353   3.377   3.380   3.387
  3.540   3.607   3.619   3.654   3.760   3.788   3.806   3.813
  4.215   5.092   5.124   5.147   5.212   5.223   5.232   5.236
  5.243   5.252   5.253   5.265   5.267   5.288   5.292   5.302
  5.304   5.346   5.391   5.429   5.434   5.473   5.514   5.524
  6.360   8.340   8.364  17.521  17.582  17.593  17.634  17.645
 17.664  50.013  50.043  50.097  50.099  50.142  50.143  50.147
 50.165 189.436 189.448
 --------------------------------------------------------------

          Ground-State Mulliken Net Atomic Charges

     Atom                 Charge (a.u.)
  ----------------------------------------
      1 S                     0.445985
      2 O                    -0.115738
      3 O                    -0.014075
      4 S                     0.388982
      5 O                    -0.358438
      6 O                    -0.354757
      7 O                    -0.386499
      8 O                    -0.492704
      9 O                    -0.621770
     10 O                    -0.490986
  ----------------------------------------
  Sum of atomic charges =    -2.000000

 -----------------------------------------------------------------
                    Cartesian Multipole Moments
 -----------------------------------------------------------------
    Charge (ESU x 10^10)
                -9.6064
    Dipole Moment (Debye)
         X       5.6833      Y      -0.0036      Z       2.2282
       Tot       6.1045
    Quadrupole Moments (Debye-Ang)
        XX    -169.9983     XY      -0.0317     YY     -89.1685
        XZ      -3.1639     YZ      -0.0968     ZZ     -84.1105
    Octopole Moments (Debye-Ang^2)
       XXX     155.9603    XXY       0.2422    XYY       5.4230
       YYY       0.6375    XXZ      -1.7919    XYZ       0.1696
       YYZ      13.8603    XZZ      -7.6974    YZZ      -0.0144
       ZZZ       4.9521
    Hexadecapole Moments (Debye-Ang^3)
      XXXX   -4584.3232   XXXY      -4.1614   XXYY    -675.8602
      XYYY       1.9333   YYYY    -342.8042   XXXZ      -1.8504
      XXYZ      -0.4291   XYYZ      23.4730   YYYZ      -1.4184
      XXZZ    -652.4300   XYZZ      -1.4045   YYZZ    -100.0382
      XZZZ      42.7541   YZZZ      -0.7362   ZZZZ    -249.4529
 -----------------------------------------------------------------
 Calculating analytic gradient of the SCF energy
 Gradient of SCF Energy
            1           2           3           4           5           6
    1   0.0020304   0.0089982  -0.0073876  -0.0051136   0.0009837   0.0011097
    2   0.0001667  -0.0007130   0.0011313  -0.0009119   0.0010491  -0.0011546
    3  -0.0021301   0.0091385  -0.0072923   0.0032453  -0.0002539  -0.0010467
            7           8           9          10
    1   0.0016437  -0.0000285  -0.0023893   0.0001533
    2   0.0004295   0.0026729  -0.0000891  -0.0025809
    3  -0.0005999  -0.0020267   0.0036312  -0.0026655
 Max gradient component =       9.139E-03
 RMS gradient           =       3.527E-03
 Gradient time:  CPU 35.28 s  wall 35.28 s
 Geometry Optimization Parameters
   NAtoms,    NIC,     NZ,  NCons,   NDum,   NFix, NCnnct, MaxDiis
       10      50       0       0       0       0       0       0

 Cartesian Hessian Update
 Hessian Updated using BFGS Update


** GEOMETRY OPTIMIZATION IN DELOCALIZED INTERNAL COORDINATES **
   Searching for a Minimum

   Optimization Cycle:  11

                       Coordinates (Angstroms)
     ATOM                X               Y               Z
      1  S        -2.7910623213   -0.0090417775    0.3877029918
      2  O        -0.2193515330    0.0119907459   -0.0547781300
      3  O         0.8218880607    0.0201637027    0.6823923966
      4  S         2.5341387093   -0.0054828226   -0.1466287094
      5  O         2.5713916657    1.2272876043   -0.9518957934
      6  O         2.5652320377   -1.2713943544   -0.8995600000
      7  O         3.3465666215    0.0212361777    1.0863865295
      8  O        -2.2544775082    1.2530134606   -0.3889407342
      9  O        -4.3119798778   -0.0166228963    0.1320450801
     10  O        -2.2365920537   -1.2332381822   -0.4376081644
   Point Group: c1    Number of degrees of freedom:    24


   Energy is  -1398.139670809

 Hessian Updated using BFGS Update

 24 Hessian modes will be used to form the next step
  Hessian Eigenvalues:
     0.003002    0.003315    0.020573    0.025203    0.120019    0.131219
     0.144738    0.160696    0.209758    0.250062    0.250160    0.251799
     0.253789    0.260705    0.315609    0.336850    0.341965    0.431897
     0.492796    0.657589    0.657946    0.665291    0.679072    0.798195

 Minimum Search - Taking Simple RFO Step
 Searching for Lamda that Minimizes Along All modes
 Value Taken    Lamda =  -0.00291331
 Calculated Step too Large.  Step scaled by  0.930756
 Step Taken.  Stepsize is  0.300000

                             Maximum     Tolerance    Cnvgd?
         Gradient           0.012393      0.000300      NO
         Displacement       0.142116      0.001200      NO
         Energy change     -0.002246      0.000001      NO


 New Cartesian Coordinates Obtained by Inverse Iteration

 Displacement from previous Coordinates is:  0.699130
 ----------------------------------------------------------------
             Standard Nuclear Orientation (Angstroms)
    I     Atom           X                Y                Z
 ----------------------------------------------------------------
    1      S      -2.8810359910     0.0226131753     0.4064174793
    2      O      -0.2211397642     0.0057496728     0.0275392766
    3      O       0.8471568223    -0.0234917200     0.7254631266
    4      S       2.5574752868     0.0023534222    -0.1788943268
    5      O       2.5449060787     1.2629721077    -0.9417141892
    6      O       2.5613832949    -1.2401788983    -0.9707692163
    7      O       3.4006923398    -0.0093214221     1.0340716278
    8      O      -2.2236623267     1.2342630754    -0.3512249547
    9      O      -4.3372779233    -0.0032112295    -0.1040127958
   10      O      -2.2227440164    -1.2538365254    -0.2377605609
 ----------------------------------------------------------------
 Molecular Point Group                 C1    NOp =  1
 Largest Abelian Subgroup              C1    NOp =  1
 Nuclear Repulsion Energy =   758.0143864712 hartrees
 There are       49 alpha and       49 beta electrons
 Applying Cartesian multipole field
    Component          Value
    ---------          -----
     (2,0,0)        1.00000E-11
     (0,2,0)        2.00000E-11
     (0,0,2)       -3.00000E-11
 Nucleus-field energy     =     0.0000000240 hartrees
 Requested basis set is 6-311++G(d,p)
 There are 74 shells and 236 basis functions
 A cutoff of  1.0D-11 yielded   2020 shell pairs
 There are     21857 function pairs (     23587 Cartesian)
 Smallest overlap matrix eigenvalue = 1.45E-04
 Guess MOs from SCF MO coefficient file
 Reading MOs from coefficient file
 Reading MOs from coefficient file
 A restricted hybrid HF-DFT SCF calculation will be
 performed using Pulay DIIS extrapolation
 Exchange:     0.2000 Hartree-Fock + 0.0800 Slater + 0.7200 B88
 Correlation:  0.1900 VWN1RPA + 0.8100 LYP
 Using SG-1 standard quadrature grid
 SCF converges when DIIS error is below 1.0E-08
 Geometry optimization detected.  Setting ReadMinima to 0
 Setting SaveMinima to 0
 ---------------------------------------
  Cycle       Energy         DIIS Error
 ---------------------------------------
    1   -1398.1175702372      4.45E-03
    2   -1398.1376173656      6.75E-04
    3   -1398.0076897318      4.23E-03
    4   -1398.1402304888      4.25E-04
    5   -1398.1409756910      2.31E-04
    6   -1398.1411712689      1.32E-04
    7   -1398.1412537289      7.56E-05
    8   -1398.1412840546      2.34E-05
    9   -1398.1412875065      1.12E-05
   10   -1398.1412889195      4.82E-06
   11   -1398.1412897448      3.21E-06
   12   -1398.1412908801      2.78E-06
   13   -1398.1412926971      2.20E-06
   14   -1398.1412945353      1.76E-06
   15   -1398.1412984805      2.54E-06
   16   -1398.1412995806      1.76E-06
   17   -1398.1413000735      7.27E-07
   18   -1398.1413001983      3.09E-07
   19   -1398.1413001996      3.28E-07
   20   -1398.1413002005      8.19E-08
   21   -1398.1413002010      3.28E-08
   22   -1398.1413002005      1.87E-08
   23   -1398.1413002011      7.01E-09 Convergence criterion met
 ---------------------------------------
 SCF time:  CPU 171.90 s  wall 171.98 s
 SCF   energy in the final basis set = -1398.1413002011
 Total energy in the final basis set = -1398.1413002011

 --------------------------------------------------------------

                    Orbital Energies (a.u.)
 --------------------------------------------------------------

 Alpha MOs
 -- Occupied --
-88.828 -88.702 -18.990 -18.963 -18.881 -18.880 -18.880 -18.832
-18.832 -18.820  -7.888  -7.769  -5.851  -5.849  -5.849  -5.733
 -5.733  -5.725  -0.954  -0.891  -0.787  -0.762  -0.761  -0.664
 -0.661  -0.561  -0.359  -0.308  -0.287  -0.243  -0.236  -0.221
 -0.209  -0.164  -0.158  -0.155  -0.148  -0.116  -0.115  -0.081
 -0.080  -0.045  -0.038  -0.035  -0.013  -0.003   0.011   0.017
  0.050
 -- Virtual --
  0.094   0.202   0.243   0.246   0.261   0.262   0.276   0.279
  0.281   0.310   0.334   0.352   0.356   0.357   0.366   0.389
  0.401   0.406   0.408   0.421   0.426   0.433   0.445   0.454
  0.464   0.465   0.470   0.476   0.487   0.492   0.493   0.504
  0.510   0.510   0.514   0.527   0.529   0.533   0.534   0.539
  0.570   0.580   0.587   0.590   0.593   0.617   0.627   0.641
  0.660   0.680   0.692   0.700   0.740   0.742   0.800   0.917
  0.945   0.986   0.996   1.013   1.051   1.182   1.215   1.217
  1.224   1.251   1.259   1.282   1.289   1.298   1.321   1.335
  1.346   1.348   1.355   1.360   1.367   1.373   1.376   1.377
  1.386   1.398   1.421   1.422   1.434   1.449   1.461   1.477
  1.523   1.540   1.593   1.766   1.791   1.811   1.850   1.881
  1.892   1.913   1.943   2.000   2.040   2.043   2.056   2.100
  2.137   2.625   2.711   2.937   2.986   2.995   3.015   3.053
  3.055   3.065   3.071   3.074   3.075   3.105   3.107   3.118
  3.119   3.130   3.143   3.144   3.155   3.156   3.163   3.167
  3.189   3.189   3.307   3.314   3.356   3.373   3.377   3.379
  3.544   3.605   3.622   3.652   3.765   3.789   3.802   3.810
  4.223   5.095   5.132   5.141   5.213   5.223   5.230   5.232
  5.247   5.250   5.260   5.265   5.266   5.291   5.298   5.302
  5.305   5.344   5.395   5.433   5.437   5.463   5.513   5.521
  6.361   8.337   8.361  17.516  17.584  17.595  17.632  17.639
 17.653  50.013  50.043  50.095  50.097  50.139  50.140  50.149
 50.168 189.432 189.445
 --------------------------------------------------------------

          Ground-State Mulliken Net Atomic Charges

     Atom                 Charge (a.u.)
  ----------------------------------------
      1 S                     0.437830
      2 O                    -0.115831
      3 O                    -0.013411
      4 S                     0.388702
      5 O                    -0.351623
      6 O                    -0.352866
      7 O                    -0.384270
      8 O                    -0.505212
      9 O                    -0.603577
     10 O                    -0.499741
  ----------------------------------------
  Sum of atomic charges =    -2.000000

 -----------------------------------------------------------------
                    Cartesian Multipole Moments
 -----------------------------------------------------------------
    Charge (ESU x 10^10)
                -9.6064
    Dipole Moment (Debye)
         X       5.7731      Y       0.0626      Z       2.3529
       Tot       6.2345
    Quadrupole Moments (Debye-Ang)
        XX    -169.9758     XY      -0.0976     YY     -89.2134
        XZ      -4.3500     YZ       0.2610     ZZ     -83.6612
    Octopole Moments (Debye-Ang^2)
       XXX     158.4424    XXY       0.6934    XYY       6.1029
       YYY      -0.4167    XXZ       7.2061    XYZ      -0.6026
       YYZ      13.0135    XZZ      -7.1168    YZZ      -0.2628
       ZZZ       5.4456
    Hexadecapole Moments (Debye-Ang^3)
      XXXX   -4668.1715   XXXY       1.9617   XXYY    -684.0393
      XYYY       0.0288   YYYY    -343.2133   XXXZ     -49.1296
      XXYZ       1.1640   XYYZ      27.3730   YYYZ       2.8333
      XXZZ    -660.1195   XYZZ       1.7906   YYZZ     -99.6496
      XZZZ      48.3906   YZZZ       1.9819   ZZZZ    -247.1520
 -----------------------------------------------------------------
 Calculating analytic gradient of the SCF energy
 Gradient of SCF Energy
            1           2           3           4           5           6
    1   0.0034305   0.0074690  -0.0077028   0.0029257  -0.0006142  -0.0007913
    2  -0.0011489   0.0016139  -0.0016373   0.0012362   0.0018092  -0.0016513
    3   0.0024352   0.0047895  -0.0030163   0.0000178  -0.0010601  -0.0002033
            7           8           9          10
    1   0.0001488  -0.0002248  -0.0025779  -0.0020630
    2  -0.0004672   0.0018152   0.0000083  -0.0015780
    3   0.0007503  -0.0023937  -0.0004622  -0.0008572
 Max gradient component =       7.703E-03
 RMS gradient           =       2.670E-03
 Gradient time:  CPU 35.01 s  wall 35.01 s
 Geometry Optimization Parameters
   NAtoms,    NIC,     NZ,  NCons,   NDum,   NFix, NCnnct, MaxDiis
       10      50       0       0       0       0       0       0

 Cartesian Hessian Update
 Hessian Updated using BFGS Update


** GEOMETRY OPTIMIZATION IN DELOCALIZED INTERNAL COORDINATES **
   Searching for a Minimum

   Optimization Cycle:  12

                       Coordinates (Angstroms)
     ATOM                X               Y               Z
      1  S        -2.8810359910    0.0226131753    0.4064174793
      2  O        -0.2211397642    0.0057496728    0.0275392766
      3  O         0.8471568223   -0.0234917200    0.7254631266
      4  S         2.5574752868    0.0023534222   -0.1788943268
      5  O         2.5449060787    1.2629721077   -0.9417141892
      6  O         2.5613832949   -1.2401788983   -0.9707692163
      7  O         3.4006923398   -0.0093214221    1.0340716278
      8  O        -2.2236623267    1.2342630754   -0.3512249547
      9  O        -4.3372779233   -0.0032112295   -0.1040127958
     10  O        -2.2227440164   -1.2538365254   -0.2377605609
   Point Group: c1    Number of degrees of freedom:    24


   Energy is  -1398.141300201

 Hessian Updated using BFGS Update

 24 Hessian modes will be used to form the next step
  Hessian Eigenvalues:
     0.002998    0.004120    0.018110    0.024317    0.104740    0.132467
     0.146206    0.160699    0.220294    0.250069    0.251605    0.252395
     0.255014    0.266030    0.314532    0.341168    0.349707    0.411791
     0.494160    0.644436    0.657675    0.659154    0.668935    0.798339

 Minimum Search - Taking Simple RFO Step
 Searching for Lamda that Minimizes Along All modes
 Value Taken    Lamda =  -0.00132964
 Calculated Step too Large.  Step scaled by  0.992797
 Step Taken.  Stepsize is  0.300000

                             Maximum     Tolerance    Cnvgd?
         Gradient           0.007740      0.000300      NO
         Displacement       0.139532      0.001200      NO
         Energy change     -0.001629      0.000001      NO


 New Cartesian Coordinates Obtained by Inverse Iteration

 Displacement from previous Coordinates is:  0.734007
 ----------------------------------------------------------------
             Standard Nuclear Orientation (Angstroms)
    I     Atom           X                Y                Z
 ----------------------------------------------------------------
    1      S      -2.9452414618    -0.0355652232     0.4080923442
    2      O      -0.2311446698     0.0188249838     0.0811246385
    3      O       0.8617783595     0.0265735015     0.7537718876
    4      S       2.5627646449    -0.0112321207    -0.2020117237
    5      O       2.5273048751     1.1952280259    -1.0451499951
    6      O       2.5488164157    -1.3027924630    -0.9090009484
    7      O       3.4285625882     0.0604127209     0.9929628065
    8      O      -2.2258813252     1.2658746822    -0.0945936532
    9      O      -4.3241508735    -0.0066069178    -0.2797277581
   10      O      -2.1770547522    -1.2128055314    -0.2963521315
 ----------------------------------------------------------------
 Molecular Point Group                 C1    NOp =  1
 Largest Abelian Subgroup              C1    NOp =  1
 Nuclear Repulsion Energy =   756.6616208453 hartrees
 There are       49 alpha and       49 beta electrons
 Applying Cartesian multipole field
    Component          Value
    ---------          -----
     (2,0,0)        1.00000E-11
     (0,2,0)        2.00000E-11
     (0,0,2)       -3.00000E-11
 Nucleus-field energy     =     0.0000000241 hartrees
 Requested basis set is 6-311++G(d,p)
 There are 74 shells and 236 basis functions
 A cutoff of  1.0D-11 yielded   2022 shell pairs
 There are     21905 function pairs (     23641 Cartesian)
 Smallest overlap matrix eigenvalue = 1.40E-04
 Guess MOs from SCF MO coefficient file
 Reading MOs from coefficient file
 Reading MOs from coefficient file
 A restricted hybrid HF-DFT SCF calculation will be
 performed using Pulay DIIS extrapolation
 Exchange:     0.2000 Hartree-Fock + 0.0800 Slater + 0.7200 B88
 Correlation:  0.1900 VWN1RPA + 0.8100 LYP
 Using SG-1 standard quadrature grid
 SCF converges when DIIS error is below 1.0E-08
 Geometry optimization detected.  Setting ReadMinima to 0
 Setting SaveMinima to 0
 ---------------------------------------
  Cycle       Energy         DIIS Error
 ---------------------------------------
    1   -1398.1130591206      4.88E-03
    2   -1398.1361609425      8.30E-04
    3   -1397.9692290229      4.92E-03
    4   -1398.1392171286      6.06E-04
    5   -1398.1402253403      4.35E-04
    6   -1398.1412419082      2.00E-04
    7   -1398.1414610891      9.32E-05
    8   -1398.1415142146      2.48E-05
    9   -1398.1415242602      1.35E-05
   10   -1398.1415320734      8.71E-06
   11   -1398.1415384221      6.60E-06
   12   -1398.1415482759      5.50E-06
   13   -1398.1415660366      4.79E-06
   14   -1398.1415777996      4.80E-06
   15   -1398.1415898856      5.54E-06
   16   -1398.1415944879      8.56E-06
   17   -1398.1415970195      8.45E-06
   18   -1398.1415973724      5.61E-06
   19   -1398.1415976539      3.37E-07
   20   -1398.1415976586      3.78E-07
   21   -1398.1415976630      7.45E-08
   22   -1398.1415976619      1.20E-07
   23   -1398.1415976620      8.59E-08
   24   -1398.1415976616      2.25E-08
   25   -1398.1415976615      7.02E-09 Convergence criterion met
 ---------------------------------------
 SCF time:  CPU 187.08 s  wall 187.18 s
 SCF   energy in the final basis set = -1398.1415976615
 Total energy in the final basis set = -1398.1415976615

 --------------------------------------------------------------

                    Orbital Energies (a.u.)
 --------------------------------------------------------------

 Alpha MOs
 -- Occupied --
-88.827 -88.702 -18.987 -18.963 -18.881 -18.881 -18.881 -18.832
-18.830 -18.820  -7.887  -7.769  -5.850  -5.849  -5.849  -5.732
 -5.732  -5.725  -0.946  -0.891  -0.788  -0.762  -0.762  -0.664
 -0.662  -0.558  -0.357  -0.307  -0.285  -0.240  -0.235  -0.220
 -0.206  -0.164  -0.158  -0.155  -0.149  -0.116  -0.115  -0.081
 -0.080  -0.044  -0.038  -0.033  -0.012  -0.003   0.011   0.016
  0.052
 -- Virtual --
  0.096   0.201   0.242   0.245   0.261   0.263   0.276   0.279
  0.280   0.310   0.333   0.353   0.356   0.358   0.367   0.388
  0.402   0.405   0.407   0.423   0.424   0.433   0.446   0.454
  0.463   0.466   0.468   0.476   0.486   0.490   0.492   0.502
  0.510   0.511   0.514   0.525   0.532   0.536   0.536   0.540
  0.569   0.583   0.590   0.592   0.593   0.616   0.628   0.641
  0.661   0.675   0.687   0.711   0.734   0.735   0.800   0.919
  0.943   0.989   0.998   1.009   1.054   1.186   1.214   1.219
  1.229   1.254   1.257   1.280   1.293   1.296   1.318   1.332
  1.347   1.349   1.361   1.363   1.367   1.374   1.376   1.378
  1.386   1.396   1.419   1.421   1.438   1.448   1.463   1.477
  1.526   1.544   1.587   1.763   1.790   1.811   1.849   1.871
  1.888   1.924   1.946   2.006   2.040   2.044   2.056   2.098
  2.127   2.636   2.717   2.942   2.977   2.995   3.013   3.053
  3.054   3.064   3.070   3.074   3.075   3.103   3.108   3.118
  3.120   3.131   3.144   3.145   3.153   3.157   3.164   3.168
  3.188   3.190   3.312   3.317   3.357   3.371   3.376   3.378
  3.546   3.605   3.613   3.643   3.768   3.792   3.802   3.810
  4.225   5.099   5.136   5.139   5.215   5.223   5.230   5.231
  5.247   5.249   5.261   5.266   5.268   5.290   5.302   5.306
  5.310   5.344   5.394   5.433   5.439   5.462   5.514   5.521
  6.343   8.338   8.362  17.515  17.584  17.597  17.633  17.635
 17.652  50.013  50.041  50.095  50.097  50.136  50.138  50.151
 50.170 189.432 189.445
 --------------------------------------------------------------

          Ground-State Mulliken Net Atomic Charges

     Atom                 Charge (a.u.)
  ----------------------------------------
      1 S                     0.424328
      2 O                    -0.105778
      3 O                    -0.021868
      4 S                     0.390145
      5 O                    -0.350963
      6 O                    -0.348087
      7 O                    -0.385532
      8 O                    -0.508280
      9 O                    -0.586614
     10 O                    -0.507351
  ----------------------------------------
  Sum of atomic charges =    -2.000000

 -----------------------------------------------------------------
                    Cartesian Multipole Moments
 -----------------------------------------------------------------
    Charge (ESU x 10^10)
                -9.6064
    Dipole Moment (Debye)
         X       5.7046      Y      -0.1193      Z       2.3619
       Tot       6.1754
    Quadrupole Moments (Debye-Ang)
        XX    -169.2271     XY       0.4925     YY     -89.1385
        XZ      -4.9990     YZ      -0.4639     ZZ     -83.6834
    Octopole Moments (Debye-Ang^2)
       XXX     155.5560    XXY      -0.8040    XYY       6.4269
       YYY       1.4403    XXZ      13.4662    XYZ       0.6693
       YYZ      12.1978    XZZ      -5.3674    YZZ      -0.0490
       ZZZ       6.2843
    Hexadecapole Moments (Debye-Ang^3)
      XXXX   -4677.4388   XXXY       0.1124   XXYY    -685.5827
      XYYY       7.1239   YYYY    -341.9132   XXXZ     -81.7951
      XXYZ      -3.4597   XYYZ      30.2063   YYYZ      -5.5687
      XXZZ    -667.8832   XYZZ      -2.8836   YYZZ     -99.9654
      XZZZ      51.6409   YZZZ      -3.1516   ZZZZ    -249.6230
 -----------------------------------------------------------------
 Calculating analytic gradient of the SCF energy
 Gradient of SCF Energy
            1           2           3           4           5           6
    1   0.0029840   0.0015623  -0.0037594   0.0063224  -0.0013077  -0.0008860
    2  -0.0005020  -0.0016635   0.0023133  -0.0015832   0.0009734  -0.0006401
    3   0.0000382  -0.0007179   0.0025060  -0.0029944   0.0001080  -0.0002512
            7           8           9          10
    1  -0.0005796  -0.0018982  -0.0021130  -0.0003248
    2   0.0001604   0.0001732   0.0009022  -0.0001336
    3   0.0011619   0.0011163  -0.0012258   0.0002590
 Max gradient component =       6.322E-03
 RMS gradient           =       1.911E-03
 Gradient time:  CPU 35.18 s  wall 35.19 s
 Geometry Optimization Parameters
   NAtoms,    NIC,     NZ,  NCons,   NDum,   NFix, NCnnct, MaxDiis
       10      50       0       0       0       0       0       0

 Cartesian Hessian Update
 Hessian Updated using BFGS Update


** GEOMETRY OPTIMIZATION IN DELOCALIZED INTERNAL COORDINATES **
   Searching for a Minimum

   Optimization Cycle:  13

                       Coordinates (Angstroms)
     ATOM                X               Y               Z
      1  S        -2.9452414618   -0.0355652232    0.4080923442
      2  O        -0.2311446698    0.0188249838    0.0811246385
      3  O         0.8617783595    0.0265735015    0.7537718876
      4  S         2.5627646449   -0.0112321207   -0.2020117237
      5  O         2.5273048751    1.1952280259   -1.0451499951
      6  O         2.5488164157   -1.3027924630   -0.9090009484
      7  O         3.4285625882    0.0604127209    0.9929628065
      8  O        -2.2258813252    1.2658746822   -0.0945936532
      9  O        -4.3241508735   -0.0066069178   -0.2797277581
     10  O        -2.1770547522   -1.2128055314   -0.2963521315
   Point Group: c1    Number of degrees of freedom:    24


   Energy is  -1398.141597662

 Hessian Updated using BFGS Update

 24 Hessian modes will be used to form the next step
  Hessian Eigenvalues:
     0.003009    0.005797    0.021627    0.029096    0.099378    0.132534
     0.147827    0.160808    0.217183    0.248327    0.250569    0.251796
     0.258516    0.262621    0.316362    0.339977    0.346083    0.380860
     0.491913    0.642289    0.657789    0.659538    0.669817    0.799559

 Minimum Search - Taking Simple RFO Step
 Searching for Lamda that Minimizes Along All modes
 Value Taken    Lamda =  -0.00052924
 Step Taken.  Stepsize is  0.165131

                             Maximum     Tolerance    Cnvgd?
         Gradient           0.003748      0.000300      NO
         Displacement       0.081783      0.001200      NO
         Energy change     -0.000297      0.000001      NO


 New Cartesian Coordinates Obtained by Inverse Iteration

 Displacement from previous Coordinates is:  0.343538
 ----------------------------------------------------------------
             Standard Nuclear Orientation (Angstroms)
    I     Atom           X                Y                Z
 ----------------------------------------------------------------
    1      S      -2.9365716263     0.0026331712     0.4085125323
    2      O      -0.2366446833     0.0116954467     0.0726838708
    3      O       0.8568817782    -0.0076844089     0.7488467316
    4      S       2.5538553447    -0.0048646888    -0.1961803571
    5      O       2.5342647586     1.2315964378    -0.9932069088
    6      O       2.5566077446    -1.2645043684    -0.9570708652
    7      O       3.4224357014     0.0202714612     0.9964790566
    8      O      -2.2130174752     1.2547230823    -0.2040628218
    9      O      -4.3256673092    -0.0134626711    -0.2539333800
   10      O      -2.1863904326    -1.2324918038    -0.2129523916
 ----------------------------------------------------------------
 Molecular Point Group                 C1    NOp =  1
 Largest Abelian Subgroup              C1    NOp =  1
 Nuclear Repulsion Energy =   757.4637979434 hartrees
 There are       49 alpha and       49 beta electrons
 Applying Cartesian multipole field
    Component          Value
    ---------          -----
     (2,0,0)        1.00000E-11
     (0,2,0)        2.00000E-11
     (0,0,2)       -3.00000E-11
 Nucleus-field energy     =     0.0000000241 hartrees
 Requested basis set is 6-311++G(d,p)
 There are 74 shells and 236 basis functions
 A cutoff of  1.0D-11 yielded   2022 shell pairs
 There are     21917 function pairs (     23653 Cartesian)
 Smallest overlap matrix eigenvalue = 1.41E-04
 Guess MOs from SCF MO coefficient file
 Reading MOs from coefficient file
 Reading MOs from coefficient file
 A restricted hybrid HF-DFT SCF calculation will be
 performed using Pulay DIIS extrapolation
 Exchange:     0.2000 Hartree-Fock + 0.0800 Slater + 0.7200 B88
 Correlation:  0.1900 VWN1RPA + 0.8100 LYP
 Using SG-1 standard quadrature grid
 SCF converges when DIIS error is below 1.0E-08
 Geometry optimization detected.  Setting ReadMinima to 0
 Setting SaveMinima to 0
 ---------------------------------------
  Cycle       Energy         DIIS Error
 ---------------------------------------
    1   -1398.1381412958      2.39E-03
    2   -1398.1414797850      1.94E-04
    3   -1398.1362652166      8.97E-04
    4   -1398.1414869573      2.26E-04
    5   -1398.1416455656      1.68E-04
    6   -1398.1418175017      4.85E-05
    7   -1398.1418314464      2.48E-05
    8   -1398.1418371643      1.07E-05
    9   -1398.1418409136      6.68E-06
   10   -1398.1418436276      4.36E-06
   11   -1398.1418473195      3.85E-06
   12   -1398.1418553091      3.57E-06
   13   -1398.1418620653      3.24E-06
   14   -1398.1418653097      1.93E-06
   15   -1398.1418708127      3.87E-06
   16   -1398.1418714422      1.31E-06
   17   -1398.1418719850      1.14E-06
   18   -1398.1418720238      2.56E-07
   19   -1398.1418720245      1.50E-07
   20   -1398.1418720245      2.75E-08
   21   -1398.1418720247      4.75E-08
   22   -1398.1418720233      1.31E-08
   23   -1398.1418720239      1.04E-08
   24   -1398.1418720240      3.17E-09 Convergence criterion met
 ---------------------------------------
 SCF time:  CPU 176.30 s  wall 176.70 s
 SCF   energy in the final basis set = -1398.1418720240
 Total energy in the final basis set = -1398.1418720240

 --------------------------------------------------------------

                    Orbital Energies (a.u.)
 --------------------------------------------------------------

 Alpha MOs
 -- Occupied --
-88.826 -88.702 -18.988 -18.964 -18.879 -18.879 -18.879 -18.834
-18.831 -18.821  -7.886  -7.770  -5.849  -5.848  -5.848  -5.733
 -5.733  -5.725  -0.945  -0.890  -0.789  -0.761  -0.761  -0.666
 -0.663  -0.560  -0.357  -0.308  -0.285  -0.240  -0.235  -0.219
 -0.206  -0.163  -0.159  -0.156  -0.150  -0.115  -0.114  -0.079
 -0.079  -0.045  -0.037  -0.035  -0.014  -0.004   0.010   0.014
  0.051
 -- Virtual --
  0.095   0.201   0.244   0.245   0.261   0.263   0.276   0.280
  0.280   0.311   0.338   0.353   0.357   0.358   0.367   0.388
  0.400   0.405   0.407   0.423   0.424   0.433   0.446   0.453
  0.464   0.466   0.468   0.477   0.487   0.490   0.492   0.502
  0.510   0.511   0.513   0.526   0.532   0.535   0.535   0.540
  0.569   0.582   0.590   0.591   0.592   0.616   0.628   0.641
  0.661   0.677   0.687   0.709   0.735   0.738   0.801   0.920
  0.944   0.988   0.997   1.013   1.053   1.184   1.214   1.218
  1.228   1.253   1.256   1.283   1.293   1.296   1.321   1.332
  1.347   1.350   1.362   1.362   1.367   1.375   1.377   1.378
  1.387   1.396   1.421   1.423   1.437   1.449   1.462   1.476
  1.527   1.541   1.586   1.764   1.791   1.811   1.848   1.872
  1.892   1.924   1.945   2.006   2.039   2.044   2.056   2.098
  2.130   2.638   2.720   2.943   2.971   2.996   3.014   3.054
  3.055   3.065   3.069   3.075   3.077   3.105   3.106   3.117
  3.119   3.130   3.143   3.144   3.154   3.156   3.163   3.168
  3.189   3.190   3.310   3.316   3.356   3.374   3.379   3.381
  3.544   3.606   3.608   3.639   3.767   3.793   3.807   3.814
  4.223   5.100   5.133   5.139   5.215   5.224   5.231   5.233
  5.247   5.248   5.262   5.267   5.267   5.290   5.303   5.306
  5.309   5.344   5.393   5.432   5.436   5.462   5.516   5.523
  6.335   8.338   8.364  17.519  17.583  17.596  17.635  17.637
 17.654  50.013  50.040  50.097  50.098  50.136  50.139  50.150
 50.169 189.433 189.447
 --------------------------------------------------------------

          Ground-State Mulliken Net Atomic Charges

     Atom                 Charge (a.u.)
  ----------------------------------------
      1 S                     0.423104
      2 O                    -0.104118
      3 O                    -0.020527
      4 S                     0.395321
      5 O                    -0.354365
      6 O                    -0.352372
      7 O                    -0.389815
      8 O                    -0.509464
      9 O                    -0.586600
     10 O                    -0.501165
  ----------------------------------------
  Sum of atomic charges =    -2.000000

 -----------------------------------------------------------------
                    Cartesian Multipole Moments
 -----------------------------------------------------------------
    Charge (ESU x 10^10)
                -9.6064
    Dipole Moment (Debye)
         X       5.5241      Y      -0.0251      Z       2.3672
       Tot       6.0100
    Quadrupole Moments (Debye-Ang)
        XX    -169.3878     XY       0.1504     YY     -89.1407
        XZ      -4.7555     YZ      -0.0237     ZZ     -83.6751
    Octopole Moments (Debye-Ang^2)
       XXX     153.2628    XXY       0.3571    XYY       6.2005
       YYY       0.1309    XXZ      12.7318    XYZ      -0.1510
       YYZ      12.4227    XZZ      -5.7442    YZZ      -0.1354
       ZZZ       5.9777
    Hexadecapole Moments (Debye-Ang^3)
      XXXX   -4669.8357   XXXY       0.6792   XXYY    -684.1544
      XYYY       4.2857   YYYY    -342.0232   XXXZ     -75.2265
      XXYZ      -0.8951   XYYZ      29.9544   YYYZ      -0.5770
      XXZZ    -665.9974   XYZZ       0.1450   YYZZ     -99.7041
      XZZZ      51.7617   YZZZ      -0.1193   ZZZZ    -248.1006
 -----------------------------------------------------------------
 Calculating analytic gradient of the SCF energy
 Gradient of SCF Energy
            1           2           3           4           5           6
    1   0.0022088   0.0008387  -0.0026707   0.0021171   0.0007977   0.0006760
    2  -0.0013939   0.0000146   0.0001338   0.0000564  -0.0006263   0.0007153
    3  -0.0029667  -0.0009064   0.0026059  -0.0005318   0.0003175   0.0002021
            7           8           9          10
    1  -0.0002679  -0.0003508  -0.0015556  -0.0017934
    2   0.0000428   0.0006379   0.0002264   0.0001930
    3  -0.0016749   0.0010855   0.0002202   0.0016486
 Max gradient component =       2.967E-03
 RMS gradient           =       1.305E-03
 Gradient time:  CPU 35.41 s  wall 35.42 s
 Geometry Optimization Parameters
   NAtoms,    NIC,     NZ,  NCons,   NDum,   NFix, NCnnct, MaxDiis
       10      50       0       0       0       0       0       0

 Cartesian Hessian Update
 Hessian Updated using BFGS Update


** GEOMETRY OPTIMIZATION IN DELOCALIZED INTERNAL COORDINATES **
   Searching for a Minimum

   Optimization Cycle:  14

                       Coordinates (Angstroms)
     ATOM                X               Y               Z
      1  S        -2.9365716263    0.0026331712    0.4085125323
      2  O        -0.2366446833    0.0116954467    0.0726838708
      3  O         0.8568817782   -0.0076844089    0.7488467316
      4  S         2.5538553447   -0.0048646888   -0.1961803571
      5  O         2.5342647586    1.2315964378   -0.9932069088
      6  O         2.5566077446   -1.2645043684   -0.9570708652
      7  O         3.4224357014    0.0202714612    0.9964790566
      8  O        -2.2130174752    1.2547230823   -0.2040628218
      9  O        -4.3256673092   -0.0134626711   -0.2539333800
     10  O        -2.1863904326   -1.2324918038   -0.2129523916
   Point Group: c1    Number of degrees of freedom:    24


   Energy is  -1398.141872024

 Hessian Updated using BFGS Update

 24 Hessian modes will be used to form the next step
  Hessian Eigenvalues:
     0.003011    0.005105    0.019504    0.031038    0.099326    0.133650
     0.148905    0.160138    0.223827    0.230978    0.250310    0.251830
     0.254938    0.270096    0.309089    0.317975    0.375228    0.448208
     0.494385    0.640283    0.657967    0.665647    0.680515    0.795276

 Minimum Search - Taking Simple RFO Step
 Searching for Lamda that Minimizes Along All modes
 Value Taken    Lamda =  -0.00022666
 Step Taken.  Stepsize is  0.101519

                             Maximum     Tolerance    Cnvgd?
         Gradient           0.003250      0.000300      NO
         Displacement       0.040602      0.001200      NO
         Energy change     -0.000274      0.000001      NO


 New Cartesian Coordinates Obtained by Inverse Iteration

 Displacement from previous Coordinates is:  0.142564
 ----------------------------------------------------------------
             Standard Nuclear Orientation (Angstroms)
    I     Atom           X                Y                Z
 ----------------------------------------------------------------
    1      S      -2.9160199700     0.0096568881     0.4122473726
    2      O      -0.2374823221     0.0294668322     0.0638622635
    3      O       0.8568320143    -0.0102119436     0.7419278810
    4      S       2.5444900356    -0.0078223542    -0.1926327376
    5      O       2.5314257397     1.2365339271    -0.9774774043
    6      O       2.5417153548    -1.2615894727    -0.9634972535
    7      O       3.4074181747     0.0027074389     1.0062540248
    8      O      -2.2192315623     1.2559240918    -0.2439668025
    9      O      -4.3161021487    -0.0309375684    -0.2219738054
   10      O      -2.1672915149    -1.2258161809    -0.2156280719
 ----------------------------------------------------------------
 Molecular Point Group                 C1    NOp =  1
 Largest Abelian Subgroup              C1    NOp =  1
 Nuclear Repulsion Energy =   758.9642408403 hartrees
 There are       49 alpha and       49 beta electrons
 Applying Cartesian multipole field
    Component          Value
    ---------          -----
     (2,0,0)        1.00000E-11
     (0,2,0)        2.00000E-11
     (0,0,2)       -3.00000E-11
 Nucleus-field energy     =     0.0000000239 hartrees
 Requested basis set is 6-311++G(d,p)
 There are 74 shells and 236 basis functions
 A cutoff of  1.0D-11 yielded   2024 shell pairs
 There are     21925 function pairs (     23661 Cartesian)
 Smallest overlap matrix eigenvalue = 1.40E-04
 Guess MOs from SCF MO coefficient file
 Reading MOs from coefficient file
 Reading MOs from coefficient file
 A restricted hybrid HF-DFT SCF calculation will be
 performed using Pulay DIIS extrapolation
 Exchange:     0.2000 Hartree-Fock + 0.0800 Slater + 0.7200 B88
 Correlation:  0.1900 VWN1RPA + 0.8100 LYP
 Using SG-1 standard quadrature grid
 SCF converges when DIIS error is below 1.0E-08
 Geometry optimization detected.  Setting ReadMinima to 0
 Setting SaveMinima to 0
 ---------------------------------------
  Cycle       Energy         DIIS Error
 ---------------------------------------
    1   -1398.1406969770      9.02E-04
    2   -1398.1418703682      1.46E-04
    3   -1398.1382657136      7.37E-04
    4   -1398.1418278402      1.71E-04
    5   -1398.1419984230      5.90E-05
    6   -1398.1420167840      2.41E-05
    7   -1398.1420193413      1.22E-05
    8   -1398.1420202680      3.99E-06
    9   -1398.1420204952      1.73E-06
   10   -1398.1420205977      9.19E-07
   11   -1398.1420207183      7.43E-07
   12   -1398.1420209134      8.04E-07
   13   -1398.1420211338      5.64E-07
   14   -1398.1420212760      3.79E-07
   15   -1398.1420213059      1.89E-07
   16   -1398.1420213111      5.80E-08
   17   -1398.1420213116      2.92E-08
   18   -1398.1420213124      1.75E-08
   19   -1398.1420213117      9.35E-09 Convergence criterion met
 ---------------------------------------
 SCF time:  CPU 140.97 s  wall 141.06 s
 SCF   energy in the final basis set = -1398.1420213117
 Total energy in the final basis set = -1398.1420213117

 --------------------------------------------------------------

                    Orbital Energies (a.u.)
 --------------------------------------------------------------

 Alpha MOs
 -- Occupied --
-88.826 -88.703 -18.987 -18.963 -18.878 -18.878 -18.878 -18.835
-18.830 -18.821  -7.886  -7.770  -5.849  -5.848  -5.848  -5.733
 -5.733  -5.726  -0.944  -0.889  -0.789  -0.761  -0.759  -0.666
 -0.662  -0.561  -0.357  -0.308  -0.284  -0.240  -0.234  -0.218
 -0.204  -0.161  -0.159  -0.156  -0.149  -0.114  -0.114  -0.078
 -0.078  -0.046  -0.036  -0.034  -0.014  -0.004   0.011   0.014
  0.050
 -- Virtual --
  0.096   0.204   0.245   0.246   0.262   0.263   0.276   0.280
  0.280   0.311   0.337   0.351   0.357   0.359   0.366   0.388
  0.400   0.406   0.408   0.423   0.425   0.433   0.446   0.453
  0.464   0.467   0.468   0.477   0.487   0.491   0.493   0.502
  0.511   0.512   0.514   0.526   0.532   0.535   0.536   0.541
  0.570   0.583   0.590   0.592   0.593   0.617   0.629   0.641
  0.661   0.679   0.690   0.708   0.737   0.740   0.802   0.920
  0.946   0.988   0.997   1.016   1.052   1.184   1.216   1.218
  1.226   1.253   1.257   1.283   1.293   1.297   1.323   1.334
  1.348   1.350   1.361   1.362   1.368   1.376   1.377   1.378
  1.388   1.397   1.422   1.424   1.437   1.451   1.463   1.476
  1.526   1.541   1.588   1.768   1.792   1.813   1.849   1.876
  1.896   1.925   1.946   2.005   2.041   2.046   2.054   2.100
  2.133   2.642   2.725   2.945   2.967   2.997   3.017   3.055
  3.056   3.067   3.069   3.076   3.077   3.106   3.106   3.117
  3.118   3.130   3.142   3.145   3.155   3.156   3.163   3.169
  3.192   3.192   3.308   3.315   3.358   3.376   3.380   3.383
  3.545   3.605   3.607   3.639   3.765   3.793   3.806   3.815
  4.224   5.101   5.134   5.141   5.216   5.225   5.233   5.235
  5.248   5.248   5.261   5.267   5.268   5.291   5.304   5.307
  5.310   5.349   5.392   5.432   5.435   5.462   5.517   5.524
  6.331   8.338   8.364  17.520  17.585  17.594  17.636  17.638
 17.654  50.016  50.041  50.098  50.099  50.137  50.141  50.150
 50.169 189.433 189.448
 --------------------------------------------------------------

          Ground-State Mulliken Net Atomic Charges

     Atom                 Charge (a.u.)
  ----------------------------------------
      1 S                     0.432061
      2 O                    -0.105614
      3 O                    -0.020849
      4 S                     0.393819
      5 O                    -0.355143
      6 O                    -0.351507
      7 O                    -0.390474
      8 O                    -0.514107
      9 O                    -0.590371
     10 O                    -0.497816
  ----------------------------------------
  Sum of atomic charges =    -2.000000

 -----------------------------------------------------------------
                    Cartesian Multipole Moments
 -----------------------------------------------------------------
    Charge (ESU x 10^10)
                -9.6064
    Dipole Moment (Debye)
         X       5.4302      Y      -0.0207      Z       2.3708
       Tot       5.9252
    Quadrupole Moments (Debye-Ang)
        XX    -168.8283     XY       0.1707     YY     -89.1273
        XZ      -4.7747     YZ       0.0831     ZZ     -83.6507
    Octopole Moments (Debye-Ang^2)
       XXX     151.7025    XXY       0.9075    XYY       5.9409
       YYY      -0.2211    XXZ      11.4871    XYZ      -0.2623
       YYZ      12.5242    XZZ      -6.3191    YZZ      -0.0723
       ZZZ       5.7369
    Hexadecapole Moments (Debye-Ang^3)
      XXXX   -4630.2576   XXXY      -0.5513   XXYY    -679.4225
      XYYY       5.6897   YYYY    -341.7802   XXXZ     -70.0043
      XXYZ       0.0635   XYYZ      29.3025   YYYZ       0.2808
      XXZZ    -660.0461   XYZZ       1.1810   YYZZ     -99.5748
      XZZZ      50.7610   YZZZ       0.3960   ZZZZ    -247.7720
 -----------------------------------------------------------------
 Calculating analytic gradient of the SCF energy
 Gradient of SCF Energy
            1           2           3           4           5           6
    1   0.0010870   0.0006808  -0.0019498   0.0016398   0.0003457   0.0001265
    2  -0.0031128   0.0012420  -0.0004547   0.0004923  -0.0002292   0.0001177
    3   0.0005764  -0.0002816   0.0016194  -0.0017418   0.0003178   0.0002385
            7           8           9          10
    1   0.0001977   0.0006055  -0.0003566  -0.0023765
    2   0.0000738   0.0007521   0.0006476   0.0004711
    3   0.0000935  -0.0010914  -0.0002584   0.0005277
 Max gradient component =       3.113E-03
 RMS gradient           =       1.083E-03
 Gradient time:  CPU 35.62 s  wall 35.62 s
 Geometry Optimization Parameters
   NAtoms,    NIC,     NZ,  NCons,   NDum,   NFix, NCnnct, MaxDiis
       10      50       0       0       0       0       0       0

 Cartesian Hessian Update
 Hessian Updated using BFGS Update


** GEOMETRY OPTIMIZATION IN DELOCALIZED INTERNAL COORDINATES **
   Searching for a Minimum

   Optimization Cycle:  15

                       Coordinates (Angstroms)
     ATOM                X               Y               Z
      1  S        -2.9160199700    0.0096568881    0.4122473726
      2  O        -0.2374823221    0.0294668322    0.0638622635
      3  O         0.8568320143   -0.0102119436    0.7419278810
      4  S         2.5444900356   -0.0078223542   -0.1926327376
      5  O         2.5314257397    1.2365339271   -0.9774774043
      6  O         2.5417153548   -1.2615894727   -0.9634972535
      7  O         3.4074181747    0.0027074389    1.0062540248
      8  O        -2.2192315623    1.2559240918   -0.2439668025
      9  O        -4.3161021487   -0.0309375684   -0.2219738054
     10  O        -2.1672915149   -1.2258161809   -0.2156280719
   Point Group: c1    Number of degrees of freedom:    24


   Energy is  -1398.142021312

 Hessian Updated using BFGS Update

 24 Hessian modes will be used to form the next step
  Hessian Eigenvalues:
     0.002908    0.003720    0.021447    0.032293    0.095554    0.117870
     0.148993    0.162840    0.179103    0.247130    0.251207    0.252778
     0.255110    0.281460    0.317139    0.339170    0.379638    0.443390
     0.510040    0.625798    0.658194    0.670595    0.687215    0.791531

 Minimum Search - Taking Simple RFO Step
 Searching for Lamda that Minimizes Along All modes
 Value Taken    Lamda =  -0.00037021
 Step Taken.  Stepsize is  0.192268

                             Maximum     Tolerance    Cnvgd?
         Gradient           0.002939      0.000300      NO
         Displacement       0.085109      0.001200      NO
         Energy change     -0.000149      0.000001      NO


 New Cartesian Coordinates Obtained by Inverse Iteration

 Displacement from previous Coordinates is:  0.251706
 ----------------------------------------------------------------
             Standard Nuclear Orientation (Angstroms)
    I     Atom           X                Y                Z
 ----------------------------------------------------------------
    1      S      -2.8968178566     0.0131182268     0.4126602878
    2      O      -0.2412018885     0.0772235773     0.0722976875
    3      O       0.8603271844    -0.0075628938     0.7431469945
    4      S       2.5211711379    -0.0201530337    -0.1916749358
    5      O       2.5138858350     1.2254877240    -0.9745147409
    6      O       2.5005413175    -1.2728457089    -0.9640943399
    7      O       3.3897836042    -0.0211841580     1.0046614413
    8      O      -2.2402541595     1.2789663638    -0.2474141535
    9      O      -4.2881698169    -0.0832530939    -0.2267445750
   10      O      -2.0935115566    -1.1918853454    -0.2192081994
 ----------------------------------------------------------------
 Molecular Point Group                 C1    NOp =  1
 Largest Abelian Subgroup              C1    NOp =  1
 Nuclear Repulsion Energy =   761.9812077218 hartrees
 There are       49 alpha and       49 beta electrons
 Applying Cartesian multipole field
    Component          Value
    ---------          -----
     (2,0,0)        1.00000E-11
     (0,2,0)        2.00000E-11
     (0,0,2)       -3.00000E-11
 Nucleus-field energy     =     0.0000000236 hartrees
 Requested basis set is 6-311++G(d,p)
 There are 74 shells and 236 basis functions
 A cutoff of  1.0D-11 yielded   2029 shell pairs
 There are     21970 function pairs (     23707 Cartesian)
 Smallest overlap matrix eigenvalue = 1.35E-04
 Guess MOs from SCF MO coefficient file
 Reading MOs from coefficient file
 Reading MOs from coefficient file
 A restricted hybrid HF-DFT SCF calculation will be
 performed using Pulay DIIS extrapolation
 Exchange:     0.2000 Hartree-Fock + 0.0800 Slater + 0.7200 B88
 Correlation:  0.1900 VWN1RPA + 0.8100 LYP
 Using SG-1 standard quadrature grid
 SCF converges when DIIS error is below 1.0E-08
 Geometry optimization detected.  Setting ReadMinima to 0
 Setting SaveMinima to 0
 ---------------------------------------
  Cycle       Energy         DIIS Error
 ---------------------------------------
    1   -1398.1434299951      1.31E-03
    2   -1398.1417884396      3.30E-04
    3   -1398.1330313812      1.26E-03
    4   -1398.1422841986      1.54E-04
    5   -1398.1422140791      1.81E-04
    6   -1398.1424383286      3.56E-05
    7   -1398.1424435636      1.79E-05
    8   -1398.1424449986      9.35E-06
    9   -1398.1424455406      2.67E-06
   10   -1398.1424456228      1.26E-06
   11   -1398.1424456915      6.26E-07
   12   -1398.1424457482      4.71E-07
   13   -1398.1424457937      5.11E-07
   14   -1398.1424458241      4.13E-07
   15   -1398.1424458559      1.90E-07
   16   -1398.1424458626      8.91E-08
   17   -1398.1424458637      4.63E-08
   18   -1398.1424458630      1.80E-08
   19   -1398.1424458635      1.43E-08
   20   -1398.1424458625      3.90E-09 Convergence criterion met
 ---------------------------------------
 SCF time:  CPU 147.64 s  wall 147.94 s
 SCF   energy in the final basis set = -1398.1424458625
 Total energy in the final basis set = -1398.1424458625

 --------------------------------------------------------------

                    Orbital Energies (a.u.)
 --------------------------------------------------------------

 Alpha MOs
 -- Occupied --
-88.826 -88.704 -18.985 -18.961 -18.876 -18.876 -18.876 -18.840
-18.827 -18.821  -7.885  -7.771  -5.849  -5.847  -5.847  -5.734
 -5.734  -5.726  -0.941  -0.886  -0.790  -0.759  -0.757  -0.668
 -0.661  -0.564  -0.356  -0.309  -0.283  -0.239  -0.233  -0.216
 -0.202  -0.160  -0.158  -0.155  -0.149  -0.112  -0.112  -0.076
 -0.076  -0.046  -0.034  -0.034  -0.015  -0.003   0.010   0.014
  0.049
 -- Virtual --
  0.098   0.209   0.245   0.249   0.262   0.263   0.276   0.281
  0.281   0.312   0.338   0.349   0.357   0.360   0.366   0.389
  0.400   0.408   0.409   0.425   0.426   0.434   0.447   0.454
  0.465   0.468   0.469   0.478   0.488   0.492   0.494   0.503
  0.512   0.513   0.515   0.526   0.533   0.535   0.538   0.542
  0.570   0.584   0.589   0.593   0.597   0.619   0.629   0.642
  0.663   0.679   0.693   0.711   0.738   0.742   0.805   0.921
  0.947   0.988   0.997   1.023   1.052   1.185   1.216   1.218
  1.227   1.253   1.258   1.284   1.295   1.301   1.326   1.336
  1.349   1.351   1.362   1.364   1.369   1.377   1.379   1.379
  1.392   1.398   1.425   1.427   1.437   1.453   1.468   1.477
  1.525   1.541   1.587   1.771   1.795   1.818   1.851   1.877
  1.905   1.931   1.949   2.004   2.043   2.049   2.051   2.103
  2.138   2.651   2.733   2.949   2.959   2.999   3.023   3.058
  3.058   3.069   3.070   3.078   3.079   3.106   3.108   3.116
  3.119   3.132   3.141   3.147   3.155   3.157   3.165   3.172
  3.196   3.197   3.306   3.315   3.359   3.379   3.382   3.390
  3.546   3.598   3.607   3.638   3.763   3.795   3.807   3.817
  4.226   5.104   5.137   5.141   5.219   5.225   5.237   5.238
  5.248   5.249   5.260   5.270   5.271   5.292   5.306   5.309
  5.317   5.358   5.388   5.431   5.433   5.465   5.519   5.527
  6.321   8.338   8.365  17.522  17.586  17.591  17.638  17.641
 17.656  50.020  50.042  50.100  50.102  50.137  50.144  50.151
 50.171 189.433 189.449
 --------------------------------------------------------------

          Ground-State Mulliken Net Atomic Charges

     Atom                 Charge (a.u.)
  ----------------------------------------
      1 S                     0.436555
      2 O                    -0.098273
      3 O                    -0.024774
      4 S                     0.391531
      5 O                    -0.358618
      6 O                    -0.351286
      7 O                    -0.389927
      8 O                    -0.527749
      9 O                    -0.590779
     10 O                    -0.486678
  ----------------------------------------
  Sum of atomic charges =    -2.000000

 -----------------------------------------------------------------
                    Cartesian Multipole Moments
 -----------------------------------------------------------------
    Charge (ESU x 10^10)
                -9.6064
    Dipole Moment (Debye)
         X       5.2202      Y      -0.0885      Z       2.3967
       Tot       5.7448
    Quadrupole Moments (Debye-Ang)
        XX    -167.4928     XY       0.5126     YY     -89.1288
        XZ      -4.9132     YZ       0.1417     ZZ     -83.6456
    Octopole Moments (Debye-Ang^2)
       XXX     147.2940    XXY       2.0086    XYY       5.7733
       YYY      -0.8238    XXZ      11.4094    XYZ      -0.2096
       YYZ      12.5363    XZZ      -6.4406    YZZ       0.1318
       ZZZ       5.7724
    Hexadecapole Moments (Debye-Ang^3)
      XXXX   -4545.7592   XXXY      -3.3337   XXYY    -669.7171
      XYYY      13.2810   YYYY    -341.5023   XXXZ     -72.3906
      XXYZ       1.0198   XYYZ      28.6461   YYYZ      -0.0833
      XXZZ    -650.3046   XYZZ       2.8080   YYZZ     -99.5048
      XZZZ      48.9282   YZZZ       0.2065   ZZZZ    -247.6070
 -----------------------------------------------------------------
 Calculating analytic gradient of the SCF energy
 Gradient of SCF Energy
            1           2           3           4           5           6
    1  -0.0002744   0.0000674  -0.0003725   0.0007049  -0.0001937  -0.0004726
    2  -0.0087014   0.0022245  -0.0004030   0.0012391   0.0001068  -0.0002755
    3   0.0030739   0.0000351   0.0002703  -0.0019397   0.0000183   0.0002605
            7           8           9          10
    1   0.0004364   0.0029698   0.0008515  -0.0037168
    2  -0.0001429   0.0018512   0.0022325   0.0018686
    3   0.0016176  -0.0035530  -0.0003808   0.0005977
 Max gradient component =       8.701E-03
 RMS gradient           =       2.221E-03
 Gradient time:  CPU 35.42 s  wall 35.43 s
 Geometry Optimization Parameters
   NAtoms,    NIC,     NZ,  NCons,   NDum,   NFix, NCnnct, MaxDiis
       10      50       0       0       0       0       0       0

 Cartesian Hessian Update
 Hessian Updated using BFGS Update
**WARNING** Hereditary positive definiteness endangered


** GEOMETRY OPTIMIZATION IN DELOCALIZED INTERNAL COORDINATES **
   Searching for a Minimum

   Optimization Cycle:  16

                       Coordinates (Angstroms)
     ATOM                X               Y               Z
      1  S        -2.8968178566    0.0131182268    0.4126602878
      2  O        -0.2412018885    0.0772235773    0.0722976875
      3  O         0.8603271844   -0.0075628938    0.7431469945
      4  S         2.5211711379   -0.0201530337   -0.1916749358
      5  O         2.5138858350    1.2254877240   -0.9745147409
      6  O         2.5005413175   -1.2728457089   -0.9640943399
      7  O         3.3897836042   -0.0211841580    1.0046614413
      8  O        -2.2402541595    1.2789663638   -0.2474141535
      9  O        -4.2881698169   -0.0832530939   -0.2267445750
     10  O        -2.0935115566   -1.1918853454   -0.2192081994
   Point Group: c1    Number of degrees of freedom:    24


   Energy is  -1398.142445862

 Hessian Updated using BFGS Update
**WARNING** Hereditary positive definiteness endangered

 24 Hessian modes will be used to form the next step
  Hessian Eigenvalues:
    -0.160331    0.002857    0.004922    0.020497    0.034239    0.057581
     0.111839    0.148974    0.162234    0.210531    0.249676    0.251930
     0.252083    0.260060    0.290007    0.317439    0.370821    0.392200
     0.482086    0.600124    0.622005    0.658284    0.671562    0.789641
**WARNING** Hessian does not have the Desired Local Structure

 Minimum Search - Taking Simple RFO Step
 Searching for Lamda that Minimizes Along All modes
 Value Taken    Lamda =  -0.16092554
 Calculated Step too Large.  Step scaled by  0.018248
 Step Taken.  Stepsize is  0.300000

                             Maximum     Tolerance    Cnvgd?
         Gradient           0.006143      0.000300      NO
         Displacement       0.165343      0.001200      NO
         Energy change     -0.000425      0.000001      NO


 New Cartesian Coordinates Obtained by Inverse Iteration

 Displacement from previous Coordinates is:  0.751341
 ----------------------------------------------------------------
             Standard Nuclear Orientation (Angstroms)
    I     Atom           X                Y                Z
 ----------------------------------------------------------------
    1      S      -2.9334232954     0.0225947007     0.3895028702
    2      O      -0.2488407513     0.1224046855     0.0738631322
    3      O       0.8394871448     0.0301786411     0.7637572087
    4      S       2.5409806822    -0.0623697303    -0.1880472036
    5      O       2.5945717098     1.1520588547    -1.0119323739
    6      O       2.5386095397    -1.3303055430    -0.9323065708
    7      O       3.4447771702    -0.0284646975     0.9644126187
    8      O      -2.4565432177     1.3951533417    -0.1140397872
    9      O      -4.3129548488    -0.2196994202    -0.2749568649
   10      O      -1.9809103327    -1.0836391745    -0.2611375627
 ----------------------------------------------------------------
 Molecular Point Group                 C1    NOp =  1
 Largest Abelian Subgroup              C1    NOp =  1
 Nuclear Repulsion Energy =   757.2230629435 hartrees
 There are       49 alpha and       49 beta electrons
 Applying Cartesian multipole field
    Component          Value
    ---------          -----
     (2,0,0)        1.00000E-11
     (0,2,0)        2.00000E-11
     (0,0,2)       -3.00000E-11
 Nucleus-field energy     =     0.0000000244 hartrees
 Requested basis set is 6-311++G(d,p)
 There are 74 shells and 236 basis functions
 A cutoff of  1.0D-11 yielded   2021 shell pairs
 There are     21911 function pairs (     23644 Cartesian)
 Smallest overlap matrix eigenvalue = 1.53E-04
 Guess MOs from SCF MO coefficient file
 Reading MOs from coefficient file
 Reading MOs from coefficient file
 A restricted hybrid HF-DFT SCF calculation will be
 performed using Pulay DIIS extrapolation
 Exchange:     0.2000 Hartree-Fock + 0.0800 Slater + 0.7200 B88
 Correlation:  0.1900 VWN1RPA + 0.8100 LYP
 Using SG-1 standard quadrature grid
 SCF converges when DIIS error is below 1.0E-08
 Geometry optimization detected.  Setting ReadMinima to 0
 Setting SaveMinima to 0
 ---------------------------------------
  Cycle       Energy         DIIS Error
 ---------------------------------------
    1   -1398.1249128143      4.46E-03
    2   -1398.1314329316      1.26E-03
    3   -1397.7363785118      7.46E-03
    4   -1398.1387072207      7.96E-04
    5   -1398.1371845130      9.39E-04
    6   -1398.1420244347      3.48E-04
    7   -1398.1427261529      1.36E-04
    8   -1398.1428110106      5.35E-05
    9   -1398.1428303108      2.75E-05
   10   -1398.1428378385      1.35E-05
   11   -1398.1428431691      7.39E-06
   12   -1398.1428481699      7.03E-06
   13   -1398.1428522994      7.28E-06
   14   -1398.1428561195      7.78E-06
   15   -1398.1428591489      6.01E-06
   16   -1398.1428609457      1.11E-06
   17   -1398.1428609890      7.88E-07
   18   -1398.1428609918      2.68E-07
   19   -1398.1428609927      9.09E-08
   20   -1398.1428609931      5.80E-08
   21   -1398.1428609924      2.52E-08
   22   -1398.1428609919      1.31E-08
   23   -1398.1428609916      2.55E-09 Convergence criterion met
 ---------------------------------------
 SCF time:  CPU 171.46 s  wall 171.66 s
 SCF   energy in the final basis set = -1398.1428609916
 Total energy in the final basis set = -1398.1428609916

 --------------------------------------------------------------

                    Orbital Energies (a.u.)
 --------------------------------------------------------------

 Alpha MOs
 -- Occupied --
-88.823 -88.707 -18.989 -18.967 -18.876 -18.875 -18.874 -18.854
-18.823 -18.820  -7.884  -7.774  -5.847  -5.845  -5.845  -5.737
 -5.737  -5.730  -0.943  -0.891  -0.791  -0.760  -0.758  -0.673
 -0.666  -0.562  -0.357  -0.311  -0.282  -0.240  -0.233  -0.219
 -0.206  -0.167  -0.164  -0.154  -0.152  -0.115  -0.112  -0.077
 -0.076  -0.050  -0.037  -0.033  -0.020  -0.010   0.003   0.013
  0.052
 -- Virtual --
  0.095   0.195   0.244   0.246   0.261   0.263   0.276   0.280
  0.280   0.314   0.352   0.353   0.358   0.360   0.368   0.385
  0.397   0.402   0.407   0.421   0.423   0.433   0.446   0.448
  0.462   0.466   0.466   0.478   0.486   0.489   0.491   0.500
  0.506   0.511   0.512   0.523   0.530   0.534   0.538   0.541
  0.563   0.576   0.588   0.591   0.597   0.621   0.624   0.640
  0.658   0.669   0.686   0.708   0.721   0.739   0.803   0.927
  0.942   0.983   0.997   1.014   1.050   1.180   1.214   1.219
  1.228   1.246   1.259   1.276   1.301   1.303   1.325   1.331
  1.347   1.353   1.363   1.365   1.370   1.373   1.380   1.384
  1.388   1.397   1.427   1.428   1.436   1.451   1.458   1.471
  1.519   1.527   1.577   1.748   1.787   1.807   1.841   1.852
  1.900   1.932   1.939   2.005   2.015   2.051   2.060   2.095
  2.125   2.656   2.723   2.946   2.958   2.998   3.016   3.056
  3.058   3.064   3.066   3.079   3.081   3.104   3.105   3.110
  3.118   3.134   3.137   3.147   3.149   3.157   3.164   3.172
  3.188   3.202   3.300   3.320   3.351   3.379   3.381   3.390
  3.526   3.601   3.607   3.627   3.753   3.800   3.820   3.824
  4.202   5.099   5.115   5.143   5.212   5.217   5.232   5.236
  5.245   5.247   5.261   5.267   5.270   5.285   5.289   5.303
  5.313   5.367   5.370   5.435   5.448   5.474   5.517   5.528
  6.317   8.332   8.373  17.529  17.566  17.603  17.635  17.639
 17.658  50.012  50.033  50.099  50.103  50.129  50.142  50.150
 50.164 189.428 189.457
 --------------------------------------------------------------

          Ground-State Mulliken Net Atomic Charges

     Atom                 Charge (a.u.)
  ----------------------------------------
      1 S                     0.402076
      2 O                    -0.092360
      3 O                    -0.037451
      4 S                     0.411751
      5 O                    -0.380238
      6 O                    -0.351075
      7 O                    -0.394022
      8 O                    -0.536476
      9 O                    -0.584392
     10 O                    -0.437815
  ----------------------------------------
  Sum of atomic charges =    -2.000000

 -----------------------------------------------------------------
                    Cartesian Multipole Moments
 -----------------------------------------------------------------
    Charge (ESU x 10^10)
                -9.6064
    Dipole Moment (Debye)
         X       5.2506      Y      -0.3402      Z       2.3946
       Tot       5.7809
    Quadrupole Moments (Debye-Ang)
        XX    -171.1387     XY       1.4774     YY     -89.6269
        XZ      -4.3181     YZ      -0.3162     ZZ     -83.4807
    Octopole Moments (Debye-Ang^2)
       XXX     150.1339    XXY       3.5392    XYY       8.3396
       YYY      -1.8937    XXZ      14.6574    XYZ       0.6401
       YYZ      12.2353    XZZ      -5.8563    YZZ       0.6736
       ZZZ       6.6663
    Hexadecapole Moments (Debye-Ang^3)
      XXXX   -4697.1986   XXXY      -4.7769   XXYY    -697.2623
      XYYY      42.5817   YYYY    -346.8278   XXXZ     -77.6257
      XXYZ      -1.1713   XYYZ      30.5316   YYYZ      -7.4115
      XXZZ    -666.4774   XYZZ       6.2040   YYZZ     -99.7389
      XZZZ      51.0836   YZZZ      -4.8225   ZZZZ    -244.7132
 -----------------------------------------------------------------
 Calculating analytic gradient of the SCF energy
 Gradient of SCF Energy
            1           2           3           4           5           6
    1   0.0187672  -0.0020838  -0.0019416  -0.0051859   0.0076436   0.0063244
    2  -0.0106788  -0.0115742   0.0083799   0.0008363  -0.0053493   0.0043911
    3  -0.0092264   0.0002763   0.0046482   0.0100722   0.0036439   0.0004266
            7           8           9          10
    1  -0.0024733  -0.0026615  -0.0115504  -0.0068387
    2   0.0015302   0.0033637   0.0051164   0.0039848
    3  -0.0168392   0.0025591  -0.0008213   0.0052606
 Max gradient component =       1.877E-02
 RMS gradient           =       7.398E-03
 Gradient time:  CPU 35.14 s  wall 35.15 s
 Geometry Optimization Parameters
   NAtoms,    NIC,     NZ,  NCons,   NDum,   NFix, NCnnct, MaxDiis
       10      50       0       0       0       0       0       0

 Cartesian Hessian Update
 Hessian Updated using BFGS Update


** GEOMETRY OPTIMIZATION IN DELOCALIZED INTERNAL COORDINATES **
   Searching for a Minimum

   Optimization Cycle:  17

                       Coordinates (Angstroms)
     ATOM                X               Y               Z
      1  S        -2.9334232954    0.0225947007    0.3895028702
      2  O        -0.2488407513    0.1224046855    0.0738631322
      3  O         0.8394871448    0.0301786411    0.7637572087
      4  S         2.5409806822   -0.0623697303   -0.1880472036
      5  O         2.5945717098    1.1520588547   -1.0119323739
      6  O         2.5386095397   -1.3303055430   -0.9323065708
      7  O         3.4447771702   -0.0284646975    0.9644126187
      8  O        -2.4565432177    1.3951533417   -0.1140397872
      9  O        -4.3129548488   -0.2196994202   -0.2749568649
     10  O        -1.9809103327   -1.0836391745   -0.2611375627
   Point Group: c1    Number of degrees of freedom:    24


   Energy is  -1398.142860992

 Hessian Updated using BFGS Update

 24 Hessian modes will be used to form the next step
  Hessian Eigenvalues:
     0.002602    0.003291    0.019497    0.027337    0.037180    0.087125
     0.115761    0.149080    0.163005    0.223035    0.250245    0.251930
     0.252342    0.261751    0.300575    0.318217    0.377592    0.467482
     0.556491    0.614490    0.652974    0.658423    0.782396    0.802280

 Minimum Search - Taking Simple RFO Step
 Searching for Lamda that Minimizes Along All modes
 Value Taken    Lamda =  -0.00729073
 Calculated Step too Large.  Step scaled by  0.473506
 Step Taken.  Stepsize is  0.300000

                             Maximum     Tolerance    Cnvgd?
         Gradient           0.020231      0.000300      NO
         Displacement       0.176167      0.001200      NO
         Energy change     -0.000415      0.000001      NO


 New Cartesian Coordinates Obtained by Inverse Iteration

 Displacement from previous Coordinates is:  0.669543
 ----------------------------------------------------------------
             Standard Nuclear Orientation (Angstroms)
    I     Atom           X                Y                Z
 ----------------------------------------------------------------
    1      S      -2.9041313209     0.0312072538     0.3754234492
    2      O      -0.2553130323     0.2016082381     0.0889965020
    3      O       0.8416750550     0.0650870056     0.7741170279
    4      S       2.4993944575    -0.0956459752    -0.1860105016
    5      O       2.5825991075     1.1038154956    -1.0282293052
    6      O       2.4546387151    -1.3710630221    -0.9153982396
    7      O       3.4249298028    -0.0765322335     0.9478124913
    8      O      -2.5786678108     1.4545048325    -0.0538484223
    9      O      -4.2371004888    -0.3624769569    -0.3074109430
   10      O      -1.8022706842    -0.9525929797    -0.2863365921
 ----------------------------------------------------------------
 Molecular Point Group                 C1    NOp =  1
 Largest Abelian Subgroup              C1    NOp =  1
 Nuclear Repulsion Energy =   762.3885958143 hartrees
 There are       49 alpha and       49 beta electrons
 Applying Cartesian multipole field
    Component          Value
    ---------          -----
     (2,0,0)        1.00000E-11
     (0,2,0)        2.00000E-11
     (0,0,2)       -3.00000E-11
 Nucleus-field energy     =     0.0000000238 hartrees
 Requested basis set is 6-311++G(d,p)
 There are 74 shells and 236 basis functions
 A cutoff of  1.0D-11 yielded   2029 shell pairs
 There are     21926 function pairs (     23654 Cartesian)
 Smallest overlap matrix eigenvalue = 1.47E-04
 Guess MOs from SCF MO coefficient file
 Reading MOs from coefficient file
 Reading MOs from coefficient file
 A restricted hybrid HF-DFT SCF calculation will be
 performed using Pulay DIIS extrapolation
 Exchange:     0.2000 Hartree-Fock + 0.0800 Slater + 0.7200 B88
 Correlation:  0.1900 VWN1RPA + 0.8100 LYP
 Using SG-1 standard quadrature grid
 SCF converges when DIIS error is below 1.0E-08
 Geometry optimization detected.  Setting ReadMinima to 0
 Setting SaveMinima to 0
 ---------------------------------------
  Cycle       Energy         DIIS Error
 ---------------------------------------
    1   -1398.1439706665      3.71E-03
    2   -1398.1415072597      9.45E-04
    3   -1398.0500394168      3.86E-03
    4   -1398.1422838140      8.54E-04
    5   -1398.1449486675      6.00E-04
    6   -1398.1471009250      9.84E-05
    7   -1398.1471565875      5.98E-05
    8   -1398.1471771588      3.25E-05
    9   -1398.1471858445      1.43E-05
   10   -1398.1471894986      1.11E-05
   11   -1398.1471923660      6.42E-06
   12   -1398.1471944620      3.19E-06
   13   -1398.1471954280      2.40E-06
   14   -1398.1471957092      1.40E-06
   15   -1398.1471958082      5.91E-07
   16   -1398.1471958264      3.96E-07
   17   -1398.1471958296      2.46E-07
   18   -1398.1471958307      4.52E-08
   19   -1398.1471958285      5.53E-08
   20   -1398.1471958288      9.93E-09 Convergence criterion met
 ---------------------------------------
 SCF time:  CPU 153.61 s  wall 153.66 s
 SCF   energy in the final basis set = -1398.1471958288
 Total energy in the final basis set = -1398.1471958288

 --------------------------------------------------------------

                    Orbital Energies (a.u.)
 --------------------------------------------------------------

 Alpha MOs
 -- Occupied --
-88.823 -88.705 -18.985 -18.972 -18.873 -18.873 -18.872 -18.871
-18.821 -18.811  -7.884  -7.772  -5.847  -5.845  -5.845  -5.736
 -5.735  -5.728  -0.940  -0.890  -0.792  -0.758  -0.756  -0.681
 -0.666  -0.568  -0.358  -0.313  -0.282  -0.242  -0.232  -0.219
 -0.206  -0.170  -0.162  -0.151  -0.149  -0.113  -0.111  -0.075
 -0.074  -0.053  -0.039  -0.031  -0.026  -0.011  -0.003   0.012
  0.055
 -- Virtual --
  0.104   0.201   0.246   0.249   0.262   0.263   0.277   0.280
  0.281   0.316   0.348   0.353   0.360   0.362   0.373   0.385
  0.395   0.401   0.411   0.422   0.425   0.433   0.444   0.449
  0.460   0.467   0.470   0.479   0.486   0.490   0.492   0.499
  0.506   0.512   0.512   0.522   0.531   0.536   0.539   0.542
  0.561   0.573   0.588   0.592   0.606   0.621   0.631   0.644
  0.659   0.665   0.688   0.711   0.717   0.737   0.812   0.928
  0.940   0.984   1.002   1.024   1.049   1.179   1.213   1.221
  1.230   1.248   1.265   1.274   1.304   1.310   1.329   1.338
  1.351   1.358   1.367   1.370   1.375   1.380   1.384   1.393
  1.396   1.407   1.431   1.432   1.438   1.454   1.456   1.472
  1.512   1.529   1.571   1.743   1.788   1.808   1.847   1.852
  1.899   1.935   1.943   2.006   2.009   2.054   2.061   2.098
  2.126   2.685   2.734   2.939   2.950   3.000   3.023   3.058
  3.061   3.064   3.067   3.080   3.084   3.095   3.105   3.110
  3.120   3.132   3.135   3.148   3.153   3.159   3.169   3.178
  3.194   3.272   3.290   3.323   3.358   3.385   3.387   3.396
  3.518   3.594   3.602   3.625   3.741   3.814   3.825   3.828
  4.192   5.096   5.109   5.143   5.213   5.219   5.230   5.239
  5.246   5.247   5.260   5.270   5.272   5.281   5.291   5.304
  5.317   5.352   5.379   5.434   5.456   5.507   5.521   5.533
  6.295   8.334   8.375  17.534  17.562  17.608  17.640  17.644
 17.662  50.018  50.031  50.102  50.105  50.125  50.147  50.154
 50.167 189.432 189.460
 --------------------------------------------------------------

          Ground-State Mulliken Net Atomic Charges

     Atom                 Charge (a.u.)
  ----------------------------------------
      1 S                     0.371781
      2 O                    -0.052423
      3 O                    -0.063037
      4 S                     0.409855
      5 O                    -0.388230
      6 O                    -0.353167
      7 O                    -0.387676
      8 O                    -0.551630
      9 O                    -0.586433
     10 O                    -0.399040
  ----------------------------------------
  Sum of atomic charges =    -2.000000

 -----------------------------------------------------------------
                    Cartesian Multipole Moments
 -----------------------------------------------------------------
    Charge (ESU x 10^10)
                -9.6064
    Dipole Moment (Debye)
         X       5.1977      Y      -0.5284      Z       2.3092
       Tot       5.7121
    Quadrupole Moments (Debye-Ang)
        XX    -170.1066     XY       2.4387     YY     -90.0344
        XZ      -4.1057     YZ      -0.4896     ZZ     -83.6248
    Octopole Moments (Debye-Ang^2)
       XXX     145.9540    XXY       5.2050    XYY      10.9182
       YYY      -3.0378    XXZ      15.0342    XYZ       1.6481
       YYZ      11.9048    XZZ      -5.1207    YZZ       1.0983
       ZZZ       7.0312
    Hexadecapole Moments (Debye-Ang^3)
      XXXX   -4557.8245   XXXY      -5.5348   XXYY    -693.8197
      XYYY      64.5179   YYYY    -349.9761   XXXZ     -83.3031
      XXYZ      -2.1300   XYYZ      30.0833   YYYZ     -11.2696
      XXZZ    -652.7273   XYZZ       9.8013   YYZZ    -100.0451
      XZZZ      48.6253   YZZZ      -7.5551   ZZZZ    -244.6707
 -----------------------------------------------------------------
 Calculating analytic gradient of the SCF energy
 Gradient of SCF Energy
            1           2           3           4           5           6
    1   0.0298585   0.0002876  -0.0013379  -0.0071425   0.0081559   0.0072493
    2  -0.0164267  -0.0211477   0.0146046   0.0030037  -0.0060800   0.0043038
    3  -0.0251152   0.0063784   0.0003341   0.0133744   0.0033419   0.0001278
            7           8           9          10
    1  -0.0023190  -0.0038135  -0.0162923  -0.0146461
    2   0.0008406   0.0010788   0.0070150   0.0128078
    3  -0.0184038   0.0055886   0.0028765   0.0114972
 Max gradient component =       2.986E-02
 RMS gradient           =       1.175E-02
 Gradient time:  CPU 35.74 s  wall 35.75 s
 Geometry Optimization Parameters
   NAtoms,    NIC,     NZ,  NCons,   NDum,   NFix, NCnnct, MaxDiis
       10      50       0       0       0       0       0       0

 Cartesian Hessian Update
 Hessian Updated using BFGS Update
**WARNING** Hereditary positive definiteness endangered


** GEOMETRY OPTIMIZATION IN DELOCALIZED INTERNAL COORDINATES **
   Searching for a Minimum

   Optimization Cycle:  18

                       Coordinates (Angstroms)
     ATOM                X               Y               Z
      1  S        -2.9041313209    0.0312072538    0.3754234492
      2  O        -0.2553130323    0.2016082381    0.0889965020
      3  O         0.8416750550    0.0650870056    0.7741170279
      4  S         2.4993944575   -0.0956459752   -0.1860105016
      5  O         2.5825991075    1.1038154956   -1.0282293052
      6  O         2.4546387151   -1.3710630221   -0.9153982396
      7  O         3.4249298028   -0.0765322335    0.9478124913
      8  O        -2.5786678108    1.4545048325   -0.0538484223
      9  O        -4.2371004888   -0.3624769569   -0.3074109430
     10  O        -1.8022706842   -0.9525929797   -0.2863365921
   Point Group: c1    Number of degrees of freedom:    24


   Energy is  -1398.147195829

 Hessian Updated using BFGS Update
**WARNING** Hereditary positive definiteness endangered

 24 Hessian modes will be used to form the next step
  Hessian Eigenvalues:
    -0.158439    0.002931    0.016866    0.019558    0.027482    0.035270
     0.061546    0.149042    0.161598    0.183891    0.229715    0.245787
     0.251740    0.253902    0.257657    0.316935    0.351133    0.392821
     0.482585    0.554127    0.611491    0.658220    0.667837    0.778063
**WARNING** Hessian does not have the Desired Local Structure

 Minimum Search - Taking Simple RFO Step
 Searching for Lamda that Minimizes Along All modes
 Value Taken    Lamda =  -0.16959699
 Calculated Step too Large.  Step scaled by  0.077876
 Step Taken.  Stepsize is  0.300000

                             Maximum     Tolerance    Cnvgd?
         Gradient           0.027589      0.000300      NO
         Displacement       0.129402      0.001200      NO
         Energy change     -0.004335      0.000001      NO


 New Cartesian Coordinates Obtained by Inverse Iteration

 Displacement from previous Coordinates is:  0.630762
 ----------------------------------------------------------------
             Standard Nuclear Orientation (Angstroms)
    I     Atom           X                Y                Z
 ----------------------------------------------------------------
    1      S      -2.8704124053     0.0388778792     0.4497958687
    2      O      -0.2829127666     0.2959376558    -0.0032599265
    3      O       0.8038684001     0.1139018718     0.7312992475
    4      S       2.4579372091    -0.1179708640    -0.1948176408
    5      O       2.5960736508     1.0812478369    -1.0311044314
    6      O       2.3687809833    -1.3943862971    -0.9179943931
    7      O       3.3398935332    -0.1233292997     0.9810581618
    8      O      -2.6101107526     1.4799052517     0.0181845710
    9      O      -4.0778753836    -0.4550250602    -0.3803532145
   10      O      -1.6994886676    -0.9212473162    -0.2436927759
 ----------------------------------------------------------------
 Molecular Point Group                 C1    NOp =  1
 Largest Abelian Subgroup              C1    NOp =  1
 Nuclear Repulsion Energy =   766.7740008505 hartrees
 There are       49 alpha and       49 beta electrons
 Applying Cartesian multipole field
    Component          Value
    ---------          -----
     (2,0,0)        1.00000E-11
     (0,2,0)        2.00000E-11
     (0,0,2)       -3.00000E-11
 Nucleus-field energy     =     0.0000000228 hartrees
 Requested basis set is 6-311++G(d,p)
 There are 74 shells and 236 basis functions
 A cutoff of  1.0D-11 yielded   2040 shell pairs
 There are     22089 function pairs (     23838 Cartesian)
 Smallest overlap matrix eigenvalue = 1.71E-04
 Guess MOs from SCF MO coefficient file
 Reading MOs from coefficient file
 Reading MOs from coefficient file
 A restricted hybrid HF-DFT SCF calculation will be
 performed using Pulay DIIS extrapolation
 Exchange:     0.2000 Hartree-Fock + 0.0800 Slater + 0.7200 B88
 Correlation:  0.1900 VWN1RPA + 0.8100 LYP
 Using SG-1 standard quadrature grid
 SCF converges when DIIS error is below 1.0E-08
 Geometry optimization detected.  Setting ReadMinima to 0
 Setting SaveMinima to 0
 ---------------------------------------
  Cycle       Energy         DIIS Error
 ---------------------------------------
    1   -1398.1127175397      3.42E-03
    2   -1398.1517080795      1.03E-03
    3   -1398.0879303944      3.51E-03
    4   -1398.1555996426      6.22E-04
    5   -1398.1574088436      3.16E-04
    6   -1398.1579896074      4.96E-05
    7   -1398.1580019068      3.67E-05
    8   -1398.1580101816      1.34E-05
    9   -1398.1580116534      6.53E-06
   10   -1398.1580121346      3.14E-06
   11   -1398.1580123168      1.88E-06
   12   -1398.1580123610      7.70E-07
   13   -1398.1580123697      2.65E-07
   14   -1398.1580123707      2.53E-07
   15   -1398.1580123718      7.87E-08
   16   -1398.1580123716      2.59E-08
   17   -1398.1580123710      7.95E-09 Convergence criterion met
 ---------------------------------------
 SCF time:  CPU 131.44 s  wall 131.51 s
 SCF   energy in the final basis set = -1398.1580123710
 Total energy in the final basis set = -1398.1580123710

 --------------------------------------------------------------

                    Orbital Energies (a.u.)
 --------------------------------------------------------------

 Alpha MOs
 -- Occupied --
-88.821 -88.709 -18.969 -18.968 -18.883 -18.870 -18.869 -18.869
-18.817 -18.807  -7.881  -7.776  -5.844  -5.843  -5.843  -5.740
 -5.738  -5.732  -0.921  -0.881  -0.788  -0.754  -0.752  -0.678
 -0.663  -0.563  -0.353  -0.319  -0.277  -0.235  -0.227  -0.213
 -0.199  -0.166  -0.158  -0.146  -0.143  -0.109  -0.107  -0.073
 -0.070  -0.053  -0.036  -0.028  -0.024  -0.008  -0.002   0.015
  0.044
 -- Virtual --
  0.123   0.210   0.242   0.253   0.263   0.264   0.277   0.280
  0.281   0.312   0.328   0.352   0.357   0.363   0.364   0.380
  0.396   0.403   0.417   0.423   0.427   0.436   0.446   0.453
  0.461   0.468   0.474   0.481   0.489   0.492   0.494   0.504
  0.507   0.514   0.516   0.523   0.533   0.540   0.540   0.545
  0.562   0.575   0.591   0.593   0.611   0.622   0.631   0.653
  0.665   0.669   0.696   0.714   0.720   0.737   0.802   0.930
  0.940   0.981   0.999   1.034   1.046   1.184   1.199   1.225
  1.231   1.255   1.269   1.272   1.302   1.318   1.332   1.343
  1.347   1.361   1.366   1.370   1.375   1.386   1.388   1.393
  1.401   1.422   1.432   1.441   1.446   1.451   1.461   1.480
  1.505   1.545   1.579   1.754   1.798   1.815   1.849   1.862
  1.908   1.934   1.955   2.003   2.018   2.051   2.060   2.099
  2.112   2.710   2.762   2.900   2.970   3.004   3.028   3.062
  3.064   3.069   3.073   3.083   3.087   3.094   3.109   3.116
  3.121   3.129   3.140   3.151   3.156   3.163   3.171   3.181
  3.202   3.262   3.290   3.364   3.366   3.386   3.392   3.405
  3.515   3.572   3.585   3.624   3.715   3.814   3.823   3.828
  4.179   5.097   5.117   5.159   5.219   5.226   5.230   5.243
  5.249   5.251   5.265   5.276   5.278   5.283   5.294   5.313
  5.323   5.345   5.369   5.426   5.460   5.510   5.525   5.536
  6.226   8.315   8.375  17.533  17.573  17.595  17.632  17.647
 17.659  50.032  50.041  50.106  50.109  50.121  50.152  50.160
 50.175 189.416 189.459
 --------------------------------------------------------------

          Ground-State Mulliken Net Atomic Charges

     Atom                 Charge (a.u.)
  ----------------------------------------
      1 S                     0.418668
      2 O                    -0.001550
      3 O                    -0.149185
      4 S                     0.404691
      5 O                    -0.388152
      6 O                    -0.346851
      7 O                    -0.390537
      8 O                    -0.570358
      9 O                    -0.601676
     10 O                    -0.375050
  ----------------------------------------
  Sum of atomic charges =    -2.000000

 -----------------------------------------------------------------
                    Cartesian Multipole Moments
 -----------------------------------------------------------------
    Charge (ESU x 10^10)
                -9.6064
    Dipole Moment (Debye)
         X       4.6053      Y      -0.5659      Z       2.3175
       Tot       5.1865
    Quadrupole Moments (Debye-Ang)
        XX    -165.3369     XY       2.6041     YY     -90.5923
        XZ      -5.0282     YZ      -0.8481     ZZ     -83.6444
    Octopole Moments (Debye-Ang^2)
       XXX     128.6711    XXY       5.2385    XYY      12.3646
       YYY      -3.2068    XXZ      17.1186    XYZ       3.5365
       YYZ      10.4869    XZZ      -6.5826    YZZ       1.4092
       ZZZ       5.4012
    Hexadecapole Moments (Debye-Ang^3)
      XXXX   -4280.7703   XXXY      -6.3798   XXYY    -679.4110
      XYYY      72.1801   YYYY    -357.9057   XXXZ     -80.2778
      XXYZ      -4.9651   XYYZ      33.9396   YYYZ     -15.5974
      XXZZ    -631.2380   XYZZ      11.2243   YYZZ    -102.1644
      XZZZ      56.1292   YZZZ     -10.3585   ZZZZ    -249.9082
 -----------------------------------------------------------------
 Calculating analytic gradient of the SCF energy
 Gradient of SCF Energy
            1           2           3           4           5           6
    1   0.0277357  -0.0019598   0.0025074  -0.0009469   0.0053716   0.0041464
    2  -0.0213761  -0.0049293   0.0108138   0.0016128  -0.0040856   0.0025209
    3   0.0090260   0.0019630   0.0062367   0.0017401   0.0041866   0.0006701
            7           8           9          10
    1  -0.0008983  -0.0009782  -0.0106783  -0.0242996
    2   0.0019016   0.0100616   0.0074756  -0.0039952
    3  -0.0101252  -0.0058221  -0.0100953   0.0022203
 Max gradient component =       2.774E-02
 RMS gradient           =       9.525E-03
 Gradient time:  CPU 35.88 s  wall 35.89 s
 Geometry Optimization Parameters
   NAtoms,    NIC,     NZ,  NCons,   NDum,   NFix, NCnnct, MaxDiis
       10      50       0       0       0       0       0       0

 Cartesian Hessian Update
 Hessian Updated using BFGS Update


** GEOMETRY OPTIMIZATION IN DELOCALIZED INTERNAL COORDINATES **
   Searching for a Minimum

   Optimization Cycle:  19

                       Coordinates (Angstroms)
     ATOM                X               Y               Z
      1  S        -2.8704124053    0.0388778792    0.4497958687
      2  O        -0.2829127666    0.2959376558   -0.0032599265
      3  O         0.8038684001    0.1139018718    0.7312992475
      4  S         2.4579372091   -0.1179708640   -0.1948176408
      5  O         2.5960736508    1.0812478369   -1.0311044314
      6  O         2.3687809833   -1.3943862971   -0.9179943931
      7  O         3.3398935332   -0.1233292997    0.9810581618
      8  O        -2.6101107526    1.4799052517    0.0181845710
      9  O        -4.0778753836   -0.4550250602   -0.3803532145
     10  O        -1.6994886676   -0.9212473162   -0.2436927759
   Point Group: c1    Number of degrees of freedom:    24


   Energy is  -1398.158012371

 Hessian Updated using BFGS Update

 24 Hessian modes will be used to form the next step
  Hessian Eigenvalues:
     0.002724    0.003232    0.018723    0.022301    0.033853    0.061474
     0.134126    0.149055    0.161679    0.201376    0.238063    0.251248
     0.253475    0.254068    0.302647    0.350689    0.368896    0.482179
     0.549176    0.608771    0.656899    0.661862    0.667904    0.960130

 Minimum Search - Taking Simple RFO Step
 Searching for Lamda that Minimizes Along All modes
 Value Taken    Lamda =  -0.04278007
 Calculated Step too Large.  Step scaled by  0.335029
 Step Taken.  Stepsize is  0.300000

                             Maximum     Tolerance    Cnvgd?
         Gradient           0.036286      0.000300      NO
         Displacement       0.123151      0.001200      NO
         Energy change     -0.010817      0.000001      NO


 New Cartesian Coordinates Obtained by Inverse Iteration

 Displacement from previous Coordinates is:  0.845993
 ----------------------------------------------------------------
             Standard Nuclear Orientation (Angstroms)
    I     Atom           X                Y                Z
 ----------------------------------------------------------------
    1      S      -2.8251947239     0.0389688531     0.4928681121
    2      O      -0.3008783300     0.3816215120    -0.0681400766
    3      O       0.7799353606     0.1606631863     0.6963657462
    4      S       2.3964997575    -0.1513092878    -0.2031594940
    5      O       2.5610619505     1.0376378934    -1.0527128998
    6      O       2.2318188171    -1.4362842440    -0.8988262792
    7      O       3.2370695435    -0.1725902382     1.0138670592
    8      O      -2.6805684788     1.5076781668     0.1125893293
    9      O      -3.8674899893    -0.5875687785    -0.4414803050
   10      O      -1.5065001064    -0.7809054050    -0.2422557257
 ----------------------------------------------------------------
 Molecular Point Group                 C1    NOp =  1
 Largest Abelian Subgroup              C1    NOp =  1
 Nuclear Repulsion Energy =   776.2507037480 hartrees
 There are       49 alpha and       49 beta electrons
 Applying Cartesian multipole field
    Component          Value
    ---------          -----
     (2,0,0)        1.00000E-11
     (0,2,0)        2.00000E-11
     (0,0,2)       -3.00000E-11
 Nucleus-field energy     =     0.0000000214 hartrees
 Requested basis set is 6-311++G(d,p)
 There are 74 shells and 236 basis functions
 A cutoff of  1.0D-11 yielded   2056 shell pairs
 There are     22272 function pairs (     24045 Cartesian)
 Smallest overlap matrix eigenvalue = 1.86E-04
 Guess MOs from SCF MO coefficient file
 Reading MOs from coefficient file
 Reading MOs from coefficient file
 A restricted hybrid HF-DFT SCF calculation will be
 performed using Pulay DIIS extrapolation
 Exchange:     0.2000 Hartree-Fock + 0.0800 Slater + 0.7200 B88
 Correlation:  0.1900 VWN1RPA + 0.8100 LYP
 Using SG-1 standard quadrature grid
 SCF converges when DIIS error is below 1.0E-08
 Geometry optimization detected.  Setting ReadMinima to 0
 Setting SaveMinima to 0
 ---------------------------------------
  Cycle       Energy         DIIS Error
 ---------------------------------------
    1   -1398.1691672598      4.79E-03
    2   -1398.1651272751      1.20E-03
    3   -1398.1258211085      2.99E-03
    4   -1398.1712135383      5.55E-04
    5   -1398.1720447480      4.01E-04
    6   -1398.1729121583      5.44E-05
    7   -1398.1729204247      4.15E-05
    8   -1398.1729289806      1.41E-05
    9   -1398.1729300480      4.06E-06
   10   -1398.1729301261      1.93E-06
   11   -1398.1729301453      9.01E-07
   12   -1398.1729301506      3.89E-07
   13   -1398.1729301526      1.00E-07
   14   -1398.1729301528      4.52E-08
   15   -1398.1729301524      2.90E-08
   16   -1398.1729301534      5.15E-09 Convergence criterion met
 ---------------------------------------
 SCF time:  CPU 125.02 s  wall 125.07 s
 SCF   energy in the final basis set = -1398.1729301534
 Total energy in the final basis set = -1398.1729301534

 --------------------------------------------------------------

                    Orbital Energies (a.u.)
 --------------------------------------------------------------

 Alpha MOs
 -- Occupied --
-88.816 -88.712 -18.962 -18.944 -18.894 -18.864 -18.863 -18.862
-18.813 -18.809  -7.875  -7.779  -5.839  -5.837  -5.837  -5.743
 -5.742  -5.735  -0.907  -0.869  -0.789  -0.747  -0.744  -0.689
 -0.667  -0.552  -0.349  -0.323  -0.271  -0.230  -0.221  -0.209
 -0.200  -0.162  -0.153  -0.143  -0.132  -0.101  -0.100  -0.073
 -0.063  -0.053  -0.032  -0.024  -0.022  -0.006  -0.001   0.012
  0.038
 -- Virtual --
  0.170   0.224   0.239   0.263   0.265   0.268   0.278   0.280
  0.282   0.300   0.319   0.347   0.358   0.362   0.366   0.380
  0.396   0.405   0.423   0.429   0.433   0.444   0.454   0.460
  0.461   0.471   0.479   0.484   0.493   0.494   0.497   0.507
  0.509   0.514   0.523   0.525   0.534   0.543   0.543   0.555
  0.567   0.579   0.591   0.596   0.617   0.625   0.634   0.666
  0.672   0.680   0.711   0.713   0.734   0.741   0.796   0.934
  0.948   0.982   1.001   1.041   1.054   1.169   1.207   1.234
  1.240   1.257   1.269   1.285   1.303   1.328   1.333   1.341
  1.353   1.362   1.371   1.376   1.383   1.391   1.394   1.396
  1.411   1.426   1.435   1.442   1.450   1.459   1.473   1.489
  1.517   1.565   1.606   1.789   1.817   1.830   1.859   1.880
  1.920   1.935   1.973   2.004   2.027   2.041   2.069   2.090
  2.122   2.705   2.784   2.873   2.957   2.981   3.011   3.058
  3.070   3.072   3.080   3.091   3.096   3.107   3.110   3.125
  3.130   3.137   3.148   3.152   3.159   3.167   3.177   3.190
  3.219   3.251   3.273   3.374   3.393   3.398   3.420   3.476
  3.517   3.566   3.635   3.679   3.753   3.818   3.820   3.832
  4.176   5.105   5.122   5.173   5.223   5.236   5.242   5.248
  5.255   5.261   5.271   5.282   5.285   5.299   5.301   5.318
  5.332   5.340   5.369   5.418   5.457   5.495   5.532   5.542
  6.175   8.308   8.380  17.534  17.580  17.589  17.633  17.655
 17.662  50.057  50.075  50.114  50.116  50.122  50.163  50.166
 50.178 189.414 189.461
 --------------------------------------------------------------

          Ground-State Mulliken Net Atomic Charges

     Atom                 Charge (a.u.)
  ----------------------------------------
      1 S                     0.433405
      2 O                     0.057647
      3 O                    -0.237313
      4 S                     0.384660
      5 O                    -0.384550
      6 O                    -0.345890
      7 O                    -0.386647
      8 O                    -0.571181
      9 O                    -0.610516
     10 O                    -0.339616
  ----------------------------------------
  Sum of atomic charges =    -2.000000

 -----------------------------------------------------------------
                    Cartesian Multipole Moments
 -----------------------------------------------------------------
    Charge (ESU x 10^10)
                -9.6064
    Dipole Moment (Debye)
         X       3.7374      Y      -0.5680      Z       2.1940
       Tot       4.3709
    Quadrupole Moments (Debye-Ang)
        XX    -159.1646     XY       2.9913     YY     -91.0681
        XZ      -5.5231     YZ      -1.3950     ZZ     -83.8453
    Octopole Moments (Debye-Ang^2)
       XXX     108.9995    XXY       4.7672    XYY      13.9919
       YYY      -2.5306    XXZ      16.7436    XYZ       6.1761
       YYZ       9.3070    XZZ      -7.9929    YZZ       1.8018
       ZZZ       4.5583
    Hexadecapole Moments (Debye-Ang^3)
      XXXX   -3935.1877   XXXY       4.6914   XXYY    -658.0867
      XYYY      86.0506   YYYY    -363.2070   XXXZ     -73.2359
      XXYZ      -9.8473   XYYZ      36.4526   YYYZ     -21.6359
      XXZZ    -601.7292   XYZZ      13.9926   YYZZ    -104.3010
      XZZZ      59.9817   YZZZ     -13.8937   ZZZZ    -256.4581
 -----------------------------------------------------------------
 Calculating analytic gradient of the SCF energy
 Gradient of SCF Energy
            1           2           3           4           5           6
    1   0.0262376   0.0073174  -0.0054011   0.0129452  -0.0014984  -0.0023430
    2  -0.0220929  -0.0046954   0.0148350  -0.0010550  -0.0000363   0.0006847
    3   0.0230485   0.0141849  -0.0031078  -0.0121634   0.0037876   0.0019327
            7           8           9          10
    1  -0.0013806   0.0012852  -0.0014566  -0.0357057
    2   0.0016761   0.0138081   0.0056286  -0.0087528
    3   0.0028442  -0.0116688  -0.0153540  -0.0035039
 Max gradient component =       3.571E-02
 RMS gradient           =       1.233E-02
 Gradient time:  CPU 36.76 s  wall 36.77 s
 Geometry Optimization Parameters
   NAtoms,    NIC,     NZ,  NCons,   NDum,   NFix, NCnnct, MaxDiis
       10      50       0       0       0       0       0       0

 Cartesian Hessian Update
 Hessian Updated using BFGS Update


** GEOMETRY OPTIMIZATION IN DELOCALIZED INTERNAL COORDINATES **
   Searching for a Minimum

   Optimization Cycle:  20

                       Coordinates (Angstroms)
     ATOM                X               Y               Z
      1  S        -2.8251947239    0.0389688531    0.4928681121
      2  O        -0.3008783300    0.3816215120   -0.0681400766
      3  O         0.7799353606    0.1606631863    0.6963657462
      4  S         2.3964997575   -0.1513092878   -0.2031594940
      5  O         2.5610619505    1.0376378934   -1.0527128998
      6  O         2.2318188171   -1.4362842440   -0.8988262792
      7  O         3.2370695435   -0.1725902382    1.0138670592
      8  O        -2.6805684788    1.5076781668    0.1125893293
      9  O        -3.8674899893   -0.5875687785   -0.4414803050
     10  O        -1.5065001064   -0.7809054050   -0.2422557257
   Point Group: c1    Number of degrees of freedom:    24


   Energy is  -1398.172930153

 Hessian Updated using BFGS Update
**WARNING** Hereditary positive definiteness endangered

 24 Hessian modes will be used to form the next step
  Hessian Eigenvalues:
    -7.186816    0.000117    0.002943    0.019476    0.026886    0.032917
     0.069623    0.120287    0.149082    0.159406    0.172151    0.244356
     0.246773    0.252388    0.254137    0.282853    0.318242    0.360403
     0.478246    0.562389    0.613708    0.657906    0.662011    0.823242
**WARNING** Hessian does not have the Desired Local Structure

 Minimum Search - Taking Simple RFO Step
 Searching for Lamda that Minimizes Along All modes
 Value Taken    Lamda =  -7.18736686
 Calculated Step too Large.  Step scaled by  0.002628
 Step Taken.  Stepsize is  0.300000

                             Maximum     Tolerance    Cnvgd?
         Gradient           0.039946      0.000300      NO
         Displacement       0.140630      0.001200      NO
         Energy change     -0.014918      0.000001      NO


 New Cartesian Coordinates Obtained by Inverse Iteration

 Displacement from previous Coordinates is:  0.597651
 ----------------------------------------------------------------
             Standard Nuclear Orientation (Angstroms)
    I     Atom           X                Y                Z
 ----------------------------------------------------------------
    1      S      -2.8531159304     0.0346379378     0.4611839668
    2      O      -0.3467868268     0.3989065867    -0.1474498775
    3      O       0.7340899822     0.1636084555     0.6858251108
    4      S       2.3740073208    -0.1612256375    -0.1672436363
    5      O       2.6814339542     0.9779091067    -1.0298184704
    6      O       2.3276724698    -1.4319381286    -0.8962649268
    7      O       3.2730617524    -0.2018001263     0.9653556575
    8      O      -2.8069903481     1.5104850102     0.1604197257
    9      O      -3.9463157508    -0.6351949659    -0.4009694260
   10      O      -1.4113028225    -0.6574765804    -0.2219226572
 ----------------------------------------------------------------
 Molecular Point Group                 C1    NOp =  1
 Largest Abelian Subgroup              C1    NOp =  1
 Nuclear Repulsion Energy =   776.3400417936 hartrees
 There are       49 alpha and       49 beta electrons
 Applying Cartesian multipole field
    Component          Value
    ---------          -----
     (2,0,0)        1.00000E-11
     (0,2,0)        2.00000E-11
     (0,0,2)       -3.00000E-11
 Nucleus-field energy     =     0.0000000222 hartrees
 Requested basis set is 6-311++G(d,p)
 There are 74 shells and 236 basis functions
 A cutoff of  1.0D-11 yielded   2041 shell pairs
 There are     22084 function pairs (     23847 Cartesian)
 Smallest overlap matrix eigenvalue = 2.49E-04
 Guess MOs from SCF MO coefficient file
 Reading MOs from coefficient file
 Reading MOs from coefficient file
 A restricted hybrid HF-DFT SCF calculation will be
 performed using Pulay DIIS extrapolation
 Exchange:     0.2000 Hartree-Fock + 0.0800 Slater + 0.7200 B88
 Correlation:  0.1900 VWN1RPA + 0.8100 LYP
 Using SG-1 standard quadrature grid
 SCF converges when DIIS error is below 1.0E-08
 Geometry optimization detected.  Setting ReadMinima to 0
 Setting SaveMinima to 0
 ---------------------------------------
  Cycle       Energy         DIIS Error
 ---------------------------------------
    1   -1398.2171388370      4.95E-03
    2   -1398.1728412228      9.35E-04
    3   -1398.1692102608      1.25E-03
    4   -1398.1767209762      3.92E-04
    5   -1398.1774216634      1.46E-04
    6   -1398.1775244755      3.69E-05
    7   -1398.1775291250      2.39E-05
    8   -1398.1775319646      4.41E-06
    9   -1398.1775320606      1.45E-06
   10   -1398.1775320672      8.96E-07
   11   -1398.1775320711      3.18E-07
   12   -1398.1775320720      1.43E-07
   13   -1398.1775320724      4.41E-08
   14   -1398.1775320719      2.17E-08
   15   -1398.1775320709      7.36E-09 Convergence criterion met
 ---------------------------------------
 SCF time:  CPU 112.29 s  wall 112.37 s
 SCF   energy in the final basis set = -1398.1775320709
 Total energy in the final basis set = -1398.1775320709

 --------------------------------------------------------------

                    Orbital Energies (a.u.)
 --------------------------------------------------------------

 Alpha MOs
 -- Occupied --
-88.808 -88.719 -18.976 -18.942 -18.914 -18.851 -18.849 -18.847
-18.824 -18.821  -7.867  -7.787  -5.831  -5.829  -5.829  -5.751
 -5.749  -5.743  -0.909  -0.877  -0.796  -0.741  -0.735  -0.725
 -0.679  -0.559  -0.362  -0.327  -0.267  -0.239  -0.224  -0.208
 -0.203  -0.176  -0.155  -0.147  -0.134  -0.096  -0.093  -0.077
 -0.060  -0.054  -0.042  -0.037  -0.021  -0.012  -0.008  -0.001
  0.038
 -- Virtual --
  0.198   0.228   0.238   0.263   0.264   0.269   0.278   0.280
  0.284   0.302   0.319   0.335   0.364   0.372   0.376   0.383
  0.399   0.412   0.424   0.426   0.432   0.438   0.442   0.449
  0.458   0.467   0.474   0.485   0.492   0.495   0.497   0.506
  0.509   0.513   0.521   0.526   0.532   0.538   0.544   0.556
  0.564   0.565   0.586   0.593   0.610   0.618   0.632   0.662
  0.667   0.676   0.694   0.713   0.728   0.742   0.792   0.947
  0.958   0.972   0.998   1.024   1.067   1.155   1.185   1.225
  1.234   1.258   1.262   1.288   1.296   1.317   1.327   1.338
  1.349   1.359   1.374   1.383   1.384   1.399   1.403   1.405
  1.408   1.419   1.432   1.444   1.454   1.461   1.474   1.484
  1.500   1.531   1.604   1.810   1.823   1.836   1.843   1.859
  1.920   1.961   1.978   1.995   2.026   2.036   2.067   2.081
  2.123   2.661   2.758   2.805   2.883   2.915   3.020   3.046
  3.079   3.081   3.082   3.086   3.106   3.109   3.117   3.120
  3.125   3.127   3.135   3.147   3.152   3.177   3.205   3.212
  3.222   3.242   3.336   3.358   3.408   3.421   3.435   3.463
  3.498   3.510   3.651   3.671   3.813   3.858   3.868   3.971
  4.107   5.061   5.075   5.171   5.192   5.225   5.236   5.245
  5.254   5.257   5.282   5.283   5.291   5.293   5.300   5.305
  5.318   5.334   5.389   5.431   5.475   5.538   5.555   5.613
  6.075   8.302   8.406  17.552  17.573  17.591  17.636  17.661
 17.687  50.055  50.079  50.106  50.128  50.131  50.150  50.160
 50.175 189.410 189.494
 --------------------------------------------------------------

          Ground-State Mulliken Net Atomic Charges

     Atom                 Charge (a.u.)
  ----------------------------------------
      1 S                     0.403349
      2 O                     0.094093
      3 O                    -0.253279
      4 S                     0.431279
      5 O                    -0.419556
      6 O                    -0.387315
      7 O                    -0.402685
      8 O                    -0.555079
      9 O                    -0.599571
     10 O                    -0.311236
  ----------------------------------------
  Sum of atomic charges =    -2.000000

 -----------------------------------------------------------------
                    Cartesian Multipole Moments
 -----------------------------------------------------------------
    Charge (ESU x 10^10)
                -9.6064
    Dipole Moment (Debye)
         X       2.6115      Y      -0.3946      Z       2.1405
       Tot       3.3996
    Quadrupole Moments (Debye-Ang)
        XX    -164.8861     XY       3.4667     YY     -90.9837
        XZ      -3.2794     YZ      -1.5289     ZZ     -83.7333
    Octopole Moments (Debye-Ang^2)
       XXX     107.4795    XXY       6.6852    XYY      13.6919
       YYY      -1.4618    XXZ      18.6556    XYZ       6.0741
       YYZ       9.1431    XZZ      -8.5575    YZZ       2.4017
       ZZZ       4.6866
    Hexadecapole Moments (Debye-Ang^3)
      XXXX   -4120.2835   XXXY      13.6044   XXYY    -680.3556
      XYYY      96.3954   YYYY    -355.6922   XXXZ     -50.9050
      XXYZ     -11.2431   XYYZ      38.7533   YYYZ     -22.7865
      XXZZ    -615.9817   XYZZ      17.1601   YYZZ    -101.6134
      XZZZ      65.1625   YZZZ     -14.5873   ZZZZ    -247.2843
 -----------------------------------------------------------------
 Calculating analytic gradient of the SCF energy
 Gradient of SCF Energy
            1           2           3           4           5           6
    1   0.0537391   0.0021567  -0.0120918  -0.0058719   0.0148226   0.0177069
    2  -0.0130549  -0.0153101   0.0155706   0.0059088  -0.0216625   0.0140641
    3  -0.0102573   0.0198735  -0.0060068   0.0239087   0.0124093   0.0042209
            7           8           9          10
    1  -0.0076912  -0.0033779  -0.0248732  -0.0345192
    2   0.0015009   0.0051189  -0.0014714   0.0093357
    3  -0.0452938  -0.0001460  -0.0110251   0.0123167
 Max gradient component =       5.374E-02
 RMS gradient           =       1.876E-02
 Gradient time:  CPU 36.72 s  wall 36.72 s
 Geometry Optimization Parameters
   NAtoms,    NIC,     NZ,  NCons,   NDum,   NFix, NCnnct, MaxDiis
       10      50       0       0       0       0       0       0

 Cartesian Hessian Update
 Hessian Updated using BFGS Update


** GEOMETRY OPTIMIZATION IN DELOCALIZED INTERNAL COORDINATES **
   Searching for a Minimum

   Optimization Cycle:  21

                       Coordinates (Angstroms)
     ATOM                X               Y               Z
      1  S        -2.8531159304    0.0346379378    0.4611839668
      2  O        -0.3467868268    0.3989065867   -0.1474498775
      3  O         0.7340899822    0.1636084555    0.6858251108
      4  S         2.3740073208   -0.1612256375   -0.1672436363
      5  O         2.6814339542    0.9779091067   -1.0298184704
      6  O         2.3276724698   -1.4319381286   -0.8962649268
      7  O         3.2730617524   -0.2018001263    0.9653556575
      8  O        -2.8069903481    1.5104850102    0.1604197257
      9  O        -3.9463157508   -0.6351949659   -0.4009694260
     10  O        -1.4113028225   -0.6574765804   -0.2219226572
   Point Group: c1    Number of degrees of freedom:    24


   Energy is  -1398.177532071

 Hessian Updated using BFGS Update

 24 Hessian modes will be used to form the next step
  Hessian Eigenvalues:
     0.000109    0.002943    0.019383    0.026886    0.032815    0.069616
     0.119944    0.140005    0.149145    0.163469    0.240450    0.244916
     0.251571    0.253042    0.282635    0.311244    0.359097    0.390644
     0.486602    0.564212    0.620704    0.658181    0.680234    0.909153

 Minimum Search - Taking Simple RFO Step
 Searching for Lamda that Minimizes Along All modes
 Value Taken    Lamda =  -0.07405495
 Calculated Step too Large.  Step scaled by  0.335941
 Step Taken.  Stepsize is  0.300000

                             Maximum     Tolerance    Cnvgd?
         Gradient           0.062639      0.000300      NO
         Displacement       0.151059      0.001200      NO
         Energy change     -0.004602      0.000001      NO


 New Cartesian Coordinates Obtained by Inverse Iteration

 Displacement from previous Coordinates is:  0.934958
 ----------------------------------------------------------------
             Standard Nuclear Orientation (Angstroms)
    I     Atom           X                Y                Z
 ----------------------------------------------------------------
    1      S      -2.7911212831     0.0207670408     0.4850504084
    2      O      -0.3557775577     0.4645100892    -0.2440547082
    3      O       0.7029910848     0.1985323838     0.6372425249
    4      S       2.3051167108    -0.1937052374    -0.1681536299
    5      O       2.6359905782     0.9336357131    -1.0454050184
    6      O       2.1877879059    -1.4749733284    -0.8760081141
    7      O       3.1516892232    -0.2537659149     1.0192891632
    8      O      -2.8735321985     1.5006505008     0.2484325755
    9      O      -3.7333172830    -0.7670057607    -0.4152649507
   10      O      -1.2040733798    -0.4307338282    -0.2320127840
 ----------------------------------------------------------------
 Molecular Point Group                 C1    NOp =  1
 Largest Abelian Subgroup              C1    NOp =  1
 Nuclear Repulsion Energy =   790.5890765003 hartrees
 There are       49 alpha and       49 beta electrons
 Applying Cartesian multipole field
    Component          Value
    ---------          -----
     (2,0,0)        1.00000E-11
     (0,2,0)        2.00000E-11
     (0,0,2)       -3.00000E-11
 Nucleus-field energy     =     0.0000000207 hartrees
 Requested basis set is 6-311++G(d,p)
 There are 74 shells and 236 basis functions
 A cutoff of  1.0D-11 yielded   2061 shell pairs
 There are     22322 function pairs (     24113 Cartesian)
 Smallest overlap matrix eigenvalue = 2.08E-04
 Guess MOs from SCF MO coefficient file
 Reading MOs from coefficient file
 Reading MOs from coefficient file
 A restricted hybrid HF-DFT SCF calculation will be
 performed using Pulay DIIS extrapolation
 Exchange:     0.2000 Hartree-Fock + 0.0800 Slater + 0.7200 B88
 Correlation:  0.1900 VWN1RPA + 0.8100 LYP
 Using SG-1 standard quadrature grid
 SCF converges when DIIS error is below 1.0E-08
 Geometry optimization detected.  Setting ReadMinima to 0
 Setting SaveMinima to 0
 ---------------------------------------
  Cycle       Energy         DIIS Error
 ---------------------------------------
    1   -1398.3442693901      8.23E-03
    2   -1398.1611909818      1.49E-03
    3   -1398.1528416713      1.95E-03
    4   -1398.1678317881      8.33E-04
    5   -1398.1710402430      1.91E-04
    6   -1398.1712157480      4.05E-05
    7   -1398.1712228137      1.64E-05
    8   -1398.1712238443      9.04E-06
    9   -1398.1712242431      1.78E-06
   10   -1398.1712242549      9.37E-07
   11   -1398.1712242629      3.47E-07
   12   -1398.1712242629      1.45E-07
   13   -1398.1712242626      3.18E-08
   14   -1398.1712242637      1.55E-08
   15   -1398.1712242632      5.83E-09 Convergence criterion met
 ---------------------------------------
 SCF time:  CPU 115.87 s  wall 115.92 s
 SCF   energy in the final basis set = -1398.1712242632
 Total energy in the final basis set = -1398.1712242632

 --------------------------------------------------------------

                    Orbital Energies (a.u.)
 --------------------------------------------------------------

 Alpha MOs
 -- Occupied --
-88.802 -88.714 -18.972 -18.913 -18.912 -18.842 -18.841 -18.840
-18.828 -18.827  -7.861  -7.783  -5.824  -5.823  -5.822  -5.747
 -5.746  -5.739  -1.000  -0.874  -0.794  -0.747  -0.730  -0.727
 -0.691  -0.527  -0.378  -0.323  -0.271  -0.258  -0.247  -0.201
 -0.199  -0.188  -0.158  -0.151  -0.117  -0.086  -0.085  -0.072
 -0.064  -0.048  -0.030  -0.027  -0.026  -0.012  -0.002  -0.002
  0.052
 -- Virtual --
  0.231   0.237   0.262   0.264   0.266   0.280   0.282   0.284
  0.292   0.318   0.324   0.356   0.371   0.377   0.385   0.397
  0.402   0.414   0.425   0.438   0.440   0.446   0.456   0.464
  0.467   0.475   0.485   0.491   0.497   0.500   0.503   0.509
  0.517   0.521   0.528   0.529   0.535   0.544   0.551   0.565
  0.572   0.585   0.593   0.593   0.614   0.624   0.637   0.668
  0.677   0.686   0.693   0.719   0.744   0.763   0.790   0.953
  0.968   0.977   1.005   1.022   1.086   1.140   1.201   1.237
  1.244   1.252   1.282   1.291   1.309   1.323   1.331   1.345
  1.356   1.366   1.373   1.389   1.390   1.393   1.398   1.402
  1.412   1.424   1.429   1.446   1.452   1.462   1.468   1.480
  1.506   1.553   1.576   1.815   1.828   1.838   1.847   1.865
  1.960   1.977   1.984   2.001   2.024   2.069   2.075   2.087
  2.144   2.588   2.690   2.808   2.849   3.029   3.051   3.073
  3.088   3.090   3.093   3.105   3.113   3.115   3.119   3.124
  3.127   3.131   3.143   3.145   3.164   3.195   3.203   3.217
  3.232   3.243   3.364   3.386   3.417   3.426   3.448   3.510
  3.660   3.664   3.735   3.750   3.827   3.862   3.864   4.081
  4.213   5.054   5.128   5.151   5.214   5.226   5.241   5.257
  5.267   5.272   5.285   5.293   5.300   5.303   5.305   5.308
  5.329   5.367   5.403   5.441   5.492   5.549   5.566   5.914
  6.563   8.319   8.412  17.564  17.570  17.595  17.657  17.669
 17.689  50.079  50.098  50.135  50.139  50.142  50.148  50.165
 50.193 189.432 189.496
 --------------------------------------------------------------

          Ground-State Mulliken Net Atomic Charges

     Atom                 Charge (a.u.)
  ----------------------------------------
      1 S                     0.394624
      2 O                     0.116195
      3 O                    -0.264560
      4 S                     0.399490
      5 O                    -0.415873
      6 O                    -0.391940
      7 O                    -0.391304
      8 O                    -0.555529
      9 O                    -0.569937
     10 O                    -0.321165
  ----------------------------------------
  Sum of atomic charges =    -2.000000

 -----------------------------------------------------------------
                    Cartesian Multipole Moments
 -----------------------------------------------------------------
    Charge (ESU x 10^10)
                -9.6064
    Dipole Moment (Debye)
         X       1.6110      Y      -0.1858      Z       1.7342
       Tot       2.3743
    Quadrupole Moments (Debye-Ang)
        XX    -158.5277     XY       3.6151     YY     -91.3904
        XZ      -2.8232     YZ      -1.9600     ZZ     -84.0578
    Octopole Moments (Debye-Ang^2)
       XXX      86.3017    XXY       5.7565    XYY      14.6051
       YYY       0.9477    XXZ      13.9286    XYZ       8.2988
       YYZ       8.4446    XZZ     -10.1540    YZZ       2.9440
       ZZZ       3.1035
    Hexadecapole Moments (Debye-Ang^3)
      XXXX   -3764.2242   XXXY      32.7178   XXYY    -654.9347
      XYYY     104.3372   YYYY    -359.8750   XXXZ     -29.5073
      XXYZ     -14.8451   XYYZ      40.1865   YYYZ     -26.4544
      XXZZ    -587.0690   XYZZ      19.7556   YYZZ    -103.7502
      XZZZ      69.0771   YZZZ     -16.1855   ZZZZ    -255.0713
 -----------------------------------------------------------------
 Calculating analytic gradient of the SCF energy
 Gradient of SCF Energy
            1           2           3           4           5           6
    1   0.0444629  -0.0777495  -0.0428525   0.0054602   0.0063896   0.0102614
    2  -0.0033294  -0.1180229   0.0120234  -0.0000195  -0.0135200   0.0092273
    3  -0.0251162   0.0379294  -0.0291064   0.0058811   0.0085072   0.0037014
            7           8           9          10
    1  -0.0049631  -0.0020208  -0.0148568   0.0758686
    2   0.0009836  -0.0014762  -0.0036861   0.1178198
    3  -0.0243396   0.0028652  -0.0032925   0.0229704
 Max gradient component =       1.180E-01
 RMS gradient           =       4.019E-02
 Gradient time:  CPU 38.01 s  wall 38.01 s
 Geometry Optimization Parameters
   NAtoms,    NIC,     NZ,  NCons,   NDum,   NFix, NCnnct, MaxDiis
       10      50       0       0       0       0       0       0

 Cartesian Hessian Update
 Hessian Updated using BFGS Update


** GEOMETRY OPTIMIZATION IN DELOCALIZED INTERNAL COORDINATES **
   Searching for a Minimum

   Optimization Cycle:  22

                       Coordinates (Angstroms)
     ATOM                X               Y               Z
      1  S        -2.7911212831    0.0207670408    0.4850504084
      2  O        -0.3557775577    0.4645100892   -0.2440547082
      3  O         0.7029910848    0.1985323838    0.6372425249
      4  S         2.3051167108   -0.1937052374   -0.1681536299
      5  O         2.6359905782    0.9336357131   -1.0454050184
      6  O         2.1877879059   -1.4749733284   -0.8760081141
      7  O         3.1516892232   -0.2537659149    1.0192891632
      8  O        -2.8735321985    1.5006505008    0.2484325755
      9  O        -3.7333172830   -0.7670057607   -0.4152649507
     10  O        -1.2040733798   -0.4307338282   -0.2320127840
   Point Group: c1    Number of degrees of freedom:    24


   Energy is  -1398.171224263

 Hessian Updated using BFGS Update

 24 Hessian modes will be used to form the next step
  Hessian Eigenvalues:
     0.001265    0.002945    0.019372    0.026358    0.033151    0.073521
     0.134976    0.148463    0.162315    0.182812    0.189645    0.240974
     0.251943    0.253976    0.269508    0.290048    0.359493    0.474209
     0.551021    0.586928    0.645237    0.658476    0.771942    2.273236

 Minimum Search - Taking Simple RFO Step
 Searching for Lamda that Minimizes Along All modes
 Value Taken    Lamda =  -0.10305646
 Calculated Step too Large.  Step scaled by  0.524456
 Step Taken.  Stepsize is  0.300000

                             Maximum     Tolerance    Cnvgd?
         Gradient           0.173249      0.000300      NO
         Displacement       0.128064      0.001200      NO
         Energy change      0.006308      0.000001      NO


 New Cartesian Coordinates Obtained by Inverse Iteration

 Displacement from previous Coordinates is:  0.709281
 ----------------------------------------------------------------
             Standard Nuclear Orientation (Angstroms)
    I     Atom           X                Y                Z
 ----------------------------------------------------------------
    1      S      -2.7032605085     0.0067895626     0.4798880013
    2      O      -0.2711182380     0.5246379220    -0.3104456449
    3      O       0.7076249739     0.2242427519     0.5922982178
    4      S       2.3202599430    -0.1950521039    -0.1775816725
    5      O       2.5668119037     1.0063569706    -1.0172998500
    6      O       2.0513338339    -1.4617423382    -0.8973065815
    7      O       3.0311805197    -0.2896226943     1.1438607377
    8      O      -2.7700033960     1.4800236582     0.2207803209
    9      O      -3.7194537749    -0.7769836010    -0.2767569927
   10      O      -1.1876214560    -0.5207384698    -0.3483210694
 ----------------------------------------------------------------
 Molecular Point Group                 C1    NOp =  1
 Largest Abelian Subgroup              C1    NOp =  1
 Nuclear Repulsion Energy =   791.6002131496 hartrees
 There are       49 alpha and       49 beta electrons
 Applying Cartesian multipole field
    Component          Value
    ---------          -----
     (2,0,0)        1.00000E-11
     (0,2,0)        2.00000E-11
     (0,0,2)       -3.00000E-11
 Nucleus-field energy     =     0.0000000198 hartrees
 Requested basis set is 6-311++G(d,p)
 There are 74 shells and 236 basis functions
 A cutoff of  1.0D-11 yielded   2087 shell pairs
 There are     22605 function pairs (     24428 Cartesian)
 Smallest overlap matrix eigenvalue = 2.14E-04
 Guess MOs from SCF MO coefficient file
 Reading MOs from coefficient file
 Reading MOs from coefficient file
 A restricted hybrid HF-DFT SCF calculation will be
 performed using Pulay DIIS extrapolation
 Exchange:     0.2000 Hartree-Fock + 0.0800 Slater + 0.7200 B88
 Correlation:  0.1900 VWN1RPA + 0.8100 LYP
 Using SG-1 standard quadrature grid
 SCF converges when DIIS error is below 1.0E-08
 Geometry optimization detected.  Setting ReadMinima to 0
 Setting SaveMinima to 0
 Inaccurate integrated density:
   Number of electrons =    98
   Numerical integral  =    97.867116696335
   Relative error      =    -0.1355952078 %
 ---------------------------------------
  Cycle       Energy         DIIS Error
 ---------------------------------------
    1   -1398.0391012872      5.92E-03
    2   -1398.1778785612      1.46E-03
    3   -1398.1692619551      1.92E-03
    4   -1398.1878371148      6.35E-04
    5   -1398.1896618392      1.92E-04
    6   -1398.1898266546      5.27E-05
    7   -1398.1898381082      2.07E-05
    8   -1398.1898395651      1.28E-05
    9   -1398.1898403665      2.15E-06
   10   -1398.1898403813      1.15E-06
   11   -1398.1898403867      2.61E-07
   12   -1398.1898403869      1.40E-07
   13   -1398.1898403883      4.99E-08
   14   -1398.1898403874      1.16E-08
   15   -1398.1898403886      8.12E-09 Convergence criterion met
 ---------------------------------------
 SCF time:  CPU 116.73 s  wall 116.79 s
 SCF   energy in the final basis set = -1398.1898403886
 Total energy in the final basis set = -1398.1898403886

 --------------------------------------------------------------

                    Orbital Energies (a.u.)
 --------------------------------------------------------------

 Alpha MOs
 -- Occupied --
-88.811 -88.706 -18.957 -18.907 -18.892 -18.855 -18.855 -18.855
-18.822 -18.816  -7.868  -7.776  -5.832  -5.830  -5.830  -5.739
 -5.738  -5.731  -0.925  -0.861  -0.795  -0.733  -0.730  -0.719
 -0.691  -0.525  -0.354  -0.320  -0.266  -0.236  -0.223  -0.205
 -0.199  -0.169  -0.154  -0.143  -0.116  -0.089  -0.087  -0.069
 -0.056  -0.053  -0.029  -0.024  -0.020  -0.014  -0.008   0.008
  0.053
 -- Virtual --
  0.232   0.242   0.264   0.268   0.273   0.280   0.282   0.283
  0.298   0.309   0.325   0.341   0.363   0.368   0.375   0.387
  0.392   0.407   0.431   0.436   0.441   0.449   0.458   0.464
  0.468   0.474   0.479   0.487   0.494   0.496   0.505   0.507
  0.520   0.523   0.528   0.531   0.535   0.546   0.546   0.565
  0.579   0.584   0.593   0.600   0.619   0.629   0.639   0.673
  0.682   0.692   0.698   0.717   0.747   0.768   0.811   0.939
  0.964   0.984   1.010   1.032   1.078   1.147   1.219   1.244
  1.250   1.259   1.281   1.302   1.316   1.318   1.341   1.355
  1.359   1.371   1.374   1.387   1.391   1.394   1.403   1.406
  1.410   1.421   1.432   1.445   1.448   1.459   1.475   1.481
  1.532   1.563   1.587   1.818   1.839   1.846   1.858   1.883
  1.931   1.983   1.994   2.016   2.044   2.072   2.079   2.096
  2.166   2.675   2.772   2.791   2.866   2.914   3.024   3.066
  3.081   3.085   3.093   3.096   3.101   3.107   3.112   3.122
  3.134   3.136   3.140   3.152   3.159   3.172   3.196   3.224
  3.230   3.238   3.385   3.389   3.392   3.424   3.460   3.507
  3.555   3.633   3.656   3.706   3.798   3.822   3.841   4.056
  4.172   5.069   5.102   5.160   5.207   5.238   5.248   5.253
  5.259   5.267   5.273   5.283   5.293   5.295   5.305   5.315
  5.334   5.364   5.408   5.445   5.513   5.530   5.539   5.890
  6.238   8.346   8.377  17.538  17.569  17.608  17.649  17.652
 17.689  50.070  50.110  50.127  50.133  50.147  50.156  50.163
 50.185 189.450 189.462
 --------------------------------------------------------------

          Ground-State Mulliken Net Atomic Charges

     Atom                 Charge (a.u.)
  ----------------------------------------
      1 S                     0.370695
      2 O                     0.105670
      3 O                    -0.300828
      4 S                     0.368799
      5 O                    -0.385975
      6 O                    -0.365590
      7 O                    -0.373750
      8 O                    -0.554741
      9 O                    -0.547513
     10 O                    -0.316766
  ----------------------------------------
  Sum of atomic charges =    -2.000000

 -----------------------------------------------------------------
                    Cartesian Multipole Moments
 -----------------------------------------------------------------
    Charge (ESU x 10^10)
                -9.6064
    Dipole Moment (Debye)
         X       2.7012      Y      -0.2874      Z       1.2377
       Tot       2.9851
    Quadrupole Moments (Debye-Ang)
        XX    -152.3964     XY       2.6299     YY     -91.2852
        XZ      -3.1850     YZ      -1.3879     ZZ     -84.3230
    Octopole Moments (Debye-Ang^2)
       XXX      94.7189    XXY       5.2885    XYY      13.6877
       YYY       0.6239    XXZ       6.4940    XYZ       7.6965
       YYZ       8.2883    XZZ     -12.3528    YZZ       3.3077
       ZZZ       2.1912
    Hexadecapole Moments (Debye-Ang^3)
      XXXX   -3563.8998   XXXY       6.5811   XXYY    -629.0693
      XYYY      87.8376   YYYY    -364.8281   XXXZ     -25.9086
      XXYZ      -5.1169   XYYZ      37.8543   YYYZ     -21.0958
      XXZZ    -562.1878   XYZZ      17.0947   YYZZ    -105.8526
      XZZZ      62.5802   YZZZ     -12.0699   ZZZZ    -261.7043
 -----------------------------------------------------------------
 Calculating analytic gradient of the SCF energy
 Gradient of SCF Energy
            1           2           3           4           5           6
    1   0.0095531   0.0009902  -0.0328842   0.0359999  -0.0121315  -0.0151710
    2  -0.0106557  -0.0216961   0.0070735  -0.0086629   0.0138239  -0.0066404
    3  -0.0378214   0.0243852  -0.0223686  -0.0259413  -0.0045099  -0.0012528
            7           8           9          10
    1  -0.0024758   0.0024732   0.0067161   0.0069300
    2   0.0005655  -0.0036569   0.0102625   0.0195865
    3   0.0282322   0.0059409   0.0145729   0.0187628
 Max gradient component =       3.782E-02
 RMS gradient           =       1.734E-02
 Gradient time:  CPU 38.18 s  wall 38.19 s
 Geometry Optimization Parameters
   NAtoms,    NIC,     NZ,  NCons,   NDum,   NFix, NCnnct, MaxDiis
       10      50       0       0       0       0       0       0

 Cartesian Hessian Update
 Hessian Updated using BFGS Update


** GEOMETRY OPTIMIZATION IN DELOCALIZED INTERNAL COORDINATES **
   Searching for a Minimum

   Optimization Cycle:  23

                       Coordinates (Angstroms)
     ATOM                X               Y               Z
      1  S        -2.7032605085    0.0067895626    0.4798880013
      2  O        -0.2711182380    0.5246379220   -0.3104456449
      3  O         0.7076249739    0.2242427519    0.5922982178
      4  S         2.3202599430   -0.1950521039   -0.1775816725
      5  O         2.5668119037    1.0063569706   -1.0172998500
      6  O         2.0513338339   -1.4617423382   -0.8973065815
      7  O         3.0311805197   -0.2896226943    1.1438607377
      8  O        -2.7700033960    1.4800236582    0.2207803209
      9  O        -3.7194537749   -0.7769836010   -0.2767569927
     10  O        -1.1876214560   -0.5207384698   -0.3483210694
   Point Group: c1    Number of degrees of freedom:    24


   Energy is  -1398.189840389

 Hessian Updated using BFGS Update

 24 Hessian modes will be used to form the next step
  Hessian Eigenvalues:
     0.002318    0.002949    0.019332    0.027035    0.040698    0.090656
     0.134759    0.148472    0.162299    0.185045    0.239318    0.249579
     0.252395    0.265399    0.268495    0.290255    0.359501    0.473754
     0.551766    0.586489    0.648413    0.658558    0.776887    2.001872

 Minimum Search - Taking Simple RFO Step
 Searching for Lamda that Minimizes Along All modes
 Value Taken    Lamda =  -0.06780779
 Calculated Step too Large.  Step scaled by  0.361149
 Step Taken.  Stepsize is  0.300000

                             Maximum     Tolerance    Cnvgd?
         Gradient           0.056842      0.000300      NO
         Displacement       0.148936      0.001200      NO
         Energy change     -0.018616      0.000001      NO


 New Cartesian Coordinates Obtained by Inverse Iteration

 Displacement from previous Coordinates is:  0.523781
 ----------------------------------------------------------------
             Standard Nuclear Orientation (Angstroms)
    I     Atom           X                Y                Z
 ----------------------------------------------------------------
    1      S      -2.7078221118     0.0223960654     0.5123576137
    2      O      -0.3196699046     0.6185520157    -0.2992254406
    3      O       0.6891417790     0.2916723219     0.6302299747
    4      S       2.2703525136    -0.1969641364    -0.1540848771
    5      O       2.6635846461     0.9223300820    -1.0280078763
    6      O       2.0683990679    -1.4694193065    -0.8671046952
    7      O       3.0870218401    -0.3074243811     1.0651263545
    8      O      -2.8548607601     1.4896879453     0.2690655786
    9      O      -3.6347076779    -0.8237738189    -0.3443988629
   10      O      -1.2356855915    -0.5491451292    -0.3748423027
 ----------------------------------------------------------------
 Molecular Point Group                 C1    NOp =  1
 Largest Abelian Subgroup              C1    NOp =  1
 Nuclear Repulsion Energy =   788.1903799449 hartrees
 There are       49 alpha and       49 beta electrons
 Applying Cartesian multipole field
    Component          Value
    ---------          -----
     (2,0,0)        1.00000E-11
     (0,2,0)        2.00000E-11
     (0,0,2)       -3.00000E-11
 Nucleus-field energy     =     0.0000000200 hartrees
 Requested basis set is 6-311++G(d,p)
 There are 74 shells and 236 basis functions
 A cutoff of  1.0D-11 yielded   2077 shell pairs
 There are     22472 function pairs (     24269 Cartesian)
 Smallest overlap matrix eigenvalue = 2.64E-04
 Guess MOs from SCF MO coefficient file
 Reading MOs from coefficient file
 Reading MOs from coefficient file
 A restricted hybrid HF-DFT SCF calculation will be
 performed using Pulay DIIS extrapolation
 Exchange:     0.2000 Hartree-Fock + 0.0800 Slater + 0.7200 B88
 Correlation:  0.1900 VWN1RPA + 0.8100 LYP
 Using SG-1 standard quadrature grid
 SCF converges when DIIS error is below 1.0E-08
 Geometry optimization detected.  Setting ReadMinima to 0
 Setting SaveMinima to 0
 ---------------------------------------
  Cycle       Energy         DIIS Error
 ---------------------------------------
    1   -1398.1234023815      4.41E-03
    2   -1398.1884289523      1.04E-03
    3   -1398.1742920895      2.00E-03
    4   -1398.1937844029      3.30E-04
    5   -1398.1941908091      1.51E-04
    6   -1398.1942999527      4.46E-05
    7   -1398.1943068024      2.43E-05
    8   -1398.1943095783      6.23E-06
    9   -1398.1943097502      2.60E-06
   10   -1398.1943097837      7.13E-07
   11   -1398.1943097863      3.25E-07
   12   -1398.1943097870      1.19E-07
   13   -1398.1943097863      2.77E-08
   14   -1398.1943097853      1.44E-08
   15   -1398.1943097858      4.48E-09 Convergence criterion met
 ---------------------------------------
 SCF time:  CPU 115.29 s  wall 115.69 s
 SCF   energy in the final basis set = -1398.1943097858
 Total energy in the final basis set = -1398.1943097858

 --------------------------------------------------------------

                    Orbital Energies (a.u.)
 --------------------------------------------------------------

 Alpha MOs
 -- Occupied --
-88.805 -88.715 -18.967 -18.926 -18.902 -18.845 -18.844 -18.844
-18.830 -18.819  -7.863  -7.784  -5.827  -5.825  -5.825  -5.747
 -5.746  -5.740  -0.898  -0.861  -0.795  -0.730  -0.727  -0.711
 -0.689  -0.546  -0.348  -0.324  -0.259  -0.229  -0.220  -0.201
 -0.194  -0.169  -0.157  -0.148  -0.117  -0.085  -0.085  -0.071
 -0.056  -0.047  -0.037  -0.032  -0.019  -0.011  -0.006  -0.004
  0.036
 -- Virtual --
  0.230   0.237   0.248   0.266   0.268   0.273   0.281   0.284
  0.290   0.294   0.319   0.329   0.369   0.375   0.378   0.382
  0.387   0.403   0.425   0.433   0.440   0.446   0.450   0.456
  0.467   0.472   0.477   0.488   0.496   0.497   0.502   0.508
  0.518   0.521   0.530   0.532   0.534   0.544   0.551   0.562
  0.574   0.580   0.591   0.598   0.611   0.623   0.640   0.668
  0.679   0.685   0.692   0.715   0.746   0.778   0.803   0.951
  0.964   0.980   0.998   1.025   1.086   1.137   1.201   1.234
  1.241   1.256   1.273   1.298   1.322   1.325   1.334   1.347
  1.352   1.372   1.382   1.386   1.391   1.395   1.400   1.404
  1.409   1.431   1.436   1.444   1.457   1.460   1.475   1.480
  1.515   1.565   1.582   1.813   1.837   1.847   1.859   1.882
  1.967   1.972   1.988   2.005   2.026   2.073   2.079   2.086
  2.151   2.690   2.735   2.824   2.888   2.900   3.028   3.053
  3.087   3.088   3.093   3.095   3.111   3.115   3.115   3.120
  3.124   3.129   3.140   3.143   3.147   3.189   3.204   3.216
  3.228   3.238   3.366   3.377   3.407   3.414   3.432   3.457
  3.500   3.534   3.657   3.681   3.821   3.844   3.853   3.972
  4.107   5.071   5.088   5.179   5.198   5.232   5.245   5.248
  5.260   5.267   5.278   5.292   5.299   5.301   5.308   5.313
  5.329   5.351   5.390   5.432   5.503   5.542   5.556   5.687
  5.998   8.320   8.404  17.562  17.568  17.593  17.658  17.660
 17.678  50.067  50.099  50.130  50.133  50.141  50.154  50.161
 50.189 189.431 189.487
 --------------------------------------------------------------

          Ground-State Mulliken Net Atomic Charges

     Atom                 Charge (a.u.)
  ----------------------------------------
      1 S                     0.397073
      2 O                     0.076193
      3 O                    -0.264474
      4 S                     0.393706
      5 O                    -0.410701
      6 O                    -0.381659
      7 O                    -0.401076
      8 O                    -0.517251
      9 O                    -0.587274
     10 O                    -0.304537
  ----------------------------------------
  Sum of atomic charges =    -2.000000

 -----------------------------------------------------------------
                    Cartesian Multipole Moments
 -----------------------------------------------------------------
    Charge (ESU x 10^10)
                -9.6064
    Dipole Moment (Debye)
         X       1.8274      Y       0.1811      Z       1.8274
       Tot       2.5907
    Quadrupole Moments (Debye-Ang)
        XX    -155.1881     XY       2.5046     YY     -91.2871
        XZ      -3.0531     YZ      -1.9591     ZZ     -84.0824
    Octopole Moments (Debye-Ang^2)
       XXX      80.3533    XXY       6.4901    XYY      15.1549
       YYY       1.9445    XXZ      11.0770    XYZ       9.2933
       YYZ       7.6000    XZZ     -11.6424    YZZ       3.0374
       ZZZ       2.2695
    Hexadecapole Moments (Debye-Ang^3)
      XXXX   -3597.6278   XXXY      14.3677   XXYY    -635.5302
      XYYY      92.6152   YYYY    -369.8898   XXXZ     -21.4091
      XXYZ     -10.1338   XYYZ      38.4301   YYYZ     -26.4252
      XXZZ    -563.4822   XYZZ      18.2585   YYZZ    -105.9516
      XZZZ      65.4993   YZZZ     -16.5845   ZZZZ    -259.5313
 -----------------------------------------------------------------
 Calculating analytic gradient of the SCF energy
 Gradient of SCF Energy
            1           2           3           4           5           6
    1   0.0225864  -0.0033213  -0.0170111   0.0006351   0.0046402   0.0063988
    2   0.0163371   0.0229267   0.0011447  -0.0001942  -0.0062842   0.0016132
    3  -0.0035573   0.0029532   0.0040195   0.0024227   0.0026225  -0.0004312
            7           8           9          10
    1   0.0003373  -0.0002603   0.0027681  -0.0167734
    2   0.0003785  -0.0024934  -0.0041430  -0.0292853
    3  -0.0110920   0.0048570  -0.0083340   0.0065396
 Max gradient component =       2.929E-02
 RMS gradient           =       1.031E-02
 Gradient time:  CPU 37.94 s  wall 37.94 s
 Geometry Optimization Parameters
   NAtoms,    NIC,     NZ,  NCons,   NDum,   NFix, NCnnct, MaxDiis
       10      50       0       0       0       0       0       0

 Cartesian Hessian Update
 Hessian Updated using BFGS Update


** GEOMETRY OPTIMIZATION IN DELOCALIZED INTERNAL COORDINATES **
   Searching for a Minimum

   Optimization Cycle:  24

                       Coordinates (Angstroms)
     ATOM                X               Y               Z
      1  S        -2.7078221118    0.0223960654    0.5123576137
      2  O        -0.3196699046    0.6185520157   -0.2992254406
      3  O         0.6891417790    0.2916723219    0.6302299747
      4  S         2.2703525136   -0.1969641364   -0.1540848771
      5  O         2.6635846461    0.9223300820   -1.0280078763
      6  O         2.0683990679   -1.4694193065   -0.8671046952
      7  O         3.0870218401   -0.3074243811    1.0651263545
      8  O        -2.8548607601    1.4896879453    0.2690655786
      9  O        -3.6347076779   -0.8237738189   -0.3443988629
     10  O        -1.2356855915   -0.5491451292   -0.3748423027
   Point Group: c1    Number of degrees of freedom:    24


   Energy is  -1398.194309786

 Hessian Updated using BFGS Update

 24 Hessian modes will be used to form the next step
  Hessian Eigenvalues:
     0.002942    0.009650    0.019819    0.027624    0.057258    0.107342
     0.129022    0.148618    0.162359    0.185340    0.239746    0.251611
     0.253847    0.260836    0.286581    0.356092    0.446866    0.481409
     0.554501    0.615971    0.658401    0.671288    0.781128    2.237276

 Minimum Search - Taking Simple RFO Step
 Searching for Lamda that Minimizes Along All modes
 Value Taken    Lamda =  -0.01962892
 Calculated Step too Large.  Step scaled by  0.527747
 Step Taken.  Stepsize is  0.300000

                             Maximum     Tolerance    Cnvgd?
         Gradient           0.036219      0.000300      NO
         Displacement       0.134769      0.001200      NO
         Energy change     -0.004469      0.000001      NO


 New Cartesian Coordinates Obtained by Inverse Iteration

 Displacement from previous Coordinates is:  0.701621
 ----------------------------------------------------------------
             Standard Nuclear Orientation (Angstroms)
    I     Atom           X                Y                Z
 ----------------------------------------------------------------
    1      S      -2.7580090897     0.0189456617     0.5048877548
    2      O      -0.2928790578     0.4979039909    -0.2863011855
    3      O       0.7471724873     0.2012515168     0.6368927925
    4      S       2.3137598191    -0.1667573691    -0.1340303805
    5      O       2.6586985233     0.9791086881    -0.9918976161
    6      O       2.1811455400    -1.4234660143    -0.8863069504
    7      O       3.1421953317    -0.2906094235     1.0720077652
    8      O      -2.8084023906     1.4867723794     0.1743395530
    9      O      -3.8229877703    -0.7573770589    -0.2242289887
   10      O      -1.3349395920    -0.5478607129    -0.4562472777
 ----------------------------------------------------------------
 Molecular Point Group                 C1    NOp =  1
 Largest Abelian Subgroup              C1    NOp =  1
 Nuclear Repulsion Energy =   784.1016364495 hartrees
 There are       49 alpha and       49 beta electrons
 Applying Cartesian multipole field
    Component          Value
    ---------          -----
     (2,0,0)        1.00000E-11
     (0,2,0)        2.00000E-11
     (0,0,2)       -3.00000E-11
 Nucleus-field energy     =     0.0000000208 hartrees
 Requested basis set is 6-311++G(d,p)
 There are 74 shells and 236 basis functions
 A cutoff of  1.0D-11 yielded   2069 shell pairs
 There are     22307 function pairs (     24093 Cartesian)
 Smallest overlap matrix eigenvalue = 2.41E-04
 Guess MOs from SCF MO coefficient file
 Reading MOs from coefficient file
 Reading MOs from coefficient file
 A restricted hybrid HF-DFT SCF calculation will be
 performed using Pulay DIIS extrapolation
 Exchange:     0.2000 Hartree-Fock + 0.0800 Slater + 0.7200 B88
 Correlation:  0.1900 VWN1RPA + 0.8100 LYP
 Using SG-1 standard quadrature grid
 SCF converges when DIIS error is below 1.0E-08
 Geometry optimization detected.  Setting ReadMinima to 0
 Setting SaveMinima to 0
 ---------------------------------------
  Cycle       Energy         DIIS Error
 ---------------------------------------
    1   -1398.2007872556      4.12E-03
    2   -1398.1929727259      6.22E-04
    3   -1398.1843548816      1.48E-03
    4   -1398.1954601533      1.57E-04
    5   -1398.1955090589      1.25E-04
    6   -1398.1955824645      3.80E-05
    7   -1398.1955883619      2.04E-05
    8   -1398.1955902038      7.77E-06
    9   -1398.1955905086      1.84E-06
   10   -1398.1955905251      8.90E-07
   11   -1398.1955905287      3.90E-07
   12   -1398.1955905290      1.49E-07
   13   -1398.1955905283      2.57E-08
   14   -1398.1955905278      1.58E-08
   15   -1398.1955905277      3.92E-09 Convergence criterion met
 ---------------------------------------
 SCF time:  CPU 113.99 s  wall 114.18 s
 SCF   energy in the final basis set = -1398.1955905277
 Total energy in the final basis set = -1398.1955905277

 --------------------------------------------------------------

                    Orbital Energies (a.u.)
 --------------------------------------------------------------

 Alpha MOs
 -- Occupied --
-88.807 -88.719 -18.968 -18.933 -18.909 -18.846 -18.842 -18.840
-18.830 -18.823  -7.865  -7.787  -5.828  -5.827  -5.826  -5.751
 -5.750  -5.743  -0.898  -0.860  -0.799  -0.731  -0.725  -0.721
 -0.693  -0.557  -0.356  -0.323  -0.262  -0.232  -0.220  -0.201
 -0.194  -0.173  -0.160  -0.148  -0.119  -0.085  -0.085  -0.074
 -0.058  -0.050  -0.037  -0.031  -0.026  -0.014  -0.008  -0.002
  0.032
 -- Virtual --
  0.218   0.236   0.241   0.265   0.265   0.273   0.282   0.284
  0.290   0.299   0.320   0.330   0.366   0.373   0.379   0.382
  0.393   0.402   0.429   0.431   0.438   0.444   0.450   0.456
  0.465   0.471   0.478   0.487   0.493   0.497   0.500   0.506
  0.516   0.519   0.525   0.530   0.533   0.540   0.548   0.559
  0.568   0.572   0.589   0.590   0.613   0.619   0.638   0.669
  0.674   0.683   0.690   0.718   0.749   0.758   0.812   0.948
  0.963   0.974   0.999   1.020   1.091   1.133   1.200   1.232
  1.246   1.254   1.275   1.293   1.310   1.327   1.337   1.341
  1.351   1.365   1.380   1.383   1.391   1.393   1.403   1.405
  1.409   1.426   1.437   1.449   1.460   1.464   1.474   1.483
  1.519   1.557   1.588   1.813   1.833   1.843   1.848   1.871
  1.957   1.986   1.989   2.012   2.019   2.053   2.069   2.082
  2.146   2.687   2.730   2.829   2.893   2.920   3.029   3.044
  3.085   3.088   3.091   3.094   3.107   3.113   3.116   3.118
  3.125   3.132   3.141   3.143   3.145   3.192   3.207   3.217
  3.232   3.248   3.348   3.374   3.413   3.414   3.435   3.462
  3.486   3.501   3.673   3.683   3.821   3.847   3.859   3.999
  4.080   5.065   5.080   5.179   5.197   5.228   5.240   5.247
  5.255   5.265   5.280   5.287   5.296   5.302   5.303   5.307
  5.321   5.356   5.384   5.431   5.493   5.541   5.558   5.639
  5.993   8.319   8.402  17.561  17.571  17.587  17.654  17.659
 17.683  50.068  50.094  50.119  50.131  50.139  50.151  50.159
 50.189 189.429 189.485
 --------------------------------------------------------------

          Ground-State Mulliken Net Atomic Charges

     Atom                 Charge (a.u.)
  ----------------------------------------
      1 S                     0.428101
      2 O                     0.105289
      3 O                    -0.257561
      4 S                     0.399328
      5 O                    -0.418517
      6 O                    -0.402390
      7 O                    -0.395133
      8 O                    -0.555287
      9 O                    -0.569329
     10 O                    -0.334500
  ----------------------------------------
  Sum of atomic charges =    -2.000000

 -----------------------------------------------------------------
                    Cartesian Multipole Moments
 -----------------------------------------------------------------
    Charge (ESU x 10^10)
                -9.6064
    Dipole Moment (Debye)
         X       1.6698      Y      -0.1776      Z       1.9452
       Tot       2.5697
    Quadrupole Moments (Debye-Ang)
        XX    -158.5872     XY       3.2980     YY     -91.1853
        XZ      -2.7454     YZ      -1.2939     ZZ     -83.7397
    Octopole Moments (Debye-Ang^2)
       XXX      88.4327    XXY       7.2365    XYY      13.3776
       YYY      -0.3774    XXZ       9.8935    XYZ       6.5002
       YYZ       8.0459    XZZ     -13.2714    YZZ       2.9497
       ZZZ       1.9779
    Hexadecapole Moments (Debye-Ang^3)
      XXXX   -3809.4584   XXXY       6.9272   XXYY    -654.6891
      XYYY      88.2262   YYYY    -358.1887   XXXZ     -22.9371
      XXYZ      -2.9838   XYYZ      38.3607   YYYZ     -20.0065
      XXZZ    -579.3646   XYZZ      17.8276   YYZZ    -102.9802
      XZZZ      61.3538   YZZZ     -11.8627   ZZZZ    -254.9200
 -----------------------------------------------------------------
 Calculating analytic gradient of the SCF energy
 Gradient of SCF Energy
            1           2           3           4           5           6
    1   0.0141206   0.0069602  -0.0012911  -0.0054524   0.0049401   0.0083721
    2  -0.0157085  -0.0030379   0.0120058   0.0067500  -0.0092239   0.0060101
    3  -0.0078279   0.0160959  -0.0031449   0.0137272  -0.0007820   0.0009137
            7           8           9          10
    1  -0.0000765   0.0035114  -0.0014698  -0.0296146
    2  -0.0028679   0.0046634   0.0054422  -0.0040334
    3  -0.0149609  -0.0036026   0.0009314  -0.0013498
 Max gradient component =       2.961E-02
 RMS gradient           =       9.430E-03
 Gradient time:  CPU 37.60 s  wall 37.61 s
 Geometry Optimization Parameters
   NAtoms,    NIC,     NZ,  NCons,   NDum,   NFix, NCnnct, MaxDiis
       10      50       0       0       0       0       0       0

 Cartesian Hessian Update
 Hessian Updated using BFGS Update


** GEOMETRY OPTIMIZATION IN DELOCALIZED INTERNAL COORDINATES **
   Searching for a Minimum

   Optimization Cycle:  25

                       Coordinates (Angstroms)
     ATOM                X               Y               Z
      1  S        -2.7580090897    0.0189456617    0.5048877548
      2  O        -0.2928790578    0.4979039909   -0.2863011855
      3  O         0.7471724873    0.2012515168    0.6368927925
      4  S         2.3137598191   -0.1667573691   -0.1340303805
      5  O         2.6586985233    0.9791086881   -0.9918976161
      6  O         2.1811455400   -1.4234660143   -0.8863069504
      7  O         3.1421953317   -0.2906094235    1.0720077652
      8  O        -2.8084023906    1.4867723794    0.1743395530
      9  O        -3.8229877703   -0.7573770589   -0.2242289887
     10  O        -1.3349395920   -0.5478607129   -0.4562472777
   Point Group: c1    Number of degrees of freedom:    24


   Energy is  -1398.195590528

 Hessian Updated using BFGS Update

 24 Hessian modes will be used to form the next step
  Hessian Eigenvalues:
     0.002942    0.019779    0.024566    0.027694    0.083760    0.102025
     0.147763    0.150179    0.162455    0.239125    0.251537    0.252406
     0.254441    0.286504    0.311911    0.360260    0.408877    0.473833
     0.564634    0.579589    0.649886    0.659480    0.757461    1.941820

 Minimum Search - Taking Simple RFO Step
 Searching for Lamda that Minimizes Along All modes
 Value Taken    Lamda =  -0.01772144
 Calculated Step too Large.  Step scaled by  0.755951
 Step Taken.  Stepsize is  0.300000

                             Maximum     Tolerance    Cnvgd?
         Gradient           0.043711      0.000300      NO
         Displacement       0.170262      0.001200      NO
         Energy change     -0.001281      0.000001      NO


 New Cartesian Coordinates Obtained by Inverse Iteration

 Displacement from previous Coordinates is:  0.945721
 ----------------------------------------------------------------
             Standard Nuclear Orientation (Angstroms)
    I     Atom           X                Y                Z
 ----------------------------------------------------------------
    1      S      -2.6920811914    -0.0039366978     0.5053501680
    2      O      -0.2364267085     0.6678166203    -0.3352843538
    3      O       0.7503500350     0.3053719013     0.6149063913
    4      S       2.2789342684    -0.2169238723    -0.1400509423
    5      O       2.6676121189     0.9204590739    -1.0013165614
    6      O       1.9809405617    -1.4664433458    -0.8639470764
    7      O       3.0467531483    -0.3697435431     1.1166857246
    8      O      -2.9221990019     1.4421386807     0.2055533952
    9      O      -3.6521192118    -0.9224487855    -0.1804753483
   10      O      -1.1960102177    -0.3583783735    -0.5123059303
 ----------------------------------------------------------------
 Molecular Point Group                 C1    NOp =  1
 Largest Abelian Subgroup              C1    NOp =  1
 Nuclear Repulsion Energy =   789.8640572307 hartrees
 There are       49 alpha and       49 beta electrons
 Applying Cartesian multipole field
    Component          Value
    ---------          -----
     (2,0,0)        1.00000E-11
     (0,2,0)        2.00000E-11
     (0,0,2)       -3.00000E-11
 Nucleus-field energy     =     0.0000000199 hartrees
 Requested basis set is 6-311++G(d,p)
 There are 74 shells and 236 basis functions
 A cutoff of  1.0D-11 yielded   2078 shell pairs
 There are     22457 function pairs (     24256 Cartesian)
 Smallest overlap matrix eigenvalue = 2.29E-04
 Guess MOs from SCF MO coefficient file
 Reading MOs from coefficient file
 Reading MOs from coefficient file
 A restricted hybrid HF-DFT SCF calculation will be
 performed using Pulay DIIS extrapolation
 Exchange:     0.2000 Hartree-Fock + 0.0800 Slater + 0.7200 B88
 Correlation:  0.1900 VWN1RPA + 0.8100 LYP
 Using SG-1 standard quadrature grid
 SCF converges when DIIS error is below 1.0E-08
 Geometry optimization detected.  Setting ReadMinima to 0
 Setting SaveMinima to 0
 ---------------------------------------
  Cycle       Energy         DIIS Error
 ---------------------------------------
    1   -1398.2041886845      5.11E-03
    2   -1398.1994128388      7.26E-04
    3   -1398.1940287555      1.31E-03
    4   -1398.2022817940      2.65E-04
    5   -1398.2025920899      8.40E-05
    6   -1398.2026199784      4.09E-05
    7   -1398.2026271741      1.62E-05
    8   -1398.2026282638      7.05E-06
    9   -1398.2026285042      2.04E-06
   10   -1398.2026285232      5.78E-07
   11   -1398.2026285238      2.78E-07
   12   -1398.2026285248      1.23E-07
   13   -1398.2026285240      2.68E-08
   14   -1398.2026285244      1.30E-08
   15   -1398.2026285236      3.06E-09 Convergence criterion met
 ---------------------------------------
 SCF time:  CPU 114.78 s  wall 115.01 s
 SCF   energy in the final basis set = -1398.2026285236
 Total energy in the final basis set = -1398.2026285236

 --------------------------------------------------------------

                    Orbital Energies (a.u.)
 --------------------------------------------------------------

 Alpha MOs
 -- Occupied --
-88.806 -88.714 -18.963 -18.918 -18.897 -18.846 -18.843 -18.842
-18.830 -18.824  -7.863  -7.783  -5.827  -5.825  -5.825  -5.746
 -5.745  -5.738  -0.905  -0.860  -0.799  -0.729  -0.725  -0.719
 -0.698  -0.539  -0.354  -0.318  -0.262  -0.231  -0.219  -0.200
 -0.192  -0.172  -0.161  -0.148  -0.113  -0.083  -0.083  -0.071
 -0.058  -0.049  -0.036  -0.025  -0.022  -0.013  -0.006  -0.004
  0.041
 -- Virtual --
  0.236   0.238   0.255   0.267   0.268   0.279   0.283   0.286
  0.292   0.314   0.320   0.346   0.365   0.370   0.377   0.381
  0.384   0.403   0.428   0.435   0.441   0.450   0.458   0.465
  0.469   0.474   0.478   0.487   0.494   0.499   0.500   0.507
  0.521   0.523   0.530   0.531   0.536   0.544   0.548   0.565
  0.570   0.581   0.592   0.594   0.611   0.629   0.640   0.667
  0.684   0.687   0.689   0.714   0.745   0.778   0.814   0.947
  0.968   0.982   1.002   1.017   1.093   1.129   1.213   1.238
  1.251   1.255   1.287   1.303   1.320   1.329   1.336   1.352
  1.358   1.371   1.379   1.391   1.391   1.396   1.403   1.407
  1.410   1.428   1.439   1.441   1.456   1.468   1.474   1.480
  1.534   1.565   1.576   1.816   1.832   1.839   1.859   1.873
  1.967   1.980   1.997   2.016   2.035   2.068   2.080   2.093
  2.158   2.702   2.735   2.806   2.892   2.896   3.030   3.054
  3.089   3.089   3.092   3.097   3.105   3.110   3.113   3.116
  3.129   3.132   3.141   3.144   3.148   3.198   3.205   3.214
  3.223   3.251   3.379   3.394   3.411   3.413   3.448   3.484
  3.509   3.573   3.672   3.694   3.827   3.832   3.848   4.048
  4.113   5.064   5.084   5.166   5.203   5.238   5.242   5.255
  5.262   5.268   5.278   5.284   5.298   5.302   5.303   5.312
  5.330   5.364   5.400   5.418   5.506   5.543   5.558   5.771
  6.097   8.335   8.401  17.554  17.571  17.597  17.661  17.668
 17.682  50.069  50.106  50.132  50.139  50.142  50.151  50.158
 50.191 189.445 189.483
 --------------------------------------------------------------

          Ground-State Mulliken Net Atomic Charges

     Atom                 Charge (a.u.)
  ----------------------------------------
      1 S                     0.410861
      2 O                     0.082294
      3 O                    -0.271209
      4 S                     0.380007
      5 O                    -0.412896
      6 O                    -0.387079
      7 O                    -0.384909
      8 O                    -0.549112
      9 O                    -0.547793
     10 O                    -0.320164
  ----------------------------------------
  Sum of atomic charges =    -2.000000

 -----------------------------------------------------------------
                    Cartesian Multipole Moments
 -----------------------------------------------------------------
    Charge (ESU x 10^10)
                -9.6064
    Dipole Moment (Debye)
         X       1.8070      Y       0.0884      Z       1.6158
       Tot       2.4256
    Quadrupole Moments (Debye-Ang)
        XX    -153.8984     XY       2.6671     YY     -91.4322
        XZ      -2.5521     YZ      -1.1966     ZZ     -83.9184
    Octopole Moments (Debye-Ang^2)
       XXX      82.4523    XXY       5.9028    XYY      16.2200
       YYY       4.0058    XXZ       5.4702    XYZ       8.1297
       YYZ       7.4075    XZZ     -13.9967    YZZ       3.6970
       ZZZ       1.5725
    Hexadecapole Moments (Debye-Ang^3)
      XXXX   -3576.4723   XXXY      12.3941   XXYY    -640.4846
      XYYY      85.7544   YYYY    -368.9460   XXXZ      -7.6229
      XXYZ       0.8438   XYYZ      36.8733   YYYZ     -18.8256
      XXZZ    -556.5003   XYZZ      18.9111   YYZZ    -105.5417
      XZZZ      61.5355   YZZZ      -9.7027   ZZZZ    -259.9976
 -----------------------------------------------------------------
 Calculating analytic gradient of the SCF energy
 Gradient of SCF Energy
            1           2           3           4           5           6
    1   0.0002395   0.0047612  -0.0092752   0.0132648  -0.0038323  -0.0040708
    2  -0.0071480  -0.0093282   0.0093350  -0.0036810   0.0025771  -0.0005774
    3  -0.0194421   0.0121024  -0.0067329  -0.0027410  -0.0018486  -0.0008321
            7           8           9          10
    1  -0.0024966   0.0062973   0.0037696  -0.0086575
    2   0.0000355  -0.0052264   0.0061409   0.0078724
    3   0.0034702   0.0016193   0.0079005   0.0065043
 Max gradient component =       1.944E-02
 RMS gradient           =       7.129E-03
 Gradient time:  CPU 37.97 s  wall 37.98 s
 Geometry Optimization Parameters
   NAtoms,    NIC,     NZ,  NCons,   NDum,   NFix, NCnnct, MaxDiis
       10      50       0       0       0       0       0       0

 Cartesian Hessian Update
 Hessian Updated using BFGS Update


** GEOMETRY OPTIMIZATION IN DELOCALIZED INTERNAL COORDINATES **
   Searching for a Minimum

   Optimization Cycle:  26

                       Coordinates (Angstroms)
     ATOM                X               Y               Z
      1  S        -2.6920811914   -0.0039366978    0.5053501680
      2  O        -0.2364267085    0.6678166203   -0.3352843538
      3  O         0.7503500350    0.3053719013    0.6149063913
      4  S         2.2789342684   -0.2169238723   -0.1400509423
      5  O         2.6676121189    0.9204590739   -1.0013165614
      6  O         1.9809405617   -1.4664433458   -0.8639470764
      7  O         3.0467531483   -0.3697435431    1.1166857246
      8  O        -2.9221990019    1.4421386807    0.2055533952
      9  O        -3.6521192118   -0.9224487855   -0.1804753483
     10  O        -1.1960102177   -0.3583783735   -0.5123059303
   Point Group: c1    Number of degrees of freedom:    24


   Energy is  -1398.202628524

 Hessian Updated using BFGS Update

 24 Hessian modes will be used to form the next step
  Hessian Eigenvalues:
     0.002942    0.019764    0.027045    0.033352    0.080075    0.102873
     0.147690    0.149959    0.162425    0.236008    0.247315    0.251719
     0.254293    0.270207    0.291161    0.353892    0.467831    0.534663
     0.557355    0.612876    0.658284    0.684028    0.762323    2.002089

 Minimum Search - Taking Simple RFO Step
 Searching for Lamda that Minimizes Along All modes
 Value Taken    Lamda =  -0.00353793
 Step Taken.  Stepsize is  0.175397

                             Maximum     Tolerance    Cnvgd?
         Gradient           0.017034      0.000300      NO
         Displacement       0.063574      0.001200      NO
         Energy change     -0.007038      0.000001      NO


 New Cartesian Coordinates Obtained by Inverse Iteration

 Displacement from previous Coordinates is:  0.565567
 ----------------------------------------------------------------
             Standard Nuclear Orientation (Angstroms)
    I     Atom           X                Y                Z
 ----------------------------------------------------------------
    1      S      -2.6393273873     0.0438503895     0.5381936438
    2      O      -0.2371712703     0.6720112981    -0.4393056637
    3      O       0.7150814241     0.2792184132     0.5569535174
    4      S       2.2593152406    -0.2172120650    -0.1283602720
    5      O       2.7182689874     0.9531445210    -0.9056906060
    6      O       2.0105809859    -1.4297877092    -0.9275021333
    7      O       2.9636771519    -0.4352199489     1.1553094454
    8      O      -2.9637014852     1.4537966087     0.1536668880
    9      O      -3.6043897398    -0.9620882429    -0.0267745771
   10      O      -1.1965801064    -0.3598016062    -0.5673747758
 ----------------------------------------------------------------
 Molecular Point Group                 C1    NOp =  1
 Largest Abelian Subgroup              C1    NOp =  1
 Nuclear Repulsion Energy =   791.0714736943 hartrees
 There are       49 alpha and       49 beta electrons
 Applying Cartesian multipole field
    Component          Value
    ---------          -----
     (2,0,0)        1.00000E-11
     (0,2,0)        2.00000E-11
     (0,0,2)       -3.00000E-11
 Nucleus-field energy     =     0.0000000196 hartrees
 Requested basis set is 6-311++G(d,p)
 There are 74 shells and 236 basis functions
 A cutoff of  1.0D-11 yielded   2083 shell pairs
 There are     22475 function pairs (     24274 Cartesian)
 Smallest overlap matrix eigenvalue = 2.37E-04
 Guess MOs from SCF MO coefficient file
 Reading MOs from coefficient file
 Reading MOs from coefficient file
 A restricted hybrid HF-DFT SCF calculation will be
 performed using Pulay DIIS extrapolation
 Exchange:     0.2000 Hartree-Fock + 0.0800 Slater + 0.7200 B88
 Correlation:  0.1900 VWN1RPA + 0.8100 LYP
 Using SG-1 standard quadrature grid
 SCF converges when DIIS error is below 1.0E-08
 Geometry optimization detected.  Setting ReadMinima to 0
 Setting SaveMinima to 0
 ---------------------------------------
  Cycle       Energy         DIIS Error
 ---------------------------------------
    1   -1398.1795048418      3.89E-03
    2   -1398.2037076117      4.13E-04
    3   -1398.2014075227      8.08E-04
    4   -1398.2047452039      1.58E-04
    5   -1398.2048622910      5.09E-05
    6   -1398.2048722352      2.77E-05
    7   -1398.2048760099      7.71E-06
    8   -1398.2048762463      4.23E-06
    9   -1398.2048763284      7.66E-07
   10   -1398.2048763301      4.76E-07
   11   -1398.2048763317      1.20E-07
   12   -1398.2048763310      7.52E-08
   13   -1398.2048763308      1.84E-08
   14   -1398.2048763316      6.11E-09 Convergence criterion met
 ---------------------------------------
 SCF time:  CPU 108.30 s  wall 108.83 s
 SCF   energy in the final basis set = -1398.2048763316
 Total energy in the final basis set = -1398.2048763316

 --------------------------------------------------------------

                    Orbital Energies (a.u.)
 --------------------------------------------------------------

 Alpha MOs
 -- Occupied --
-88.805 -88.716 -18.966 -18.919 -18.899 -18.843 -18.841 -18.840
-18.830 -18.828  -7.863  -7.785  -5.826  -5.825  -5.824  -5.748
 -5.747  -5.740  -0.905  -0.859  -0.797  -0.727  -0.724  -0.717
 -0.697  -0.542  -0.354  -0.320  -0.261  -0.232  -0.220  -0.199
 -0.191  -0.171  -0.162  -0.148  -0.113  -0.082  -0.081  -0.072
 -0.059  -0.048  -0.036  -0.027  -0.021  -0.014  -0.008  -0.002
  0.037
 -- Virtual --
  0.237   0.239   0.256   0.266   0.267   0.275   0.284   0.287
  0.291   0.317   0.321   0.338   0.369   0.371   0.376   0.380
  0.381   0.404   0.426   0.434   0.440   0.450   0.460   0.464
  0.470   0.476   0.477   0.487   0.493   0.498   0.501   0.508
  0.521   0.525   0.531   0.531   0.536   0.542   0.551   0.564
  0.568   0.581   0.589   0.592   0.610   0.630   0.640   0.664
  0.682   0.687   0.695   0.712   0.747   0.776   0.814   0.949
  0.971   0.980   0.996   1.016   1.098   1.122   1.213   1.235
  1.247   1.251   1.283   1.298   1.322   1.331   1.338   1.349
  1.360   1.371   1.379   1.389   1.393   1.397   1.402   1.409
  1.413   1.428   1.439   1.443   1.457   1.465   1.473   1.483
  1.526   1.564   1.575   1.816   1.834   1.841   1.855   1.869
  1.973   1.983   1.993   2.013   2.036   2.076   2.083   2.094
  2.162   2.702   2.723   2.808   2.888   2.894   3.032   3.052
  3.086   3.091   3.093   3.099   3.106   3.112   3.114   3.117
  3.126   3.133   3.136   3.139   3.150   3.198   3.200   3.219
  3.225   3.259   3.373   3.392   3.412   3.417   3.439   3.475
  3.506   3.567   3.679   3.686   3.820   3.836   3.852   4.019
  4.119   5.067   5.086   5.168   5.203   5.238   5.240   5.256
  5.264   5.272   5.282   5.285   5.299   5.304   5.306   5.309
  5.331   5.359   5.394   5.413   5.499   5.545   5.561   5.772
  6.055   8.327   8.405  17.555  17.567  17.600  17.659  17.665
 17.681  50.067  50.104  50.135  50.138  50.146  50.149  50.158
 50.194 189.437 189.486
 --------------------------------------------------------------

          Ground-State Mulliken Net Atomic Charges

     Atom                 Charge (a.u.)
  ----------------------------------------
      1 S                     0.422457
      2 O                     0.065368
      3 O                    -0.264125
      4 S                     0.384800
      5 O                    -0.419288
      6 O                    -0.392472
      7 O                    -0.392445
      8 O                    -0.542998
      9 O                    -0.554694
     10 O                    -0.306603
  ----------------------------------------
  Sum of atomic charges =    -2.000000

 -----------------------------------------------------------------
                    Cartesian Multipole Moments
 -----------------------------------------------------------------
    Charge (ESU x 10^10)
                -9.6064
    Dipole Moment (Debye)
         X       1.6223      Y       0.2731      Z       1.5091
       Tot       2.2324
    Quadrupole Moments (Debye-Ang)
        XX    -154.1768     XY       2.4276     YY     -91.7426
        XZ      -1.8355     YZ      -0.6351     ZZ     -83.7194
    Octopole Moments (Debye-Ang^2)
       XXX      81.2851    XXY       5.4837    XYY      16.2447
       YYY       2.5601    XXZ       2.5232    XYZ       6.0325
       YYZ       7.0062    XZZ     -15.6408    YZZ       4.3824
       ZZZ       0.1966
    Hexadecapole Moments (Debye-Ang^3)
      XXXX   -3529.0825   XXXY      18.2120   XXYY    -641.8978
      XYYY      88.4557   YYYY    -373.4813   XXXZ      20.8674
      XXYZ      10.0381   XYYZ      39.4960   YYYZ     -13.7496
      XXZZ    -546.1928   XYZZ      23.7393   YYZZ    -106.9305
      XZZZ      65.7868   YZZZ      -6.4861   ZZZZ    -263.1241
 -----------------------------------------------------------------
 Calculating analytic gradient of the SCF energy
 Gradient of SCF Energy
            1           2           3           4           5           6
    1   0.0056065   0.0024143  -0.0086633   0.0063964  -0.0022404  -0.0017993
    2  -0.0016294   0.0025113   0.0025645  -0.0033547   0.0012939  -0.0000073
    3  -0.0095856   0.0059835  -0.0050917  -0.0027411   0.0001526  -0.0000523
            7           8           9          10
    1  -0.0015660   0.0036117   0.0001088  -0.0038687
    2   0.0004721  -0.0026908   0.0017139  -0.0008734
    3   0.0017376   0.0010407   0.0021879   0.0063684
 Max gradient component =       9.586E-03
 RMS gradient           =       3.839E-03
 Gradient time:  CPU 38.14 s  wall 38.15 s
 Geometry Optimization Parameters
   NAtoms,    NIC,     NZ,  NCons,   NDum,   NFix, NCnnct, MaxDiis
       10      50       0       0       0       0       0       0

 Cartesian Hessian Update
 Hessian Updated using BFGS Update


** GEOMETRY OPTIMIZATION IN DELOCALIZED INTERNAL COORDINATES **
   Searching for a Minimum

   Optimization Cycle:  27

                       Coordinates (Angstroms)
     ATOM                X               Y               Z
      1  S        -2.6393273873    0.0438503895    0.5381936438
      2  O        -0.2371712703    0.6720112981   -0.4393056637
      3  O         0.7150814241    0.2792184132    0.5569535174
      4  S         2.2593152406   -0.2172120650   -0.1283602720
      5  O         2.7182689874    0.9531445210   -0.9056906060
      6  O         2.0105809859   -1.4297877092   -0.9275021333
      7  O         2.9636771519   -0.4352199489    1.1553094454
      8  O        -2.9637014852    1.4537966087    0.1536668880
      9  O        -3.6043897398   -0.9620882429   -0.0267745771
     10  O        -1.1965801064   -0.3598016062   -0.5673747758
   Point Group: c1    Number of degrees of freedom:    24


   Energy is  -1398.204876332

 Hessian Updated using BFGS Update

 24 Hessian modes will be used to form the next step
  Hessian Eigenvalues:
     0.002932    0.020715    0.028395    0.033383    0.054603    0.102668
     0.141961    0.149260    0.162944    0.223990    0.241848    0.251839
     0.253713    0.281897    0.339565    0.373187    0.468570    0.500490
     0.557522    0.607701    0.658781    0.674552    0.717452    2.040009

 Minimum Search - Taking Simple RFO Step
 Searching for Lamda that Minimizes Along All modes
 Value Taken    Lamda =  -0.00282544
 Step Taken.  Stepsize is  0.246336

                             Maximum     Tolerance    Cnvgd?
         Gradient           0.011936      0.000300      NO
         Displacement       0.098250      0.001200      NO
         Energy change     -0.002248      0.000001      NO


 New Cartesian Coordinates Obtained by Inverse Iteration

 Displacement from previous Coordinates is:  0.524066
 ----------------------------------------------------------------
             Standard Nuclear Orientation (Angstroms)
    I     Atom           X                Y                Z
 ----------------------------------------------------------------
    1      S      -2.6885780973     0.1162327553     0.5759370056
    2      O      -0.2308513865     0.6149557346    -0.5263321689
    3      O       0.7092224283     0.2313018751     0.5130646370
    4      S       2.2922389607    -0.2200666061    -0.1261131794
    5      O       2.7861582114     0.9779928693    -0.8362297292
    6      O       2.1114118166    -1.4069271339    -0.9787552500
    7      O       2.9561316334    -0.4740958560     1.1726244500
    8      O      -3.0758689775     1.4871159635     0.1272574126
    9      O      -3.5776219534    -0.9872321567     0.0550427542
   10      O      -1.2564888349    -0.3413657869    -0.5673804652
 ----------------------------------------------------------------
 Molecular Point Group                 C1    NOp =  1
 Largest Abelian Subgroup              C1    NOp =  1
 Nuclear Repulsion Energy =   784.6512189984 hartrees
 There are       49 alpha and       49 beta electrons
 Applying Cartesian multipole field
    Component          Value
    ---------          -----
     (2,0,0)        1.00000E-11
     (0,2,0)        2.00000E-11
     (0,0,2)       -3.00000E-11
 Nucleus-field energy     =     0.0000000201 hartrees
 Requested basis set is 6-311++G(d,p)
 There are 74 shells and 236 basis functions
 A cutoff of  1.0D-11 yielded   2062 shell pairs
 There are     22220 function pairs (     23987 Cartesian)
 Smallest overlap matrix eigenvalue = 2.47E-04
 Guess MOs from SCF MO coefficient file
 Reading MOs from coefficient file
 Reading MOs from coefficient file
 A restricted hybrid HF-DFT SCF calculation will be
 performed using Pulay DIIS extrapolation
 Exchange:     0.2000 Hartree-Fock + 0.0800 Slater + 0.7200 B88
 Correlation:  0.1900 VWN1RPA + 0.8100 LYP
 Using SG-1 standard quadrature grid
 SCF converges when DIIS error is below 1.0E-08
 Geometry optimization detected.  Setting ReadMinima to 0
 Setting SaveMinima to 0
 ---------------------------------------
  Cycle       Energy         DIIS Error
 ---------------------------------------
    1   -1398.1797554321      3.34E-03
    2   -1398.2053093232      3.35E-04
    3   -1398.2035536493      6.95E-04
    4   -1398.2060375787      1.17E-04
    5   -1398.2060971699      4.31E-05
    6   -1398.2061034693      2.56E-05
    7   -1398.2061064847      7.19E-06
    8   -1398.2061066576      4.19E-06
    9   -1398.2061067545      6.09E-07
   10   -1398.2061067548      3.62E-07
   11   -1398.2061067557      1.13E-07
   12   -1398.2061067552      6.44E-08
   13   -1398.2061067555      1.20E-08
   14   -1398.2061067549      6.13E-09 Convergence criterion met
 ---------------------------------------
 SCF time:  CPU 105.72 s  wall 105.91 s
 SCF   energy in the final basis set = -1398.2061067549
 Total energy in the final basis set = -1398.2061067549

 --------------------------------------------------------------

                    Orbital Energies (a.u.)
 --------------------------------------------------------------

 Alpha MOs
 -- Occupied --
-88.805 -88.720 -18.966 -18.917 -18.900 -18.841 -18.841 -18.839
-18.836 -18.833  -7.862  -7.788  -5.826  -5.824  -5.824  -5.752
 -5.751  -5.744  -0.900  -0.859  -0.800  -0.726  -0.723  -0.716
 -0.702  -0.539  -0.353  -0.322  -0.260  -0.234  -0.216  -0.199
 -0.189  -0.172  -0.166  -0.149  -0.116  -0.081  -0.081  -0.071
 -0.062  -0.048  -0.038  -0.031  -0.022  -0.017  -0.007  -0.001
  0.035
 -- Virtual --
  0.233   0.237   0.252   0.260   0.265   0.270   0.284   0.286
  0.290   0.318   0.319   0.339   0.366   0.375   0.376   0.379
  0.382   0.403   0.422   0.435   0.439   0.448   0.458   0.460
  0.467   0.471   0.476   0.487   0.490   0.496   0.501   0.508
  0.517   0.524   0.530   0.531   0.534   0.539   0.549   0.558
  0.568   0.581   0.583   0.588   0.612   0.629   0.639   0.660
  0.676   0.685   0.700   0.714   0.742   0.773   0.807   0.948
  0.972   0.976   0.993   1.010   1.096   1.113   1.212   1.232
  1.244   1.247   1.284   1.292   1.321   1.333   1.337   1.346
  1.360   1.369   1.376   1.387   1.390   1.394   1.399   1.410
  1.413   1.423   1.428   1.439   1.459   1.464   1.472   1.485
  1.521   1.564   1.580   1.818   1.832   1.841   1.846   1.867
  1.962   1.980   1.990   2.015   2.028   2.074   2.077   2.089
  2.148   2.695   2.734   2.812   2.889   2.896   3.033   3.054
  3.081   3.092   3.093   3.098   3.103   3.108   3.113   3.115
  3.119   3.130   3.133   3.135   3.150   3.185   3.197   3.216
  3.230   3.260   3.365   3.378   3.405   3.419   3.423   3.489
  3.498   3.563   3.674   3.683   3.811   3.839   3.852   4.010
  4.124   5.075   5.090   5.168   5.203   5.231   5.235   5.256
  5.266   5.274   5.281   5.283   5.297   5.304   5.305   5.309
  5.323   5.343   5.391   5.406   5.494   5.544   5.558   5.748
  6.061   8.318   8.401  17.554  17.564  17.592  17.654  17.663
 17.678  50.068  50.100  50.133  50.136  50.142  50.145  50.153
 50.193 189.428 189.481
 --------------------------------------------------------------

          Ground-State Mulliken Net Atomic Charges

     Atom                 Charge (a.u.)
  ----------------------------------------
      1 S                     0.428863
      2 O                     0.039848
      3 O                    -0.262709
      4 S                     0.395426
      5 O                    -0.419680
      6 O                    -0.393273
      7 O                    -0.405875
      8 O                    -0.531015
      9 O                    -0.546462
     10 O                    -0.305124
  ----------------------------------------
  Sum of atomic charges =    -2.000000

 -----------------------------------------------------------------
                    Cartesian Multipole Moments
 -----------------------------------------------------------------
    Charge (ESU x 10^10)
                -9.6064
    Dipole Moment (Debye)
         X       1.2555      Y       0.4361      Z       1.4867
       Tot       1.9942
    Quadrupole Moments (Debye-Ang)
        XX    -155.5869     XY       2.5917     YY     -92.0553
        XZ      -1.5397     YZ      -0.3183     ZZ     -83.6096
    Octopole Moments (Debye-Ang^2)
       XXX      77.1640    XXY       3.7526    XYY      16.6504
       YYY       0.3574    XXZ       1.6584    XYZ       4.4811
       YYZ       6.6487    XZZ     -16.4619    YZZ       4.6362
       ZZZ      -0.9015
    Hexadecapole Moments (Debye-Ang^3)
      XXXX   -3624.1709   XXXY      42.9215   XXYY    -666.8479
      XYYY     102.8711   YYYY    -377.8254   XXXZ      40.0644
      XXYZ      13.6264   XYYZ      43.1934   YYYZ     -12.0957
      XXZZ    -560.3759   XYZZ      30.5815   YYZZ    -108.4455
      XZZZ      74.1465   YZZZ      -6.1885   ZZZZ    -267.8213
 -----------------------------------------------------------------
 Calculating analytic gradient of the SCF energy
 Gradient of SCF Energy
            1           2           3           4           5           6
    1   0.0011626   0.0028634  -0.0098202   0.0035253   0.0004159   0.0010793
    2   0.0090381   0.0000077   0.0027555  -0.0031982  -0.0004667   0.0008922
    3  -0.0031173   0.0025761  -0.0016180  -0.0048305   0.0014006   0.0009203
            7           8           9          10
    1   0.0004014   0.0046163   0.0015771  -0.0058213
    2   0.0006947  -0.0040123  -0.0053966  -0.0003143
    3   0.0001877   0.0027371  -0.0023090   0.0040531
 Max gradient component =       9.820E-03
 RMS gradient           =       3.644E-03
 Gradient time:  CPU 37.67 s  wall 37.67 s
 Geometry Optimization Parameters
   NAtoms,    NIC,     NZ,  NCons,   NDum,   NFix, NCnnct, MaxDiis
       10      50       0       0       0       0       0       0

 Cartesian Hessian Update
 Hessian Updated using BFGS Update


** GEOMETRY OPTIMIZATION IN DELOCALIZED INTERNAL COORDINATES **
   Searching for a Minimum

   Optimization Cycle:  28

                       Coordinates (Angstroms)
     ATOM                X               Y               Z
      1  S        -2.6885780973    0.1162327553    0.5759370056
      2  O        -0.2308513865    0.6149557346   -0.5263321689
      3  O         0.7092224283    0.2313018751    0.5130646370
      4  S         2.2922389607   -0.2200666061   -0.1261131794
      5  O         2.7861582114    0.9779928693   -0.8362297292
      6  O         2.1114118166   -1.4069271339   -0.9787552500
      7  O         2.9561316334   -0.4740958560    1.1726244500
      8  O        -3.0758689775    1.4871159635    0.1272574126
      9  O        -3.5776219534   -0.9872321567    0.0550427542
     10  O        -1.2564888349   -0.3413657869   -0.5673804652
   Point Group: c1    Number of degrees of freedom:    24


   Energy is  -1398.206106755

 Hessian Updated using BFGS Update

 24 Hessian modes will be used to form the next step
  Hessian Eigenvalues:
     0.002965    0.022551    0.030452    0.033957    0.050542    0.124319
     0.133989    0.149264    0.163756    0.216351    0.242600    0.252178
     0.254562    0.281405    0.335832    0.382530    0.457917    0.485873
     0.559775    0.608729    0.658851    0.667706    0.714082    2.036006

 Minimum Search - Taking Simple RFO Step
 Searching for Lamda that Minimizes Along All modes
 Value Taken    Lamda =  -0.00202118
 Step Taken.  Stepsize is  0.197234

                             Maximum     Tolerance    Cnvgd?
         Gradient           0.007165      0.000300      NO
         Displacement       0.097609      0.001200      NO
         Energy change     -0.001230      0.000001      NO


 New Cartesian Coordinates Obtained by Inverse Iteration

 Displacement from previous Coordinates is:  0.479031
 ----------------------------------------------------------------
             Standard Nuclear Orientation (Angstroms)
    I     Atom           X                Y                Z
 ----------------------------------------------------------------
    1      S      -2.6261753098     0.1377090686     0.5745186038
    2      O      -0.2011845485     0.6409050327    -0.5724759359
    3      O       0.7169499301     0.2139377951     0.5049581749
    4      S       2.2596894697    -0.2210174134    -0.1031571015
    5      O       2.7865368755     0.9798589721    -0.7857533095
    6      O       2.0759229818    -1.3819682957    -0.9912986285
    7      O       2.9146654673    -0.5248167771     1.1885351877
    8      O      -3.1392025518     1.4598614666     0.0887995297
    9      O      -3.5133823826    -1.0118939977     0.1895980574
   10      O      -1.2480661308    -0.2946641931    -0.6846091114
 ----------------------------------------------------------------
 Molecular Point Group                 C1    NOp =  1
 Largest Abelian Subgroup              C1    NOp =  1
 Nuclear Repulsion Energy =   787.4182232788 hartrees
 There are       49 alpha and       49 beta electrons
 Applying Cartesian multipole field
    Component          Value
    ---------          -----
     (2,0,0)        1.00000E-11
     (0,2,0)        2.00000E-11
     (0,0,2)       -3.00000E-11
 Nucleus-field energy     =     0.0000000196 hartrees
 Requested basis set is 6-311++G(d,p)
 There are 74 shells and 236 basis functions
 A cutoff of  1.0D-11 yielded   2071 shell pairs
 There are     22286 function pairs (     24053 Cartesian)
 Smallest overlap matrix eigenvalue = 2.52E-04
 Guess MOs from SCF MO coefficient file
 Reading MOs from coefficient file
 Reading MOs from coefficient file
 A restricted hybrid HF-DFT SCF calculation will be
 performed using Pulay DIIS extrapolation
 Exchange:     0.2000 Hartree-Fock + 0.0800 Slater + 0.7200 B88
 Correlation:  0.1900 VWN1RPA + 0.8100 LYP
 Using SG-1 standard quadrature grid
 SCF converges when DIIS error is below 1.0E-08
 Geometry optimization detected.  Setting ReadMinima to 0
 Setting SaveMinima to 0
 ---------------------------------------
  Cycle       Energy         DIIS Error
 ---------------------------------------
    1   -1398.1935007716      3.36E-03
    2   -1398.2055198845      4.29E-04
    3   -1398.2034148558      8.14E-04
    4   -1398.2065711816      1.59E-04
    5   -1398.2066739787      6.62E-05
    6   -1398.2066918174      2.74E-05
    7   -1398.2066948506      1.35E-05
    8   -1398.2066956600      5.01E-06
    9   -1398.2066957807      1.44E-06
   10   -1398.2066957938      5.20E-07
   11   -1398.2066957953      2.46E-07
   12   -1398.2066957959      1.18E-07
   13   -1398.2066957944      2.84E-08
   14   -1398.2066957946      1.12E-08
   15   -1398.2066957928      3.31E-09 Convergence criterion met
 ---------------------------------------
 SCF time:  CPU 113.66 s  wall 113.85 s
 SCF   energy in the final basis set = -1398.2066957928
 Total energy in the final basis set = -1398.2066957928

 --------------------------------------------------------------

                    Orbital Energies (a.u.)
 --------------------------------------------------------------

 Alpha MOs
 -- Occupied --
-88.803 -88.722 -18.968 -18.920 -18.902 -18.838 -18.838 -18.836
-18.834 -18.834  -7.860  -7.791  -5.824  -5.822  -5.822  -5.754
 -5.753  -5.747  -0.898  -0.855  -0.802  -0.724  -0.718  -0.717
 -0.704  -0.544  -0.354  -0.322  -0.258  -0.232  -0.216  -0.196
 -0.186  -0.173  -0.167  -0.151  -0.115  -0.079  -0.077  -0.072
 -0.065  -0.050  -0.038  -0.030  -0.022  -0.016  -0.008   0.004
  0.031
 -- Virtual --
  0.230   0.235   0.250   0.251   0.265   0.268   0.285   0.288
  0.291   0.318   0.332   0.337   0.363   0.376   0.378   0.380
  0.386   0.403   0.420   0.434   0.438   0.450   0.460   0.462
  0.468   0.474   0.477   0.488   0.490   0.496   0.503   0.510
  0.516   0.526   0.532   0.533   0.537   0.539   0.551   0.560
  0.568   0.577   0.581   0.589   0.611   0.630   0.642   0.663
  0.673   0.687   0.707   0.711   0.740   0.766   0.809   0.950
  0.969   0.974   0.997   1.007   1.096   1.111   1.218   1.231
  1.242   1.251   1.283   1.289   1.320   1.331   1.338   1.340
  1.364   1.366   1.377   1.387   1.389   1.397   1.401   1.412
  1.417   1.424   1.430   1.442   1.463   1.469   1.479   1.490
  1.516   1.567   1.576   1.813   1.831   1.843   1.850   1.866
  1.955   1.984   1.996   2.012   2.027   2.073   2.080   2.093
  2.148   2.690   2.738   2.813   2.888   2.907   3.038   3.047
  3.079   3.096   3.098   3.099   3.102   3.107   3.111   3.115
  3.124   3.128   3.130   3.133   3.154   3.183   3.201   3.213
  3.253   3.277   3.362   3.368   3.395   3.423   3.425   3.479
  3.499   3.540   3.670   3.707   3.812   3.843   3.859   3.991
  4.109   5.076   5.086   5.176   5.203   5.229   5.237   5.259
  5.268   5.275   5.279   5.287   5.298   5.303   5.310   5.313
  5.323   5.341   5.394   5.410   5.488   5.549   5.563   5.692
  6.024   8.315   8.409  17.554  17.562  17.593  17.647  17.667
 17.682  50.068  50.098  50.134  50.138  50.143  50.144  50.152
 50.199 189.425 189.489
 --------------------------------------------------------------

          Ground-State Mulliken Net Atomic Charges

     Atom                 Charge (a.u.)
  ----------------------------------------
      1 S                     0.444770
      2 O                     0.019166
      3 O                    -0.245902
      4 S                     0.397403
      5 O                    -0.428773
      6 O                    -0.411329
      7 O                    -0.409426
      8 O                    -0.539680
      9 O                    -0.535335
     10 O                    -0.290896
  ----------------------------------------
  Sum of atomic charges =    -2.000000

 -----------------------------------------------------------------
                    Cartesian Multipole Moments
 -----------------------------------------------------------------
    Charge (ESU x 10^10)
                -9.6064
    Dipole Moment (Debye)
         X       0.8957      Y       0.5448      Z       1.5129
       Tot       1.8406
    Quadrupole Moments (Debye-Ang)
        XX    -155.3937     XY       3.0622     YY     -92.0272
        XZ      -1.0067     YZ       0.2646     ZZ     -83.6559
    Octopole Moments (Debye-Ang^2)
       XXX      74.0402    XXY       1.3949    XYY      15.8392
       YYY       0.4868    XXZ      -1.3594    XYZ       2.7868
       YYZ       6.0157    XZZ     -17.4077    YZZ       5.1877
       ZZZ      -0.7908
    Hexadecapole Moments (Debye-Ang^3)
      XXXX   -3559.3964   XXXY      59.5744   XXYY    -658.6817
      XYYY     103.9631   YYYY    -376.0317   XXXZ      51.1339
      XXYZ      22.5517   XYYZ      42.6378   YYYZ      -6.3947
      XXZZ    -549.3978   XYZZ      32.8940   YYZZ    -109.3386
      XZZZ      69.0482   YZZZ      -1.7229   ZZZZ    -273.1555
 -----------------------------------------------------------------
 Calculating analytic gradient of the SCF energy
 Gradient of SCF Energy
            1           2           3           4           5           6
    1   0.0018774   0.0060289   0.0028009  -0.0056882   0.0003398   0.0007308
    2   0.0008515   0.0031393   0.0003025   0.0017729  -0.0017543   0.0016169
    3   0.0019765   0.0022385  -0.0011756   0.0032454  -0.0001189   0.0007412
            7           8           9          10
    1   0.0001707   0.0014609   0.0027046  -0.0104257
    2  -0.0001547  -0.0010341   0.0004090  -0.0051489
    3  -0.0020810  -0.0006403  -0.0015027  -0.0026832
 Max gradient component =       1.043E-02
 RMS gradient           =       3.065E-03
 Gradient time:  CPU 37.61 s  wall 37.62 s
 Geometry Optimization Parameters
   NAtoms,    NIC,     NZ,  NCons,   NDum,   NFix, NCnnct, MaxDiis
       10      50       0       0       0       0       0       0

 Cartesian Hessian Update
 Hessian Updated using BFGS Update


** GEOMETRY OPTIMIZATION IN DELOCALIZED INTERNAL COORDINATES **
   Searching for a Minimum

   Optimization Cycle:  29

                       Coordinates (Angstroms)
     ATOM                X               Y               Z
      1  S        -2.6261753098    0.1377090686    0.5745186038
      2  O        -0.2011845485    0.6409050327   -0.5724759359
      3  O         0.7169499301    0.2139377951    0.5049581749
      4  S         2.2596894697   -0.2210174134   -0.1031571015
      5  O         2.7865368755    0.9798589721   -0.7857533095
      6  O         2.0759229818   -1.3819682957   -0.9912986285
      7  O         2.9146654673   -0.5248167771    1.1885351877
      8  O        -3.1392025518    1.4598614666    0.0887995297
      9  O        -3.5133823826   -1.0118939977    0.1895980574
     10  O        -1.2480661308   -0.2946641931   -0.6846091114
   Point Group: c1    Number of degrees of freedom:    24


   Energy is  -1398.206695793

 Hessian Updated using BFGS Update

 24 Hessian modes will be used to form the next step
  Hessian Eigenvalues:
     0.002967    0.019229    0.033034    0.049698    0.064876    0.108856
     0.136633    0.149246    0.163324    0.195403    0.239598    0.251848
     0.254184    0.282341    0.337820    0.398736    0.460189    0.486227
     0.564199    0.612782    0.650899    0.659094    0.693162    2.259543

 Minimum Search - Taking Simple RFO Step
 Searching for Lamda that Minimizes Along All modes
 Value Taken    Lamda =  -0.00149314
 Step Taken.  Stepsize is  0.143181

                             Maximum     Tolerance    Cnvgd?
         Gradient           0.014247      0.000300      NO
         Displacement       0.074264      0.001200      NO
         Energy change     -0.000589      0.000001      NO


 New Cartesian Coordinates Obtained by Inverse Iteration

 Displacement from previous Coordinates is:  0.352878
 ----------------------------------------------------------------
             Standard Nuclear Orientation (Angstroms)
    I     Atom           X                Y                Z
 ----------------------------------------------------------------
    1      S      -2.6765985737     0.1584464263     0.5807330929
    2      O      -0.1978627785     0.6060025343    -0.5774883420
    3      O       0.7293604521     0.1880978706     0.5024596542
    4      S       2.2849736396    -0.2164846817    -0.1104220411
    5      O       2.8052380483     1.0089927697    -0.7538507861
    6      O       2.1181948289    -1.3490628009    -1.0394055065
    7      O       2.9392148719    -0.5577394159     1.1706889374
    8      O      -3.1734436486     1.4573115346     0.0133440465
    9      O      -3.5718976875    -0.9892798610     0.2220246580
   10      O      -1.2314253516    -0.3083727179    -0.5989682465
 ----------------------------------------------------------------
 Molecular Point Group                 C1    NOp =  1
 Largest Abelian Subgroup              C1    NOp =  1
 Nuclear Repulsion Energy =   784.7448478771 hartrees
 There are       49 alpha and       49 beta electrons
 Applying Cartesian multipole field
    Component          Value
    ---------          -----
     (2,0,0)        1.00000E-11
     (0,2,0)        2.00000E-11
     (0,0,2)       -3.00000E-11
 Nucleus-field energy     =     0.0000000201 hartrees
 Requested basis set is 6-311++G(d,p)
 There are 74 shells and 236 basis functions
 A cutoff of  1.0D-11 yielded   2061 shell pairs
 There are     22184 function pairs (     23951 Cartesian)
 Smallest overlap matrix eigenvalue = 2.45E-04
 Guess MOs from SCF MO coefficient file
 Reading MOs from coefficient file
 Reading MOs from coefficient file
 A restricted hybrid HF-DFT SCF calculation will be
 performed using Pulay DIIS extrapolation
 Exchange:     0.2000 Hartree-Fock + 0.0800 Slater + 0.7200 B88
 Correlation:  0.1900 VWN1RPA + 0.8100 LYP
 Using SG-1 standard quadrature grid
 SCF converges when DIIS error is below 1.0E-08
 Geometry optimization detected.  Setting ReadMinima to 0
 Setting SaveMinima to 0
 ---------------------------------------
  Cycle       Energy         DIIS Error
 ---------------------------------------
    1   -1398.2187453735      2.20E-03
    2   -1398.2065265255      2.79E-04
    3   -1398.2057659520      4.95E-04
    4   -1398.2069472267      9.86E-05
    5   -1398.2069804987      4.97E-05
    6   -1398.2069928308      1.30E-05
    7   -1398.2069932238      9.71E-06
    8   -1398.2069936994      2.31E-06
    9   -1398.2069937237      7.86E-07
   10   -1398.2069937277      2.22E-07
   11   -1398.2069937266      1.32E-07
   12   -1398.2069937263      5.37E-08
   13   -1398.2069937258      1.96E-08
   14   -1398.2069937245      2.62E-09 Convergence criterion met
 ---------------------------------------
 SCF time:  CPU 105.06 s  wall 105.09 s
 SCF   energy in the final basis set = -1398.2069937245
 Total energy in the final basis set = -1398.2069937245

 --------------------------------------------------------------

                    Orbital Energies (a.u.)
 --------------------------------------------------------------

 Alpha MOs
 -- Occupied --
-88.803 -88.722 -18.971 -18.918 -18.902 -18.839 -18.838 -18.837
-18.834 -18.834  -7.861  -7.792  -5.824  -5.822  -5.822  -5.755
 -5.754  -5.747  -0.905  -0.859  -0.803  -0.724  -0.719  -0.717
 -0.704  -0.541  -0.356  -0.324  -0.259  -0.236  -0.218  -0.196
 -0.187  -0.173  -0.169  -0.150  -0.120  -0.079  -0.077  -0.072
 -0.067  -0.049  -0.039  -0.030  -0.023  -0.015  -0.009   0.004
  0.033
 -- Virtual --
  0.230   0.235   0.248   0.252   0.264   0.267   0.285   0.287
  0.290   0.319   0.331   0.340   0.361   0.376   0.379   0.380
  0.387   0.402   0.420   0.437   0.438   0.449   0.459   0.461
  0.468   0.473   0.475   0.488   0.489   0.495   0.502   0.510
  0.515   0.525   0.531   0.532   0.534   0.537   0.550   0.558
  0.567   0.576   0.581   0.588   0.614   0.627   0.640   0.662
  0.672   0.685   0.705   0.714   0.739   0.773   0.805   0.950
  0.973   0.974   0.991   1.005   1.095   1.109   1.217   1.230
  1.240   1.253   1.285   1.288   1.318   1.326   1.334   1.341
  1.365   1.365   1.376   1.385   1.388   1.395   1.399   1.412
  1.415   1.422   1.426   1.445   1.461   1.468   1.476   1.487
  1.512   1.565   1.574   1.811   1.831   1.840   1.849   1.860
  1.948   1.983   1.997   2.018   2.026   2.068   2.076   2.095
  2.147   2.681   2.751   2.803   2.892   2.901   3.038   3.049
  3.078   3.095   3.096   3.098   3.102   3.105   3.110   3.115
  3.124   3.126   3.128   3.132   3.155   3.183   3.202   3.209
  3.252   3.276   3.359   3.367   3.387   3.423   3.423   3.496
  3.516   3.567   3.666   3.705   3.812   3.843   3.859   3.977
  4.134   5.078   5.090   5.169   5.204   5.229   5.235   5.259
  5.264   5.274   5.278   5.287   5.296   5.300   5.310   5.315
  5.319   5.340   5.399   5.410   5.484   5.548   5.563   5.703
  6.092   8.316   8.406  17.554  17.559  17.595  17.644  17.664
 17.682  50.065  50.096  50.133  50.139  50.142  50.143  50.153
 50.199 189.427 189.485
 --------------------------------------------------------------

          Ground-State Mulliken Net Atomic Charges

     Atom                 Charge (a.u.)
  ----------------------------------------
      1 S                     0.451937
      2 O                     0.019139
      3 O                    -0.251147
      4 S                     0.399711
      5 O                    -0.427960
      6 O                    -0.415513
      7 O                    -0.405723
      8 O                    -0.550353
      9 O                    -0.529493
     10 O                    -0.290598
  ----------------------------------------
  Sum of atomic charges =    -2.000000

 -----------------------------------------------------------------
                    Cartesian Multipole Moments
 -----------------------------------------------------------------
    Charge (ESU x 10^10)
                -9.6064
    Dipole Moment (Debye)
         X       0.8599      Y       0.5098      Z       1.5536
       Tot       1.8474
    Quadrupole Moments (Debye-Ang)
        XX    -157.0431     XY       3.2709     YY     -91.9435
        XZ      -0.9888     YZ       0.6172     ZZ     -83.5518
    Octopole Moments (Debye-Ang^2)
       XXX      77.3669    XXY       0.9347    XYY      15.3140
       YYY      -1.0775    XXZ      -0.2383    XYZ       1.3398
       YYZ       6.4175    XZZ     -17.1618    YZZ       5.4119
       ZZZ      -0.7559
    Hexadecapole Moments (Debye-Ang^3)
      XXXX   -3661.9063   XXXY      65.5348   XXYY    -672.5875
      XYYY     107.1110   YYYY    -372.7648   XXXZ      53.1176
      XXYZ      27.6219   XYYZ      42.6214   YYYZ      -3.2978
      XXZZ    -561.2000   XYZZ      35.1863   YYZZ    -108.7240
      XZZZ      75.3710   YZZZ      -0.3051   ZZZZ    -270.7738
 -----------------------------------------------------------------
 Calculating analytic gradient of the SCF energy
 Gradient of SCF Energy
            1           2           3           4           5           6
    1   0.0036993   0.0025852  -0.0040906  -0.0034839   0.0005576   0.0012312
    2  -0.0076338  -0.0003433  -0.0013223   0.0013306  -0.0021858   0.0013579
    3  -0.0012347  -0.0026004  -0.0026664   0.0045845  -0.0004758   0.0001072
            7           8           9          10
    1   0.0001504  -0.0006911  -0.0002029   0.0002448
    2  -0.0000877  -0.0006642   0.0040394   0.0055092
    3  -0.0032907  -0.0017822   0.0004696   0.0068888
 Max gradient component =       7.634E-03
 RMS gradient           =       2.976E-03
 Gradient time:  CPU 37.60 s  wall 37.60 s
 Geometry Optimization Parameters
   NAtoms,    NIC,     NZ,  NCons,   NDum,   NFix, NCnnct, MaxDiis
       10      50       0       0       0       0       0       0

 Cartesian Hessian Update
 Hessian Updated using BFGS Update


** GEOMETRY OPTIMIZATION IN DELOCALIZED INTERNAL COORDINATES **
   Searching for a Minimum

   Optimization Cycle:  30

                       Coordinates (Angstroms)
     ATOM                X               Y               Z
      1  S        -2.6765985737    0.1584464263    0.5807330929
      2  O        -0.1978627785    0.6060025343   -0.5774883420
      3  O         0.7293604521    0.1880978706    0.5024596542
      4  S         2.2849736396   -0.2164846817   -0.1104220411
      5  O         2.8052380483    1.0089927697   -0.7538507861
      6  O         2.1181948289   -1.3490628009   -1.0394055065
      7  O         2.9392148719   -0.5577394159    1.1706889374
      8  O        -3.1734436486    1.4573115346    0.0133440465
      9  O        -3.5718976875   -0.9892798610    0.2220246580
     10  O        -1.2314253516   -0.3083727179   -0.5989682465
   Point Group: c1    Number of degrees of freedom:    24


   Energy is  -1398.206993724

 Hessian Updated using BFGS Update

 24 Hessian modes will be used to form the next step
  Hessian Eigenvalues:
     0.003034    0.020277    0.033341    0.049636    0.065028    0.134689
     0.135696    0.150465    0.164966    0.204817    0.238144    0.251356
     0.254330    0.278534    0.353825    0.418013    0.472287    0.503888
     0.530427    0.603207    0.624770    0.658933    0.676806    2.588715

 Minimum Search - Taking Simple RFO Step
 Searching for Lamda that Minimizes Along All modes
 Value Taken    Lamda =  -0.00079620
 Step Taken.  Stepsize is  0.083728

                             Maximum     Tolerance    Cnvgd?
         Gradient           0.010902      0.000300      NO
         Displacement       0.059732      0.001200      NO
         Energy change     -0.000298      0.000001      NO


 New Cartesian Coordinates Obtained by Inverse Iteration

 Displacement from previous Coordinates is:  0.194115
 ----------------------------------------------------------------
             Standard Nuclear Orientation (Angstroms)
    I     Atom           X                Y                Z
 ----------------------------------------------------------------
    1      S      -2.6884459441     0.1588810742     0.5733370484
    2      O      -0.2021315945     0.5985452708    -0.5469756540
    3      O       0.7353866496     0.1684264832     0.5162965385
    4      S       2.2960888326    -0.2222721228    -0.1168972652
    5      O       2.7772982623     1.0101686660    -0.7794311867
    6      O       2.1373584506    -1.3759764370    -1.0226996676
    7      O       2.9656169705    -0.5222283996     1.1702990436
    8      O      -3.1685899933     1.4778780026     0.0456699569
    9      O      -3.5811832352    -0.9852580764     0.1788289758
   10      O      -1.2456445977    -0.3102528032    -0.6093123230
 ----------------------------------------------------------------
 Molecular Point Group                 C1    NOp =  1
 Largest Abelian Subgroup              C1    NOp =  1
 Nuclear Repulsion Energy =   783.1368893996 hartrees
 There are       49 alpha and       49 beta electrons
 Applying Cartesian multipole field
    Component          Value
    ---------          -----
     (2,0,0)        1.00000E-11
     (0,2,0)        2.00000E-11
     (0,0,2)       -3.00000E-11
 Nucleus-field energy     =     0.0000000203 hartrees
 Requested basis set is 6-311++G(d,p)
 There are 74 shells and 236 basis functions
 A cutoff of  1.0D-11 yielded   2058 shell pairs
 There are     22172 function pairs (     23939 Cartesian)
 Smallest overlap matrix eigenvalue = 2.43E-04
 Guess MOs from SCF MO coefficient file
 Reading MOs from coefficient file
 Reading MOs from coefficient file
 A restricted hybrid HF-DFT SCF calculation will be
 performed using Pulay DIIS extrapolation
 Exchange:     0.2000 Hartree-Fock + 0.0800 Slater + 0.7200 B88
 Correlation:  0.1900 VWN1RPA + 0.8100 LYP
 Using SG-1 standard quadrature grid
 SCF converges when DIIS error is below 1.0E-08
 Geometry optimization detected.  Setting ReadMinima to 0
 Setting SaveMinima to 0
 ---------------------------------------
  Cycle       Energy         DIIS Error
 ---------------------------------------
    1   -1398.1937230683      1.49E-03
    2   -1398.2072212849      1.68E-04
    3   -1398.2068626916      3.23E-04
    4   -1398.2074060368      3.92E-05
    5   -1398.2074091634      2.90E-05
    6   -1398.2074129973      1.01E-05
    7   -1398.2074134383      4.40E-06
    8   -1398.2074135223      1.55E-06
    9   -1398.2074135370      4.48E-07
   10   -1398.2074135365      2.23E-07
   11   -1398.2074135369      7.78E-08
   12   -1398.2074135372      3.64E-08
   13   -1398.2074135369      8.80E-09 Convergence criterion met
 ---------------------------------------
 SCF time:  CPU 98.32 s  wall 98.37 s
 SCF   energy in the final basis set = -1398.2074135369
 Total energy in the final basis set = -1398.2074135369

 --------------------------------------------------------------

                    Orbital Energies (a.u.)
 --------------------------------------------------------------

 Alpha MOs
 -- Occupied --
-88.804 -88.722 -18.968 -18.917 -18.903 -18.839 -18.839 -18.838
-18.837 -18.835  -7.861  -7.792  -5.825  -5.823  -5.823  -5.755
 -5.754  -5.747  -0.901  -0.858  -0.802  -0.724  -0.719  -0.718
 -0.705  -0.540  -0.355  -0.324  -0.259  -0.234  -0.217  -0.197
 -0.187  -0.173  -0.169  -0.150  -0.119  -0.079  -0.078  -0.071
 -0.066  -0.050  -0.039  -0.030  -0.024  -0.016  -0.009   0.002
  0.033
 -- Virtual --
  0.230   0.235   0.248   0.253   0.264   0.267   0.285   0.287
  0.289   0.319   0.328   0.341   0.362   0.375   0.377   0.379
  0.383   0.402   0.420   0.436   0.437   0.448   0.459   0.460
  0.468   0.472   0.475   0.487   0.489   0.495   0.501   0.509
  0.515   0.525   0.530   0.532   0.533   0.536   0.550   0.558
  0.566   0.577   0.579   0.588   0.613   0.628   0.640   0.661
  0.671   0.684   0.705   0.714   0.739   0.770   0.806   0.948
  0.971   0.973   0.991   1.006   1.095   1.107   1.217   1.231
  1.240   1.251   1.286   1.288   1.318   1.328   1.334   1.342
  1.363   1.365   1.375   1.385   1.387   1.394   1.398   1.410
  1.414   1.422   1.427   1.441   1.460   1.466   1.476   1.486
  1.515   1.565   1.576   1.813   1.830   1.840   1.846   1.863
  1.948   1.981   1.990   2.020   2.023   2.068   2.078   2.091
  2.144   2.682   2.753   2.804   2.892   2.903   3.036   3.050
  3.078   3.094   3.096   3.098   3.100   3.105   3.109   3.114
  3.122   3.127   3.128   3.132   3.153   3.181   3.200   3.209
  3.244   3.272   3.357   3.365   3.388   3.419   3.421   3.496
  3.509   3.561   3.665   3.699   3.810   3.839   3.854   3.987
  4.128   5.078   5.089   5.173   5.202   5.227   5.233   5.258
  5.265   5.275   5.277   5.285   5.296   5.300   5.308   5.311
  5.316   5.341   5.399   5.408   5.484   5.546   5.559   5.699
  6.084   8.314   8.402  17.552  17.556  17.593  17.644  17.663
 17.678  50.067  50.097  50.132  50.137  50.140  50.143  50.151
 50.197 189.425 189.481
 --------------------------------------------------------------

          Ground-State Mulliken Net Atomic Charges

     Atom                 Charge (a.u.)
  ----------------------------------------
      1 S                     0.445898
      2 O                     0.022720
      3 O                    -0.254486
      4 S                     0.399301
      5 O                    -0.428172
      6 O                    -0.405387
      7 O                    -0.408476
      8 O                    -0.541569
      9 O                    -0.534095
     10 O                    -0.295734
  ----------------------------------------
  Sum of atomic charges =    -2.000000

 -----------------------------------------------------------------
                    Cartesian Multipole Moments
 -----------------------------------------------------------------
    Charge (ESU x 10^10)
                -9.6064
    Dipole Moment (Debye)
         X       0.9265      Y       0.4647      Z       1.5290
       Tot       1.8472
    Quadrupole Moments (Debye-Ang)
        XX    -157.0057     XY       3.2456     YY     -92.0712
        XZ      -1.2346     YZ       0.3612     ZZ     -83.5669
    Octopole Moments (Debye-Ang^2)
       XXX      78.1556    XXY       1.6664    XYY      15.6691
       YYY      -0.9581    XXZ      -0.2161    XYZ       2.0261
       YYZ       6.7225    XZZ     -17.2830    YZZ       5.0902
       ZZZ      -0.4578
    Hexadecapole Moments (Debye-Ang^3)
      XXXX   -3679.6638   XXXY      68.0842   XXYY    -676.3993
      XYYY     111.1781   YYYY    -376.4413   XXXZ      46.7372
      XXYZ      23.1722   XYYZ      43.0372   YYYZ      -6.4121
      XXZZ    -564.0102   XYZZ      35.2811   YYZZ    -108.9052
      XZZZ      73.8843   YZZZ      -2.5618   ZZZZ    -269.5595
 -----------------------------------------------------------------
 Calculating analytic gradient of the SCF energy
 Gradient of SCF Energy
            1           2           3           4           5           6
    1   0.0030930   0.0020229  -0.0023259  -0.0012565   0.0001710   0.0002426
    2  -0.0006213  -0.0021748   0.0013980  -0.0015422   0.0005750  -0.0002391
    3  -0.0019526   0.0006880  -0.0016407  -0.0000056   0.0002847  -0.0006468
            7           8           9          10
    1   0.0005088   0.0005754  -0.0003777  -0.0026535
    2   0.0006986  -0.0008038  -0.0005000   0.0032098
    3   0.0003574   0.0001451  -0.0003879   0.0031583
 Max gradient component =       3.210E-03
 RMS gradient           =       1.503E-03
 Gradient time:  CPU 37.50 s  wall 37.51 s
 Geometry Optimization Parameters
   NAtoms,    NIC,     NZ,  NCons,   NDum,   NFix, NCnnct, MaxDiis
       10      50       0       0       0       0       0       0

 Cartesian Hessian Update
 Hessian Updated using BFGS Update


** GEOMETRY OPTIMIZATION IN DELOCALIZED INTERNAL COORDINATES **
   Searching for a Minimum

   Optimization Cycle:  31

                       Coordinates (Angstroms)
     ATOM                X               Y               Z
      1  S        -2.6884459441    0.1588810742    0.5733370484
      2  O        -0.2021315945    0.5985452708   -0.5469756540
      3  O         0.7353866496    0.1684264832    0.5162965385
      4  S         2.2960888326   -0.2222721228   -0.1168972652
      5  O         2.7772982623    1.0101686660   -0.7794311867
      6  O         2.1373584506   -1.3759764370   -1.0226996676
      7  O         2.9656169705   -0.5222283996    1.1702990436
      8  O        -3.1685899933    1.4778780026    0.0456699569
      9  O        -3.5811832352   -0.9852580764    0.1788289758
     10  O        -1.2456445977   -0.3102528032   -0.6093123230
   Point Group: c1    Number of degrees of freedom:    24


   Energy is  -1398.207413537

 Hessian Updated using BFGS Update

 24 Hessian modes will be used to form the next step
  Hessian Eigenvalues:
     0.003189    0.021199    0.033971    0.049594    0.065400    0.125723
     0.136925    0.156529    0.172428    0.215596    0.230448    0.253320
     0.254911    0.275356    0.382519    0.384603    0.434684    0.476893
     0.536540    0.602059    0.624704    0.659152    0.684966    2.354785

 Minimum Search - Taking Simple RFO Step
 Searching for Lamda that Minimizes Along All modes
 Value Taken    Lamda =  -0.00023937
 Step Taken.  Stepsize is  0.091665

                             Maximum     Tolerance    Cnvgd?
         Gradient           0.003424      0.000300      NO
         Displacement       0.070305      0.001200      NO
         Energy change     -0.000420      0.000001      NO


 New Cartesian Coordinates Obtained by Inverse Iteration

 Displacement from previous Coordinates is:  0.221049
 ----------------------------------------------------------------
             Standard Nuclear Orientation (Angstroms)
    I     Atom           X                Y                Z
 ----------------------------------------------------------------
    1      S      -2.6955316791     0.1832622044     0.5707548583
    2      O      -0.2020188826     0.5875979307    -0.5513301058
    3      O       0.7444856388     0.1703020465     0.5180976138
    4      S       2.3020650810    -0.2166091859    -0.1167275852
    5      O       2.8024298174     1.0248407973    -0.7471145773
    6      O       2.1325071705    -1.3453839073    -1.0512951912
    7      O       2.9600751441    -0.5640226720     1.1640033127
    8      O      -3.1978123784     1.4725048090    -0.0074608565
    9      O      -3.5735529389    -0.9894310987     0.2356656563
   10      O      -1.2468931720    -0.3251492660    -0.6054776586
 ----------------------------------------------------------------
 Molecular Point Group                 C1    NOp =  1
 Largest Abelian Subgroup              C1    NOp =  1
 Nuclear Repulsion Energy =   782.1555354449 hartrees
 There are       49 alpha and       49 beta electrons
 Applying Cartesian multipole field
    Component          Value
    ---------          -----
     (2,0,0)        1.00000E-11
     (0,2,0)        2.00000E-11
     (0,0,2)       -3.00000E-11
 Nucleus-field energy     =     0.0000000204 hartrees
 Requested basis set is 6-311++G(d,p)
 There are 74 shells and 236 basis functions
 A cutoff of  1.0D-11 yielded   2060 shell pairs
 There are     22180 function pairs (     23947 Cartesian)
 Smallest overlap matrix eigenvalue = 2.49E-04
 Guess MOs from SCF MO coefficient file
 Reading MOs from coefficient file
 Reading MOs from coefficient file
 A restricted hybrid HF-DFT SCF calculation will be
 performed using Pulay DIIS extrapolation
 Exchange:     0.2000 Hartree-Fock + 0.0800 Slater + 0.7200 B88
 Correlation:  0.1900 VWN1RPA + 0.8100 LYP
 Using SG-1 standard quadrature grid
 SCF converges when DIIS error is below 1.0E-08
 Geometry optimization detected.  Setting ReadMinima to 0
 Setting SaveMinima to 0
 ---------------------------------------
  Cycle       Energy         DIIS Error
 ---------------------------------------
    1   -1398.1998943917      1.68E-03
    2   -1398.2074331619      1.23E-04
    3   -1398.2072975448      2.22E-04
    4   -1398.2075345611      4.63E-05
    5   -1398.2075426146      2.24E-05
    6   -1398.2075447565      9.59E-06
    7   -1398.2075451602      3.74E-06
    8   -1398.2075452141      1.81E-06
    9   -1398.2075452340      3.23E-07
   10   -1398.2075452345      1.19E-07
   11   -1398.2075452354      6.53E-08
   12   -1398.2075452352      2.32E-08
   13   -1398.2075452351      9.12E-09 Convergence criterion met
 ---------------------------------------
 SCF time:  CPU 97.10 s  wall 97.19 s
 SCF   energy in the final basis set = -1398.2075452351
 Total energy in the final basis set = -1398.2075452351

 --------------------------------------------------------------

                    Orbital Energies (a.u.)
 --------------------------------------------------------------

 Alpha MOs
 -- Occupied --
-88.804 -88.723 -18.968 -18.917 -18.903 -18.840 -18.839 -18.839
-18.836 -18.835  -7.861  -7.792  -5.825  -5.823  -5.823  -5.755
 -5.755  -5.748  -0.899  -0.857  -0.803  -0.724  -0.719  -0.717
 -0.706  -0.539  -0.354  -0.324  -0.258  -0.233  -0.216  -0.197
 -0.187  -0.174  -0.169  -0.150  -0.119  -0.079  -0.077  -0.071
 -0.067  -0.050  -0.040  -0.030  -0.024  -0.016  -0.009   0.003
  0.033
 -- Virtual --
  0.229   0.233   0.247   0.251   0.264   0.267   0.285   0.287
  0.289   0.318   0.329   0.340   0.361   0.374   0.377   0.379
  0.383   0.402   0.420   0.436   0.436   0.448   0.458   0.461
  0.468   0.472   0.474   0.488   0.489   0.494   0.501   0.509
  0.515   0.525   0.530   0.532   0.533   0.536   0.549   0.556
  0.566   0.576   0.579   0.587   0.614   0.628   0.640   0.660
  0.670   0.684   0.706   0.714   0.738   0.770   0.806   0.949
  0.970   0.973   0.990   1.005   1.092   1.106   1.218   1.231
  1.239   1.253   1.285   1.288   1.318   1.327   1.334   1.340
  1.364   1.365   1.376   1.384   1.387   1.394   1.398   1.410
  1.414   1.422   1.425   1.440   1.461   1.465   1.477   1.487
  1.515   1.565   1.577   1.811   1.829   1.841   1.848   1.862
  1.942   1.980   1.990   2.018   2.026   2.067   2.074   2.092
  2.142   2.684   2.753   2.806   2.891   2.907   3.037   3.050
  3.078   3.094   3.096   3.097   3.100   3.104   3.108   3.114
  3.122   3.125   3.127   3.132   3.153   3.180   3.200   3.209
  3.246   3.274   3.353   3.363   3.385   3.419   3.422   3.496
  3.503   3.555   3.664   3.701   3.809   3.840   3.855   3.981
  4.125   5.079   5.089   5.173   5.201   5.229   5.232   5.258
  5.264   5.274   5.276   5.285   5.295   5.299   5.309   5.312
  5.315   5.340   5.399   5.408   5.483   5.546   5.560   5.684
  6.072   8.313   8.402  17.550  17.555  17.593  17.643  17.664
 17.678  50.067  50.097  50.131  50.136  50.139  50.143  50.151
 50.197 189.424 189.481
 --------------------------------------------------------------

          Ground-State Mulliken Net Atomic Charges

     Atom                 Charge (a.u.)
  ----------------------------------------
      1 S                     0.446257
      2 O                     0.017242
      3 O                    -0.254136
      4 S                     0.400984
      5 O                    -0.423683
      6 O                    -0.410604
      7 O                    -0.410423
      8 O                    -0.539666
      9 O                    -0.530866
     10 O                    -0.295105
  ----------------------------------------
  Sum of atomic charges =    -2.000000

 -----------------------------------------------------------------
                    Cartesian Multipole Moments
 -----------------------------------------------------------------
    Charge (ESU x 10^10)
                -9.6064
    Dipole Moment (Debye)
         X       0.8458      Y       0.5495      Z       1.5343
       Tot       1.8361
    Quadrupole Moments (Debye-Ang)
        XX    -157.1660     XY       3.1883     YY     -92.0198
        XZ      -1.1444     YZ       0.7603     ZZ     -83.5869
    Octopole Moments (Debye-Ang^2)
       XXX      77.5196    XXY       1.0756    XYY      15.3656
       YYY      -1.8513    XXZ      -0.4643    XYZ       0.8508
       YYZ       6.6753    XZZ     -17.0858    YZZ       5.3175
       ZZZ      -0.1542
    Hexadecapole Moments (Debye-Ang^3)
      XXXX   -3697.8975   XXXY      71.5783   XXYY    -679.9495
      XYYY     111.3737   YYYY    -375.3264   XXXZ      50.0530
      XXYZ      29.4077   XYYZ      42.0252   YYYZ      -3.1601
      XXZZ    -566.1723   XYZZ      36.7088   YYZZ    -109.1314
      XZZZ      74.7904   YZZZ      -0.7942   ZZZZ    -269.9543
 -----------------------------------------------------------------
 Calculating analytic gradient of the SCF energy
 Gradient of SCF Energy
            1           2           3           4           5           6
    1   0.0014905   0.0025002  -0.0002988  -0.0003917   0.0001291  -0.0000445
    2  -0.0000114  -0.0007644   0.0009285   0.0011823   0.0000570  -0.0003400
    3  -0.0019150   0.0005349  -0.0005169   0.0006349  -0.0002537  -0.0000027
            7           8           9          10
    1  -0.0002063   0.0004982   0.0006028  -0.0042795
    2  -0.0006294  -0.0004180  -0.0004843   0.0004797
    3  -0.0002608   0.0004606  -0.0000609   0.0013797
 Max gradient component =       4.279E-03
 RMS gradient           =       1.134E-03
 Gradient time:  CPU 37.33 s  wall 37.34 s
 Geometry Optimization Parameters
   NAtoms,    NIC,     NZ,  NCons,   NDum,   NFix, NCnnct, MaxDiis
       10      50       0       0       0       0       0       0

 Cartesian Hessian Update
 Hessian Updated using BFGS Update


** GEOMETRY OPTIMIZATION IN DELOCALIZED INTERNAL COORDINATES **
   Searching for a Minimum

   Optimization Cycle:  32

                       Coordinates (Angstroms)
     ATOM                X               Y               Z
      1  S        -2.6955316791    0.1832622044    0.5707548583
      2  O        -0.2020188826    0.5875979307   -0.5513301058
      3  O         0.7444856388    0.1703020465    0.5180976138
      4  S         2.3020650810   -0.2166091859   -0.1167275852
      5  O         2.8024298174    1.0248407973   -0.7471145773
      6  O         2.1325071705   -1.3453839073   -1.0512951912
      7  O         2.9600751441   -0.5640226720    1.1640033127
      8  O        -3.1978123784    1.4725048090   -0.0074608565
      9  O        -3.5735529389   -0.9894310987    0.2356656563
     10  O        -1.2468931720   -0.3251492660   -0.6054776586
   Point Group: c1    Number of degrees of freedom:    24


   Energy is  -1398.207545235

 Hessian Updated using BFGS Update

 24 Hessian modes will be used to form the next step
  Hessian Eigenvalues:
     0.004693    0.014549    0.033147    0.049577    0.066295    0.127591
     0.138007    0.164328    0.182024    0.193885    0.224500    0.254314
     0.255109    0.268197    0.322232    0.382814    0.424794    0.478985
     0.555092    0.604454    0.624681    0.659084    0.676406    2.650123

 Minimum Search - Taking Simple RFO Step
 Searching for Lamda that Minimizes Along All modes
 Value Taken    Lamda =  -0.00026094
 Step Taken.  Stepsize is  0.158587

                             Maximum     Tolerance    Cnvgd?
         Gradient           0.002876      0.000300      NO
         Displacement       0.093835      0.001200      NO
         Energy change     -0.000132      0.000001      NO


 New Cartesian Coordinates Obtained by Inverse Iteration

 Displacement from previous Coordinates is:  0.212025
 ----------------------------------------------------------------
             Standard Nuclear Orientation (Angstroms)
    I     Atom           X                Y                Z
 ----------------------------------------------------------------
    1      S      -2.7145180653     0.1945208997     0.5642870725
    2      O      -0.1971669769     0.5936329844    -0.5168965038
    3      O       0.7560352049     0.1133024737     0.5351093691
    4      S       2.3110363019    -0.2232559774    -0.1178659592
    5      O       2.7621671890     1.0292919664    -0.7627051489
    6      O       2.1655029887    -1.3615582660    -1.0445817274
    7      O       2.9990021625    -0.5423617635     1.1541858037
    8      O      -3.2254882850     1.4819331184    -0.0136957405
    9      O      -3.5874640477    -0.9784970155     0.2264504862
   10      O      -1.2433526713    -0.3090967618    -0.6151721850
 ----------------------------------------------------------------
 Molecular Point Group                 C1    NOp =  1
 Largest Abelian Subgroup              C1    NOp =  1
 Nuclear Repulsion Energy =   780.6378120520 hartrees
 There are       49 alpha and       49 beta electrons
 Applying Cartesian multipole field
    Component          Value
    ---------          -----
     (2,0,0)        1.00000E-11
     (0,2,0)        2.00000E-11
     (0,0,2)       -3.00000E-11
 Nucleus-field energy     =     0.0000000206 hartrees
 Requested basis set is 6-311++G(d,p)
 There are 74 shells and 236 basis functions
 A cutoff of  1.0D-11 yielded   2053 shell pairs
 There are     22134 function pairs (     23899 Cartesian)
 Smallest overlap matrix eigenvalue = 2.46E-04
 Guess MOs from SCF MO coefficient file
 Reading MOs from coefficient file
 Reading MOs from coefficient file
 A restricted hybrid HF-DFT SCF calculation will be
 performed using Pulay DIIS extrapolation
 Exchange:     0.2000 Hartree-Fock + 0.0800 Slater + 0.7200 B88
 Correlation:  0.1900 VWN1RPA + 0.8100 LYP
 Using SG-1 standard quadrature grid
 SCF converges when DIIS error is below 1.0E-08
 Geometry optimization detected.  Setting ReadMinima to 0
 Setting SaveMinima to 0
 ---------------------------------------
  Cycle       Energy         DIIS Error
 ---------------------------------------
    1   -1398.2036511798      1.50E-03
    2   -1398.2075371400      1.27E-04
    3   -1398.2073769902      2.32E-04
    4   -1398.2076507165      5.53E-05
    5   -1398.2076608604      3.33E-05
    6   -1398.2076660751      9.24E-06
    7   -1398.2076664395      4.87E-06
    8   -1398.2076665466      1.28E-06
    9   -1398.2076665509      7.12E-07
   10   -1398.2076665547      1.34E-07
   11   -1398.2076665538      7.98E-08
   12   -1398.2076665538      2.46E-08
   13   -1398.2076665536      1.03E-08
   14   -1398.2076665545      3.38E-09 Convergence criterion met
 ---------------------------------------
 SCF time:  CPU 102.09 s  wall 102.14 s
 SCF   energy in the final basis set = -1398.2076665545
 Total energy in the final basis set = -1398.2076665545

 --------------------------------------------------------------

                    Orbital Energies (a.u.)
 --------------------------------------------------------------

 Alpha MOs
 -- Occupied --
-88.803 -88.724 -18.968 -18.915 -18.903 -18.842 -18.841 -18.838
-18.834 -18.834  -7.861  -7.794  -5.824  -5.822  -5.822  -5.757
 -5.756  -5.750  -0.897  -0.857  -0.805  -0.723  -0.718  -0.717
 -0.708  -0.538  -0.353  -0.324  -0.257  -0.232  -0.215  -0.196
 -0.186  -0.175  -0.170  -0.150  -0.120  -0.078  -0.077  -0.071
 -0.067  -0.051  -0.040  -0.030  -0.025  -0.016  -0.010   0.004
  0.032
 -- Virtual --
  0.227   0.231   0.246   0.249   0.263   0.266   0.285   0.287
  0.289   0.318   0.331   0.341   0.360   0.374   0.377   0.380
  0.384   0.401   0.419   0.435   0.435   0.447   0.458   0.461
  0.468   0.472   0.473   0.488   0.490   0.494   0.501   0.509
  0.515   0.525   0.530   0.531   0.532   0.535   0.551   0.556
  0.564   0.575   0.578   0.588   0.614   0.628   0.640   0.659
  0.668   0.683   0.706   0.715   0.738   0.767   0.807   0.949
  0.968   0.973   0.989   1.005   1.088   1.106   1.220   1.230
  1.239   1.253   1.286   1.289   1.316   1.324   1.332   1.340
  1.362   1.363   1.375   1.384   1.386   1.395   1.397   1.410
  1.413   1.421   1.428   1.439   1.461   1.466   1.477   1.484
  1.514   1.564   1.579   1.809   1.827   1.839   1.845   1.862
  1.933   1.980   1.989   2.017   2.029   2.065   2.077   2.091
  2.140   2.683   2.758   2.803   2.892   2.912   3.038   3.050
  3.078   3.093   3.096   3.097   3.100   3.102   3.106   3.113
  3.122   3.124   3.126   3.132   3.153   3.177   3.200   3.207
  3.249   3.277   3.347   3.359   3.380   3.421   3.423   3.498
  3.506   3.552   3.661   3.705   3.808   3.840   3.857   3.971
  4.125   5.081   5.091   5.179   5.200   5.226   5.229   5.259
  5.263   5.273   5.276   5.283   5.295   5.299   5.308   5.310
  5.313   5.342   5.401   5.409   5.479   5.547   5.561   5.666
  6.074   8.312   8.403  17.546  17.554  17.592  17.641  17.665
 17.679  50.067  50.096  50.129  50.135  50.140  50.143  50.150
 50.198 189.422 189.482
 --------------------------------------------------------------

          Ground-State Mulliken Net Atomic Charges

     Atom                 Charge (a.u.)
  ----------------------------------------
      1 S                     0.449244
      2 O                     0.018670
      3 O                    -0.256381
      4 S                     0.401080
      5 O                    -0.427358
      6 O                    -0.412341
      7 O                    -0.408934
      8 O                    -0.538951
      9 O                    -0.526710
     10 O                    -0.298319
  ----------------------------------------
  Sum of atomic charges =    -2.000000

 -----------------------------------------------------------------
                    Cartesian Multipole Moments
 -----------------------------------------------------------------
    Charge (ESU x 10^10)
                -9.6064
    Dipole Moment (Debye)
         X       0.6897      Y       0.5260      Z       1.6088
       Tot       1.8277
    Quadrupole Moments (Debye-Ang)
        XX    -157.6129     XY       3.6452     YY     -92.0472
        XZ      -1.3189     YZ       0.7261     ZZ     -83.5532
    Octopole Moments (Debye-Ang^2)
       XXX      77.6339    XXY       1.1531    XYY      15.1080
       YYY      -2.0403    XXZ      -0.1471    XYZ       0.5692
       YYZ       7.1314    XZZ     -17.3959    YZZ       5.0864
       ZZZ       0.3069
    Hexadecapole Moments (Debye-Ang^3)
      XXXX   -3736.2610   XXXY      86.6338   XXYY    -686.0184
      XYYY     119.4235   YYYY    -377.1358   XXXZ      43.5734
      XXYZ      28.1875   XYYZ      42.2105   YYYZ      -3.7794
      XXZZ    -570.6979   XYZZ      38.6327   YYZZ    -109.0724
      XZZZ      73.5941   YZZZ      -1.2403   ZZZZ    -268.4065
 -----------------------------------------------------------------
 Calculating analytic gradient of the SCF energy
 Gradient of SCF Energy
            1           2           3           4           5           6
    1   0.0008005   0.0015763   0.0012369  -0.0004453  -0.0001488  -0.0001089
    2  -0.0011917   0.0013989  -0.0005839  -0.0002540   0.0000273   0.0005048
    3  -0.0007993   0.0001417  -0.0003498   0.0014819  -0.0004400   0.0003311
            7           8           9          10
    1  -0.0003511  -0.0005554   0.0011963  -0.0032005
    2   0.0000971   0.0005817   0.0007228  -0.0013030
    3  -0.0006735  -0.0000567   0.0000125   0.0003521
 Max gradient component =       3.200E-03
 RMS gradient           =       9.568E-04
 Gradient time:  CPU 37.89 s  wall 37.90 s
 Geometry Optimization Parameters
   NAtoms,    NIC,     NZ,  NCons,   NDum,   NFix, NCnnct, MaxDiis
       10      50       0       0       0       0       0       0

 Cartesian Hessian Update
 Hessian Updated using BFGS Update


** GEOMETRY OPTIMIZATION IN DELOCALIZED INTERNAL COORDINATES **
   Searching for a Minimum

   Optimization Cycle:  33

                       Coordinates (Angstroms)
     ATOM                X               Y               Z
      1  S        -2.7145180653    0.1945208997    0.5642870725
      2  O        -0.1971669769    0.5936329844   -0.5168965038
      3  O         0.7560352049    0.1133024737    0.5351093691
      4  S         2.3110363019   -0.2232559774   -0.1178659592
      5  O         2.7621671890    1.0292919664   -0.7627051489
      6  O         2.1655029887   -1.3615582660   -1.0445817274
      7  O         2.9990021625   -0.5423617635    1.1541858037
      8  O        -3.2254882850    1.4819331184   -0.0136957405
      9  O        -3.5874640477   -0.9784970155    0.2264504862
     10  O        -1.2433526713   -0.3090967618   -0.6151721850
   Point Group: c1    Number of degrees of freedom:    24


   Energy is  -1398.207666555

 Hessian Updated using BFGS Update

 24 Hessian modes will be used to form the next step
  Hessian Eigenvalues:
     0.007335    0.012383    0.033183    0.049010    0.068030    0.130038
     0.137522    0.164116    0.169361    0.184284    0.224652    0.254564
     0.255028    0.265958    0.304799    0.388717    0.420857    0.476055
     0.535797    0.604156    0.624259    0.659377    0.680838    2.634565

 Minimum Search - Taking Simple RFO Step
 Searching for Lamda that Minimizes Along All modes
 Value Taken    Lamda =  -0.00009993
 Step Taken.  Stepsize is  0.057704

                             Maximum     Tolerance    Cnvgd?
         Gradient           0.003715      0.000300      NO
         Displacement       0.042506      0.001200      NO
         Energy change     -0.000121      0.000001      NO


 New Cartesian Coordinates Obtained by Inverse Iteration

 Displacement from previous Coordinates is:  0.150483
 ----------------------------------------------------------------
             Standard Nuclear Orientation (Angstroms)
    I     Atom           X                Y                Z
 ----------------------------------------------------------------
    1      S      -2.7268343358     0.2080052807     0.5641673425
    2      O      -0.2004955886     0.5747762933    -0.5175533880
    3      O       0.7619184729     0.1086316978     0.5365752944
    4      S       2.3182926970    -0.2196344957    -0.1214303939
    5      O       2.7725489295     1.0447890448    -0.7402692718
    6      O       2.1741429949    -1.3415921082    -1.0689440852
    7      O       3.0028632683    -0.5608307828     1.1479777771
    8      O      -3.2310845188     1.4809025226    -0.0503365210
    9      O      -3.6043440087    -0.9705107834     0.2534634843
   10      O      -1.2412541099    -0.3266250110    -0.5945347717
 ----------------------------------------------------------------
 Molecular Point Group                 C1    NOp =  1
 Largest Abelian Subgroup              C1    NOp =  1
 Nuclear Repulsion Energy =   779.6631675649 hartrees
 There are       49 alpha and       49 beta electrons
 Applying Cartesian multipole field
    Component          Value
    ---------          -----
     (2,0,0)        1.00000E-11
     (0,2,0)        2.00000E-11
     (0,0,2)       -3.00000E-11
 Nucleus-field energy     =     0.0000000208 hartrees
 Requested basis set is 6-311++G(d,p)
 There are 74 shells and 236 basis functions
 A cutoff of  1.0D-11 yielded   2053 shell pairs
 There are     22134 function pairs (     23899 Cartesian)
 Smallest overlap matrix eigenvalue = 2.45E-04
 Guess MOs from SCF MO coefficient file
 Reading MOs from coefficient file
 Reading MOs from coefficient file
 A restricted hybrid HF-DFT SCF calculation will be
 performed using Pulay DIIS extrapolation
 Exchange:     0.2000 Hartree-Fock + 0.0800 Slater + 0.7200 B88
 Correlation:  0.1900 VWN1RPA + 0.8100 LYP
 Using SG-1 standard quadrature grid
 SCF converges when DIIS error is below 1.0E-08
 Geometry optimization detected.  Setting ReadMinima to 0
 Setting SaveMinima to 0
 ---------------------------------------
  Cycle       Energy         DIIS Error
 ---------------------------------------
    1   -1398.2066722871      1.02E-03
    2   -1398.2076849505      6.92E-05
    3   -1398.2076776807      9.10E-05
    4   -1398.2077092169      4.76E-05
    5   -1398.2077203506      1.16E-05
    6   -1398.2077208905      5.31E-06
    7   -1398.2077209845      3.00E-06
    8   -1398.2077210333      8.24E-07
    9   -1398.2077210348      2.85E-07
   10   -1398.2077210360      8.42E-08
   11   -1398.2077210348      3.79E-08
   12   -1398.2077210358      1.83E-08
   13   -1398.2077210337      5.01E-09 Convergence criterion met
 ---------------------------------------
 SCF time:  CPU 94.64 s  wall 94.78 s
 SCF   energy in the final basis set = -1398.2077210337
 Total energy in the final basis set = -1398.2077210337

 --------------------------------------------------------------

                    Orbital Energies (a.u.)
 --------------------------------------------------------------

 Alpha MOs
 -- Occupied --
-88.804 -88.725 -18.968 -18.915 -18.903 -18.843 -18.842 -18.838
-18.835 -18.834  -7.861  -7.794  -5.824  -5.822  -5.822  -5.757
 -5.756  -5.750  -0.898  -0.857  -0.805  -0.723  -0.718  -0.716
 -0.708  -0.537  -0.354  -0.324  -0.257  -0.233  -0.215  -0.196
 -0.187  -0.175  -0.171  -0.150  -0.121  -0.078  -0.076  -0.071
 -0.067  -0.051  -0.040  -0.030  -0.025  -0.016  -0.010   0.004
  0.033
 -- Virtual --
  0.226   0.230   0.245   0.249   0.263   0.265   0.284   0.287
  0.288   0.318   0.330   0.342   0.359   0.374   0.377   0.380
  0.384   0.401   0.419   0.435   0.436   0.447   0.458   0.461
  0.469   0.472   0.472   0.488   0.490   0.494   0.501   0.509
  0.515   0.525   0.529   0.530   0.532   0.534   0.550   0.555
  0.564   0.575   0.577   0.588   0.614   0.628   0.639   0.658
  0.668   0.683   0.706   0.715   0.738   0.769   0.806   0.949
  0.968   0.973   0.988   1.005   1.087   1.105   1.220   1.230
  1.238   1.254   1.286   1.289   1.315   1.323   1.332   1.340
  1.362   1.364   1.375   1.383   1.385   1.394   1.397   1.409
  1.413   1.420   1.426   1.439   1.460   1.465   1.477   1.484
  1.513   1.563   1.579   1.808   1.826   1.839   1.846   1.860
  1.929   1.979   1.988   2.017   2.031   2.063   2.075   2.091
  2.139   2.680   2.762   2.799   2.895   2.912   3.038   3.051
  3.078   3.092   3.096   3.097   3.100   3.101   3.106   3.114
  3.121   3.124   3.125   3.132   3.153   3.176   3.199   3.206
  3.249   3.277   3.344   3.358   3.377   3.420   3.423   3.498
  3.513   3.558   3.659   3.704   3.807   3.840   3.856   3.967
  4.130   5.082   5.092   5.178   5.200   5.226   5.228   5.259
  5.262   5.273   5.276   5.283   5.294   5.298   5.308   5.309
  5.313   5.341   5.402   5.408   5.478   5.547   5.560   5.663
  6.091   8.311   8.402  17.544  17.553  17.591  17.640  17.665
 17.678  50.067  50.096  50.128  50.134  50.139  50.143  50.149
 50.198 189.421 189.480
 --------------------------------------------------------------

          Ground-State Mulliken Net Atomic Charges

     Atom                 Charge (a.u.)
  ----------------------------------------
      1 S                     0.450282
      2 O                     0.017676
      3 O                    -0.257693
      4 S                     0.402154
      5 O                    -0.426239
      6 O                    -0.411059
      7 O                    -0.411319
      8 O                    -0.538353
      9 O                    -0.526326
     10 O                    -0.299124
  ----------------------------------------
  Sum of atomic charges =    -2.000000

 -----------------------------------------------------------------
                    Cartesian Multipole Moments
 -----------------------------------------------------------------
    Charge (ESU x 10^10)
                -9.6064
    Dipole Moment (Debye)
         X       0.6487      Y       0.5384      Z       1.5983
       Tot       1.8070
    Quadrupole Moments (Debye-Ang)
        XX    -158.0108     XY       3.5187     YY     -91.9851
        XZ      -1.3392     YZ       0.9483     ZZ     -83.5643
    Octopole Moments (Debye-Ang^2)
       XXX      78.0691    XXY       1.3011    XYY      14.7472
       YYY      -2.7986    XXZ      -0.1452    XYZ      -0.2245
       YYZ       7.2246    XZZ     -17.2283    YZZ       5.2241
       ZZZ       0.4783
    Hexadecapole Moments (Debye-Ang^3)
      XXXX   -3764.4532   XXXY      85.8093   XXYY    -689.3076
      XYYY     119.2087   YYYY    -375.7670   XXXZ      44.8041
      XXYZ      31.5294   XYYZ      41.6840   YYYZ      -2.1734
      XXZZ    -574.2110   XYZZ      39.4370   YYZZ    -109.0985
      XZZZ      75.2501   YZZZ      -0.6177   ZZZZ    -268.4270
 -----------------------------------------------------------------
 Calculating analytic gradient of the SCF energy
 Gradient of SCF Energy
            1           2           3           4           5           6
    1   0.0013587   0.0000786   0.0006024  -0.0000535  -0.0001413  -0.0001389
    2  -0.0006775  -0.0000706  -0.0001232  -0.0001062   0.0001113  -0.0001210
    3  -0.0009228   0.0000033  -0.0000108  -0.0002765   0.0001332  -0.0000701
            7           8           9          10
    1  -0.0001345  -0.0007154   0.0001187  -0.0009748
    2   0.0001346   0.0005096   0.0000760   0.0002671
    3   0.0002514  -0.0000822   0.0000201   0.0009545
 Max gradient component =       1.359E-03
 RMS gradient           =       4.675E-04
 Gradient time:  CPU 37.76 s  wall 37.76 s
 Geometry Optimization Parameters
   NAtoms,    NIC,     NZ,  NCons,   NDum,   NFix, NCnnct, MaxDiis
       10      50       0       0       0       0       0       0

 Cartesian Hessian Update
 Hessian Updated using BFGS Update


** GEOMETRY OPTIMIZATION IN DELOCALIZED INTERNAL COORDINATES **
   Searching for a Minimum

   Optimization Cycle:  34

                       Coordinates (Angstroms)
     ATOM                X               Y               Z
      1  S        -2.7268343358    0.2080052807    0.5641673425
      2  O        -0.2004955886    0.5747762933   -0.5175533880
      3  O         0.7619184729    0.1086316978    0.5365752944
      4  S         2.3182926970   -0.2196344957   -0.1214303939
      5  O         2.7725489295    1.0447890448   -0.7402692718
      6  O         2.1741429949   -1.3415921082   -1.0689440852
      7  O         3.0028632683   -0.5608307828    1.1479777771
      8  O        -3.2310845188    1.4809025226   -0.0503365210
      9  O        -3.6043440087   -0.9705107834    0.2534634843
     10  O        -1.2412541099   -0.3266250110   -0.5945347717
   Point Group: c1    Number of degrees of freedom:    24


   Energy is  -1398.207721034

 Hessian Updated using BFGS Update

 24 Hessian modes will be used to form the next step
  Hessian Eigenvalues:
     0.007610    0.012994    0.033217    0.049351    0.066527    0.124114
     0.136022    0.146253    0.170191    0.188081    0.224939    0.252935
     0.256592    0.264819    0.290283    0.390392    0.416855    0.467268
     0.529730    0.613374    0.629760    0.658785    0.698887    2.697046

 Minimum Search - Taking Simple RFO Step
 Searching for Lamda that Minimizes Along All modes
 Value Taken    Lamda =  -0.00001884
 Step Taken.  Stepsize is  0.010637

                             Maximum     Tolerance    Cnvgd?
         Gradient           0.000948      0.000300      NO
         Displacement       0.004896      0.001200      NO
         Energy change     -0.000054      0.000001      NO


 New Cartesian Coordinates Obtained by Inverse Iteration

 Displacement from previous Coordinates is:  0.019180
 ----------------------------------------------------------------
             Standard Nuclear Orientation (Angstroms)
    I     Atom           X                Y                Z
 ----------------------------------------------------------------
    1      S      -2.7287460754     0.2067514810     0.5646869395
    2      O      -0.2022463734     0.5733928167    -0.5187416358
    3      O       0.7606268629     0.1081426590     0.5362234490
    4      S       2.3192390337    -0.2184112319    -0.1210662659
    5      O       2.7737315993     1.0458767521    -0.7400632957
    6      O       2.1765812459    -1.3401203168    -1.0690545041
    7      O       3.0040992017    -0.5609081901     1.1478643206
    8      O      -3.2262428168     1.4813504881    -0.0501462528
    9      O      -3.6106051537    -0.9690760387     0.2548961184
   10      O      -1.2406837233    -0.3290867612    -0.5954834065
 ----------------------------------------------------------------
 Molecular Point Group                 C1    NOp =  1
 Largest Abelian Subgroup              C1    NOp =  1
 Nuclear Repulsion Energy =   779.4514526141 hartrees
 There are       49 alpha and       49 beta electrons
 Applying Cartesian multipole field
    Component          Value
    ---------          -----
     (2,0,0)        1.00000E-11
     (0,2,0)        2.00000E-11
     (0,0,2)       -3.00000E-11
 Nucleus-field energy     =     0.0000000208 hartrees
 Requested basis set is 6-311++G(d,p)
 There are 74 shells and 236 basis functions
 A cutoff of  1.0D-11 yielded   2052 shell pairs
 There are     22130 function pairs (     23895 Cartesian)
 Smallest overlap matrix eigenvalue = 2.46E-04
 Guess MOs from SCF MO coefficient file
 Reading MOs from coefficient file
 Reading MOs from coefficient file
 A restricted hybrid HF-DFT SCF calculation will be
 performed using Pulay DIIS extrapolation
 Exchange:     0.2000 Hartree-Fock + 0.0800 Slater + 0.7200 B88
 Correlation:  0.1900 VWN1RPA + 0.8100 LYP
 Using SG-1 standard quadrature grid
 SCF converges when DIIS error is below 1.0E-08
 Geometry optimization detected.  Setting ReadMinima to 0
 Setting SaveMinima to 0
 ---------------------------------------
  Cycle       Energy         DIIS Error
 ---------------------------------------
    1   -1398.2069985009      1.42E-04
    2   -1398.2077330781      1.67E-05
    3   -1398.2077287965      3.47E-05
    4   -1398.2077347955      5.11E-06
    5   -1398.2077348863      2.86E-06
    6   -1398.2077349185      9.96E-07
    7   -1398.2077349240      5.43E-07
    8   -1398.2077349262      1.94E-07
    9   -1398.2077349255      5.21E-08
   10   -1398.2077349260      1.92E-08
   11   -1398.2077349257      7.90E-09 Convergence criterion met
 ---------------------------------------
 SCF time:  CPU 79.32 s  wall 79.36 s
 SCF   energy in the final basis set = -1398.2077349257
 Total energy in the final basis set = -1398.2077349257

 --------------------------------------------------------------

                    Orbital Energies (a.u.)
 --------------------------------------------------------------

 Alpha MOs
 -- Occupied --
-88.803 -88.725 -18.968 -18.914 -18.902 -18.843 -18.843 -18.838
-18.835 -18.835  -7.860  -7.794  -5.824  -5.822  -5.822  -5.757
 -5.756  -5.750  -0.898  -0.857  -0.805  -0.723  -0.718  -0.716
 -0.709  -0.536  -0.353  -0.324  -0.257  -0.233  -0.215  -0.196
 -0.187  -0.175  -0.171  -0.150  -0.121  -0.078  -0.076  -0.071
 -0.067  -0.051  -0.040  -0.030  -0.026  -0.016  -0.010   0.004
  0.033
 -- Virtual --
  0.225   0.230   0.245   0.249   0.263   0.265   0.284   0.287
  0.288   0.318   0.330   0.343   0.359   0.374   0.377   0.380
  0.384   0.401   0.419   0.435   0.436   0.447   0.458   0.461
  0.468   0.472   0.472   0.488   0.490   0.494   0.501   0.509
  0.515   0.525   0.529   0.530   0.532   0.534   0.550   0.555
  0.564   0.575   0.577   0.588   0.614   0.628   0.639   0.658
  0.668   0.683   0.706   0.715   0.738   0.769   0.805   0.949
  0.968   0.973   0.988   1.005   1.086   1.105   1.220   1.230
  1.238   1.254   1.286   1.289   1.315   1.323   1.332   1.340
  1.362   1.364   1.375   1.383   1.385   1.394   1.397   1.409
  1.413   1.419   1.426   1.439   1.460   1.465   1.476   1.484
  1.513   1.563   1.579   1.808   1.826   1.839   1.846   1.859
  1.928   1.979   1.989   2.017   2.031   2.063   2.075   2.091
  2.139   2.680   2.763   2.798   2.896   2.912   3.038   3.051
  3.078   3.092   3.096   3.097   3.100   3.101   3.106   3.114
  3.121   3.124   3.125   3.132   3.154   3.176   3.199   3.206
  3.249   3.276   3.343   3.358   3.376   3.420   3.423   3.498
  3.515   3.559   3.659   3.703   3.807   3.840   3.856   3.967
  4.131   5.082   5.093   5.178   5.200   5.226   5.228   5.259
  5.262   5.272   5.276   5.283   5.294   5.298   5.308   5.309
  5.313   5.342   5.402   5.408   5.478   5.547   5.560   5.662
  6.093   8.311   8.402  17.544  17.554  17.591  17.640  17.665
 17.678  50.067  50.096  50.127  50.134  50.139  50.143  50.149
 50.198 189.421 189.480
 --------------------------------------------------------------

          Ground-State Mulliken Net Atomic Charges

     Atom                 Charge (a.u.)
  ----------------------------------------
      1 S                     0.449853
      2 O                     0.017609
      3 O                    -0.257811
      4 S                     0.402459
      5 O                    -0.425821
      6 O                    -0.412008
      7 O                    -0.411221
      8 O                    -0.537202
      9 O                    -0.525905
     10 O                    -0.299953
  ----------------------------------------
  Sum of atomic charges =    -2.000000

 -----------------------------------------------------------------
                    Cartesian Multipole Moments
 -----------------------------------------------------------------
    Charge (ESU x 10^10)
                -9.6064
    Dipole Moment (Debye)
         X       0.6253      Y       0.5425      Z       1.5986
       Tot       1.8002
    Quadrupole Moments (Debye-Ang)
        XX    -158.0124     XY       3.4868     YY     -91.9708
        XZ      -1.3196     YZ       0.9498     ZZ     -83.5677
    Octopole Moments (Debye-Ang^2)
       XXX      77.8692    XXY       1.5735    XYY      14.6465
       YYY      -2.8190    XXZ      -0.1950    XYZ      -0.2458
       YYZ       7.2210    XZZ     -17.2413    YZZ       5.2403
       ZZZ       0.4581
    Hexadecapole Moments (Debye-Ang^3)
      XXXX   -3767.8281   XXXY      84.0966   XXYY    -689.4647
      XYYY     118.6447   YYYY    -375.4852   XXXZ      45.3882
      XXYZ      31.5957   XYYZ      41.7550   YYYZ      -2.1016
      XXZZ    -574.6919   XYZZ      39.2567   YYZZ    -109.0690
      XZZZ      75.4780   YZZZ      -0.5658   ZZZZ    -268.5710
 -----------------------------------------------------------------
 Calculating analytic gradient of the SCF energy
 Gradient of SCF Energy
            1           2           3           4           5           6
    1   0.0009453  -0.0001710   0.0000126   0.0001417  -0.0000204  -0.0000248
    2  -0.0002649  -0.0000528  -0.0001949   0.0001626  -0.0000030  -0.0000457
    3  -0.0011255  -0.0000838   0.0000809  -0.0001644  -0.0000754   0.0000258
            7           8           9          10
    1   0.0000046  -0.0003092  -0.0000906  -0.0004883
    2  -0.0001018   0.0002022  -0.0001585   0.0004568
    3   0.0001572   0.0001013   0.0001759   0.0009079
 Max gradient component =       1.126E-03
 RMS gradient           =       3.612E-04
 Gradient time:  CPU 37.47 s  wall 37.48 s
 Geometry Optimization Parameters
   NAtoms,    NIC,     NZ,  NCons,   NDum,   NFix, NCnnct, MaxDiis
       10      50       0       0       0       0       0       0

 Cartesian Hessian Update
 Hessian Updated using BFGS Update


** GEOMETRY OPTIMIZATION IN DELOCALIZED INTERNAL COORDINATES **
   Searching for a Minimum

   Optimization Cycle:  35

                       Coordinates (Angstroms)
     ATOM                X               Y               Z
      1  S        -2.7287460754    0.2067514810    0.5646869395
      2  O        -0.2022463734    0.5733928167   -0.5187416358
      3  O         0.7606268629    0.1081426590    0.5362234490
      4  S         2.3192390337   -0.2184112319   -0.1210662659
      5  O         2.7737315993    1.0458767521   -0.7400632957
      6  O         2.1765812459   -1.3401203168   -1.0690545041
      7  O         3.0040992017   -0.5609081901    1.1478643206
      8  O        -3.2262428168    1.4813504881   -0.0501462528
      9  O        -3.6106051537   -0.9690760387    0.2548961184
     10  O        -1.2406837233   -0.3290867612   -0.5954834065
   Point Group: c1    Number of degrees of freedom:    24


   Energy is  -1398.207734926

 Hessian Updated using BFGS Update

 24 Hessian modes will be used to form the next step
  Hessian Eigenvalues:
     0.007571    0.012967    0.030501    0.048551    0.066179    0.076999
     0.135988    0.151523    0.169390    0.198452    0.209792    0.243517
     0.254993    0.269210    0.286950    0.391320    0.441328    0.462891
     0.527308    0.586426    0.626941    0.661154    0.684724    2.795853

 Minimum Search - Taking Simple RFO Step
 Searching for Lamda that Minimizes Along All modes
 Value Taken    Lamda =  -0.00001984
 Step Taken.  Stepsize is  0.019078

                             Maximum     Tolerance    Cnvgd?
         Gradient           0.000991      0.000300      NO
         Displacement       0.010904      0.001200      NO
         Energy change     -0.000014      0.000001      NO


 New Cartesian Coordinates Obtained by Inverse Iteration

 Displacement from previous Coordinates is:  0.036473
 ----------------------------------------------------------------
             Standard Nuclear Orientation (Angstroms)
    I     Atom           X                Y                Z
 ----------------------------------------------------------------
    1      S      -2.7283156788     0.2054505121     0.5674279489
    2      O      -0.2048344309     0.5687585761    -0.5246093603
    3      O       0.7581902043     0.1069164266     0.5334377507
    4      S       2.3188319306    -0.2168958534    -0.1202578832
    5      O       2.7740005912     1.0487047834    -0.7360515748
    6      O       2.1807215398    -1.3374080623    -1.0703505735
    7      O       3.0019218359    -0.5599376425     1.1493436555
    8      O      -3.2169365524     1.4820787768    -0.0487417757
    9      O      -3.6171401127    -0.9653396351     0.2596323380
   10      O      -1.2406855262    -0.3344162233    -0.6007150588
 ----------------------------------------------------------------
 Molecular Point Group                 C1    NOp =  1
 Largest Abelian Subgroup              C1    NOp =  1
 Nuclear Repulsion Energy =   779.3929927241 hartrees
 There are       49 alpha and       49 beta electrons
 Applying Cartesian multipole field
    Component          Value
    ---------          -----
     (2,0,0)        1.00000E-11
     (0,2,0)        2.00000E-11
     (0,0,2)       -3.00000E-11
 Nucleus-field energy     =     0.0000000207 hartrees
 Requested basis set is 6-311++G(d,p)
 There are 74 shells and 236 basis functions
 A cutoff of  1.0D-11 yielded   2052 shell pairs
 There are     22130 function pairs (     23895 Cartesian)
 Smallest overlap matrix eigenvalue = 2.48E-04
 Guess MOs from SCF MO coefficient file
 Reading MOs from coefficient file
 Reading MOs from coefficient file
 A restricted hybrid HF-DFT SCF calculation will be
 performed using Pulay DIIS extrapolation
 Exchange:     0.2000 Hartree-Fock + 0.0800 Slater + 0.7200 B88
 Correlation:  0.1900 VWN1RPA + 0.8100 LYP
 Using SG-1 standard quadrature grid
 SCF converges when DIIS error is below 1.0E-08
 Geometry optimization detected.  Setting ReadMinima to 0
 Setting SaveMinima to 0
 ---------------------------------------
  Cycle       Energy         DIIS Error
 ---------------------------------------
    1   -1398.2072615434      2.25E-04
    2   -1398.2077437983      1.91E-05
    3   -1398.2077423996      2.81E-05
    4   -1398.2077461473      1.02E-05
    5   -1398.2077466300      2.49E-06
    6   -1398.2077466516      1.36E-06
    7   -1398.2077466599      5.20E-07
    8   -1398.2077466605      1.85E-07
    9   -1398.2077466614      8.10E-08
   10   -1398.2077466613      2.64E-08
   11   -1398.2077466620      1.00E-08
   12   -1398.2077466617      5.78E-09 Convergence criterion met
 ---------------------------------------
 SCF time:  CPU 84.61 s  wall 84.69 s
 SCF   energy in the final basis set = -1398.2077466617
 Total energy in the final basis set = -1398.2077466617

 --------------------------------------------------------------

                    Orbital Energies (a.u.)
 --------------------------------------------------------------

 Alpha MOs
 -- Occupied --
-88.803 -88.725 -18.968 -18.914 -18.902 -18.844 -18.843 -18.837
-18.834 -18.834  -7.860  -7.794  -5.824  -5.822  -5.822  -5.757
 -5.757  -5.750  -0.898  -0.857  -0.806  -0.722  -0.718  -0.716
 -0.709  -0.535  -0.353  -0.324  -0.257  -0.232  -0.215  -0.196
 -0.186  -0.175  -0.171  -0.151  -0.121  -0.078  -0.076  -0.071
 -0.067  -0.051  -0.040  -0.030  -0.026  -0.015  -0.010   0.004
  0.033
 -- Virtual --
  0.225   0.230   0.244   0.249   0.263   0.265   0.285   0.287
  0.288   0.318   0.330   0.343   0.359   0.374   0.378   0.380
  0.384   0.400   0.419   0.435   0.436   0.447   0.458   0.461
  0.469   0.472   0.472   0.488   0.490   0.494   0.501   0.509
  0.515   0.525   0.529   0.530   0.532   0.534   0.551   0.555
  0.563   0.575   0.577   0.588   0.614   0.628   0.639   0.658
  0.668   0.683   0.706   0.715   0.738   0.768   0.805   0.949
  0.968   0.973   0.988   1.005   1.085   1.105   1.220   1.230
  1.238   1.254   1.286   1.289   1.315   1.323   1.332   1.339
  1.363   1.364   1.375   1.383   1.385   1.394   1.397   1.409
  1.414   1.419   1.426   1.439   1.461   1.465   1.476   1.484
  1.513   1.563   1.579   1.808   1.825   1.838   1.845   1.859
  1.927   1.979   1.989   2.017   2.031   2.063   2.075   2.091
  2.140   2.680   2.765   2.797   2.897   2.913   3.038   3.052
  3.078   3.092   3.096   3.097   3.100   3.101   3.106   3.114
  3.121   3.124   3.125   3.132   3.154   3.175   3.199   3.206
  3.250   3.277   3.343   3.358   3.375   3.420   3.423   3.498
  3.517   3.561   3.660   3.703   3.807   3.840   3.856   3.966
  4.132   5.082   5.093   5.178   5.200   5.226   5.228   5.259
  5.262   5.272   5.276   5.283   5.294   5.298   5.308   5.310
  5.313   5.342   5.402   5.409   5.478   5.547   5.560   5.661
  6.098   8.312   8.402  17.544  17.554  17.590  17.640  17.665
 17.678  50.068  50.096  50.127  50.134  50.139  50.143  50.150
 50.198 189.422 189.480
 --------------------------------------------------------------

          Ground-State Mulliken Net Atomic Charges

     Atom                 Charge (a.u.)
  ----------------------------------------
      1 S                     0.450405
      2 O                     0.017531
      3 O                    -0.257657
      4 S                     0.402701
      5 O                    -0.426351
      6 O                    -0.412172
      7 O                    -0.411737
      8 O                    -0.536054
      9 O                    -0.525055
     10 O                    -0.301611
  ----------------------------------------
  Sum of atomic charges =    -2.000000

 -----------------------------------------------------------------
                    Cartesian Multipole Moments
 -----------------------------------------------------------------
    Charge (ESU x 10^10)
                -9.6064
    Dipole Moment (Debye)
         X       0.5751      Y       0.5355      Z       1.5985
       Tot       1.7812
    Quadrupole Moments (Debye-Ang)
        XX    -157.9312     XY       3.4312     YY     -91.9445
        XZ      -1.2978     YZ       0.9510     ZZ     -83.5703
    Octopole Moments (Debye-Ang^2)
       XXX      77.2991    XXY       1.8320    XYY      14.4264
       YYY      -2.9100    XXZ      -0.3579    XYZ      -0.3091
       YYZ       7.1825    XZZ     -17.3096    YZZ       5.2928
       ZZZ       0.3872
    Hexadecapole Moments (Debye-Ang^3)
      XXXX   -3766.1201   XXXY      81.6502   XXYY    -688.7317
      XYYY     117.7988   YYYY    -374.9401   XXXZ      46.7767
      XXYZ      31.6050   XYYZ      41.9507   YYYZ      -2.1065
      XXZZ    -574.6431   XYZZ      39.0093   YYZZ    -109.0807
      XZZZ      75.8116   YZZZ      -0.5896   ZZZZ    -269.2119
 -----------------------------------------------------------------
 Calculating analytic gradient of the SCF energy
 Gradient of SCF Energy
            1           2           3           4           5           6
    1   0.0003182  -0.0004599  -0.0002419   0.0001071   0.0000576   0.0000795
    2  -0.0000464  -0.0001441  -0.0000574   0.0000110  -0.0001026   0.0000028
    3  -0.0005082   0.0000165   0.0001407  -0.0001541   0.0000483   0.0000412
            7           8           9          10
    1   0.0000366   0.0000949  -0.0000117   0.0000194
    2   0.0000181  -0.0001525  -0.0000091   0.0004803
    3  -0.0000578  -0.0000082   0.0001581   0.0003235
 Max gradient component =       5.082E-04
 RMS gradient           =       1.944E-04
 Gradient time:  CPU 37.46 s  wall 37.46 s
 Geometry Optimization Parameters
   NAtoms,    NIC,     NZ,  NCons,   NDum,   NFix, NCnnct, MaxDiis
       10      50       0       0       0       0       0       0

 Cartesian Hessian Update
 Hessian Updated using BFGS Update


** GEOMETRY OPTIMIZATION IN DELOCALIZED INTERNAL COORDINATES **
   Searching for a Minimum

   Optimization Cycle:  36

                       Coordinates (Angstroms)
     ATOM                X               Y               Z
      1  S        -2.7283156788    0.2054505121    0.5674279489
      2  O        -0.2048344309    0.5687585761   -0.5246093603
      3  O         0.7581902043    0.1069164266    0.5334377507
      4  S         2.3188319306   -0.2168958534   -0.1202578832
      5  O         2.7740005912    1.0487047834   -0.7360515748
      6  O         2.1807215398   -1.3374080623   -1.0703505735
      7  O         3.0019218359   -0.5599376425    1.1493436555
      8  O        -3.2169365524    1.4820787768   -0.0487417757
      9  O        -3.6171401127   -0.9653396351    0.2596323380
     10  O        -1.2406855262   -0.3344162233   -0.6007150588
   Point Group: c1    Number of degrees of freedom:    24


   Energy is  -1398.207746662

 Hessian Updated using BFGS Update

 24 Hessian modes will be used to form the next step
  Hessian Eigenvalues:
     0.007686    0.012602    0.025796    0.045843    0.064836    0.082196
     0.135916    0.151518    0.168733    0.198313    0.213972    0.243078
     0.254851    0.269210    0.287259    0.393958    0.438900    0.461773
     0.517926    0.589091    0.632621    0.660632    0.683860    2.746113

 Minimum Search - Taking Simple RFO Step
 Searching for Lamda that Minimizes Along All modes
 Value Taken    Lamda =  -0.00000404
 Step Taken.  Stepsize is  0.010742

                             Maximum     Tolerance    Cnvgd?
         Gradient           0.000745      0.000300      NO
         Displacement       0.006276      0.001200      NO
         Energy change     -0.000012      0.000001      NO


 New Cartesian Coordinates Obtained by Inverse Iteration

 Displacement from previous Coordinates is:  0.020817
 ----------------------------------------------------------------
             Standard Nuclear Orientation (Angstroms)
    I     Atom           X                Y                Z
 ----------------------------------------------------------------
    1      S      -2.7280329763     0.2038369350     0.5687273943
    2      O      -0.2050845626     0.5669694834    -0.5271071727
    3      O       0.7572874104     0.1061428498     0.5322957694
    4      S       2.3186388004    -0.2164090406    -0.1196342851
    5      O       2.7724019338     1.0486404482    -0.7378030905
    6      O       2.1823106456    -1.3386878784    -1.0679580740
    7      O       3.0017733480    -0.5567182331     1.1507504317
    8      O      -3.2134073583     1.4837507696    -0.0428617451
    9      O      -3.6191547435    -0.9640624868     0.2563917705
   10      O      -1.2409786968    -0.3355511890    -0.6036855319
 ----------------------------------------------------------------
 Molecular Point Group                 C1    NOp =  1
 Largest Abelian Subgroup              C1    NOp =  1
 Nuclear Repulsion Energy =   779.3693110897 hartrees
 There are       49 alpha and       49 beta electrons
 Applying Cartesian multipole field
    Component          Value
    ---------          -----
     (2,0,0)        1.00000E-11
     (0,2,0)        2.00000E-11
     (0,0,2)       -3.00000E-11
 Nucleus-field energy     =     0.0000000207 hartrees
 Requested basis set is 6-311++G(d,p)
 There are 74 shells and 236 basis functions
 A cutoff of  1.0D-11 yielded   2052 shell pairs
 There are     22130 function pairs (     23895 Cartesian)
 Smallest overlap matrix eigenvalue = 2.48E-04
 Guess MOs from SCF MO coefficient file
 Reading MOs from coefficient file
 Reading MOs from coefficient file
 A restricted hybrid HF-DFT SCF calculation will be
 performed using Pulay DIIS extrapolation
 Exchange:     0.2000 Hartree-Fock + 0.0800 Slater + 0.7200 B88
 Correlation:  0.1900 VWN1RPA + 0.8100 LYP
 Using SG-1 standard quadrature grid
 SCF converges when DIIS error is below 1.0E-08
 Geometry optimization detected.  Setting ReadMinima to 0
 Setting SaveMinima to 0
 ---------------------------------------
  Cycle       Energy         DIIS Error
 ---------------------------------------
    1   -1398.2073027102      1.45E-04
    2   -1398.2077489472      8.63E-06
    3   -1398.2077487853      1.22E-05
    4   -1398.2077494631      5.24E-06
    5   -1398.2077495967      1.66E-06
    6   -1398.2077496032      9.31E-07
    7   -1398.2077496084      3.38E-07
    8   -1398.2077496087      1.38E-07
    9   -1398.2077496077      3.36E-08
   10   -1398.2077496075      1.28E-08
   11   -1398.2077496074      6.40E-09 Convergence criterion met
 ---------------------------------------
 SCF time:  CPU 77.84 s  wall 77.89 s
 SCF   energy in the final basis set = -1398.2077496074
 Total energy in the final basis set = -1398.2077496074

 --------------------------------------------------------------

                    Orbital Energies (a.u.)
 --------------------------------------------------------------

 Alpha MOs
 -- Occupied --
-88.803 -88.725 -18.967 -18.914 -18.902 -18.844 -18.843 -18.837
-18.834 -18.834  -7.860  -7.794  -5.824  -5.822  -5.822  -5.757
 -5.757  -5.750  -0.897  -0.857  -0.806  -0.722  -0.717  -0.716
 -0.709  -0.535  -0.353  -0.324  -0.257  -0.232  -0.215  -0.196
 -0.186  -0.175  -0.171  -0.151  -0.121  -0.078  -0.076  -0.071
 -0.067  -0.051  -0.041  -0.030  -0.026  -0.015  -0.010   0.004
  0.033
 -- Virtual --
  0.224   0.230   0.244   0.249   0.263   0.265   0.285   0.287
  0.288   0.318   0.330   0.344   0.359   0.374   0.378   0.380
  0.384   0.400   0.419   0.435   0.436   0.447   0.458   0.461
  0.469   0.472   0.472   0.488   0.489   0.494   0.501   0.509
  0.515   0.525   0.529   0.531   0.532   0.535   0.551   0.555
  0.563   0.574   0.577   0.588   0.614   0.628   0.639   0.658
  0.668   0.683   0.706   0.715   0.738   0.768   0.806   0.949
  0.968   0.974   0.988   1.005   1.084   1.105   1.220   1.230
  1.238   1.254   1.286   1.289   1.315   1.323   1.332   1.339
  1.362   1.364   1.375   1.383   1.385   1.394   1.397   1.409
  1.414   1.418   1.426   1.440   1.461   1.465   1.476   1.484
  1.513   1.563   1.579   1.808   1.825   1.838   1.845   1.859
  1.926   1.978   1.990   2.018   2.031   2.063   2.075   2.091
  2.140   2.679   2.765   2.796   2.897   2.913   3.038   3.052
  3.078   3.092   3.096   3.097   3.100   3.101   3.106   3.114
  3.121   3.124   3.125   3.132   3.154   3.175   3.199   3.206
  3.250   3.277   3.343   3.357   3.375   3.420   3.423   3.498
  3.517   3.561   3.659   3.704   3.806   3.840   3.856   3.966
  4.132   5.082   5.093   5.178   5.200   5.226   5.228   5.259
  5.262   5.272   5.276   5.283   5.294   5.298   5.308   5.310
  5.314   5.342   5.402   5.409   5.478   5.547   5.560   5.661
  6.099   8.312   8.402  17.544  17.554  17.590  17.640  17.665
 17.678  50.068  50.096  50.127  50.134  50.139  50.143  50.150
 50.198 189.422 189.480
 --------------------------------------------------------------

          Ground-State Mulliken Net Atomic Charges

     Atom                 Charge (a.u.)
  ----------------------------------------
      1 S                     0.450611
      2 O                     0.017554
      3 O                    -0.257457
      4 S                     0.402760
      5 O                    -0.426538
      6 O                    -0.412626
      7 O                    -0.411616
      8 O                    -0.535433
      9 O                    -0.524902
     10 O                    -0.302351
  ----------------------------------------
  Sum of atomic charges =    -2.000000

 -----------------------------------------------------------------
                    Cartesian Multipole Moments
 -----------------------------------------------------------------
    Charge (ESU x 10^10)
                -9.6064
    Dipole Moment (Debye)
         X       0.5594      Y       0.5312      Z       1.6011
       Tot       1.7773
    Quadrupole Moments (Debye-Ang)
        XX    -157.8878     XY       3.4309     YY     -91.9487
        XZ      -1.2962     YZ       0.9165     ZZ     -83.5666
    Octopole Moments (Debye-Ang^2)
       XXX      77.1165    XXY       1.9075    XYY      14.3976
       YYY      -2.9071    XXZ      -0.3923    XYZ      -0.2110
       YYZ       7.1652    XZZ     -17.3823    YZZ       5.2847
       ZZZ       0.3325
    Hexadecapole Moments (Debye-Ang^3)
      XXXX   -3764.8518   XXXY      81.0287   XXYY    -688.4897
      XYYY     117.6883   YYYY    -374.9741   XXXZ      46.9565
      XXYZ      31.0675   XYYZ      42.1178   YYYZ      -2.3898
      XXZZ    -574.5234   XYZZ      38.8510   YYZZ    -109.0792
      XZZZ      75.7996   YZZZ      -0.7555   ZZZZ    -269.4208
 -----------------------------------------------------------------
 Calculating analytic gradient of the SCF energy
 Gradient of SCF Energy
            1           2           3           4           5           6
    1   0.0002053  -0.0004449  -0.0002872   0.0001148   0.0000541   0.0000511
    2   0.0001464  -0.0002479  -0.0000198   0.0000426  -0.0000538   0.0000289
    3  -0.0001930   0.0001319   0.0000583  -0.0000228  -0.0000654   0.0000405
            7           8           9          10
    1   0.0000645   0.0001616   0.0000009   0.0000798
    2  -0.0000437  -0.0001960  -0.0000702   0.0004135
    3  -0.0000210  -0.0000445   0.0000670   0.0000490
 Max gradient component =       4.449E-04
 RMS gradient           =       1.588E-04
 Gradient time:  CPU 37.64 s  wall 37.65 s
 Geometry Optimization Parameters
   NAtoms,    NIC,     NZ,  NCons,   NDum,   NFix, NCnnct, MaxDiis
       10      50       0       0       0       0       0       0

 Cartesian Hessian Update
 Hessian Updated using BFGS Update


** GEOMETRY OPTIMIZATION IN DELOCALIZED INTERNAL COORDINATES **
   Searching for a Minimum

   Optimization Cycle:  37

                       Coordinates (Angstroms)
     ATOM                X               Y               Z
      1  S        -2.7280329763    0.2038369350    0.5687273943
      2  O        -0.2050845626    0.5669694834   -0.5271071727
      3  O         0.7572874104    0.1061428498    0.5322957694
      4  S         2.3186388004   -0.2164090406   -0.1196342851
      5  O         2.7724019338    1.0486404482   -0.7378030905
      6  O         2.1823106456   -1.3386878784   -1.0679580740
      7  O         3.0017733480   -0.5567182331    1.1507504317
      8  O        -3.2134073583    1.4837507696   -0.0428617451
      9  O        -3.6191547435   -0.9640624868    0.2563917705
     10  O        -1.2409786968   -0.3355511890   -0.6036855319
   Point Group: c1    Number of degrees of freedom:    24


   Energy is  -1398.207749607

 Hessian Updated using BFGS Update

 24 Hessian modes will be used to form the next step
  Hessian Eigenvalues:
     0.007763    0.010572    0.019199    0.041753    0.063632    0.086566
     0.132094    0.151757    0.168703    0.209313    0.221192    0.252586
     0.254394    0.274582    0.294862    0.393426    0.432904    0.460800
     0.496836    0.603754    0.623808    0.663621    0.684975    2.262294

 Minimum Search - Taking Simple RFO Step
 Searching for Lamda that Minimizes Along All modes
 Value Taken    Lamda =  -0.00000464
 Step Taken.  Stepsize is  0.014942

                             Maximum     Tolerance    Cnvgd?
         Gradient           0.000585      0.000300      NO
         Displacement       0.006650      0.001200      NO
         Energy change     -0.000003      0.000001      NO


 New Cartesian Coordinates Obtained by Inverse Iteration

 Displacement from previous Coordinates is:  0.026400
 ----------------------------------------------------------------
             Standard Nuclear Orientation (Angstroms)
    I     Atom           X                Y                Z
 ----------------------------------------------------------------
    1      S      -2.7288586551     0.2020998769     0.5703808509
    2      O      -0.2048636302     0.5635835947    -0.5310662404
    3      O       0.7568751183     0.1055623399     0.5304534306
    4      S       2.3188487502    -0.2158469254    -0.1191449384
    5      O       2.7712924376     1.0489028625    -0.7390119983
    6      O       2.1853369512    -1.3399434129    -1.0658413992
    7      O       3.0015825825    -0.5526292895     1.1522932126
    8      O      -3.2099282152     1.4862715753    -0.0355290620
    9      O      -3.6228595993    -0.9618246094     0.2522376963
   10      O      -1.2416719390    -0.3382643540    -0.6056560853
 ----------------------------------------------------------------
 Molecular Point Group                 C1    NOp =  1
 Largest Abelian Subgroup              C1    NOp =  1
 Nuclear Repulsion Energy =   779.2645443235 hartrees
 There are       49 alpha and       49 beta electrons
 Applying Cartesian multipole field
    Component          Value
    ---------          -----
     (2,0,0)        1.00000E-11
     (0,2,0)        2.00000E-11
     (0,0,2)       -3.00000E-11
 Nucleus-field energy     =     0.0000000207 hartrees
 Requested basis set is 6-311++G(d,p)
 There are 74 shells and 236 basis functions
 A cutoff of  1.0D-11 yielded   2052 shell pairs
 There are     22130 function pairs (     23895 Cartesian)
 Smallest overlap matrix eigenvalue = 2.49E-04
 Guess MOs from SCF MO coefficient file
 Reading MOs from coefficient file
 Reading MOs from coefficient file
 A restricted hybrid HF-DFT SCF calculation will be
 performed using Pulay DIIS extrapolation
 Exchange:     0.2000 Hartree-Fock + 0.0800 Slater + 0.7200 B88
 Correlation:  0.1900 VWN1RPA + 0.8100 LYP
 Using SG-1 standard quadrature grid
 SCF converges when DIIS error is below 1.0E-08
 Geometry optimization detected.  Setting ReadMinima to 0
 Setting SaveMinima to 0
 ---------------------------------------
  Cycle       Energy         DIIS Error
 ---------------------------------------
    1   -1398.2071060894      1.81E-04
    2   -1398.2077513332      1.33E-05
    3   -1398.2077483475      2.82E-05
    4   -1398.2077526627      4.89E-06
    5   -1398.2077527320      3.31E-06
    6   -1398.2077527829      9.87E-07
    7   -1398.2077527871      5.53E-07
    8   -1398.2077527888      1.81E-07
    9   -1398.2077527881      5.36E-08
   10   -1398.2077527873      1.61E-08
   11   -1398.2077527882      1.11E-08
   12   -1398.2077527880      3.48E-09 Convergence criterion met
 ---------------------------------------
 SCF time:  CPU 83.55 s  wall 83.61 s
 SCF   energy in the final basis set = -1398.2077527880
 Total energy in the final basis set = -1398.2077527880

 --------------------------------------------------------------

                    Orbital Energies (a.u.)
 --------------------------------------------------------------

 Alpha MOs
 -- Occupied --
-88.803 -88.725 -18.967 -18.914 -18.902 -18.844 -18.844 -18.837
-18.834 -18.834  -7.860  -7.794  -5.824  -5.822  -5.822  -5.757
 -5.757  -5.750  -0.897  -0.857  -0.806  -0.722  -0.717  -0.716
 -0.710  -0.535  -0.353  -0.324  -0.257  -0.232  -0.215  -0.196
 -0.186  -0.175  -0.171  -0.151  -0.121  -0.078  -0.076  -0.071
 -0.067  -0.051  -0.041  -0.031  -0.026  -0.015  -0.010   0.004
  0.033
 -- Virtual --
  0.224   0.230   0.244   0.249   0.263   0.265   0.285   0.287
  0.288   0.318   0.331   0.344   0.359   0.374   0.378   0.380
  0.384   0.400   0.419   0.434   0.436   0.447   0.458   0.461
  0.469   0.472   0.472   0.488   0.489   0.494   0.501   0.509
  0.515   0.525   0.529   0.531   0.533   0.535   0.551   0.555
  0.563   0.574   0.577   0.588   0.615   0.627   0.639   0.658
  0.668   0.683   0.706   0.715   0.738   0.768   0.805   0.949
  0.968   0.974   0.988   1.005   1.083   1.105   1.220   1.230
  1.238   1.254   1.286   1.289   1.315   1.323   1.333   1.340
  1.362   1.364   1.375   1.383   1.385   1.394   1.397   1.409
  1.414   1.418   1.426   1.440   1.461   1.465   1.476   1.484
  1.513   1.564   1.579   1.808   1.825   1.838   1.845   1.859
  1.925   1.978   1.990   2.018   2.031   2.063   2.075   2.091
  2.140   2.680   2.765   2.797   2.897   2.913   3.038   3.052
  3.078   3.091   3.096   3.097   3.099   3.101   3.105   3.114
  3.120   3.124   3.125   3.132   3.154   3.174   3.199   3.206
  3.250   3.277   3.343   3.357   3.374   3.420   3.423   3.498
  3.517   3.561   3.659   3.704   3.806   3.840   3.857   3.966
  4.132   5.083   5.093   5.178   5.200   5.226   5.228   5.259
  5.262   5.272   5.276   5.283   5.294   5.298   5.308   5.310
  5.314   5.342   5.402   5.409   5.478   5.547   5.560   5.660
  6.098   8.311   8.402  17.544  17.554  17.590  17.640  17.665
 17.678  50.068  50.096  50.127  50.133  50.139  50.143  50.150
 50.198 189.421 189.480
 --------------------------------------------------------------

          Ground-State Mulliken Net Atomic Charges

     Atom                 Charge (a.u.)
  ----------------------------------------
      1 S                     0.450808
      2 O                     0.017559
      3 O                    -0.257131
      4 S                     0.402870
      5 O                    -0.426997
      6 O                    -0.412669
      7 O                    -0.411726
      8 O                    -0.534648
      9 O                    -0.524489
     10 O                    -0.303577
  ----------------------------------------
  Sum of atomic charges =    -2.000000

 -----------------------------------------------------------------
                    Cartesian Multipole Moments
 -----------------------------------------------------------------
    Charge (ESU x 10^10)
                -9.6064
    Dipole Moment (Debye)
         X       0.5387      Y       0.5216      Z       1.6039
       Tot       1.7705
    Quadrupole Moments (Debye-Ang)
        XX    -157.8678     XY       3.4318     YY     -91.9529
        XZ      -1.2927     YZ       0.8699     ZZ     -83.5601
    Octopole Moments (Debye-Ang^2)
       XXX      76.9428    XXY       1.9394    XYY      14.3678
       YYY      -2.9385    XXZ      -0.4114    XYZ      -0.0915
       YYZ       7.1488    XZZ     -17.4644    YZZ       5.2761
       ZZZ       0.2745
    Hexadecapole Moments (Debye-Ang^3)
      XXXX   -3765.5691   XXXY      80.3713   XXYY    -688.5200
      XYYY     117.6351   YYYY    -375.0115   XXXZ      47.3023
      XXYZ      30.3547   XYYZ      42.3526   YYYZ      -2.7947
      XXZZ    -574.6424   XYZZ      38.6965   YYZZ    -109.0741
      XZZZ      75.9340   YZZZ      -1.0259   ZZZZ    -269.6392
 -----------------------------------------------------------------
 Calculating analytic gradient of the SCF energy
 Gradient of SCF Energy
            1           2           3           4           5           6
    1  -0.0000198  -0.0001832  -0.0002120   0.0000317   0.0000562   0.0000600
    2   0.0001310  -0.0001887   0.0000657  -0.0000589  -0.0000223   0.0000090
    3   0.0000411   0.0001764   0.0000324   0.0001282  -0.0000391  -0.0000173
            7           8           9          10
    1   0.0000417   0.0001708   0.0000852  -0.0000307
    2   0.0000426  -0.0001536  -0.0000043   0.0001796
    3  -0.0001086  -0.0000603   0.0000307  -0.0001834
 Max gradient component =       2.120E-04
 RMS gradient           =       1.075E-04
 Gradient time:  CPU 37.69 s  wall 37.70 s
 Geometry Optimization Parameters
   NAtoms,    NIC,     NZ,  NCons,   NDum,   NFix, NCnnct, MaxDiis
       10      50       0       0       0       0       0       0

 Cartesian Hessian Update
 Hessian Updated using BFGS Update


** GEOMETRY OPTIMIZATION IN DELOCALIZED INTERNAL COORDINATES **
   Searching for a Minimum

   Optimization Cycle:  38

                       Coordinates (Angstroms)
     ATOM                X               Y               Z
      1  S        -2.7288586551    0.2020998769    0.5703808509
      2  O        -0.2048636302    0.5635835947   -0.5310662404
      3  O         0.7568751183    0.1055623399    0.5304534306
      4  S         2.3188487502   -0.2158469254   -0.1191449384
      5  O         2.7712924376    1.0489028625   -0.7390119983
      6  O         2.1853369512   -1.3399434129   -1.0658413992
      7  O         3.0015825825   -0.5526292895    1.1522932126
      8  O        -3.2099282152    1.4862715753   -0.0355290620
      9  O        -3.6228595993   -0.9618246094    0.2522376963
     10  O        -1.2416719390   -0.3382643540   -0.6056560853
   Point Group: c1    Number of degrees of freedom:    24


   Energy is  -1398.207752788

 Hessian Updated using BFGS Update

 24 Hessian modes will be used to form the next step
  Hessian Eigenvalues:
     0.007388    0.008748    0.018685    0.039332    0.062693    0.086445
     0.127377    0.151815    0.169537    0.214007    0.215903    0.251156
     0.254768    0.271183    0.294318    0.391273    0.426377    0.461365
     0.480830    0.607871    0.623459    0.661789    0.689587    2.228193

 Minimum Search - Taking Simple RFO Step
 Searching for Lamda that Minimizes Along All modes
 Value Taken    Lamda =  -0.00000320
 Step Taken.  Stepsize is  0.013278

                             Maximum     Tolerance    Cnvgd?
         Gradient           0.000335      0.000300      NO
         Displacement       0.005506      0.001200      NO
         Energy change     -0.000003      0.000001      NO


 New Cartesian Coordinates Obtained by Inverse Iteration

 Displacement from previous Coordinates is:  0.023773
 ----------------------------------------------------------------
             Standard Nuclear Orientation (Angstroms)
    I     Atom           X                Y                Z
 ----------------------------------------------------------------
    1      S      -2.7304461745     0.2000345821     0.5715521072
    2      O      -0.2043591049     0.5619928745    -0.5329935477
    3      O       0.7577110338     0.1071401992     0.5296186973
    4      S       2.3191974771    -0.2153444373    -0.1191444888
    5      O       2.7714336316     1.0480421865    -0.7420053643
    6      O       2.1854075995    -1.3417159686    -1.0631336470
    7      O       3.0018251728    -0.5494397369     1.1531295475
    8      O      -3.2084194205     1.4880590460    -0.0288313801
    9      O      -3.6255208491    -0.9608352440     0.2455117010
   10      O      -1.2410755650    -0.3400218433    -0.6045881583
 ----------------------------------------------------------------
 Molecular Point Group                 C1    NOp =  1
 Largest Abelian Subgroup              C1    NOp =  1
 Nuclear Repulsion Energy =   779.1766044677 hartrees
 There are       49 alpha and       49 beta electrons
 Applying Cartesian multipole field
    Component          Value
    ---------          -----
     (2,0,0)        1.00000E-11
     (0,2,0)        2.00000E-11
     (0,0,2)       -3.00000E-11
 Nucleus-field energy     =     0.0000000207 hartrees
 Requested basis set is 6-311++G(d,p)
 There are 74 shells and 236 basis functions
 A cutoff of  1.0D-11 yielded   2053 shell pairs
 There are     22134 function pairs (     23899 Cartesian)
 Smallest overlap matrix eigenvalue = 2.49E-04
 Guess MOs from SCF MO coefficient file
 Reading MOs from coefficient file
 Reading MOs from coefficient file
 A restricted hybrid HF-DFT SCF calculation will be
 performed using Pulay DIIS extrapolation
 Exchange:     0.2000 Hartree-Fock + 0.0800 Slater + 0.7200 B88
 Correlation:  0.1900 VWN1RPA + 0.8100 LYP
 Using SG-1 standard quadrature grid
 SCF converges when DIIS error is below 1.0E-08
 Geometry optimization detected.  Setting ReadMinima to 0
 Setting SaveMinima to 0
 ---------------------------------------
  Cycle       Energy         DIIS Error
 ---------------------------------------
    1   -1398.2074915248      1.78E-04
    2   -1398.2077537415      1.16E-05
    3   -1398.2077518992      2.38E-05
    4   -1398.2077547860      4.23E-06
    5   -1398.2077548397      2.79E-06
    6   -1398.2077548711      9.25E-07
    7   -1398.2077548757      5.32E-07
    8   -1398.2077548782      8.24E-08
    9   -1398.2077548783      3.99E-08
   10   -1398.2077548771      1.46E-08
   11   -1398.2077548787      9.05E-09 Convergence criterion met
 ---------------------------------------
 SCF time:  CPU 78.13 s  wall 78.30 s
 SCF   energy in the final basis set = -1398.2077548787
 Total energy in the final basis set = -1398.2077548787

 --------------------------------------------------------------

                    Orbital Energies (a.u.)
 --------------------------------------------------------------

 Alpha MOs
 -- Occupied --
-88.803 -88.725 -18.967 -18.914 -18.902 -18.844 -18.844 -18.837
-18.834 -18.834  -7.860  -7.794  -5.824  -5.822  -5.822  -5.757
 -5.757  -5.750  -0.897  -0.857  -0.806  -0.722  -0.717  -0.716
 -0.710  -0.534  -0.353  -0.324  -0.257  -0.232  -0.215  -0.196
 -0.186  -0.175  -0.172  -0.151  -0.121  -0.078  -0.076  -0.071
 -0.067  -0.051  -0.041  -0.031  -0.026  -0.015  -0.010   0.004
  0.033
 -- Virtual --
  0.224   0.230   0.244   0.249   0.263   0.265   0.285   0.287
  0.288   0.318   0.331   0.344   0.359   0.374   0.378   0.380
  0.384   0.400   0.419   0.434   0.436   0.447   0.458   0.461
  0.469   0.472   0.472   0.488   0.489   0.494   0.501   0.509
  0.515   0.525   0.529   0.531   0.533   0.535   0.551   0.555
  0.563   0.574   0.577   0.588   0.615   0.627   0.639   0.658
  0.668   0.683   0.706   0.715   0.738   0.769   0.805   0.949
  0.969   0.974   0.988   1.005   1.083   1.105   1.220   1.230
  1.238   1.255   1.286   1.289   1.315   1.323   1.333   1.340
  1.362   1.364   1.375   1.383   1.385   1.394   1.397   1.409
  1.414   1.418   1.426   1.440   1.461   1.465   1.476   1.484
  1.514   1.564   1.580   1.808   1.825   1.838   1.844   1.859
  1.925   1.978   1.990   2.018   2.031   2.063   2.075   2.092
  2.140   2.680   2.766   2.797   2.897   2.913   3.038   3.052
  3.079   3.091   3.096   3.097   3.099   3.101   3.105   3.114
  3.120   3.124   3.125   3.132   3.154   3.174   3.199   3.206
  3.250   3.277   3.343   3.357   3.373   3.420   3.423   3.499
  3.517   3.561   3.659   3.704   3.806   3.840   3.857   3.966
  4.132   5.083   5.093   5.178   5.200   5.226   5.228   5.259
  5.262   5.272   5.276   5.283   5.294   5.298   5.308   5.310
  5.314   5.342   5.402   5.409   5.477   5.547   5.560   5.660
  6.099   8.311   8.402  17.543  17.554  17.590  17.640  17.665
 17.678  50.068  50.096  50.127  50.134  50.139  50.143  50.150
 50.198 189.421 189.480
 --------------------------------------------------------------

          Ground-State Mulliken Net Atomic Charges

     Atom                 Charge (a.u.)
  ----------------------------------------
      1 S                     0.450984
      2 O                     0.017642
      3 O                    -0.256874
      4 S                     0.402804
      5 O                    -0.426941
      6 O                    -0.412912
      7 O                    -0.411751
      8 O                    -0.534071
      9 O                    -0.524386
     10 O                    -0.304495
  ----------------------------------------
  Sum of atomic charges =    -2.000000

 -----------------------------------------------------------------
                    Cartesian Multipole Moments
 -----------------------------------------------------------------
    Charge (ESU x 10^10)
                -9.6064
    Dipole Moment (Debye)
         X       0.5278      Y       0.5172      Z       1.6077
       Tot       1.7694
    Quadrupole Moments (Debye-Ang)
        XX    -157.8625     XY       3.4362     YY     -91.9606
        XZ      -1.3073     YZ       0.8227     ZZ     -83.5497
    Octopole Moments (Debye-Ang^2)
       XXX      76.8798    XXY       1.9309    XYY      14.3949
       YYY      -2.9206    XXZ      -0.3416    XYZ       0.0745
       YYZ       7.1423    XZZ     -17.5284    YZZ       5.2507
       ZZZ       0.2302
    Hexadecapole Moments (Debye-Ang^3)
      XXXX   -3767.0307   XXXY      79.7977   XXYY    -688.7026
      XYYY     117.5277   YYYY    -375.1124   XXXZ      47.1359
      XXYZ      29.6791   XYYZ      42.5113   YYYZ      -3.1792
      XXZZ    -574.7822   XYZZ      38.5240   YYZZ    -109.0442
      XZZZ      76.0373   YZZZ      -1.2733   ZZZZ    -269.6190
 -----------------------------------------------------------------
 Calculating analytic gradient of the SCF energy
 Gradient of SCF Energy
            1           2           3           4           5           6
    1  -0.0000339  -0.0000486  -0.0001401   0.0000334   0.0000237   0.0000023
    2   0.0000943  -0.0001968   0.0000392   0.0000499   0.0000167  -0.0000238
    3   0.0001823   0.0001685  -0.0000554   0.0001100  -0.0000642   0.0000095
            7           8           9          10
    1  -0.0000052   0.0000633   0.0000735   0.0000316
    2  -0.0000108  -0.0000509   0.0000099   0.0000723
    3  -0.0000515  -0.0000706  -0.0000347  -0.0001939
 Max gradient component =       1.968E-04
 RMS gradient           =       8.627E-05
 Gradient time:  CPU 37.00 s  wall 37.01 s
 Geometry Optimization Parameters
   NAtoms,    NIC,     NZ,  NCons,   NDum,   NFix, NCnnct, MaxDiis
       10      50       0       0       0       0       0       0

 Cartesian Hessian Update
 Hessian Updated using BFGS Update


** GEOMETRY OPTIMIZATION IN DELOCALIZED INTERNAL COORDINATES **
   Searching for a Minimum

   Optimization Cycle:  39

                       Coordinates (Angstroms)
     ATOM                X               Y               Z
      1  S        -2.7304461745    0.2000345821    0.5715521072
      2  O        -0.2043591049    0.5619928745   -0.5329935477
      3  O         0.7577110338    0.1071401992    0.5296186973
      4  S         2.3191974771   -0.2153444373   -0.1191444888
      5  O         2.7714336316    1.0480421865   -0.7420053643
      6  O         2.1854075995   -1.3417159686   -1.0631336470
      7  O         3.0018251728   -0.5494397369    1.1531295475
      8  O        -3.2084194205    1.4880590460   -0.0288313801
      9  O        -3.6255208491   -0.9608352440    0.2455117010
     10  O        -1.2410755650   -0.3400218433   -0.6045881583
   Point Group: c1    Number of degrees of freedom:    24


   Energy is  -1398.207754879

 Hessian Updated using BFGS Update

 24 Hessian modes will be used to form the next step
  Hessian Eigenvalues:
     0.006677    0.009443    0.019100    0.035365    0.059917    0.084266
     0.129424    0.152076    0.170487    0.197911    0.217826    0.250239
     0.254750    0.267087    0.287656    0.389867    0.432137    0.452413
     0.481315    0.574410    0.620460    0.661894    0.685619    2.213636

 Minimum Search - Taking Simple RFO Step
 Searching for Lamda that Minimizes Along All modes
 Value Taken    Lamda =  -0.00000134
 Step Taken.  Stepsize is  0.007176

                             Maximum     Tolerance    Cnvgd?
         Gradient           0.000220      0.000300     YES
         Displacement       0.003176      0.001200      NO
         Energy change     -0.000002      0.000001      NO


 New Cartesian Coordinates Obtained by Inverse Iteration

 Displacement from previous Coordinates is:  0.011406
 ----------------------------------------------------------------
             Standard Nuclear Orientation (Angstroms)
    I     Atom           X                Y                Z
 ----------------------------------------------------------------
    1      S      -2.7318638047     0.1990349072     0.5717142872
    2      O      -0.2039876507     0.5621892058    -0.5333688216
    3      O       0.7587717693     0.1095606655     0.5295222325
    4      S       2.3195679903    -0.2153720974    -0.1193387884
    5      O       2.7728989578     1.0471107378    -0.7431375580
    6      O       2.1844255528    -1.3422032545    -1.0625494837
    7      O       3.0021343706    -0.5488958620     1.1531352932
    8      O      -3.2088076027     1.4883071648    -0.0268880258
    9      O      -3.6269198969    -0.9609851834     0.2425855817
   10      O      -1.2404658850    -0.3408346256    -0.6025592503
 ----------------------------------------------------------------
 Molecular Point Group                 C1    NOp =  1
 Largest Abelian Subgroup              C1    NOp =  1
 Nuclear Repulsion Energy =   779.0967283864 hartrees
 There are       49 alpha and       49 beta electrons
 Applying Cartesian multipole field
    Component          Value
    ---------          -----
     (2,0,0)        1.00000E-11
     (0,2,0)        2.00000E-11
     (0,0,2)       -3.00000E-11
 Nucleus-field energy     =     0.0000000208 hartrees
 Requested basis set is 6-311++G(d,p)
 There are 74 shells and 236 basis functions
 A cutoff of  1.0D-11 yielded   2053 shell pairs
 There are     22134 function pairs (     23899 Cartesian)
 Smallest overlap matrix eigenvalue = 2.49E-04
 Guess MOs from SCF MO coefficient file
 Reading MOs from coefficient file
 Reading MOs from coefficient file
 A restricted hybrid HF-DFT SCF calculation will be
 performed using Pulay DIIS extrapolation
 Exchange:     0.2000 Hartree-Fock + 0.0800 Slater + 0.7200 B88
 Correlation:  0.1900 VWN1RPA + 0.8100 LYP
 Using SG-1 standard quadrature grid
 SCF converges when DIIS error is below 1.0E-08
 Geometry optimization detected.  Setting ReadMinima to 0
 Setting SaveMinima to 0
 ---------------------------------------
  Cycle       Energy         DIIS Error
 ---------------------------------------
    1   -1398.2075214788      7.67E-05
    2   -1398.2077552958      6.74E-06
    3   -1398.2077542097      1.65E-05
    4   -1398.2077556402      1.62E-06
    5   -1398.2077556474      1.49E-06
    6   -1398.2077556561      4.42E-07
    7   -1398.2077556569      2.54E-07
    8   -1398.2077556581      4.15E-08
    9   -1398.2077556568      2.04E-08
   10   -1398.2077556570      1.03E-08
   11   -1398.2077556569      3.90E-09 Convergence criterion met
 ---------------------------------------
 SCF time:  CPU 75.76 s  wall 75.85 s
 SCF   energy in the final basis set = -1398.2077556569
 Total energy in the final basis set = -1398.2077556569

 --------------------------------------------------------------

                    Orbital Energies (a.u.)
 --------------------------------------------------------------

 Alpha MOs
 -- Occupied --
-88.803 -88.725 -18.967 -18.914 -18.902 -18.844 -18.844 -18.837
-18.834 -18.834  -7.860  -7.794  -5.824  -5.822  -5.822  -5.757
 -5.757  -5.750  -0.897  -0.857  -0.806  -0.722  -0.717  -0.716
 -0.710  -0.535  -0.353  -0.324  -0.256  -0.232  -0.215  -0.196
 -0.186  -0.175  -0.172  -0.151  -0.121  -0.078  -0.076  -0.071
[truncated: 73,332 more chars]
