# Supplementary material for: Correction to ‘A DFT investigation of the blue bottle experiment: E○half-cell analysis of autoxidation catalysed by redox indicators’
Source: R Soc Open Sci. 2017 Nov 8;4(11):171563. doi: 10.1098/rsos.171563 (PMC5717704; doi:10.1098/rsos.171563)
Supplement: All Q-Chem output files and optimised geometries [file rsos171563supp2.zip › B3LYP_6-311++Gdp_reducing_agents/unused/HO4S-_1IMAG.out]

pikachu 127.0.1
Q-Chem Developer Version! Running on 127.0.1.*
                  Welcome to Q-Chem
     A Quantum Leap Into The Future Of Chemistry


 Q-Chem 4.4, Q-Chem, Inc., Pleasanton, CA (2016)

 Y. Shao,  Z. Gan,  E. Epifanovsky,  A. T. B. Gilbert,  M. Wormit,  
 J. Kussmann,  A. W. Lange,  A. Behn,  J. Deng,  X. Feng,  D. Ghosh,  
 M. Goldey,  P. R. Horn,  L. D. Jacobson,  I. Kaliman,  F. Rob,  
 R. Z. Khaliullin,  T. Kus,  A. Landau,  J. Liu,  E. I. Proynov,  Y. M. Rhee,  
 R. M. Richard,  M. A. Rohrdanz,  R. P. Steele,  E. J. Sundstrom,  
 H. L. Woodcock III,  P. M. Zimmerman,  D. Zuev,  B. Albrecht,  E. Alguire,  
 B. Austin,  S. A. Baeppler,  G. J. O. Beran,  Y. A. Bernard,  
 E. J. Berquist,  K. Brandhorst,  K. B. Bravaya,  S. T. Brown,  D. Casanova,  
 C.-M. Chang,  Y. Chen,  S. H. Chien,  K. D. Closser,  M. P. Coons,  
 D. L. Crittenden,  S. Dasgupta,  M. Diedenhofen,  R. A. DiStasio Jr.,  
 H. Do,  A. D. Dutoi,  R. G. Edgar,  P.-T. Fang,  S. Fatehi,  Q. Feng,  
 L. Fusti-Molnar,  A. Ghysels,  A. Golubeva-Zadorozhnaya,  J. Gomes,  
 A. Gunina,  M. W. D. Hanson-Heine,  P. H. P. Harbach,  A. W. Hauser,  
 J. E. Herr,  E. G. Hohenstein,  Z. C. Holden,  K. Hui,  T.-C. Jagau,  H. Ji,  
 B. Kaduk,  K. Khistyaev,  Jaehoon Kim,  Jihan Kim,  R. A. King,  
 P. Klunzinger,  K. Koh,  D. Kosenkov,  T. Kowalczyk,  C. M. Krauter,  
 A. Kunitsa,  K. U. Lao,  A. Laurent,  K. V. Lawler,  J. Lee,  D. Lefrancois,  
 S. Lehtola,  S. V. Levchenko,  C. Y. Lin,  Y.-S. Lin,  F. Liu,  E. Livshits,  
 R. C. Lochan,  A. Luenser,  P. Manohar,  S. F. Manzer,  S.-P. Mao,  Y. Mao,  
 N. Mardirossian,  A. V. Marenich,  L. A. Martinez-Martinez,  S. A. Maurer,  
 N. J. Mayhall,  J.-M. Mewes,  A. F. Morrison,  K. Nanda,  T. S. Nguyen-Beck,  
 C. M. Oana,  R. Olivares-Amaya,  D. P. O'Neill,  J. A. Parkhill,  
 T. M. Perrine,  R. Peverati,  P. A. Pieniazek,  F. Plasser,  A. Prociuk,  
 D. R. Rehn,  E. Rosta,  N. J. Russ,  N. Sergueev,  S. M. Sharada,  
 S. Sharma,  D. W. Small,  A. Sodt,  T. Stauch,  T. Stein,  D. Stuck,  
 Y.-C. Su,  A. J. W. Thom,  T. Tsuchimochi,  L. Vogt,  O. Vydrov,  T. Wang,  
 M. A. Watson,  J. Wenzel,  A. White,  C. F. Williams,  V. Vanovschi,  
 K. Yao,  S. Yeganeh,  S. R. Yost,  Z.-Q. You,  I. Y. Zhang,  X. Zhang,  
 Y. Zhao,  B. R. Brooks,  G. K. L. Chan,  D. M. Chipman,  C. J. Cramer,  
 W. A. Goddard III,  M. S. Gordon,  W. J. Hehre,  A. Klamt,  
 H. F. Schaefer III,  M. W. Schmidt,  C. D. Sherrill,  D. G. Truhlar,  
 A. Warshel,  X. Xu,  A. Aspuru-Guzik,  R. Baer,  A. T. Bell,  N. A. Besley,  
 J.-D. Chai,  A. Dreuw,  B. D. Dunietz,  T. R. Furlani,  S. R. Gwaltney,  
 C.-P. Hsu,  Y. Jung,  J. Kong,  D. S. Lambrecht,  W. Liang,  C. Ochsenfeld,  
 V. A. Rassolov,  L. V. Slipchenko,  J. E. Subotnik,  T. Van Voorhis,  
 J. M. Herbert,  A. I. Krylov,  P. M. W. Gill,  M. Head-Gordon

 Contributors to earlier versions of Q-Chem not listed above: 
 R. D. Adamson,  J. Baker,  E. F. C. Byrd,  A. K. Chakraborty,  C.-L. Cheng,  
 H. Dachsel,  R. J. Doerksen,  G. Hawkins,  A. Heyden,  S. Hirata,  
 G. Kedziora,  F. J. Keil,  C. Kelley,  P. P. Korambath,  W. Kurlancheek,  
 A. M. Lee,  M. S. Lee,  D. Liotard,  I. Lotan,  P. E. Maslen,  N. Nair,  
 D. Neuhauser,  R. Olson,  B. Peters,  J. Ritchie,  N. E. Schultz,  
 N. Shenvi,  A. C. Simmonett,  K. S. Thanthiriwatte,  Q. Wu,  W. Zhang

 Please cite Q-Chem as follows:
 Y. Shao et al., Mol. Phys. 113, 184-215 (2015)
 DOI: 10.1080/00268976.2014.952696

 Q-Chem 4.4.2 for Intel X86 EM64T Linux

 Parts of Q-Chem use Armadillo 5.200.1 (Boston Tea Smuggler).
 http://arma.sourceforge.net/

 Q-Chem begins on Sun Sep  3 14:50:31 2017  


Host: 0

     Scratch files written to /scratch/taweetham/qchem25508//

Checking the input file for inconsistencies... 	...done.

--------------------------------------------------------------
User input:
--------------------------------------------------------------
$molecule
-1 1
  S    0.0738650   -0.0084302   -0.0174188
  O   -1.1298407   -0.9619380   -0.0587724
  O    1.5236149   -0.9073162   -0.2174882
  O   -0.0065255    0.9653808    1.3937188
  O   -0.1222397    0.8854604   -1.2507225
  H    1.4344362   -1.6741213    0.4030191
$end

$rem
   BASIS  =  6-311++G**
   JOB_TYPE  =  Optimization
   METHOD  =  B3LYP
$end

--------------------------------------------------------------
 ----------------------------------------------------------------
             Standard Nuclear Orientation (Angstroms)
    I     Atom           X                Y                Z
 ----------------------------------------------------------------
    1      S      -0.0373768264     0.0068126834     0.0084455060
    2      O      -0.1220700189     0.7875239191    -1.3118240448
    3      O       1.5859453812    -0.4836575654     0.2805898128
    4      O      -1.2035549422    -1.2525879741     0.0127359973
    5      O      -0.4208854553     1.0437571120     1.0743736734
    6      H       1.8825495030    -0.8692868669    -0.5821316069
 ----------------------------------------------------------------
 Molecular Point Group                 C1    NOp =  1
 Largest Abelian Subgroup              C1    NOp =  1
 Nuclear Repulsion Energy =   256.0962544204 hartrees
 There are       25 alpha and       25 beta electrons
 Requested basis set is 6-311++G(d,p)
 There are 42 shells and 125 basis functions

 Total QAlloc Memory Limit   2000 MB
 Mega-Array Size        61 MB
 MEM_STATIC part        62 MB
 A cutoff of  1.0D-11 yielded    862 shell pairs
 There are      7858 function pairs (      8521 Cartesian)

 -------------------------------------------------------
 OpenMP Integral Computing Module                       
 Release: version 1.0, May 2013, Q-Chem Inc. Pittsburgh 
 -------------------------------------------------------
 Integral Job Info:
 Integral job number is                      11
 Integral operator is                         1
 short-range coefficients                     0
 long-range coefficients              100000000
 Omega coefficients                           0
 if combine SR and LR in K                    0
 Integral screening is                        0
 Integral computing path is                   2
 max size of driver memory is            800000
 size of driver memory is                593474
 size of scratch memory is              4103008
 max col of scratch BK array               1296
 max len of scratch array in speh3          155
 max len of scratch index in speh4           18
 max int batch size is                      520
 min int batch size is                       52
 fixed nKL is                                52
 max L of basis functions is                  2
 order of int derivative is                   0
 number of shells is                         42
 number of basis is                         130
 number of cartesian basis is               130
 number of contracted shell pairs           862
 number of primitive shell pairs           2397
 maxK2 (contraction) of shell pair           36
 max number of K2 of shell pair               1
 max number of CS2 of shell pair            100
 max number of PS2 of shell pair            390
 mem total for path MDJ                   21832
 -------------------------------------------------------
 Smallest overlap matrix eigenvalue = 1.44E-03

 Scale SEOQF with 1.000000e-01/1.000000e-01/1.000000e-01

 Standard Electronic Orientation quadrupole field applied
 Nucleus-field energy     =     0.0000000008 hartrees
 Guess from superposition of atomic densities
 Warning:  Energy on first SCF cycle will be non-variational
 A restricted hybrid HF-DFT SCF calculation will be
 performed using Pulay DIIS extrapolation
 Exchange:     0.2000 Hartree-Fock + 0.0800 Slater + 0.7200 B88
 Correlation:  0.1900 VWN1RPA + 0.8100 LYP
 Using SG-1 standard quadrature grid
 SCF converges when DIIS error is below 1.0E-08
 Inaccurate integrated density:
   Number of electrons =    50
   Numerical integral  =    44.717886590487
   Relative error      =   -10.5642268190 %
 ---------------------------------------
  Cycle       Energy         DIIS Error
 ---------------------------------------
    1    -684.2564542326      8.31E-01
    2    -678.9455340479      1.17E-01
    3    -657.8612826077      1.00E-01
    4    -666.7413014519      1.14E-01
    5    -698.4873407006      2.92E-02
    6    -698.3216238486      3.10E-02
    7    -699.5062248921      1.30E-02
    8    -699.7648180267      2.70E-03
    9    -699.7748555971      9.93E-04
   10    -699.7760727049      3.71E-04
   11    -699.7762495435      1.22E-04
   12    -699.7762693104      3.89E-05
   13    -699.7762714091      8.22E-06
   14    -699.7762715168      2.25E-06
   15    -699.7762715252      5.86E-07
   16    -699.7762715260      1.05E-07
   17    -699.7762715263      3.58E-08
   18    -699.7762715264      5.61E-09 Convergence criterion met
 ---------------------------------------
 SCF time:  CPU 30.81 s  wall 31.16 s
 SCF   energy in the final basis set = -699.7762715264
 Total energy in the final basis set = -699.7762715264

 --------------------------------------------------------------

                    Orbital Energies (a.u.)
 --------------------------------------------------------------

 Alpha MOs
 -- Occupied --
-88.914 -19.036 -18.938 -18.935 -18.935  -7.970  -5.934  -5.931
 -5.931  -0.944  -0.865  -0.786  -0.740  -0.490  -0.368  -0.310
 -0.294  -0.260  -0.211  -0.172  -0.149  -0.140  -0.112  -0.099
 -0.080
 -- Virtual --
  0.092   0.131   0.187   0.190   0.190   0.212   0.224   0.237
  0.257   0.286   0.312   0.318   0.338   0.339   0.368   0.381
  0.389   0.400   0.410   0.435   0.441   0.443   0.453   0.464
  0.468   0.522   0.524   0.528   0.551   0.625   0.807   0.825
  0.995   1.029   1.086   1.116   1.171   1.191   1.212   1.234
  1.249   1.270   1.279   1.290   1.308   1.359   1.373   1.388
  1.498   1.552   1.700   1.725   1.768   1.853   1.925   1.937
  1.949   2.116   2.625   2.931   2.974   3.008   3.017   3.022
  3.028   3.042   3.048   3.051   3.099   3.159   3.172   3.192
  3.210   3.235   3.263   3.512   3.609   3.699   3.911   5.056
  5.091   5.137   5.138   5.161   5.195   5.198   5.217   5.275
  5.327   5.350   5.541   8.149  17.445  17.453  17.459  49.958
 50.018  50.029  50.067 189.227
 --------------------------------------------------------------

          Ground-State Mulliken Net Atomic Charges

     Atom                 Charge (a.u.)
  ----------------------------------------
      1 S                     0.481533
      2 O                    -0.474982
      3 O                    -0.326605
      4 O                    -0.493601
      5 O                    -0.447468
      6 H                     0.261124
  ----------------------------------------
  Sum of atomic charges =    -1.000000

 -----------------------------------------------------------------
                    Cartesian Multipole Moments
 -----------------------------------------------------------------
    Charge (ESU x 10^10)
                -4.8032
    Dipole Moment (Debye)
         X       3.9284      Y      -1.3093      Z      -0.9339
       Tot       4.2448
    Quadrupole Moments (Debye-Ang)
        XX     -41.6040     XY      -4.2664     YY     -46.2847
        XZ      -2.3783     YZ       1.2543     ZZ     -45.5815
    Octopole Moments (Debye-Ang^2)
       XXX       8.5920    XXY       1.5760    XYY       8.7400
       YYY       2.5627    XXZ      -7.0147    XYZ       3.7810
       YYZ      -2.3822    XZZ       4.1167    YZZ      -7.0947
       ZZZ       2.8532
    Hexadecapole Moments (Debye-Ang^3)
      XXXX    -201.9769   XXXY     -14.1195   XXYY     -65.2779
      XYYY     -10.4998   YYYY    -191.0794   XXXZ     -12.1409
      XXYZ       5.2533   XYYZ      -1.7073   YYYZ       0.3918
      XXZZ     -59.1916   XYZZ      -1.7295   YYZZ     -61.1652
      XZZZ      -0.0427   YZZZ       1.4006   ZZZZ    -168.9623
 -----------------------------------------------------------------
 Calculating analytic gradient of the SCF energy
 Gradient of SCF Energy
            1           2           3           4           5           6
    1   0.1341937  -0.0272696   0.0061869  -0.0866729  -0.0337711   0.0073331
    2  -0.0367407   0.0425013   0.0096552  -0.0551386   0.0474464  -0.0077237
    3   0.0099358  -0.0199221   0.0185795  -0.0011971   0.0095609  -0.0169570
 Max gradient component =       1.342E-01
 RMS gradient           =       4.553E-02
 Gradient time:  CPU 6.14 s  wall 6.14 s
 Geometry Optimization Parameters
   NAtoms,    NIC,     NZ,  NCons,   NDum,   NFix, NCnnct, MaxDiis
        6      27       0       0       0       0       0       0


** GEOMETRY OPTIMIZATION IN DELOCALIZED INTERNAL COORDINATES **
   Searching for a Minimum

   Optimization Cycle:   1

                       Coordinates (Angstroms)
     ATOM                X               Y               Z
      1  S        -0.0373768264    0.0068126834    0.0084455060
      2  O        -0.1220700189    0.7875239191   -1.3118240448
      3  O         1.5859453812   -0.4836575654    0.2805898128
      4  O        -1.2035549422   -1.2525879741    0.0127359973
      5  O        -0.4208854553    1.0437571120    1.0743736734
      6  H         1.8825495030   -0.8692868669   -0.5821316069
   Point Group: c1    Number of degrees of freedom:    12


   Energy is   -699.776271526


 Attempting to Generate Delocalized Internal Coordinates

 12 Hessian modes will be used to form the next step
  Hessian Eigenvalues:
     0.003252    0.139861    0.157266    0.160000    0.250000    0.250000
     0.250000    0.338641    0.339850    0.494093    0.658473    0.659582

 Minimum Search - Taking Simple RFO Step
 Searching for Lamda that Minimizes Along All modes
 Value Taken    Lamda =  -0.07304836
 Calculated Step too Large.  Step scaled by  0.649587
 Step Taken.  Stepsize is  0.300000

                             Maximum     Tolerance    Cnvgd?
         Gradient           0.102092      0.000300      NO
         Displacement       0.144642      0.001200      NO
         Energy change     *********      0.000001      NO


 New Cartesian Coordinates Obtained by Inverse Iteration

 Displacement from previous Coordinates is:  0.420163
 ----------------------------------------------------------------
             Standard Nuclear Orientation (Angstroms)
    I     Atom           X                Y                Z
 ----------------------------------------------------------------
    1      S      -0.0919844012     0.0536447093    -0.0012157004
    2      O      -0.0561091140     0.7330140923    -1.3574034380
    3      O       1.5092033806    -0.4691691974     0.2761928301
    4      O      -1.0860295400    -1.2428118859     0.0080223603
    5      O      -0.3822830549     1.0109828456     1.1347288376
    6      H       1.7918103710    -0.8530992558    -0.5781355517
 ----------------------------------------------------------------
 Molecular Point Group                 C1    NOp =  1
 Largest Abelian Subgroup              C1    NOp =  1
 Nuclear Repulsion Energy =   261.3563441059 hartrees
 There are       25 alpha and       25 beta electrons
 Applying Cartesian multipole field
    Component          Value
    ---------          -----
     (2,0,0)        1.00000E-11
     (0,2,0)        2.00000E-11
     (0,0,2)       -3.00000E-11
 Nucleus-field energy     =     0.0000000003 hartrees
 Requested basis set is 6-311++G(d,p)
 There are 42 shells and 125 basis functions
 A cutoff of  1.0D-11 yielded    865 shell pairs
 There are      7872 function pairs (      8537 Cartesian)
 Smallest overlap matrix eigenvalue = 1.22E-03
 Guess MOs from SCF MO coefficient file
 Reading MOs from coefficient file
 Reading MOs from coefficient file
 A restricted hybrid HF-DFT SCF calculation will be
 performed using Pulay DIIS extrapolation
 Exchange:     0.2000 Hartree-Fock + 0.0800 Slater + 0.7200 B88
 Correlation:  0.1900 VWN1RPA + 0.8100 LYP
 Using SG-1 standard quadrature grid
 SCF converges when DIIS error is below 1.0E-08
 Geometry optimization detected.  Setting ReadMinima to 0
 Setting SaveMinima to 0
 ---------------------------------------
  Cycle       Energy         DIIS Error
 ---------------------------------------
    1    -699.8720638097      5.94E-03
    2    -699.8112196295      1.39E-03
    3    -699.8083846758      2.07E-03
    4    -699.8143594320      4.16E-04
    5    -699.8145466234      2.12E-04
    6    -699.8146071036      5.37E-05
    7    -699.8146107279      2.13E-05
    8    -699.8146111451      1.38E-05
    9    -699.8146114037      1.62E-06
   10    -699.8146114071      8.04E-07
   11    -699.8146114079      2.30E-07
   12    -699.8146114081      2.55E-08
   13    -699.8146114086      3.18E-09 Convergence criterion met
 ---------------------------------------
 SCF time:  CPU 22.19 s  wall 22.25 s
 SCF   energy in the final basis set = -699.8146114086
 Total energy in the final basis set = -699.8146114086

 --------------------------------------------------------------

                    Orbital Energies (a.u.)
 --------------------------------------------------------------

 Alpha MOs
 -- Occupied --
-88.914 -19.014 -18.941 -18.940 -18.930  -7.969  -5.933  -5.931
 -5.930  -0.950  -0.859  -0.806  -0.762  -0.473  -0.362  -0.308
 -0.294  -0.264  -0.202  -0.170  -0.156  -0.153  -0.127  -0.104
 -0.087
 -- Virtual --
  0.108   0.165   0.191   0.192   0.198   0.213   0.246   0.258
  0.275   0.281   0.317   0.326   0.342   0.343   0.374   0.379
  0.393   0.402   0.409   0.438   0.441   0.442   0.447   0.466
  0.475   0.512   0.532   0.534   0.564   0.642   0.818   0.827
  1.005   1.057   1.109   1.132   1.167   1.197   1.220   1.239
  1.256   1.278   1.281   1.301   1.308   1.363   1.366   1.371
  1.524   1.571   1.698   1.724   1.772   1.875   1.901   1.960
  1.998   2.154   2.641   2.939   2.962   3.000   3.007   3.013
  3.023   3.037   3.048   3.063   3.118   3.151   3.211   3.225
  3.252   3.273   3.318   3.532   3.653   3.711   3.944   5.064
  5.091   5.135   5.136   5.162   5.180   5.197   5.217   5.287
  5.356   5.394   5.583   8.191  17.431  17.464  17.498  49.984
 50.019  50.029  50.080 189.263
 --------------------------------------------------------------

          Ground-State Mulliken Net Atomic Charges

     Atom                 Charge (a.u.)
  ----------------------------------------
      1 S                     0.493307
      2 O                    -0.462827
      3 O                    -0.387944
      4 O                    -0.478268
      5 O                    -0.420811
      6 H                     0.256542
  ----------------------------------------
  Sum of atomic charges =    -1.000000

 -----------------------------------------------------------------
                    Cartesian Multipole Moments
 -----------------------------------------------------------------
    Charge (ESU x 10^10)
                -4.8032
    Dipole Moment (Debye)
         X       3.0501      Y      -0.9416      Z      -0.9454
       Tot       3.3292
    Quadrupole Moments (Debye-Ang)
        XX     -41.2822     XY      -3.9315     YY     -45.6278
        XZ      -2.1664     YZ       1.1392     ZZ     -45.6779
    Octopole Moments (Debye-Ang^2)
       XXX       6.0081    XXY       1.3226    XYY       7.7188
       YYY       1.3307    XXZ      -6.3279    XYZ       3.7227
       YYZ      -2.2585    XZZ       3.4334    YZZ      -7.5930
       ZZZ       3.3359
    Hexadecapole Moments (Debye-Ang^3)
      XXXX    -183.9793   XXXY     -12.4433   XXYY     -60.4550
      XYYY      -8.5577   YYYY    -180.6323   XXXZ      -9.3874
      XXYZ       4.1130   XYYZ      -1.0323   YYYZ      -1.0151
      XXZZ     -57.1048   XYZZ      -1.1097   YYZZ     -61.0024
      XZZZ       1.2132   YZZZ       0.4306   ZZZZ    -175.8018
 -----------------------------------------------------------------
 Calculating analytic gradient of the SCF energy
 Gradient of SCF Energy
            1           2           3           4           5           6
    1   0.0819125  -0.0082673   0.0035485  -0.0638679  -0.0172126   0.0038868
    2   0.0108625   0.0209818   0.0053280  -0.0629361   0.0297585  -0.0039946
    3   0.0024537  -0.0266557   0.0095720  -0.0000907   0.0241256  -0.0094048
 Max gradient component =       8.191E-02
 RMS gradient           =       3.172E-02
 Gradient time:  CPU 6.28 s  wall 6.28 s
 Geometry Optimization Parameters
   NAtoms,    NIC,     NZ,  NCons,   NDum,   NFix, NCnnct, MaxDiis
        6      27       0       0       0       0       0       0

 Cartesian Hessian Update
 Hessian Updated using BFGS Update


** GEOMETRY OPTIMIZATION IN DELOCALIZED INTERNAL COORDINATES **
   Searching for a Minimum

   Optimization Cycle:   2

                       Coordinates (Angstroms)
     ATOM                X               Y               Z
      1  S        -0.0919844012    0.0536447093   -0.0012157004
      2  O        -0.0561091140    0.7330140923   -1.3574034380
      3  O         1.5092033806   -0.4691691974    0.2761928301
      4  O        -1.0860295400   -1.2428118859    0.0080223603
      5  O        -0.3822830549    1.0109828456    1.1347288376
      6  H         1.7918103710   -0.8530992558   -0.5781355517
   Point Group: c1    Number of degrees of freedom:    12


   Energy is   -699.814611409

 Hessian Updated using BFGS Update

 11 Hessian modes will be used to form the next step
  Hessian Eigenvalues:
     0.003252    0.140220    0.159256    0.161146    0.177600    0.252572
     0.337148    0.391389    0.495229    0.628664    0.659045

 Minimum Search - Taking Simple RFO Step
 Searching for Lamda that Minimizes Along All modes
 Value Taken    Lamda =  -0.05584417
 Calculated Step too Large.  Step scaled by  0.598009
 Step Taken.  Stepsize is  0.300000

                             Maximum     Tolerance    Cnvgd?
         Gradient           0.080428      0.000300      NO
         Displacement       0.195005      0.001200      NO
         Energy change     -0.038340      0.000001      NO


 New Cartesian Coordinates Obtained by Inverse Iteration

 Displacement from previous Coordinates is:  0.343757
 ----------------------------------------------------------------
             Standard Nuclear Orientation (Angstroms)
    I     Atom           X                Y                Z
 ----------------------------------------------------------------
    1      S      -0.1398816939     0.0642650202    -0.0107175916
    2      O      -0.0300400244     0.7024761734    -1.3511061268
    3      O       1.4471143089    -0.4677221943     0.2743686388
    4      O      -0.9592555019    -1.1930158906     0.0059225877
    5      O      -0.3576372035     0.9753204009     1.1335249245
    6      H       1.7243077564    -0.8487622015    -0.5698030946
 ----------------------------------------------------------------
 Molecular Point Group                 C1    NOp =  1
 Largest Abelian Subgroup              C1    NOp =  1
 Nuclear Repulsion Energy =   270.3280651694 hartrees
 There are       25 alpha and       25 beta electrons
 Applying Cartesian multipole field
    Component          Value
    ---------          -----
     (2,0,0)        1.00000E-11
     (0,2,0)        2.00000E-11
     (0,0,2)       -3.00000E-11
 Requested basis set is 6-311++G(d,p)
 There are 42 shells and 125 basis functions
 A cutoff of  1.0D-11 yielded    871 shell pairs
 There are      7882 function pairs (      8547 Cartesian)
 Smallest overlap matrix eigenvalue = 7.45E-04
 Guess MOs from SCF MO coefficient file
 Reading MOs from coefficient file
 Reading MOs from coefficient file
 A restricted hybrid HF-DFT SCF calculation will be
 performed using Pulay DIIS extrapolation
 Exchange:     0.2000 Hartree-Fock + 0.0800 Slater + 0.7200 B88
 Correlation:  0.1900 VWN1RPA + 0.8100 LYP
 Using SG-1 standard quadrature grid
 SCF converges when DIIS error is below 1.0E-08
 Geometry optimization detected.  Setting ReadMinima to 0
 Setting SaveMinima to 0
 Inaccurate integrated density:
   Number of electrons =    50
   Numerical integral  =    50.065296487988
   Relative error      =     0.1305929760 %
 ---------------------------------------
  Cycle       Energy         DIIS Error
 ---------------------------------------
    1    -699.9493928415      7.76E-03
    2    -699.8307226827      1.78E-03
    3    -699.8267454392      2.55E-03
    4    -699.8355875017      4.24E-04
    5    -699.8357733040      2.07E-04
    6    -699.8358317433      4.04E-05
    7    -699.8358337383      1.12E-05
    8    -699.8358339106      3.29E-06
    9    -699.8358339204      1.94E-06
   10    -699.8358339258      1.25E-07
   11    -699.8358339259      2.51E-08
   12    -699.8358339260      3.01E-08
   13    -699.8358339257      2.47E-09 Convergence criterion met
 ---------------------------------------
 SCF time:  CPU 22.31 s  wall 22.38 s
 SCF   energy in the final basis set = -699.8358339257
 Total energy in the final basis set = -699.8358339257

 --------------------------------------------------------------

                    Orbital Energies (a.u.)
 --------------------------------------------------------------

 Alpha MOs
 -- Occupied --
-88.904 -18.986 -18.931 -18.931 -18.927  -7.960  -5.924  -5.922
 -5.922  -0.965  -0.849  -0.815  -0.805  -0.450  -0.354  -0.303
 -0.292  -0.261  -0.194  -0.169  -0.166  -0.162  -0.128  -0.111
 -0.090
 -- Virtual --
  0.119   0.177   0.192   0.194   0.213   0.234   0.266   0.275
  0.291   0.303   0.323   0.336   0.360   0.369   0.381   0.390
  0.399   0.407   0.412   0.436   0.441   0.443   0.449   0.469
  0.487   0.523   0.548   0.553   0.585   0.663   0.841   0.849
  0.997   1.113   1.128   1.152   1.178   1.210   1.231   1.270
  1.275   1.281   1.295   1.311   1.319   1.360   1.369   1.379
  1.552   1.592   1.708   1.722   1.793   1.872   1.923   1.976
  2.039   2.192   2.664   2.946   2.953   3.001   3.004   3.006
  3.020   3.026   3.045   3.087   3.152   3.171   3.254   3.283
  3.320   3.329   3.398   3.594   3.740   3.742   3.983   5.085
  5.110   5.147   5.159   5.181   5.187   5.201   5.216   5.292
  5.432   5.448   5.628   8.280  17.439  17.535  17.562  50.017
 50.031  50.043  50.098 189.351
 --------------------------------------------------------------

          Ground-State Mulliken Net Atomic Charges

     Atom                 Charge (a.u.)
  ----------------------------------------
      1 S                     0.475086
      2 O                    -0.460204
      3 O                    -0.434792
      4 O                    -0.423375
      5 O                    -0.404003
      6 H                     0.247288
  ----------------------------------------
  Sum of atomic charges =    -1.000000

 -----------------------------------------------------------------
                    Cartesian Multipole Moments
 -----------------------------------------------------------------
    Charge (ESU x 10^10)
                -4.8032
    Dipole Moment (Debye)
         X       2.0474      Y      -1.0701      Z      -0.9615
       Tot       2.5023
    Quadrupole Moments (Debye-Ang)
        XX     -40.6464     XY      -3.2002     YY     -44.6564
        XZ      -2.0645     YZ       1.1335     ZZ     -45.4070
    Octopole Moments (Debye-Ang^2)
       XXX       2.5751    XXY       0.8416    XYY       6.4691
       YYY      -0.2748    XXZ      -5.8643    XYZ       3.6838
       YYZ      -2.0931    XZZ       2.7797    YZZ      -8.0834
       ZZZ       3.8712
    Hexadecapole Moments (Debye-Ang^3)
      XXXX    -167.5768   XXXY      -7.5528   XXYY     -55.5373
      XYYY      -4.2891   YYYY    -167.2240   XXXZ      -8.2488
      XXYZ       3.6197   XYYZ      -0.8422   YYYZ      -1.0620
      XXZZ     -53.9603   XYZZ       0.4989   YYZZ     -58.5891
      XZZZ       1.3033   YZZZ       0.6367   ZZZZ    -173.7247
 -----------------------------------------------------------------
 Calculating analytic gradient of the SCF energy
 Gradient of SCF Energy
            1           2           3           4           5           6
    1   0.0116009   0.0029486  -0.0047760  -0.0097854   0.0002836  -0.0002716
    2   0.0086576   0.0024640   0.0022889  -0.0183684   0.0050984  -0.0001404
    3  -0.0024166  -0.0061470   0.0011442   0.0012292   0.0080939  -0.0019037
 Max gradient component =       1.837E-02
 RMS gradient           =       6.779E-03
 Gradient time:  CPU 6.45 s  wall 6.46 s
 Geometry Optimization Parameters
   NAtoms,    NIC,     NZ,  NCons,   NDum,   NFix, NCnnct, MaxDiis
        6      27       0       0       0       0       0       0

 Cartesian Hessian Update
 Hessian Updated using BFGS Update


** GEOMETRY OPTIMIZATION IN DELOCALIZED INTERNAL COORDINATES **
   Searching for a Minimum

   Optimization Cycle:   3

                       Coordinates (Angstroms)
     ATOM                X               Y               Z
      1  S        -0.1398816939    0.0642650202   -0.0107175916
      2  O        -0.0300400244    0.7024761734   -1.3511061268
      3  O         1.4471143089   -0.4677221943    0.2743686388
      4  O        -0.9592555019   -1.1930158906    0.0059225877
      5  O        -0.3576372035    0.9753204009    1.1335249245
      6  H         1.7243077564   -0.8487622015   -0.5698030946
   Point Group: c1    Number of degrees of freedom:    12


   Energy is   -699.835833926

 Hessian Updated using BFGS Update

 12 Hessian modes will be used to form the next step
  Hessian Eigenvalues:
     0.003253    0.140212    0.159930    0.176245    0.249629    0.251728
     0.282065    0.339113    0.423403    0.498337    0.628129    0.659058

 Minimum Search - Taking Simple RFO Step
 Searching for Lamda that Minimizes Along All modes
 Value Taken    Lamda =  -0.00218525
 Step Taken.  Stepsize is  0.096619

                             Maximum     Tolerance    Cnvgd?
         Gradient           0.013346      0.000300      NO
         Displacement       0.048615      0.001200      NO
         Energy change     -0.021223      0.000001      NO


 New Cartesian Coordinates Obtained by Inverse Iteration

 Displacement from previous Coordinates is:  0.110970
 ----------------------------------------------------------------
             Standard Nuclear Orientation (Angstroms)
    I     Atom           X                Y                Z
 ----------------------------------------------------------------
    1      S      -0.1395940540     0.0635844432    -0.0095441592
    2      O      -0.0566920880     0.6994253338    -1.3444022265
    3      O       1.4579314470    -0.4687897112     0.2709051983
    4      O      -0.9420378178    -1.1569542795    -0.0014005407
    5      O      -0.3700579439     0.9636443356     1.1276606727
    6      H       1.7350580982    -0.8683488138    -0.5610296066
 ----------------------------------------------------------------
 Molecular Point Group                 C1    NOp =  1
 Largest Abelian Subgroup              C1    NOp =  1
 Nuclear Repulsion Energy =   272.4556050322 hartrees
 There are       25 alpha and       25 beta electrons
 Applying Cartesian multipole field
    Component          Value
    ---------          -----
     (2,0,0)        1.00000E-11
     (0,2,0)        2.00000E-11
     (0,0,2)       -3.00000E-11
 Requested basis set is 6-311++G(d,p)
 There are 42 shells and 125 basis functions
 A cutoff of  1.0D-11 yielded    871 shell pairs
 There are      7882 function pairs (      8547 Cartesian)
 Smallest overlap matrix eigenvalue = 7.30E-04
 Guess MOs from SCF MO coefficient file
 Reading MOs from coefficient file
 Reading MOs from coefficient file
 A restricted hybrid HF-DFT SCF calculation will be
 performed using Pulay DIIS extrapolation
 Exchange:     0.2000 Hartree-Fock + 0.0800 Slater + 0.7200 B88
 Correlation:  0.1900 VWN1RPA + 0.8100 LYP
 Using SG-1 standard quadrature grid
 SCF converges when DIIS error is below 1.0E-08
 Geometry optimization detected.  Setting ReadMinima to 0
 Setting SaveMinima to 0
 ---------------------------------------
  Cycle       Energy         DIIS Error
 ---------------------------------------
    1    -699.8715771101      2.88E-03
    2    -699.8357284851      5.36E-04
    3    -699.8352933034      7.96E-04
    4    -699.8361598357      1.60E-04
    5    -699.8361910929      5.46E-05
    6    -699.8361949246      1.43E-05
    7    -699.8361951705      3.42E-06
    8    -699.8361951806      1.90E-06
    9    -699.8361951855      3.24E-07
   10    -699.8361951857      8.41E-08
   11    -699.8361951859      5.54E-08
   12    -699.8361951860      3.59E-09 Convergence criterion met
 ---------------------------------------
 SCF time:  CPU 20.83 s  wall 20.94 s
 SCF   energy in the final basis set = -699.8361951860
 Total energy in the final basis set = -699.8361951860

 --------------------------------------------------------------

                    Orbital Energies (a.u.)
 --------------------------------------------------------------

 Alpha MOs
 -- Occupied --
-88.899 -18.983 -18.927 -18.926 -18.925  -7.956  -5.921  -5.918
 -5.918  -0.971  -0.849  -0.817  -0.813  -0.447  -0.351  -0.303
 -0.291  -0.261  -0.194  -0.171  -0.168  -0.164  -0.127  -0.112
 -0.088
 -- Virtual --
  0.119   0.178   0.193   0.194   0.214   0.237   0.268   0.291
  0.296   0.306   0.326   0.336   0.363   0.375   0.382   0.390
  0.400   0.408   0.414   0.437   0.442   0.443   0.454   0.469
  0.487   0.525   0.551   0.560   0.583   0.667   0.851   0.858
  0.995   1.114   1.132   1.148   1.181   1.216   1.234   1.273
  1.281   1.296   1.301   1.316   1.323   1.366   1.373   1.382
  1.551   1.593   1.709   1.722   1.801   1.879   1.924   1.971
  2.046   2.199   2.665   2.943   2.954   3.003   3.003   3.004
  3.020   3.029   3.044   3.094   3.161   3.185   3.261   3.295
  3.333   3.350   3.412   3.609   3.755   3.776   3.989   5.087
  5.114   5.152   5.167   5.185   5.196   5.202   5.215   5.297
  5.451   5.471   5.637   8.304  17.449  17.565  17.584  50.019
 50.037  50.048  50.103 189.381
 --------------------------------------------------------------

          Ground-State Mulliken Net Atomic Charges

     Atom                 Charge (a.u.)
  ----------------------------------------
      1 S                     0.483510
      2 O                    -0.463991
      3 O                    -0.447753
      4 O                    -0.411318
      5 O                    -0.407153
      6 H                     0.246704
  ----------------------------------------
  Sum of atomic charges =    -1.000000

 -----------------------------------------------------------------
                    Cartesian Multipole Moments
 -----------------------------------------------------------------
    Charge (ESU x 10^10)
                -4.8032
    Dipole Moment (Debye)
         X       1.9559      Y      -1.2368      Z      -0.9182
       Tot       2.4897
    Quadrupole Moments (Debye-Ang)
        XX     -40.5519     XY      -2.9977     YY     -44.2356
        XZ      -2.1323     YZ       1.1730     ZZ     -45.3412
    Octopole Moments (Debye-Ang^2)
       XXX       1.8546    XXY       0.3739    XYY       6.3085
       YYY      -1.2443    XXZ      -5.8403    XYZ       3.7000
       YYZ      -2.0196    XZZ       2.7650    YZZ      -8.3135
       ZZZ       3.9910
    Hexadecapole Moments (Debye-Ang^3)
      XXXX    -167.7059   XXXY      -5.5699   XXYY     -54.3547
      XYYY      -2.3135   YYYY    -162.0104   XXXZ      -8.9263
      XXYZ       3.7426   XYYZ      -1.1317   YYYZ      -0.8960
      XXZZ     -53.7736   XYZZ       1.2512   YYZZ     -57.5596
      XZZZ       0.6852   YZZZ       0.7090   ZZZZ    -172.4217
 -----------------------------------------------------------------
 Calculating analytic gradient of the SCF energy
 Gradient of SCF Energy
            1           2           3           4           5           6
    1  -0.0030235  -0.0019544  -0.0022751   0.0093681  -0.0019543  -0.0001609
    2  -0.0107815  -0.0027629  -0.0008012   0.0160807  -0.0023366   0.0006015
    3   0.0021323   0.0003613  -0.0019143  -0.0008531  -0.0007447   0.0010185
 Max gradient component =       1.608E-02
 RMS gradient           =       5.319E-03
 Gradient time:  CPU 6.50 s  wall 6.50 s
 Geometry Optimization Parameters
   NAtoms,    NIC,     NZ,  NCons,   NDum,   NFix, NCnnct, MaxDiis
        6      27       0       0       0       0       0       0

 Cartesian Hessian Update
 Hessian Updated using BFGS Update


** GEOMETRY OPTIMIZATION IN DELOCALIZED INTERNAL COORDINATES **
   Searching for a Minimum

   Optimization Cycle:   4

                       Coordinates (Angstroms)
     ATOM                X               Y               Z
      1  S        -0.1395940540    0.0635844432   -0.0095441592
      2  O        -0.0566920880    0.6994253338   -1.3444022265
      3  O         1.4579314470   -0.4687897112    0.2709051983
      4  O        -0.9420378178   -1.1569542795   -0.0014005407
      5  O        -0.3700579439    0.9636443356    1.1276606727
      6  H         1.7350580982   -0.8683488138   -0.5610296066
   Point Group: c1    Number of degrees of freedom:    12


   Energy is   -699.836195186

 Hessian Updated using BFGS Update

 12 Hessian modes will be used to form the next step
  Hessian Eigenvalues:
     0.003246    0.140525    0.159533    0.182231    0.249096    0.252680
     0.321049    0.404771    0.497140    0.542643    0.614290    0.658947

 Minimum Search - Taking Simple RFO Step
 Searching for Lamda that Minimizes Along All modes
 Value Taken    Lamda =  -0.00081379
 Step Taken.  Stepsize is  0.050755

                             Maximum     Tolerance    Cnvgd?
         Gradient           0.011049      0.000300      NO
         Displacement       0.033713      0.001200      NO
         Energy change     -0.000361      0.000001      NO


 New Cartesian Coordinates Obtained by Inverse Iteration

 Displacement from previous Coordinates is:  0.050977
 ----------------------------------------------------------------
             Standard Nuclear Orientation (Angstroms)
    I     Atom           X                Y                Z
 ----------------------------------------------------------------
    1      S      -0.1427734308     0.0634271611    -0.0120846646
    2      O      -0.0527848642     0.7099598221    -1.3427651130
    3      O       1.4595549106    -0.4604298795     0.2699666063
    4      O      -0.9498642287    -1.1753239610    -0.0005166100
    5      O      -0.3628700598     0.9679401833     1.1254889227
    6      H       1.7333453144    -0.8730120180    -0.5578998034
 ----------------------------------------------------------------
 Molecular Point Group                 C1    NOp =  1
 Largest Abelian Subgroup              C1    NOp =  1
 Nuclear Repulsion Energy =   271.4753886346 hartrees
 There are       25 alpha and       25 beta electrons
 Applying Cartesian multipole field
    Component          Value
    ---------          -----
     (2,0,0)        1.00000E-11
     (0,2,0)        2.00000E-11
     (0,0,2)       -3.00000E-11
 Requested basis set is 6-311++G(d,p)
 There are 42 shells and 125 basis functions
 A cutoff of  1.0D-11 yielded    871 shell pairs
 There are      7882 function pairs (      8547 Cartesian)
 Smallest overlap matrix eigenvalue = 7.35E-04
 Guess MOs from SCF MO coefficient file
 Reading MOs from coefficient file
 Reading MOs from coefficient file
 A restricted hybrid HF-DFT SCF calculation will be
 performed using Pulay DIIS extrapolation
 Exchange:     0.2000 Hartree-Fock + 0.0800 Slater + 0.7200 B88
 Correlation:  0.1900 VWN1RPA + 0.8100 LYP
 Using SG-1 standard quadrature grid
 SCF converges when DIIS error is below 1.0E-08
 Geometry optimization detected.  Setting ReadMinima to 0
 Setting SaveMinima to 0
 ---------------------------------------
  Cycle       Energy         DIIS Error
 ---------------------------------------
    1    -699.8221800511      1.27E-03
    2    -699.8365017050      2.23E-04
    3    -699.8364147054      3.42E-04
    4    -699.8365744023      6.21E-05
    5    -699.8365789589      2.39E-05
    6    -699.8365796931      6.51E-06
    7    -699.8365797411      1.90E-06
    8    -699.8365797445      1.22E-06
    9    -699.8365797467      1.19E-07
   10    -699.8365797465      3.80E-08
   11    -699.8365797467      2.18E-08
   12    -699.8365797467      1.16E-09 Convergence criterion met
 ---------------------------------------
 SCF time:  CPU 20.23 s  wall 20.26 s
 SCF   energy in the final basis set = -699.8365797467
 Total energy in the final basis set = -699.8365797467

 --------------------------------------------------------------

                    Orbital Energies (a.u.)
 --------------------------------------------------------------

 Alpha MOs
 -- Occupied --
-88.901 -18.984 -18.928 -18.928 -18.927  -7.958  -5.922  -5.920
 -5.919  -0.968  -0.847  -0.816  -0.811  -0.447  -0.352  -0.302
 -0.292  -0.261  -0.193  -0.170  -0.168  -0.163  -0.127  -0.112
 -0.090
 -- Virtual --
  0.119   0.177   0.192   0.194   0.213   0.234   0.267   0.286
  0.294   0.305   0.325   0.336   0.362   0.373   0.381   0.391
  0.400   0.408   0.413   0.436   0.442   0.443   0.452   0.469
  0.488   0.524   0.550   0.558   0.583   0.665   0.848   0.855
  0.995   1.114   1.131   1.149   1.182   1.215   1.232   1.273
  1.282   1.288   1.297   1.315   1.320   1.364   1.370   1.381
  1.550   1.593   1.710   1.721   1.800   1.876   1.922   1.975
  2.039   2.197   2.664   2.944   2.955   3.002   3.003   3.004
  3.020   3.028   3.044   3.092   3.156   3.177   3.260   3.290
  3.331   3.339   3.407   3.602   3.753   3.759   3.988   5.086
  5.112   5.150   5.163   5.185   5.192   5.201   5.215   5.294
  5.445   5.461   5.635   8.295  17.445  17.554  17.574  50.019
 50.035  50.045  50.101 189.369
 --------------------------------------------------------------

          Ground-State Mulliken Net Atomic Charges

     Atom                 Charge (a.u.)
  ----------------------------------------
      1 S                     0.484606
      2 O                    -0.461510
      3 O                    -0.447271
      4 O                    -0.413671
      5 O                    -0.408423
      6 H                     0.246268
  ----------------------------------------
  Sum of atomic charges =    -1.000000

 -----------------------------------------------------------------
                    Cartesian Multipole Moments
 -----------------------------------------------------------------
    Charge (ESU x 10^10)
                -4.8032
    Dipole Moment (Debye)
         X       1.9533      Y      -1.2098      Z      -0.9301
       Tot       2.4787
    Quadrupole Moments (Debye-Ang)
        XX     -40.6453     XY      -3.1240     YY     -44.3749
        XZ      -2.1236     YZ       1.1838     ZZ     -45.3271
    Octopole Moments (Debye-Ang^2)
       XXX       2.0273    XXY       0.4276    XYY       6.5109
       YYY      -1.0407    XXZ      -5.7514    XYZ       3.6775
       YYZ      -1.9541    XZZ       2.7840    YZZ      -8.2391
       ZZZ       4.0509
    Hexadecapole Moments (Debye-Ang^3)
      XXXX    -168.7164   XXXY      -6.6328   XXYY     -54.9002
      XYYY      -3.3662   YYYY    -164.5446   XXXZ      -8.8893
      XXYZ       3.7589   XYYZ      -1.1663   YYYZ      -0.7343
      XXZZ     -53.8862   XYZZ       0.9569   YYZZ     -57.8904
      XZZZ       0.6006   YZZZ       0.8857   ZZZZ    -171.9582
 -----------------------------------------------------------------
 Calculating analytic gradient of the SCF energy
 Gradient of SCF Energy
            1           2           3           4           5           6
    1   0.0015132   0.0003192  -0.0013246  -0.0005963   0.0001657  -0.0000772
    2  -0.0012556   0.0004099   0.0007502  -0.0003667   0.0000966   0.0003657
    3   0.0004414  -0.0003112  -0.0005189   0.0002161   0.0000132   0.0001594
 Max gradient component =       1.513E-03
 RMS gradient           =       6.563E-04
 Gradient time:  CPU 6.52 s  wall 6.52 s
 Geometry Optimization Parameters
   NAtoms,    NIC,     NZ,  NCons,   NDum,   NFix, NCnnct, MaxDiis
        6      27       0       0       0       0       0       0

 Cartesian Hessian Update
 Hessian Updated using BFGS Update


** GEOMETRY OPTIMIZATION IN DELOCALIZED INTERNAL COORDINATES **
   Searching for a Minimum

   Optimization Cycle:   5

                       Coordinates (Angstroms)
     ATOM                X               Y               Z
      1  S        -0.1427734308    0.0634271611   -0.0120846646
      2  O        -0.0527848642    0.7099598221   -1.3427651130
      3  O         1.4595549106   -0.4604298795    0.2699666063
      4  O        -0.9498642287   -1.1753239610   -0.0005166100
      5  O        -0.3628700598    0.9679401833    1.1254889227
      6  H         1.7333453144   -0.8730120180   -0.5578998034
   Point Group: c1    Number of degrees of freedom:    12


   Energy is   -699.836579747

 Hessian Updated using BFGS Update

 12 Hessian modes will be used to form the next step
  Hessian Eigenvalues:
     0.003209    0.140698    0.159513    0.186704    0.248735    0.250629
     0.321634    0.403343    0.494580    0.563131    0.615807    0.660308

 Minimum Search - Taking Simple RFO Step
 Searching for Lamda that Minimizes Along All modes
 Value Taken    Lamda =  -0.00002865
 Step Taken.  Stepsize is  0.055308

                             Maximum     Tolerance    Cnvgd?
         Gradient           0.001373      0.000300      NO
         Displacement       0.048248      0.001200      NO
         Energy change     -0.000385      0.000001      NO


 New Cartesian Coordinates Obtained by Inverse Iteration

 Displacement from previous Coordinates is:  0.046732
 ----------------------------------------------------------------
             Standard Nuclear Orientation (Angstroms)
    I     Atom           X                Y                Z
 ----------------------------------------------------------------
    1      S      -0.1422760110     0.0677070471    -0.0129077639
    2      O      -0.0592673598     0.7164118609    -1.3425614754
    3      O       1.4643192248    -0.4534852381     0.2669052907
    4      O      -0.9406887207    -1.1767779841    -0.0039909535
    5      O      -0.3667067825     0.9679945047     1.1271013561
    6      H       1.7292272908    -0.8892888824    -0.5523571160
 ----------------------------------------------------------------
 Molecular Point Group                 C1    NOp =  1
 Largest Abelian Subgroup              C1    NOp =  1
 Nuclear Repulsion Energy =   271.3737247728 hartrees
 There are       25 alpha and       25 beta electrons
 Applying Cartesian multipole field
    Component          Value
    ---------          -----
     (2,0,0)        1.00000E-11
     (0,2,0)        2.00000E-11
     (0,0,2)       -3.00000E-11
 Requested basis set is 6-311++G(d,p)
 There are 42 shells and 125 basis functions
 A cutoff of  1.0D-11 yielded    871 shell pairs
 There are      7882 function pairs (      8547 Cartesian)
 Smallest overlap matrix eigenvalue = 7.42E-04
 Guess MOs from SCF MO coefficient file
 Reading MOs from coefficient file
 Reading MOs from coefficient file
 A restricted hybrid HF-DFT SCF calculation will be
 performed using Pulay DIIS extrapolation
 Exchange:     0.2000 Hartree-Fock + 0.0800 Slater + 0.7200 B88
 Correlation:  0.1900 VWN1RPA + 0.8100 LYP
 Using SG-1 standard quadrature grid
 SCF converges when DIIS error is below 1.0E-08
 Geometry optimization detected.  Setting ReadMinima to 0
 Setting SaveMinima to 0
 ---------------------------------------
  Cycle       Energy         DIIS Error
 ---------------------------------------
    1    -699.8352830675      4.94E-04
    2    -699.8365894570      8.64E-05
    3    -699.8365615553      1.69E-04
    4    -699.8366013115      1.19E-05
    5    -699.8366014478      6.13E-06
    6    -699.8366014896      2.67E-06
    7    -699.8366014984      6.44E-07
    8    -699.8366015000      1.92E-07
    9    -699.8366015000      5.20E-08
   10    -699.8366015000      1.92E-08
   11    -699.8366014998      1.02E-08
   12    -699.8366014995      9.76E-10 Convergence criterion met
 ---------------------------------------
 SCF time:  CPU 19.72 s  wall 19.83 s
 SCF   energy in the final basis set = -699.8366014995
 Total energy in the final basis set = -699.8366014995

 --------------------------------------------------------------

                    Orbital Energies (a.u.)
 --------------------------------------------------------------

 Alpha MOs
 -- Occupied --
-88.901 -18.983 -18.929 -18.928 -18.927  -7.958  -5.922  -5.920
 -5.919  -0.968  -0.847  -0.816  -0.811  -0.447  -0.352  -0.302
 -0.292  -0.261  -0.193  -0.170  -0.168  -0.163  -0.128  -0.112
 -0.090
 -- Virtual --
  0.119   0.177   0.192   0.194   0.213   0.234   0.267   0.286
  0.294   0.305   0.325   0.335   0.362   0.373   0.381   0.390
  0.400   0.408   0.413   0.436   0.442   0.443   0.452   0.469
  0.488   0.524   0.550   0.558   0.582   0.664   0.848   0.855
  0.994   1.115   1.130   1.149   1.183   1.215   1.232   1.274
  1.281   1.287   1.297   1.315   1.320   1.364   1.370   1.381
  1.549   1.594   1.710   1.720   1.802   1.876   1.921   1.974
  2.039   2.196   2.665   2.944   2.955   3.002   3.003   3.004
  3.020   3.028   3.044   3.095   3.155   3.175   3.260   3.289
  3.331   3.339   3.407   3.601   3.753   3.759   3.988   5.086
  5.112   5.150   5.162   5.185   5.191   5.201   5.215   5.294
  5.445   5.461   5.634   8.295  17.445  17.553  17.575  50.018
 50.035  50.045  50.101 189.369
 --------------------------------------------------------------

          Ground-State Mulliken Net Atomic Charges

     Atom                 Charge (a.u.)
  ----------------------------------------
      1 S                     0.487089
      2 O                    -0.458768
      3 O                    -0.449680
      4 O                    -0.418730
      5 O                    -0.406162
      6 H                     0.246251
  ----------------------------------------
  Sum of atomic charges =    -1.000000

 -----------------------------------------------------------------
                    Cartesian Multipole Moments
 -----------------------------------------------------------------
    Charge (ESU x 10^10)
                -4.8032
    Dipole Moment (Debye)
         X       1.9276      Y      -1.2357      Z      -0.9145
       Tot       2.4655
    Quadrupole Moments (Debye-Ang)
        XX     -40.6976     XY      -3.1486     YY     -44.3289
        XZ      -2.1118     YZ       1.2037     ZZ     -45.3313
    Octopole Moments (Debye-Ang^2)
       XXX       1.6332    XXY       0.1670    XYY       6.6084
       YYY      -1.4650    XXZ      -5.6383    XYZ       3.6865
       YYZ      -1.8893    XZZ       2.7690    YZZ      -8.3650
       ZZZ       4.1152
    Hexadecapole Moments (Debye-Ang^3)
      XXXX    -169.1687   XXXY      -6.4598   XXYY     -54.7085
      XYYY      -3.2566   YYYY    -164.8222   XXXZ      -8.8551
      XXYZ       3.7554   XYYZ      -1.2437   YYYZ      -0.6783
      XXZZ     -53.9447   XYZZ       1.0796   YYZZ     -57.9919
      XZZZ       0.4857   YZZZ       0.9223   ZZZZ    -171.9282
 -----------------------------------------------------------------
 Calculating analytic gradient of the SCF energy
 Gradient of SCF Energy
            1           2           3           4           5           6
    1   0.0010842   0.0000796  -0.0007896  -0.0002840  -0.0002555   0.0001653
    2  -0.0001431   0.0000718   0.0001137  -0.0003195   0.0001053   0.0001719
    3   0.0006859  -0.0004621  -0.0003284   0.0000508   0.0001655  -0.0001116
 Max gradient component =       1.084E-03
 RMS gradient           =       4.078E-04
 Gradient time:  CPU 6.47 s  wall 6.52 s
 Geometry Optimization Parameters
   NAtoms,    NIC,     NZ,  NCons,   NDum,   NFix, NCnnct, MaxDiis
        6      27       0       0       0       0       0       0

 Cartesian Hessian Update
 Hessian Updated using BFGS Update


** GEOMETRY OPTIMIZATION IN DELOCALIZED INTERNAL COORDINATES **
   Searching for a Minimum

   Optimization Cycle:   6

                       Coordinates (Angstroms)
     ATOM                X               Y               Z
      1  S        -0.1422760110    0.0677070471   -0.0129077639
      2  O        -0.0592673598    0.7164118609   -1.3425614754
      3  O         1.4643192248   -0.4534852381    0.2669052907
      4  O        -0.9406887207   -1.1767779841   -0.0039909535
      5  O        -0.3667067825    0.9679945047    1.1271013561
      6  H         1.7292272908   -0.8892888824   -0.5523571160
   Point Group: c1    Number of degrees of freedom:    12


   Energy is   -699.836601499

 Hessian Updated using BFGS Update

 12 Hessian modes will be used to form the next step
  Hessian Eigenvalues:
     0.001252    0.142572    0.159815    0.198563    0.226186    0.279647
     0.344958    0.405931    0.500782    0.570868    0.621690    0.657039

 Minimum Search - Taking Simple RFO Step
 Searching for Lamda that Minimizes Along All modes
 Value Taken    Lamda =  -0.00005118
 Step Taken.  Stepsize is  0.185132

                             Maximum     Tolerance    Cnvgd?
         Gradient           0.000746      0.000300      NO
         Displacement       0.162085      0.001200      NO
         Energy change     -0.000022      0.000001      NO


 New Cartesian Coordinates Obtained by Inverse Iteration

 Displacement from previous Coordinates is:  0.146832
 ----------------------------------------------------------------
             Standard Nuclear Orientation (Angstroms)
    I     Atom           X                Y                Z
 ----------------------------------------------------------------
    1      S      -0.1415600168     0.0772943158    -0.0183635861
    2      O      -0.0791767044     0.7380272846    -1.3416975225
    3      O       1.4781914440    -0.4267088084     0.2555073029
    4      O      -0.9151863811    -1.1820484561    -0.0148980260
    5      O      -0.3713103551     0.9639462257     1.1304365559
    6      H       1.7136496548    -0.9379492537    -0.5287953863
 ----------------------------------------------------------------
 Molecular Point Group                 C1    NOp =  1
 Largest Abelian Subgroup              C1    NOp =  1
 Nuclear Repulsion Energy =   271.2470224042 hartrees
 There are       25 alpha and       25 beta electrons
 Applying Cartesian multipole field
    Component          Value
    ---------          -----
     (2,0,0)        1.00000E-11
     (0,2,0)        2.00000E-11
     (0,0,2)       -3.00000E-11
 Nucleus-field energy     =     0.0000000001 hartrees
 Requested basis set is 6-311++G(d,p)
 There are 42 shells and 125 basis functions
 A cutoff of  1.0D-11 yielded    871 shell pairs
 There are      7882 function pairs (      8547 Cartesian)
 Smallest overlap matrix eigenvalue = 7.51E-04
 Guess MOs from SCF MO coefficient file
 Reading MOs from coefficient file
 Reading MOs from coefficient file
 A restricted hybrid HF-DFT SCF calculation will be
 performed using Pulay DIIS extrapolation
 Exchange:     0.2000 Hartree-Fock + 0.0800 Slater + 0.7200 B88
 Correlation:  0.1900 VWN1RPA + 0.8100 LYP
 Using SG-1 standard quadrature grid
 SCF converges when DIIS error is below 1.0E-08
 Geometry optimization detected.  Setting ReadMinima to 0
 Setting SaveMinima to 0
 ---------------------------------------
  Cycle       Energy         DIIS Error
 ---------------------------------------
    1    -699.8337651808      1.51E-03
    2    -699.8365536176      2.26E-04
    3    -699.8364336928      3.77E-04
    4    -699.8366273031      6.08E-05
    5    -699.8366318094      1.89E-05
    6    -699.8366322014      9.27E-06
    7    -699.8366323149      1.57E-06
    8    -699.8366323190      3.97E-07
    9    -699.8366323187      1.75E-07
   10    -699.8366323185      4.26E-08
   11    -699.8366323185      2.50E-08
   12    -699.8366323186      3.96E-09 Convergence criterion met
 ---------------------------------------
 SCF time:  CPU 20.30 s  wall 20.33 s
 SCF   energy in the final basis set = -699.8366323186
 Total energy in the final basis set = -699.8366323186

 --------------------------------------------------------------

                    Orbital Energies (a.u.)
 --------------------------------------------------------------

 Alpha MOs
 -- Occupied --
-88.901 -18.983 -18.929 -18.928 -18.927  -7.958  -5.922  -5.920
 -5.919  -0.968  -0.845  -0.817  -0.812  -0.445  -0.352  -0.302
 -0.292  -0.261  -0.192  -0.171  -0.168  -0.163  -0.128  -0.112
 -0.090
 -- Virtual --
  0.119   0.177   0.192   0.194   0.213   0.232   0.267   0.285
  0.295   0.305   0.326   0.335   0.362   0.376   0.380   0.389
  0.400   0.409   0.412   0.436   0.442   0.443   0.452   0.469
  0.490   0.524   0.550   0.558   0.581   0.664   0.850   0.855
  0.993   1.118   1.127   1.148   1.186   1.215   1.230   1.275
  1.280   1.287   1.298   1.316   1.319   1.365   1.368   1.382
  1.547   1.596   1.711   1.717   1.806   1.876   1.919   1.973
  2.039   2.196   2.665   2.943   2.956   3.002   3.003   3.003
  3.019   3.027   3.043   3.100   3.154   3.172   3.261   3.287
  3.331   3.338   3.409   3.600   3.754   3.758   3.990   5.085
  5.112   5.150   5.161   5.187   5.191   5.200   5.214   5.295
  5.445   5.462   5.633   8.295  17.446  17.554  17.576  50.018
 50.034  50.044  50.101 189.369
 --------------------------------------------------------------

          Ground-State Mulliken Net Atomic Charges

     Atom                 Charge (a.u.)
  ----------------------------------------
      1 S                     0.493277
      2 O                    -0.449433
      3 O                    -0.455144
      4 O                    -0.429549
      5 O                    -0.404587
      6 H                     0.245436
  ----------------------------------------
  Sum of atomic charges =    -1.000000

 -----------------------------------------------------------------
                    Cartesian Multipole Moments
 -----------------------------------------------------------------
    Charge (ESU x 10^10)
                -4.8032
    Dipole Moment (Debye)
         X       1.8368      Y      -1.3517      Z      -0.8652
       Tot       2.4391
    Quadrupole Moments (Debye-Ang)
        XX     -40.8478     XY      -3.2438     YY     -44.1541
        XZ      -2.0532     YZ       1.2409     ZZ     -45.3688
    Octopole Moments (Debye-Ang^2)
       XXX       0.4096    XXY      -0.5989    XYY       6.9163
       YYY      -2.7119    XXZ      -5.1496    XYZ       3.6513
       YYZ      -1.5861    XZZ       2.6792    YZZ      -8.7158
       ZZZ       4.4827
    Hexadecapole Moments (Debye-Ang^3)
      XXXX    -170.4353   XXXY      -6.2734   XXYY     -54.0566
      XYYY      -3.3425   YYYY    -165.3068   XXXZ      -8.7128
      XXYZ       3.6985   XYYZ      -1.5020   YYYZ      -0.4122
      XXZZ     -54.1246   XYZZ       1.3593   YYZZ     -58.2056
      XZZZ       0.0050   YZZZ       1.1465   ZZZZ    -171.7656
 -----------------------------------------------------------------
 Calculating analytic gradient of the SCF energy
 Gradient of SCF Energy
            1           2           3           4           5           6
    1  -0.0013570  -0.0000055   0.0008091   0.0005016  -0.0001091   0.0001609
    2   0.0002356  -0.0000627  -0.0003751   0.0005980  -0.0003510  -0.0000449
    3  -0.0000645  -0.0002162   0.0004409   0.0001910  -0.0000269  -0.0003244
 Max gradient component =       1.357E-03
 RMS gradient           =       4.629E-04
 Gradient time:  CPU 6.47 s  wall 6.47 s
 Geometry Optimization Parameters
   NAtoms,    NIC,     NZ,  NCons,   NDum,   NFix, NCnnct, MaxDiis
        6      27       0       0       0       0       0       0

 Cartesian Hessian Update
 Hessian Updated using BFGS Update


** GEOMETRY OPTIMIZATION IN DELOCALIZED INTERNAL COORDINATES **
   Searching for a Minimum

   Optimization Cycle:   7

                       Coordinates (Angstroms)
     ATOM                X               Y               Z
      1  S        -0.1415600168    0.0772943158   -0.0183635861
      2  O        -0.0791767044    0.7380272846   -1.3416975225
      3  O         1.4781914440   -0.4267088084    0.2555073029
      4  O        -0.9151863811   -1.1820484561   -0.0148980260
      5  O        -0.3713103551    0.9639462257    1.1304365559
      6  H         1.7136496548   -0.9379492537   -0.5287953863
   Point Group: c1    Number of degrees of freedom:    12


   Energy is   -699.836632319

 Hessian Updated using BFGS Update

 12 Hessian modes will be used to form the next step
  Hessian Eigenvalues:
     0.000824    0.148226    0.160001    0.216124    0.226630    0.296593
     0.368282    0.412786    0.500365    0.600684    0.620980    0.656862

 Minimum Search - Taking Simple RFO Step
 Searching for Lamda that Minimizes Along All modes
 Value Taken    Lamda =  -0.00001330
 Step Taken.  Stepsize is  0.096024

                             Maximum     Tolerance    Cnvgd?
         Gradient           0.000931      0.000300      NO
         Displacement       0.084840      0.001200      NO
         Energy change     -0.000031      0.000001      NO


 New Cartesian Coordinates Obtained by Inverse Iteration

 Displacement from previous Coordinates is:  0.073570
 ----------------------------------------------------------------
             Standard Nuclear Orientation (Angstroms)
    I     Atom           X                Y                Z
 ----------------------------------------------------------------
    1      S      -0.1399624437     0.0812520891    -0.0202303598
    2      O      -0.0883024208     0.7477861972    -1.3405213100
    3      O       1.4843301287    -0.4124010982     0.2475863459
    4      O      -0.9031688725    -1.1854866784    -0.0215654934
    5      O      -0.3727118884     0.9624912831     1.1322766004
    6      H       1.7044231381    -0.9610804846    -0.5153564450
 ----------------------------------------------------------------
 Molecular Point Group                 C1    NOp =  1
 Largest Abelian Subgroup              C1    NOp =  1
 Nuclear Repulsion Energy =   271.2123869195 hartrees
 There are       25 alpha and       25 beta electrons
 Applying Cartesian multipole field
    Component          Value
    ---------          -----
     (2,0,0)        1.00000E-11
     (0,2,0)        2.00000E-11
     (0,0,2)       -3.00000E-11
 Nucleus-field energy     =     0.0000000001 hartrees
 Requested basis set is 6-311++G(d,p)
 There are 42 shells and 125 basis functions
 A cutoff of  1.0D-11 yielded    871 shell pairs
 There are      7882 function pairs (      8547 Cartesian)
 Smallest overlap matrix eigenvalue = 7.52E-04
 Guess MOs from SCF MO coefficient file
 Reading MOs from coefficient file
 Reading MOs from coefficient file
 A restricted hybrid HF-DFT SCF calculation will be
 performed using Pulay DIIS extrapolation
 Exchange:     0.2000 Hartree-Fock + 0.0800 Slater + 0.7200 B88
 Correlation:  0.1900 VWN1RPA + 0.8100 LYP
 Using SG-1 standard quadrature grid
 SCF converges when DIIS error is below 1.0E-08
 Geometry optimization detected.  Setting ReadMinima to 0
 Setting SaveMinima to 0
 ---------------------------------------
  Cycle       Energy         DIIS Error
 ---------------------------------------
    1    -699.8358085285      7.30E-04
    2    -699.8366257243      9.82E-05
    3    -699.8366136591      1.37E-04
    4    -699.8366373409      4.26E-05
    5    -699.8366398309      4.54E-06
    6    -699.8366398429      3.48E-06
    7    -699.8366398596      8.79E-07
    8    -699.8366398615      1.30E-07
    9    -699.8366398610      4.22E-08
   10    -699.8366398610      2.86E-08
   11    -699.8366398609      2.63E-09 Convergence criterion met
 ---------------------------------------
 SCF time:  CPU 18.56 s  wall 18.71 s
 SCF   energy in the final basis set = -699.8366398609
 Total energy in the final basis set = -699.8366398609

 --------------------------------------------------------------

                    Orbital Energies (a.u.)
 --------------------------------------------------------------

 Alpha MOs
 -- Occupied --
-88.901 -18.983 -18.929 -18.928 -18.928  -7.958  -5.922  -5.920
 -5.920  -0.968  -0.846  -0.817  -0.812  -0.445  -0.352  -0.302
 -0.292  -0.261  -0.192  -0.171  -0.168  -0.163  -0.128  -0.112
 -0.090
 -- Virtual --
  0.119   0.177   0.192   0.194   0.213   0.232   0.267   0.285
  0.295   0.305   0.326   0.334   0.362   0.376   0.380   0.389
  0.400   0.410   0.411   0.436   0.442   0.442   0.452   0.469
  0.491   0.524   0.550   0.558   0.580   0.664   0.850   0.855
  0.993   1.119   1.126   1.148   1.186   1.215   1.230   1.276
  1.280   1.286   1.299   1.317   1.319   1.365   1.368   1.382
  1.546   1.596   1.712   1.716   1.807   1.876   1.919   1.972
  2.039   2.197   2.665   2.943   2.956   3.002   3.003   3.003
  3.019   3.027   3.043   3.101   3.154   3.171   3.262   3.287
  3.331   3.337   3.409   3.600   3.755   3.757   3.991   5.085
  5.112   5.150   5.161   5.187   5.192   5.199   5.214   5.295
  5.445   5.462   5.633   8.294  17.446  17.553  17.576  50.018
 50.034  50.044  50.101 189.369
 --------------------------------------------------------------

          Ground-State Mulliken Net Atomic Charges

     Atom                 Charge (a.u.)
  ----------------------------------------
      1 S                     0.494649
      2 O                    -0.445792
      3 O                    -0.455719
      4 O                    -0.435141
      5 O                    -0.403559
      6 H                     0.245563
  ----------------------------------------
  Sum of atomic charges =    -1.000000

 -----------------------------------------------------------------
                    Cartesian Multipole Moments
 -----------------------------------------------------------------
    Charge (ESU x 10^10)
                -4.8032
    Dipole Moment (Debye)
         X       1.8111      Y      -1.4139      Z      -0.8239
       Tot       2.4409
    Quadrupole Moments (Debye-Ang)
        XX     -40.9102     XY      -3.3037     YY     -44.0739
        XZ      -2.0090     YZ       1.2433     ZZ     -45.3981
    Octopole Moments (Debye-Ang^2)
       XXX      -0.1592    XXY      -0.9647    XYY       7.0798
       YYY      -3.2951    XXZ      -4.8682    XYZ       3.6149
       YYZ      -1.4195    XZZ       2.6236    YZZ      -8.8788
       ZZZ       4.6754
    Hexadecapole Moments (Debye-Ang^3)
      XXXX    -170.8758   XXXY      -6.2913   XXYY     -53.7251
      XYYY      -3.5241   YYYY    -165.6415   XXXZ      -8.5360
      XXYZ       3.6167   XYYZ      -1.5931   YYYZ      -0.3759
      XXZZ     -54.1895   XYZZ       1.4564   YYZZ     -58.3184
      XZZZ      -0.1692   YZZZ       1.1443   ZZZZ    -171.6445
 -----------------------------------------------------------------
 Calculating analytic gradient of the SCF energy
 Gradient of SCF Energy
            1           2           3           4           5           6
    1  -0.0012031   0.0000204   0.0011420   0.0001221  -0.0001143   0.0000329
    2   0.0003787  -0.0002242  -0.0002964   0.0002064  -0.0000377  -0.0000267
    3   0.0002362  -0.0000711   0.0001128  -0.0001653   0.0000165  -0.0001291
 Max gradient component =       1.203E-03
 RMS gradient           =       4.233E-04
 Gradient time:  CPU 6.46 s  wall 6.46 s
 Geometry Optimization Parameters
   NAtoms,    NIC,     NZ,  NCons,   NDum,   NFix, NCnnct, MaxDiis
        6      27       0       0       0       0       0       0

 Cartesian Hessian Update
 Hessian Updated using BFGS Update


** GEOMETRY OPTIMIZATION IN DELOCALIZED INTERNAL COORDINATES **
   Searching for a Minimum

   Optimization Cycle:   8

                       Coordinates (Angstroms)
     ATOM                X               Y               Z
      1  S        -0.1399624437    0.0812520891   -0.0202303598
      2  O        -0.0883024208    0.7477861972   -1.3405213100
      3  O         1.4843301287   -0.4124010982    0.2475863459
      4  O        -0.9031688725   -1.1854866784   -0.0215654934
      5  O        -0.3727118884    0.9624912831    1.1322766004
      6  H         1.7044231381   -0.9610804846   -0.5153564450
   Point Group: c1    Number of degrees of freedom:    12


   Energy is   -699.836639861

 Hessian Updated using BFGS Update

 12 Hessian modes will be used to form the next step
  Hessian Eigenvalues:
     0.000832    0.159870    0.172754    0.211509    0.226646    0.267875
     0.316415    0.431000    0.499562    0.565023    0.615778    0.661130

 Minimum Search - Taking Simple RFO Step
 Searching for Lamda that Minimizes Along All modes
 Value Taken    Lamda =  -0.00000782
 Step Taken.  Stepsize is  0.035349

                             Maximum     Tolerance    Cnvgd?
         Gradient           0.000928      0.000300      NO
         Displacement       0.030914      0.001200      NO
         Energy change     -0.000008      0.000001      NO


 New Cartesian Coordinates Obtained by Inverse Iteration

 Displacement from previous Coordinates is:  0.028777
 ----------------------------------------------------------------
             Standard Nuclear Orientation (Angstroms)
    I     Atom           X                Y                Z
 ----------------------------------------------------------------
    1      S      -0.1385519582     0.0824600301    -0.0218176934
    2      O      -0.0920209344     0.7524047940    -1.3404785327
    3      O       1.4848666928    -0.4070427656     0.2447397730
    4      O      -0.8980428882    -1.1872477105    -0.0234853521
    5      O      -0.3720534493     0.9612292727     1.1326092631
    6      H       1.7004101788    -0.9692423126    -0.5093781199
 ----------------------------------------------------------------
 Molecular Point Group                 C1    NOp =  1
 Largest Abelian Subgroup              C1    NOp =  1
 Nuclear Repulsion Energy =   271.2655378280 hartrees
 There are       25 alpha and       25 beta electrons
 Applying Cartesian multipole field
    Component          Value
    ---------          -----
     (2,0,0)        1.00000E-11
     (0,2,0)        2.00000E-11
     (0,0,2)       -3.00000E-11
 Nucleus-field energy     =     0.0000000001 hartrees
 Requested basis set is 6-311++G(d,p)
 There are 42 shells and 125 basis functions
 A cutoff of  1.0D-11 yielded    871 shell pairs
 There are      7882 function pairs (      8547 Cartesian)
 Smallest overlap matrix eigenvalue = 7.54E-04
 Guess MOs from SCF MO coefficient file
 Reading MOs from coefficient file
 Reading MOs from coefficient file
 A restricted hybrid HF-DFT SCF calculation will be
 performed using Pulay DIIS extrapolation
 Exchange:     0.2000 Hartree-Fock + 0.0800 Slater + 0.7200 B88
 Correlation:  0.1900 VWN1RPA + 0.8100 LYP
 Using SG-1 standard quadrature grid
 SCF converges when DIIS error is below 1.0E-08
 Geometry optimization detected.  Setting ReadMinima to 0
 Setting SaveMinima to 0
 ---------------------------------------
  Cycle       Energy         DIIS Error
 ---------------------------------------
    1    -699.8371632443      3.08E-04
    2    -699.8366410104      4.93E-05
    3    -699.8366337069      8.93E-05
    4    -699.8366447417      9.88E-06
    5    -699.8366448478      4.21E-06
    6    -699.8366448684      1.77E-06
    7    -699.8366448722      2.83E-07
    8    -699.8366448728      9.21E-08
    9    -699.8366448727      3.53E-08
   10    -699.8366448728      1.18E-08
   11    -699.8366448727      5.86E-09 Convergence criterion met
 ---------------------------------------
 SCF time:  CPU 18.22 s  wall 18.27 s
 SCF   energy in the final basis set = -699.8366448727
 Total energy in the final basis set = -699.8366448727

 --------------------------------------------------------------

                    Orbital Energies (a.u.)
 --------------------------------------------------------------

 Alpha MOs
 -- Occupied --
-88.901 -18.983 -18.929 -18.928 -18.928  -7.958  -5.922  -5.920
 -5.919  -0.968  -0.846  -0.817  -0.812  -0.446  -0.352  -0.302
 -0.292  -0.260  -0.192  -0.171  -0.168  -0.163  -0.128  -0.112
 -0.090
 -- Virtual --
  0.119   0.177   0.192   0.194   0.213   0.233   0.267   0.286
  0.295   0.305   0.326   0.334   0.362   0.377   0.380   0.389
  0.400   0.410   0.411   0.436   0.442   0.442   0.452   0.469
  0.491   0.524   0.550   0.558   0.580   0.663   0.850   0.855
  0.993   1.119   1.126   1.148   1.186   1.215   1.230   1.276
  1.279   1.286   1.299   1.317   1.319   1.365   1.367   1.383
  1.546   1.596   1.712   1.716   1.806   1.876   1.920   1.973
  2.039   2.197   2.665   2.943   2.956   3.002   3.003   3.003
  3.019   3.027   3.044   3.101   3.155   3.171   3.261   3.287
  3.331   3.337   3.409   3.601   3.755   3.756   3.991   5.085
  5.112   5.150   5.160   5.188   5.192   5.199   5.214   5.295
  5.445   5.462   5.633   8.294  17.446  17.553  17.576  50.018
 50.035  50.044  50.101 189.369
 --------------------------------------------------------------

          Ground-State Mulliken Net Atomic Charges

     Atom                 Charge (a.u.)
  ----------------------------------------
      1 S                     0.494785
      2 O                    -0.443708
      3 O                    -0.454661
      4 O                    -0.437782
      5 O                    -0.404398
      6 H                     0.245763
  ----------------------------------------
  Sum of atomic charges =    -1.000000

 -----------------------------------------------------------------
                    Cartesian Multipole Moments
 -----------------------------------------------------------------
    Charge (ESU x 10^10)
                -4.8032
    Dipole Moment (Debye)
         X       1.8178      Y      -1.4408      Z      -0.8124
       Tot       2.4577
    Quadrupole Moments (Debye-Ang)
        XX     -40.9060     XY      -3.3330     YY     -44.0532
        XZ      -1.9894     YZ       1.2419     ZZ     -45.4167
    Octopole Moments (Debye-Ang^2)
       XXX      -0.3172    XXY      -1.1074    XYY       7.1458
       YYY      -3.5014    XXZ      -4.7385    XYZ       3.5896
       YYZ      -1.3372    XZZ       2.5991    YZZ      -8.9418
       ZZZ       4.7871
    Hexadecapole Moments (Debye-Ang^3)
      XXXX    -170.6187   XXXY      -6.3537   XXYY     -53.5525
      XYYY      -3.6440   YYYY    -165.8467   XXXZ      -8.4645
      XXYZ       3.5892   XYYZ      -1.6309   YYYZ      -0.3110
      XXZZ     -54.1657   XYZZ       1.4751   YYZZ     -58.3818
      XZZZ      -0.2568   YZZZ       1.2096   ZZZZ    -171.6506
 -----------------------------------------------------------------
 Calculating analytic gradient of the SCF energy
 Gradient of SCF Energy
            1           2           3           4           5           6
    1  -0.0003570  -0.0000368   0.0006429  -0.0001068  -0.0000282  -0.0001140
    2   0.0002847  -0.0000045  -0.0001795  -0.0001578  -0.0000350   0.0000921
    3  -0.0002072  -0.0000484   0.0001204   0.0000293   0.0000943   0.0000117
 Max gradient component =       6.429E-04
 RMS gradient           =       2.088E-04
 Gradient time:  CPU 6.45 s  wall 6.45 s
 Geometry Optimization Parameters
   NAtoms,    NIC,     NZ,  NCons,   NDum,   NFix, NCnnct, MaxDiis
        6      27       0       0       0       0       0       0

 Cartesian Hessian Update
 Hessian Updated using BFGS Update


** GEOMETRY OPTIMIZATION IN DELOCALIZED INTERNAL COORDINATES **
   Searching for a Minimum

   Optimization Cycle:   9

                       Coordinates (Angstroms)
     ATOM                X               Y               Z
      1  S        -0.1385519582    0.0824600301   -0.0218176934
      2  O        -0.0920209344    0.7524047940   -1.3404785327
      3  O         1.4848666928   -0.4070427656    0.2447397730
      4  O        -0.8980428882   -1.1872477105   -0.0234853521
      5  O        -0.3720534493    0.9612292727    1.1326092631
      6  H         1.7004101788   -0.9692423126   -0.5093781199
   Point Group: c1    Number of degrees of freedom:    12


   Energy is   -699.836644873

 Hessian Updated using BFGS Update

 12 Hessian modes will be used to form the next step
  Hessian Eigenvalues:
     0.000861    0.124637    0.168282    0.193527    0.225358    0.258931
     0.319156    0.421515    0.500649    0.592775    0.616545    0.661411

 Minimum Search - Taking Simple RFO Step
 Searching for Lamda that Minimizes Along All modes
 Value Taken    Lamda =  -0.00000277
 Step Taken.  Stepsize is  0.008335

                             Maximum     Tolerance    Cnvgd?
         Gradient           0.000463      0.000300      NO
         Displacement       0.005930      0.001200      NO
         Energy change     -0.000005      0.000001      NO


 New Cartesian Coordinates Obtained by Inverse Iteration

 Displacement from previous Coordinates is:  0.006512
 ----------------------------------------------------------------
             Standard Nuclear Orientation (Angstroms)
    I     Atom           X                Y                Z
 ----------------------------------------------------------------
    1      S      -0.1381208184     0.0823834680    -0.0217821915
    2      O      -0.0922856578     0.7531310993    -1.3400276870
    3      O       1.4836942219    -0.4056890033     0.2436533192
    4      O      -0.8967570154    -1.1877763210    -0.0240001679
    5      O      -0.3716767317     0.9612945565     1.1325654047
    6      H       1.6997536430    -0.9707824915    -0.5082193395
 ----------------------------------------------------------------
 Molecular Point Group                 C1    NOp =  1
 Largest Abelian Subgroup              C1    NOp =  1
 Nuclear Repulsion Energy =   271.3447610327 hartrees
 There are       25 alpha and       25 beta electrons
 Applying Cartesian multipole field
    Component          Value
    ---------          -----
     (2,0,0)        1.00000E-11
     (0,2,0)        2.00000E-11
     (0,0,2)       -3.00000E-11
 Nucleus-field energy     =     0.0000000001 hartrees
 Requested basis set is 6-311++G(d,p)
 There are 42 shells and 125 basis functions
 A cutoff of  1.0D-11 yielded    871 shell pairs
 There are      7882 function pairs (      8547 Cartesian)
 Smallest overlap matrix eigenvalue = 7.54E-04
 Guess MOs from SCF MO coefficient file
 Reading MOs from coefficient file
 Reading MOs from coefficient file
 A restricted hybrid HF-DFT SCF calculation will be
 performed using Pulay DIIS extrapolation
 Exchange:     0.2000 Hartree-Fock + 0.0800 Slater + 0.7200 B88
 Correlation:  0.1900 VWN1RPA + 0.8100 LYP
 Using SG-1 standard quadrature grid
 SCF converges when DIIS error is below 1.0E-08
 Geometry optimization detected.  Setting ReadMinima to 0
 Setting SaveMinima to 0
 ---------------------------------------
  Cycle       Energy         DIIS Error
 ---------------------------------------
    1    -699.8375516433      1.13E-04
    2    -699.8366454630      1.94E-05
    3    -699.8366444681      3.41E-05
    4    -699.8366460486      3.49E-06
    5    -699.8366460573      2.02E-06
    6    -699.8366460630      4.31E-07
    7    -699.8366460633      2.72E-07
    8    -699.8366460632      4.54E-08
    9    -699.8366460633      1.24E-08
   10    -699.8366460635      2.66E-09 Convergence criterion met
 ---------------------------------------
 SCF time:  CPU 16.64 s  wall 16.74 s
 SCF   energy in the final basis set = -699.8366460635
 Total energy in the final basis set = -699.8366460635

 --------------------------------------------------------------

                    Orbital Energies (a.u.)
 --------------------------------------------------------------

 Alpha MOs
 -- Occupied --
-88.901 -18.983 -18.929 -18.927 -18.927  -7.958  -5.922  -5.920
 -5.919  -0.968  -0.846  -0.817  -0.812  -0.446  -0.352  -0.302
 -0.292  -0.260  -0.193  -0.171  -0.168  -0.163  -0.128  -0.112
 -0.090
 -- Virtual --
  0.119   0.177   0.192   0.194   0.213   0.233   0.267   0.286
  0.295   0.305   0.326   0.334   0.362   0.377   0.380   0.389
  0.400   0.410   0.411   0.436   0.442   0.442   0.452   0.469
  0.491   0.525   0.550   0.558   0.580   0.663   0.850   0.855
  0.994   1.119   1.126   1.148   1.185   1.215   1.230   1.277
  1.279   1.286   1.299   1.318   1.319   1.365   1.367   1.383
  1.546   1.596   1.713   1.716   1.807   1.876   1.920   1.973
  2.040   2.196   2.665   2.944   2.956   3.002   3.003   3.004
  3.019   3.027   3.044   3.101   3.156   3.172   3.261   3.287
  3.332   3.337   3.409   3.602   3.755   3.756   3.991   5.085
  5.112   5.150   5.161   5.188   5.192   5.199   5.214   5.295
  5.445   5.462   5.632   8.295  17.446  17.553  17.576  50.018
 50.035  50.044  50.101 189.369
 --------------------------------------------------------------

          Ground-State Mulliken Net Atomic Charges

     Atom                 Charge (a.u.)
  ----------------------------------------
      1 S                     0.494727
      2 O                    -0.444123
      3 O                    -0.454082
      4 O                    -0.438168
      5 O                    -0.404444
      6 H                     0.246090
  ----------------------------------------
  Sum of atomic charges =    -1.000000

 -----------------------------------------------------------------
                    Cartesian Multipole Moments
 -----------------------------------------------------------------
    Charge (ESU x 10^10)
                -4.8032
    Dipole Moment (Debye)
         X       1.8269      Y      -1.4516      Z      -0.8061
       Tot       2.4688
    Quadrupole Moments (Debye-Ang)
        XX     -40.8850     XY      -3.3450     YY     -44.0509
        XZ      -1.9838     YZ       1.2408     ZZ     -45.4224
    Octopole Moments (Debye-Ang^2)
       XXX      -0.2966    XXY      -1.1466    XYY       7.1684
       YYY      -3.5427    XXZ      -4.7115    XYZ       3.5835
       YYZ      -1.3225    XZZ       2.5976    YZZ      -8.9578
       ZZZ       4.8050
    Hexadecapole Moments (Debye-Ang^3)
      XXXX    -170.2872   XXXY      -6.4162   XXYY     -53.4811
      XYYY      -3.7038   YYYY    -165.9076   XXXZ      -8.4217
      XXYZ       3.5761   XYYZ      -1.6277   YYYZ      -0.3196
      XXZZ     -54.1190   XYZZ       1.4670   YYZZ     -58.3895
      XZZZ      -0.2460   YZZZ       1.1962   ZZZZ    -171.6153
 -----------------------------------------------------------------
 Calculating analytic gradient of the SCF energy
 Gradient of SCF Energy
            1           2           3           4           5           6
    1  -0.0000452   0.0000515  -0.0000191   0.0000025   0.0000267  -0.0000165
    2  -0.0000524   0.0000038   0.0000469  -0.0001050   0.0000784   0.0000283
    3   0.0000358   0.0000658  -0.0000675  -0.0000366   0.0000176  -0.0000150
 Max gradient component =       1.050E-04
 RMS gradient           =       4.775E-05
 Gradient time:  CPU 6.48 s  wall 6.47 s
 Geometry Optimization Parameters
   NAtoms,    NIC,     NZ,  NCons,   NDum,   NFix, NCnnct, MaxDiis
        6      27       0       0       0       0       0       0

 Cartesian Hessian Update
 Hessian Updated using BFGS Update


** GEOMETRY OPTIMIZATION IN DELOCALIZED INTERNAL COORDINATES **
   Searching for a Minimum

   Optimization Cycle:  10

                       Coordinates (Angstroms)
     ATOM                X               Y               Z
      1  S        -0.1381208184    0.0823834680   -0.0217821915
      2  O        -0.0922856578    0.7531310993   -1.3400276870
      3  O         1.4836942219   -0.4056890033    0.2436533192
      4  O        -0.8967570154   -1.1877763210   -0.0240001679
      5  O        -0.3716767317    0.9612945565    1.1325654047
      6  H         1.6997536430   -0.9707824915   -0.5082193395
   Point Group: c1    Number of degrees of freedom:    12


   Energy is   -699.836646063

 Hessian Updated using BFGS Update

 12 Hessian modes will be used to form the next step
  Hessian Eigenvalues:
     0.000852    0.119608    0.181238    0.197429    0.238646    0.264277
     0.319737    0.431244    0.501255    0.583865    0.614986    0.663257

 Minimum Search - Taking Simple RFO Step
 Searching for Lamda that Minimizes Along All modes
 Value Taken    Lamda =   0.00000000
 Step Taken.  Stepsize is  0.002453

                             Maximum     Tolerance    Cnvgd?
         Gradient           0.000169      0.000300     YES
         Displacement       0.002008      0.001200      NO
         Energy change     -0.000001      0.000001      NO


 New Cartesian Coordinates Obtained by Inverse Iteration

 Displacement from previous Coordinates is:  0.002651
 ----------------------------------------------------------------
             Standard Nuclear Orientation (Angstroms)
    I     Atom           X                Y                Z
 ----------------------------------------------------------------
    1      S      -0.1380033424     0.0825846500    -0.0220399505
    2      O      -0.0929805945     0.7535154836    -1.3402377394
    3      O       1.4839072916    -0.4054486474     0.2435451908
    4      O      -0.8965947981    -1.1875533793    -0.0240786790
    5      O      -0.3716628060     0.9609434942     1.1326525762
    6      H       1.6999418909    -0.9714802930    -0.5076520602
 ----------------------------------------------------------------
 Molecular Point Group                 C1    NOp =  1
 Largest Abelian Subgroup              C1    NOp =  1
 Nuclear Repulsion Energy =   271.3416671705 hartrees
 There are       25 alpha and       25 beta electrons
 Applying Cartesian multipole field
    Component          Value
    ---------          -----
     (2,0,0)        1.00000E-11
     (0,2,0)        2.00000E-11
     (0,0,2)       -3.00000E-11
 Nucleus-field energy     =     0.0000000001 hartrees
 Requested basis set is 6-311++G(d,p)
 There are 42 shells and 125 basis functions
 A cutoff of  1.0D-11 yielded    871 shell pairs
 There are      7882 function pairs (      8547 Cartesian)
 Smallest overlap matrix eigenvalue = 7.55E-04
 Guess MOs from SCF MO coefficient file
 Reading MOs from coefficient file
 Reading MOs from coefficient file
 A restricted hybrid HF-DFT SCF calculation will be
 performed using Pulay DIIS extrapolation
 Exchange:     0.2000 Hartree-Fock + 0.0800 Slater + 0.7200 B88
 Correlation:  0.1900 VWN1RPA + 0.8100 LYP
 Using SG-1 standard quadrature grid
 SCF converges when DIIS error is below 1.0E-08
 Geometry optimization detected.  Setting ReadMinima to 0
 Setting SaveMinima to 0
 ---------------------------------------
  Cycle       Energy         DIIS Error
 ---------------------------------------
    1    -699.8366505830      3.01E-05
    2    -699.8366460917      7.13E-06
    3    -699.8366458676      1.48E-05
    4    -699.8366461761      5.57E-07
    5    -699.8366461759      2.64E-07
    6    -699.8366461766      1.72E-07
    7    -699.8366461765      4.59E-08
    8    -699.8366461766      9.83E-09 Convergence criterion met
 ---------------------------------------
 SCF time:  CPU 13.46 s  wall 13.50 s
 SCF   energy in the final basis set = -699.8366461766
 Total energy in the final basis set = -699.8366461766

 --------------------------------------------------------------

                    Orbital Energies (a.u.)
 --------------------------------------------------------------

 Alpha MOs
 -- Occupied --
-88.901 -18.983 -18.929 -18.928 -18.927  -7.958  -5.922  -5.920
 -5.919  -0.968  -0.846  -0.817  -0.812  -0.446  -0.352  -0.302
 -0.292  -0.260  -0.193  -0.171  -0.168  -0.163  -0.128  -0.112
 -0.090
 -- Virtual --
  0.119   0.177   0.192   0.194   0.213   0.233   0.267   0.286
  0.295   0.305   0.326   0.334   0.362   0.377   0.380   0.389
  0.400   0.410   0.411   0.436   0.442   0.442   0.452   0.469
  0.491   0.525   0.550   0.558   0.580   0.663   0.850   0.855
  0.994   1.119   1.126   1.148   1.185   1.215   1.230   1.277
  1.279   1.286   1.299   1.318   1.319   1.365   1.367   1.383
  1.546   1.596   1.713   1.716   1.807   1.876   1.920   1.973
  2.039   2.196   2.665   2.944   2.956   3.002   3.003   3.004
  3.019   3.027   3.044   3.101   3.156   3.172   3.261   3.287
  3.332   3.337   3.409   3.602   3.755   3.756   3.991   5.085
  5.112   5.150   5.161   5.188   5.192   5.199   5.214   5.295
  5.445   5.462   5.632   8.295  17.446  17.553  17.576  50.018
 50.035  50.044  50.101 189.369
 --------------------------------------------------------------

          Ground-State Mulliken Net Atomic Charges

     Atom                 Charge (a.u.)
  ----------------------------------------
      1 S                     0.494891
      2 O                    -0.443708
      3 O                    -0.454149
      4 O                    -0.438474
      5 O                    -0.404654
      6 H                     0.246094
  ----------------------------------------
  Sum of atomic charges =    -1.000000

 -----------------------------------------------------------------
                    Cartesian Multipole Moments
 -----------------------------------------------------------------
    Charge (ESU x 10^10)
                -4.8032
    Dipole Moment (Debye)
         X       1.8285      Y      -1.4528      Z      -0.8062
       Tot       2.4707
    Quadrupole Moments (Debye-Ang)
        XX     -40.8854     XY      -3.3471     YY     -44.0467
        XZ      -1.9842     YZ       1.2413     ZZ     -45.4248
    Octopole Moments (Debye-Ang^2)
       XXX      -0.3003    XXY      -1.1593    XYY       7.1745
       YYY      -3.5635    XXZ      -4.7019    XYZ       3.5808
       YYZ      -1.3138    XZZ       2.5980    YZZ      -8.9634
       ZZZ       4.8191
    Hexadecapole Moments (Debye-Ang^3)
      XXXX    -170.3083   XXXY      -6.4148   XXYY     -53.4658
      XYYY      -3.6997   YYYY    -165.8791   XXXZ      -8.4341
      XXYZ       3.5793   XYYZ      -1.6363   YYYZ      -0.3029
      XXZZ     -54.1292   XYZZ       1.4731   YYZZ     -58.3928
      XZZZ      -0.2674   YZZZ       1.2146   ZZZZ    -171.6416
 -----------------------------------------------------------------
 Calculating analytic gradient of the SCF energy
 Gradient of SCF Energy
            1           2           3           4           5           6
    1   0.0000465  -0.0000303   0.0000003  -0.0000073  -0.0000094   0.0000001
    2  -0.0000056   0.0000137   0.0000187  -0.0000224  -0.0000223   0.0000179
    3  -0.0000264   0.0000115   0.0000041   0.0000150   0.0000170  -0.0000213
 Max gradient component =       4.654E-05
 RMS gradient           =       1.962E-05
 Gradient time:  CPU 6.52 s  wall 6.52 s
 Geometry Optimization Parameters
   NAtoms,    NIC,     NZ,  NCons,   NDum,   NFix, NCnnct, MaxDiis
        6      27       0       0       0       0       0       0

 Cartesian Hessian Update
 Hessian Updated using BFGS Update


** GEOMETRY OPTIMIZATION IN DELOCALIZED INTERNAL COORDINATES **
   Searching for a Minimum

   Optimization Cycle:  11

                       Coordinates (Angstroms)
     ATOM                X               Y               Z
      1  S        -0.1380033424    0.0825846500   -0.0220399505
      2  O        -0.0929805945    0.7535154836   -1.3402377394
      3  O         1.4839072916   -0.4054486474    0.2435451908
      4  O        -0.8965947981   -1.1875533793   -0.0240786790
      5  O        -0.3716628060    0.9609434942    1.1326525762
      6  H         1.6999418909   -0.9714802930   -0.5076520602
   Point Group: c1    Number of degrees of freedom:    12


   Energy is   -699.836646177

 Hessian Updated using BFGS Update

 12 Hessian modes will be used to form the next step
  Hessian Eigenvalues:
     0.000862    0.120804    0.174014    0.205794    0.231885    0.278526
     0.330996    0.456019    0.499848    0.571895    0.615036    0.664073

 Minimum Search - Taking Simple RFO Step
 Searching for Lamda that Minimizes Along All modes
 Value Taken    Lamda =   0.00000000
 Step Taken.  Stepsize is  0.000861

                             Maximum     Tolerance    Cnvgd?
         Gradient           0.000033      0.000300     YES
         Displacement       0.000755      0.001200     YES
         Energy change     -0.000000      0.000001     YES


                       Distance Matrix (Angstroms)
             S (  1)   O (  2)   O (  3)   O (  4)   O (  5)
   O (  2)  1.479804
   O (  3)  1.714440  2.517567
   O (  4)  1.479431  2.479076  2.519941
   O (  5)  1.469498  2.497174  2.469955  2.495921
   H (  6)  2.173687  2.623620  0.965070  2.650006  3.273592

 Final energy is   -699.83664617657701     


 ******************************
 **  OPTIMIZATION CONVERGED  **
 ******************************

                       Coordinates (Angstroms)
     ATOM                X               Y               Z
      1  S        -0.1380033424    0.0825846500   -0.0220399505
      2  O        -0.0929805945    0.7535154836   -1.3402377394
      3  O         1.4839072916   -0.4054486474    0.2435451908
      4  O        -0.8965947981   -1.1875533793   -0.0240786790
      5  O        -0.3716628060    0.9609434942    1.1326525762
      6  H         1.6999418909   -0.9714802930   -0.5076520602

Z-matrix Print:
$molecule
-1 1
S 
O  1 1.469498
O  1 1.479431 2 115.640198
O  1 1.479804 2 115.708568 3 136.717791 0
O  1 1.714440 2 101.469665 3 -111.719080 0
H  5 0.965070 1 104.960350 2 -178.470336 0
$end


 --------------------------------------------------------------

                    Orbital Energies (a.u.)
 --------------------------------------------------------------

 Alpha MOs
 -- Occupied --
-88.901 -18.983 -18.929 -18.928 -18.927  -7.958  -5.922  -5.920
 -5.919  -0.968  -0.846  -0.817  -0.812  -0.446  -0.352  -0.302
 -0.292  -0.260  -0.193  -0.171  -0.168  -0.163  -0.128  -0.112
 -0.090
 -- Virtual --
  0.119   0.177   0.192   0.194   0.213   0.233   0.267   0.286
  0.295   0.305   0.326   0.334   0.362   0.377   0.380   0.389
  0.400   0.410   0.411   0.436   0.442   0.442   0.452   0.469
  0.491   0.525   0.550   0.558   0.580   0.663   0.850   0.855
  0.994   1.119   1.126   1.148   1.185   1.215   1.230   1.277
  1.279   1.286   1.299   1.318   1.319   1.365   1.367   1.383
  1.546   1.596   1.713   1.716   1.807   1.876   1.920   1.973
  2.039   2.196   2.665   2.944   2.956   3.002   3.003   3.004
  3.019   3.027   3.044   3.101   3.156   3.172   3.261   3.287
  3.332   3.337   3.409   3.602   3.755   3.756   3.991   5.085
  5.112   5.150   5.161   5.188   5.192   5.199   5.214   5.295
  5.445   5.462   5.632   8.295  17.446  17.553  17.576  50.018
 50.035  50.044  50.101 189.369
 --------------------------------------------------------------

          Ground-State Mulliken Net Atomic Charges

     Atom                 Charge (a.u.)
  ----------------------------------------
      1 S                     0.494891
      2 O                    -0.443708
      3 O                    -0.454149
      4 O                    -0.438474
      5 O                    -0.404654
      6 H                     0.246094
  ----------------------------------------
  Sum of atomic charges =    -1.000000

 -----------------------------------------------------------------
                    Cartesian Multipole Moments
 -----------------------------------------------------------------
    Charge (ESU x 10^10)
                -4.8032
    Dipole Moment (Debye)
         X       1.8285      Y      -1.4528      Z      -0.8062
       Tot       2.4707
    Quadrupole Moments (Debye-Ang)
        XX     -40.8854     XY      -3.3471     YY     -44.0467
        XZ      -1.9842     YZ       1.2413     ZZ     -45.4248
    Octopole Moments (Debye-Ang^2)
       XXX      -0.3003    XXY      -1.1593    XYY       7.1745
       YYY      -3.5635    XXZ      -4.7019    XYZ       3.5808
       YYZ      -1.3138    XZZ       2.5980    YZZ      -8.9634
       ZZZ       4.8191
    Hexadecapole Moments (Debye-Ang^3)
      XXXX    -170.3083   XXXY      -6.4148   XXYY     -53.4658
      XYYY      -3.6997   YYYY    -165.8791   XXXZ      -8.4341
      XXYZ       3.5793   XYYZ      -1.6363   YYYZ      -0.3029
      XXZZ     -54.1292   XYZZ       1.4731   YYZZ     -58.3928
      XZZZ      -0.2674   YZZZ       1.2146   ZZZZ    -171.6416
 -----------------------------------------------------------------
Archival summary:
1\1\pikachu\OPT\ProcedureUnspecified\BasisUnspecified\141(1-,1)\taweetha\SunSep314:55:282017SunSep314:55:282017\0\\#,OPT,ProcedureUnspecified,BasisUnspecified,\\-1,1\S\O,1,1.4695\O,1,1.47943,2,115.64\O,1,1.4798,2,115.709,3,136.718,0\O,1,1.71444,2,101.47,3,-111.719,0\H,5,0.96507,1,104.96,2,-178.47,0\\\@

 Total job time:  296.54s(wall), 295.17s(cpu) 
 Sun Sep  3 14:55:28 2017

        *************************************************************
        *                                                           *
        *  Thank you very much for using Q-Chem.  Have a nice day.  *
        *                                                           *
        *************************************************************


 
User input: 2 of 3 
 
pikachu 127.0.1
Q-Chem Developer Version! Running on 127.0.1.*
                  Welcome to Q-Chem
     A Quantum Leap Into The Future Of Chemistry


 Q-Chem 4.4, Q-Chem, Inc., Pleasanton, CA (2016)

 Y. Shao,  Z. Gan,  E. Epifanovsky,  A. T. B. Gilbert,  M. Wormit,  
 J. Kussmann,  A. W. Lange,  A. Behn,  J. Deng,  X. Feng,  D. Ghosh,  
 M. Goldey,  P. R. Horn,  L. D. Jacobson,  I. Kaliman,  F. Rob,  
 R. Z. Khaliullin,  T. Kus,  A. Landau,  J. Liu,  E. I. Proynov,  Y. M. Rhee,  
 R. M. Richard,  M. A. Rohrdanz,  R. P. Steele,  E. J. Sundstrom,  
 H. L. Woodcock III,  P. M. Zimmerman,  D. Zuev,  B. Albrecht,  E. Alguire,  
 B. Austin,  S. A. Baeppler,  G. J. O. Beran,  Y. A. Bernard,  
 E. J. Berquist,  K. Brandhorst,  K. B. Bravaya,  S. T. Brown,  D. Casanova,  
 C.-M. Chang,  Y. Chen,  S. H. Chien,  K. D. Closser,  M. P. Coons,  
 D. L. Crittenden,  S. Dasgupta,  M. Diedenhofen,  R. A. DiStasio Jr.,  
 H. Do,  A. D. Dutoi,  R. G. Edgar,  P.-T. Fang,  S. Fatehi,  Q. Feng,  
 L. Fusti-Molnar,  A. Ghysels,  A. Golubeva-Zadorozhnaya,  J. Gomes,  
 A. Gunina,  M. W. D. Hanson-Heine,  P. H. P. Harbach,  A. W. Hauser,  
 J. E. Herr,  E. G. Hohenstein,  Z. C. Holden,  K. Hui,  T.-C. Jagau,  H. Ji,  
 B. Kaduk,  K. Khistyaev,  Jaehoon Kim,  Jihan Kim,  R. A. King,  
 P. Klunzinger,  K. Koh,  D. Kosenkov,  T. Kowalczyk,  C. M. Krauter,  
 A. Kunitsa,  K. U. Lao,  A. Laurent,  K. V. Lawler,  J. Lee,  D. Lefrancois,  
 S. Lehtola,  S. V. Levchenko,  C. Y. Lin,  Y.-S. Lin,  F. Liu,  E. Livshits,  
 R. C. Lochan,  A. Luenser,  P. Manohar,  S. F. Manzer,  S.-P. Mao,  Y. Mao,  
 N. Mardirossian,  A. V. Marenich,  L. A. Martinez-Martinez,  S. A. Maurer,  
 N. J. Mayhall,  J.-M. Mewes,  A. F. Morrison,  K. Nanda,  T. S. Nguyen-Beck,  
 C. M. Oana,  R. Olivares-Amaya,  D. P. O'Neill,  J. A. Parkhill,  
 T. M. Perrine,  R. Peverati,  P. A. Pieniazek,  F. Plasser,  A. Prociuk,  
 D. R. Rehn,  E. Rosta,  N. J. Russ,  N. Sergueev,  S. M. Sharada,  
 S. Sharma,  D. W. Small,  A. Sodt,  T. Stauch,  T. Stein,  D. Stuck,  
 Y.-C. Su,  A. J. W. Thom,  T. Tsuchimochi,  L. Vogt,  O. Vydrov,  T. Wang,  
 M. A. Watson,  J. Wenzel,  A. White,  C. F. Williams,  V. Vanovschi,  
 K. Yao,  S. Yeganeh,  S. R. Yost,  Z.-Q. You,  I. Y. Zhang,  X. Zhang,  
 Y. Zhao,  B. R. Brooks,  G. K. L. Chan,  D. M. Chipman,  C. J. Cramer,  
 W. A. Goddard III,  M. S. Gordon,  W. J. Hehre,  A. Klamt,  
 H. F. Schaefer III,  M. W. Schmidt,  C. D. Sherrill,  D. G. Truhlar,  
 A. Warshel,  X. Xu,  A. Aspuru-Guzik,  R. Baer,  A. T. Bell,  N. A. Besley,  
 J.-D. Chai,  A. Dreuw,  B. D. Dunietz,  T. R. Furlani,  S. R. Gwaltney,  
 C.-P. Hsu,  Y. Jung,  J. Kong,  D. S. Lambrecht,  W. Liang,  C. Ochsenfeld,  
 V. A. Rassolov,  L. V. Slipchenko,  J. E. Subotnik,  T. Van Voorhis,  
 J. M. Herbert,  A. I. Krylov,  P. M. W. Gill,  M. Head-Gordon

 Contributors to earlier versions of Q-Chem not listed above: 
 R. D. Adamson,  J. Baker,  E. F. C. Byrd,  A. K. Chakraborty,  C.-L. Cheng,  
 H. Dachsel,  R. J. Doerksen,  G. Hawkins,  A. Heyden,  S. Hirata,  
 G. Kedziora,  F. J. Keil,  C. Kelley,  P. P. Korambath,  W. Kurlancheek,  
 A. M. Lee,  M. S. Lee,  D. Liotard,  I. Lotan,  P. E. Maslen,  N. Nair,  
 D. Neuhauser,  R. Olson,  B. Peters,  J. Ritchie,  N. E. Schultz,  
 N. Shenvi,  A. C. Simmonett,  K. S. Thanthiriwatte,  Q. Wu,  W. Zhang

 Please cite Q-Chem as follows:
 Y. Shao et al., Mol. Phys. 113, 184-215 (2015)
 DOI: 10.1080/00268976.2014.952696

 Q-Chem 4.4.2 for Intel X86 EM64T Linux

 Parts of Q-Chem use Armadillo 5.200.1 (Boston Tea Smuggler).
 http://arma.sourceforge.net/

 Q-Chem begins on Sun Sep  3 14:55:28 2017  


Host: 0

     Scratch files written to /scratch/taweetham/qchem25508//
The previous job contains 0 fragments, simply inherited here

Checking the input file for inconsistencies... 	...done.

--------------------------------------------------------------
User input:
--------------------------------------------------------------

$molecule
read
$end

$rem
   BASIS  =  6-311++G**
   JOB_TYPE  =  frequency
   METHOD  =  B3LYP
   SCF_GUESS = read
$end

--------------------------------------------------------------
 ----------------------------------------------------------------
             Standard Nuclear Orientation (Angstroms)
    I     Atom           X                Y                Z
 ----------------------------------------------------------------
    1      S      -0.1563074033    -0.0224094873    -0.0019798432
    2      O      -0.2744834740    -0.8356214975    -1.2326468514
    3      O       1.4932429618     0.4441626362     0.0225174613
    4      O      -0.3255264031    -0.7992826284     1.2456374135
    5      O      -0.8289676572     1.2837039018    -0.0339459669
    6      H       1.9867950341    -0.3851475001     0.0191810393
 ----------------------------------------------------------------
 Molecular Point Group                 C1    NOp =  1
 Largest Abelian Subgroup              C1    NOp =  1
 Nuclear Repulsion Energy =   271.3416671705 hartrees
 There are       25 alpha and       25 beta electrons
 Requested basis set is 6-311++G(d,p)
 There are 42 shells and 125 basis functions

 Total QAlloc Memory Limit   2000 MB
 Mega-Array Size        61 MB
 MEM_STATIC part        62 MB

                       Distance Matrix (Angstroms)
             S (  1)   O (  2)   O (  3)   O (  4)   O (  5)
   O (  2)  1.479804
   O (  3)  1.714440  2.517567
   O (  4)  1.479431  2.479076  2.519941
   O (  5)  1.469498  2.497174  2.469955  2.495921
   H (  6)  2.173687  2.623620  0.965070  2.650006  3.273592

 A cutoff of  1.0D-11 yielded    871 shell pairs
 There are      7882 function pairs (      8547 Cartesian)

 -------------------------------------------------------
 OpenMP Integral Computing Module                       
 Release: version 1.0, May 2013, Q-Chem Inc. Pittsburgh 
 -------------------------------------------------------
 Integral Job Info:
 Integral job number is                      11
 Integral operator is                         1
 short-range coefficients                     0
 long-range coefficients              100000000
 Omega coefficients                           0
 if combine SR and LR in K                    0
 Integral screening is                        0
 Integral computing path is                   2
 max size of driver memory is            800000
 size of driver memory is                593474
 size of scratch memory is              4103008
 max col of scratch BK array               1296
 max len of scratch array in speh3          155
 max len of scratch index in speh4           18
 max int batch size is                      520
 min int batch size is                       52
 fixed nKL is                                52
 max L of basis functions is                  2
 order of int derivative is                   0
 number of shells is                         42
 number of basis is                         130
 number of cartesian basis is               130
 number of contracted shell pairs           871
 number of primitive shell pairs           2460
 maxK2 (contraction) of shell pair           36
 max number of K2 of shell pair               1
 max number of CS2 of shell pair             93
 max number of PS2 of shell pair            408
 mem total for path MDJ                   19752
 -------------------------------------------------------
 Smallest overlap matrix eigenvalue = 7.55E-04
 Guess MOs from SCF MO coefficient file
 Reading MOs from coefficient file
 Reading MOs from coefficient file
 A restricted hybrid HF-DFT SCF calculation will be
 performed using Pulay DIIS extrapolation
 Exchange:     0.2000 Hartree-Fock + 0.0800 Slater + 0.7200 B88
 Correlation:  0.1900 VWN1RPA + 0.8100 LYP
 Using SG-1 standard quadrature grid
 SCF converges when DIIS error is below 1.0E-08
 Inaccurate integrated density:
   Number of electrons =    50
   Numerical integral  =    48.819787222772
   Relative error      =    -2.3604255545 %
 ---------------------------------------
  Cycle       Energy         DIIS Error
 ---------------------------------------
    1    -698.4978846580      7.21E-02
    2    -698.9006181252      2.43E-02
    3    -699.1607229252      2.05E-02
    4    -699.7850917151      6.22E-03
    5    -699.8229025474      3.08E-03
    6    -699.8358867423      7.80E-04
    7    -699.8365580275      2.84E-04
    8    -699.8366576397      7.82E-05
    9    -699.8366656808      1.58E-05
   10    -699.8366660112      3.11E-06
   11    -699.8366660162      2.61E-06
   12    -699.8366660254      3.16E-07
   13    -699.8366660253      3.58E-08
   14    -699.8366660253      6.17E-09 Convergence criterion met
 ---------------------------------------
 SCF time:  CPU 25.12 s  wall 25.18 s
 SCF   energy in the final basis set = -699.8366660253
 Total energy in the final basis set = -699.8366660253

 --------------------------------------------------------------

                    Orbital Energies (a.u.)
 --------------------------------------------------------------

 Alpha MOs
 -- Occupied --
-88.901 -18.983 -18.929 -18.928 -18.927  -7.958  -5.922  -5.920
 -5.919  -0.968  -0.846  -0.817  -0.812  -0.446  -0.352  -0.302
 -0.292  -0.260  -0.193  -0.171  -0.168  -0.163  -0.128  -0.112
 -0.090
 -- Virtual --
  0.119   0.177   0.192   0.194   0.213   0.233   0.267   0.286
  0.295   0.305   0.326   0.334   0.362   0.377   0.380   0.389
  0.400   0.410   0.411   0.436   0.442   0.443   0.452   0.469
  0.491   0.524   0.550   0.558   0.580   0.663   0.850   0.855
  0.994   1.119   1.126   1.148   1.185   1.215   1.230   1.277
  1.279   1.286   1.299   1.318   1.319   1.365   1.367   1.383
  1.546   1.596   1.713   1.715   1.807   1.876   1.920   1.973
  2.039   2.196   2.665   2.944   2.956   3.002   3.003   3.004
  3.020   3.027   3.044   3.101   3.156   3.172   3.261   3.287
  3.332   3.337   3.409   3.602   3.755   3.756   3.991   5.085
  5.112   5.150   5.161   5.188   5.192   5.199   5.214   5.295
  5.445   5.462   5.633   8.295  17.446  17.553  17.576  50.018
 50.035  50.044  50.101 189.369
 --------------------------------------------------------------

          Ground-State Mulliken Net Atomic Charges

     Atom                 Charge (a.u.)
  ----------------------------------------
      1 S                     0.492272
      2 O                    -0.443057
      3 O                    -0.453827
      4 O                    -0.438010
      5 O                    -0.403483
      6 H                     0.246105
  ----------------------------------------
  Sum of atomic charges =    -1.000000

 -----------------------------------------------------------------
                    Cartesian Multipole Moments
 -----------------------------------------------------------------
    Charge (ESU x 10^10)
                -4.8032
    Dipole Moment (Debye)
         X       2.3213      Y      -0.8075      Z       0.0201
       Tot       2.4579
    Quadrupole Moments (Debye-Ang)
        XX     -38.5537     XY      -2.0192     YY     -45.6410
        XZ       0.0911     YZ      -0.0233     ZZ     -46.1489
    Octopole Moments (Debye-Ang^2)
       XXX       6.2728    XXY      -9.1444    XYY       5.1777
       YYY      -2.4502    XXZ      -0.0760    XYZ      -0.3108
       YYZ       0.3623    XZZ       2.6784    YZZ       7.4905
       ZZZ      -0.1703
    Hexadecapole Moments (Debye-Ang^3)
      XXXX    -154.8651   XXXY     -11.1969   XXYY     -58.5482
      XYYY       2.0488   YYYY    -169.2314   XXXZ       0.1257
      XXYZ       0.0039   XYYZ      -0.0458   YYYZ      -0.0596
      XXZZ     -56.0289   XYZZ      -2.4501   YYZZ     -58.2440
      XZZZ       0.3077   YZZZ      -0.0943   ZZZZ    -169.5027
 -----------------------------------------------------------------
 Calculating MO derivatives via CPSCF
   1         3          18      0.193410    0.049126
   2         3          18      0.021811    0.005459
   3         3          18      0.001899    0.000558
   4         3          18      0.000163    0.000050
   5        19           2      0.000005    0.000003
   6        21           0      0.000000    0.000000    Roots Converged
 Calculating analytic Hessian of the SCF energy
 Polarizability Matrix (a.u.)
            1           2           3
    1 -40.0865598   1.3654520   0.0241671
    2   1.3654520 -39.8504031   0.0240241
    3   0.0241671   0.0240241 -39.1735291

 Direct stationary perturbation theory relativistic correction:

 rels  =       0.716004038386
 relv  =      -2.734423356496
 rel2e =       0.744747938361
 E_rel =      -1.273671379749

 Hessian of the SCF Energy
            1           2           3           4           5           6
    1   0.4637504  -0.1329993  -0.0069412  -0.0882079  -0.0112206  -0.0226284
    2  -0.1329993   0.8765901  -0.0028257  -0.0114365  -0.1990555  -0.1650386
    3  -0.0069412  -0.0028257   0.8398784  -0.0237600  -0.1631687  -0.3425936
    4  -0.0882079  -0.0114365  -0.0237600   0.0617897   0.0208544   0.0324649
    5  -0.0112206  -0.1990555  -0.1631687   0.0208544   0.1995509   0.1976847
    6  -0.0226284  -0.1650386  -0.3425936   0.0324649   0.1976847   0.3736708
    7  -0.0986005  -0.0293196  -0.0006595  -0.0119769  -0.0109101  -0.0083657
    8   0.0011255  -0.0876354  -0.0002951  -0.0227618   0.0026999  -0.0079005
    9  -0.0000989  -0.0006027  -0.0654139  -0.0273935  -0.0129396   0.0040258
   10  -0.0904864  -0.0171438   0.0349269   0.0194539  -0.0010418  -0.0014599
   11  -0.0167938  -0.1902466   0.1583301  -0.0003479   0.0184790  -0.0160886
   12   0.0338030   0.1602976  -0.3498946   0.0038282   0.0144432  -0.0382630
   13  -0.1622934   0.1545194  -0.0036163   0.0143847   0.0046863  -0.0011625
   14   0.1620635  -0.4058436   0.0077951   0.0153416  -0.0194378  -0.0075804
   15  -0.0036820   0.0075761  -0.0907784   0.0122858  -0.0344991   0.0061823
   16  -0.0241623   0.0363799   0.0000501   0.0045564  -0.0023681   0.0011517
   17  -0.0021753   0.0061910   0.0001642  -0.0016497  -0.0022366  -0.0010766
   18  -0.0004524   0.0005933   0.0088021   0.0025747  -0.0015206  -0.0030224
            7           8           9          10          11          12
    1  -0.0986005   0.0011255  -0.0000989  -0.0904864  -0.0167938   0.0338030
    2  -0.0293196  -0.0876354  -0.0006027  -0.0171438  -0.1902466   0.1602976
    3  -0.0006595  -0.0002951  -0.0654139   0.0349269   0.1583301  -0.3498946
    4  -0.0119769  -0.0227618  -0.0273935   0.0194539  -0.0003479   0.0038282
    5  -0.0109101   0.0026999  -0.0129396  -0.0010418   0.0184790   0.0144432
    6  -0.0083657  -0.0079005   0.0040258  -0.0014599  -0.0160886  -0.0382630
    7   0.2969107  -0.1771862   0.0005303  -0.0131568  -0.0110222   0.0079448
    8  -0.1771862   0.4743930   0.0028900  -0.0220516   0.0035982   0.0068342
    9   0.0005303   0.0028900   0.0513334   0.0271585   0.0123484   0.0048191
   10  -0.0131568  -0.0220516   0.0271585   0.0651447   0.0272623  -0.0460832
   11  -0.0110222   0.0035982   0.0123484   0.0272623   0.1887808  -0.1916284
   12   0.0079448   0.0068342   0.0048191  -0.0460832  -0.1916284   0.3820790
   13  -0.0207849   0.0363912  -0.0006352   0.0148401   0.0034131   0.0014385
   14   0.0047881   0.0020984   0.0000709   0.0146800  -0.0183817   0.0090089
   15  -0.0004495   0.0008584   0.0093004  -0.0122744   0.0355745   0.0043302
   16  -0.1523916   0.1844829   0.0004388   0.0042044  -0.0025114  -0.0009312
   17   0.2236500  -0.3951541  -0.0017670  -0.0017050  -0.0022297   0.0010445
   18   0.0009995  -0.0023870  -0.0040648  -0.0022679   0.0014640  -0.0030707
           13          14          15          16          17          18
    1  -0.1622934   0.1620635  -0.0036820  -0.0241623  -0.0021753  -0.0004524
    2   0.1545194  -0.4058436   0.0075761   0.0363799   0.0061910   0.0005933
    3  -0.0036163   0.0077951  -0.0907784   0.0000501   0.0001642   0.0088021
    4   0.0143847   0.0153416   0.0122858   0.0045564  -0.0016497   0.0025747
    5   0.0046863  -0.0194378  -0.0344991  -0.0023681  -0.0022366  -0.0015206
    6  -0.0011625  -0.0075804   0.0061823   0.0011517  -0.0010766  -0.0030224
    7  -0.0207849   0.0047881  -0.0004495  -0.1523916   0.2236500   0.0009995
    8   0.0363912   0.0020984   0.0008584   0.1844829  -0.3951541  -0.0023870
    9  -0.0006352   0.0000709   0.0093004   0.0004388  -0.0017670  -0.0040648
   10   0.0148401   0.0146800  -0.0122744   0.0042044  -0.0017050  -0.0022679
   11   0.0034131  -0.0183817   0.0355745  -0.0025114  -0.0022297   0.0014640
   12   0.0014385   0.0090089   0.0043302  -0.0009312   0.0010445  -0.0030707
   13   0.1616718  -0.1950010   0.0043683  -0.0078184  -0.0040090  -0.0003928
   14  -0.1950010   0.4371771  -0.0093413  -0.0018722   0.0043875   0.0000468
   15   0.0043683  -0.0093413   0.0696580  -0.0002482  -0.0001686   0.0013076
   16  -0.0078184  -0.0018722  -0.0002482   0.1756115  -0.2141110  -0.0004611
   17  -0.0040090   0.0043875  -0.0001686  -0.2141110   0.3890420   0.0018035
   18  -0.0003928   0.0000468   0.0013076  -0.0004611   0.0018035   0.0000482
 Gradient time:  CPU 184.69 s  wall 184.73 s
 **********************************************************************
 **                                                                  **
 **                       VIBRATIONAL ANALYSIS                       **
 **                       --------------------                       **
 **                                                                  **
 **        VIBRATIONAL FREQUENCIES (CM**-1) AND NORMAL MODES         **
 **     FORCE CONSTANTS (mDYN/ANGSTROM) AND REDUCED MASSES (AMU)     **
 **                  INFRARED INTENSITIES (KM/MOL)                   **
 **                                                                  **
 **********************************************************************


 Mode:                 1                      2                      3
 Frequency:       -99.45                 367.11                 391.68
 Force Cnst:      0.0065                 0.6775                 0.7961
 Red. Mass:       1.1224                 8.5328                 8.8074
 IR Active:          YES                    YES                    YES
 IR Intens:       73.070                  4.068                  8.592
 Raman Active:       YES                    YES                    YES
               X      Y      Z        X      Y      Z        X      Y      Z
 S          0.000 -0.001 -0.019    0.011 -0.060  0.002    0.001 -0.004 -0.021
 O         -0.058  0.007 -0.009   -0.135 -0.215  0.116   -0.347  0.043 -0.029
 O         -0.001  0.003 -0.000   -0.132  0.377 -0.029   -0.012  0.024  0.437
 O          0.057 -0.009 -0.007   -0.166 -0.212 -0.112    0.330 -0.063 -0.023
 O          0.002  0.000 -0.008    0.392  0.130  0.021    0.025  0.001 -0.300
 H         -0.007 -0.005  0.996    0.309  0.638 -0.001    0.033  0.055 -0.690
 TransDip  -0.001 -0.003  0.274    0.062  0.018  0.002    0.005  0.001 -0.094

 Mode:                 4                      5                      6
 Frequency:       507.84                 525.36                 537.83
 Force Cnst:      1.5343                 2.0682                 2.9479
 Red. Mass:      10.0972                12.7181                17.2970
 IR Active:          YES                    YES                    YES
 IR Intens:        3.764                 30.222                 42.595
 Raman Active:       YES                    YES                    YES
               X      Y      Z        X      Y      Z        X      Y      Z
 S          0.104 -0.051  0.004   -0.024  0.258  0.002    0.004  0.001 -0.323
 O         -0.297  0.060 -0.013    0.029 -0.279  0.388   -0.068 -0.453 -0.110
 O          0.525  0.193  0.003    0.249 -0.099  0.002    0.004  0.001  0.331
 O         -0.302  0.058  0.001    0.045 -0.307 -0.374    0.074  0.436 -0.137
 O         -0.172 -0.223  0.000   -0.256  0.196 -0.019   -0.020  0.013  0.571
 H          0.596  0.229  0.015   -0.313 -0.438  0.002    0.012  0.008 -0.155
 TransDip   0.022 -0.058  0.002   -0.093  0.149  0.001    0.002  0.001 -0.209

 Mode:                 7                      8                      9
 Frequency:       669.82                 986.45                1104.69
 Force Cnst:      5.3550                 9.3362                 1.0007
 Red. Mass:      20.2583                16.2843                 1.3918
 IR Active:          YES                    YES                    YES
 IR Intens:      299.425                 92.714                 99.577
 Raman Active:       YES                    YES                    YES
               X      Y      Z        X      Y      Z        X      Y      Z
 S          0.565  0.142  0.009    0.216  0.087  0.004    0.007 -0.039 -0.002
 O         -0.222  0.068  0.183   -0.076 -0.316 -0.474    0.011  0.018  0.033
 O         -0.542 -0.146 -0.007    0.001  0.017  0.000   -0.028 -0.077 -0.001
 O         -0.213  0.066 -0.195   -0.095 -0.301  0.477    0.011  0.013 -0.027
 O         -0.133 -0.273  0.003   -0.251  0.432 -0.012   -0.063  0.095 -0.003
 H         -0.278  0.014 -0.007   -0.168 -0.101 -0.001    0.868  0.471  0.012
 TransDip   0.538  0.132  0.007    0.286  0.114  0.005    0.290 -0.135 -0.006

 Mode:                10                     11                     12
 Frequency:      1177.55                1238.04                3809.13
 Force Cnst:     16.4997                 4.5498                 9.1113
 Red. Mass:      20.1962                 5.0381                 1.0658
 IR Active:          YES                    YES                    YES
 IR Intens:      423.831                361.707                 29.290
 Raman Active:       YES                    YES                    YES
               X      Y      Z        X      Y      Z        X      Y      Z
 S         -0.009 -0.002  0.539   -0.077  0.249 -0.001    0.000 -0.001  0.000
 O         -0.043 -0.292 -0.492    0.002 -0.090 -0.101   -0.000 -0.000 -0.000
 O         -0.001 -0.004 -0.038   -0.017 -0.080 -0.001    0.033 -0.053 -0.000
 O          0.065  0.286 -0.510   -0.002 -0.085  0.098   -0.000 -0.000  0.000
 O         -0.006  0.013 -0.047    0.121 -0.269  0.006   -0.000  0.001 -0.000
 H          0.052  0.027  0.162    0.789  0.425  0.012   -0.521  0.851  0.003
 TransDip  -0.008 -0.001  0.659   -0.057  0.606 -0.002   -0.146  0.094  0.000

 STANDARD THERMODYNAMIC QUANTITIES AT   298.15 K  AND     1.00 ATM

   This Molecule has  1 Imaginary Frequencies
   Zero point vibrational energy:       16.176 kcal/mol

   Atom    1 Element S  Has Mass   31.97207
   Atom    2 Element O  Has Mass   15.99491
   Atom    3 Element O  Has Mass   15.99491
   Atom    4 Element O  Has Mass   15.99491
   Atom    5 Element O  Has Mass   15.99491
   Atom    6 Element H  Has Mass    1.00783
   Molecular Mass:    96.959540 amu
   Principal axes and moments of inertia in amu*Bohr^2:
                             1           2           3
    Eigenvalues --      357.24451   369.95280   376.17938
          X               0.97530    -0.22073     0.00853
          Y               0.22079     0.97529    -0.00727
          Z              -0.00671     0.00897     0.99994
   Rotational Symmetry Number is   1
   The Molecule is an Asymmetric Top
   Translational Enthalpy:        0.889 kcal/mol
   Rotational Enthalpy:           0.889 kcal/mol
   Vibrational Enthalpy:         17.120 kcal/mol
   gas constant (RT):             0.592 kcal/mol
   Translational Entropy:        39.626  cal/mol.K
   Rotational Entropy:           25.411  cal/mol.K
   Vibrational Entropy:           4.477  cal/mol.K

   Total Enthalpy:               19.490 kcal/mol
   Total Entropy:                69.514  cal/mol.K

 ======================================================================

 STANDARD THERMODYNAMIC QUANTITIES FOR ANHARMONIC VIBRATION -- TOSH

   Zero point vibrational energy: ************ kcal/mol

   Vibrational Enthalpy:       Infinity kcal/mol
   Vibrational Entropy:             NaN  cal/mol.K

   Total Enthalpy:             Infinity kcal/mol
   Total Entropy:                   NaN  cal/mol.K

 ======================================================================

 STANDARD THERMODYNAMIC QUANTITIES FOR ANHARMONIC VIBRATION -- VPT2

   Zero point vibrational energy: ************ kcal/mol

   Vibrational Enthalpy:       Infinity kcal/mol
   Vibrational Entropy:             NaN  cal/mol.K

   Total Enthalpy:             Infinity kcal/mol
   Total Entropy:                   NaN  cal/mol.K

 ======================================================================

Archival summary:
1\1\pikachu\FREQ\ProcedureUnspecified\BasisUnspecified\141(1-,1)\taweetha\SunSep314:58:582017SunSep314:58:582017\0\\#,FREQ,ProcedureUnspecified,BasisUnspecified,\\-1,1\S\O,1,1.4695\O,1,1.47943,2,115.64\O,1,1.4798,2,115.709,3,136.718,0\O,1,1.71444,2,101.47,3,-111.719,0\H,5,0.96507,1,104.96,2,-178.47,0\\\@

 Total job time:  210.08s(wall), 209.97s(cpu) 
 Sun Sep  3 14:58:58 2017

        *************************************************************
        *                                                           *
        *  Thank you very much for using Q-Chem.  Have a nice day.  *
        *                                                           *
        *************************************************************


 
User input: 3 of 3 
 
pikachu 127.0.1
Q-Chem Developer Version! Running on 127.0.1.*
                  Welcome to Q-Chem
     A Quantum Leap Into The Future Of Chemistry


 Q-Chem 4.4, Q-Chem, Inc., Pleasanton, CA (2016)

 Y. Shao,  Z. Gan,  E. Epifanovsky,  A. T. B. Gilbert,  M. Wormit,  
 J. Kussmann,  A. W. Lange,  A. Behn,  J. Deng,  X. Feng,  D. Ghosh,  
 M. Goldey,  P. R. Horn,  L. D. Jacobson,  I. Kaliman,  F. Rob,  
 R. Z. Khaliullin,  T. Kus,  A. Landau,  J. Liu,  E. I. Proynov,  Y. M. Rhee,  
 R. M. Richard,  M. A. Rohrdanz,  R. P. Steele,  E. J. Sundstrom,  
 H. L. Woodcock III,  P. M. Zimmerman,  D. Zuev,  B. Albrecht,  E. Alguire,  
 B. Austin,  S. A. Baeppler,  G. J. O. Beran,  Y. A. Bernard,  
 E. J. Berquist,  K. Brandhorst,  K. B. Bravaya,  S. T. Brown,  D. Casanova,  
 C.-M. Chang,  Y. Chen,  S. H. Chien,  K. D. Closser,  M. P. Coons,  
 D. L. Crittenden,  S. Dasgupta,  M. Diedenhofen,  R. A. DiStasio Jr.,  
 H. Do,  A. D. Dutoi,  R. G. Edgar,  P.-T. Fang,  S. Fatehi,  Q. Feng,  
 L. Fusti-Molnar,  A. Ghysels,  A. Golubeva-Zadorozhnaya,  J. Gomes,  
 A. Gunina,  M. W. D. Hanson-Heine,  P. H. P. Harbach,  A. W. Hauser,  
 J. E. Herr,  E. G. Hohenstein,  Z. C. Holden,  K. Hui,  T.-C. Jagau,  H. Ji,  
 B. Kaduk,  K. Khistyaev,  Jaehoon Kim,  Jihan Kim,  R. A. King,  
 P. Klunzinger,  K. Koh,  D. Kosenkov,  T. Kowalczyk,  C. M. Krauter,  
 A. Kunitsa,  K. U. Lao,  A. Laurent,  K. V. Lawler,  J. Lee,  D. Lefrancois,  
 S. Lehtola,  S. V. Levchenko,  C. Y. Lin,  Y.-S. Lin,  F. Liu,  E. Livshits,  
 R. C. Lochan,  A. Luenser,  P. Manohar,  S. F. Manzer,  S.-P. Mao,  Y. Mao,  
 N. Mardirossian,  A. V. Marenich,  L. A. Martinez-Martinez,  S. A. Maurer,  
 N. J. Mayhall,  J.-M. Mewes,  A. F. Morrison,  K. Nanda,  T. S. Nguyen-Beck,  
 C. M. Oana,  R. Olivares-Amaya,  D. P. O'Neill,  J. A. Parkhill,  
 T. M. Perrine,  R. Peverati,  P. A. Pieniazek,  F. Plasser,  A. Prociuk,  
 D. R. Rehn,  E. Rosta,  N. J. Russ,  N. Sergueev,  S. M. Sharada,  
 S. Sharma,  D. W. Small,  A. Sodt,  T. Stauch,  T. Stein,  D. Stuck,  
 Y.-C. Su,  A. J. W. Thom,  T. Tsuchimochi,  L. Vogt,  O. Vydrov,  T. Wang,  
 M. A. Watson,  J. Wenzel,  A. White,  C. F. Williams,  V. Vanovschi,  
 K. Yao,  S. Yeganeh,  S. R. Yost,  Z.-Q. You,  I. Y. Zhang,  X. Zhang,  
 Y. Zhao,  B. R. Brooks,  G. K. L. Chan,  D. M. Chipman,  C. J. Cramer,  
 W. A. Goddard III,  M. S. Gordon,  W. J. Hehre,  A. Klamt,  
 H. F. Schaefer III,  M. W. Schmidt,  C. D. Sherrill,  D. G. Truhlar,  
 A. Warshel,  X. Xu,  A. Aspuru-Guzik,  R. Baer,  A. T. Bell,  N. A. Besley,  
 J.-D. Chai,  A. Dreuw,  B. D. Dunietz,  T. R. Furlani,  S. R. Gwaltney,  
 C.-P. Hsu,  Y. Jung,  J. Kong,  D. S. Lambrecht,  W. Liang,  C. Ochsenfeld,  
 V. A. Rassolov,  L. V. Slipchenko,  J. E. Subotnik,  T. Van Voorhis,  
 J. M. Herbert,  A. I. Krylov,  P. M. W. Gill,  M. Head-Gordon

 Contributors to earlier versions of Q-Chem not listed above: 
 R. D. Adamson,  J. Baker,  E. F. C. Byrd,  A. K. Chakraborty,  C.-L. Cheng,  
 H. Dachsel,  R. J. Doerksen,  G. Hawkins,  A. Heyden,  S. Hirata,  
 G. Kedziora,  F. J. Keil,  C. Kelley,  P. P. Korambath,  W. Kurlancheek,  
 A. M. Lee,  M. S. Lee,  D. Liotard,  I. Lotan,  P. E. Maslen,  N. Nair,  
 D. Neuhauser,  R. Olson,  B. Peters,  J. Ritchie,  N. E. Schultz,  
 N. Shenvi,  A. C. Simmonett,  K. S. Thanthiriwatte,  Q. Wu,  W. Zhang

 Please cite Q-Chem as follows:
 Y. Shao et al., Mol. Phys. 113, 184-215 (2015)
 DOI: 10.1080/00268976.2014.952696

 Q-Chem 4.4.2 for Intel X86 EM64T Linux

 Parts of Q-Chem use Armadillo 5.200.1 (Boston Tea Smuggler).
 http://arma.sourceforge.net/

 Q-Chem begins on Sun Sep  3 14:58:58 2017  


Host: 0

     Scratch files written to /scratch/taweetham/qchem25508//
The previous job contains 0 fragments, simply inherited here

Checking the input file for inconsistencies... 	...done.

--------------------------------------------------------------
User input:
--------------------------------------------------------------

$molecule
read
$end

$rem
   BASIS  =  6-311++G**
   METHOD  =  B3LYP
   SCF_GUESS = read
   SOLVENT_METHOD = SMD
$end


--------------------------------------------------------------
 ----------------------------------------------------------------
             Standard Nuclear Orientation (Angstroms)
    I     Atom           X                Y                Z
 ----------------------------------------------------------------
    1      S      -0.1380033424     0.0825846500    -0.0220399505
    2      O      -0.0929805945     0.7535154836    -1.3402377394
    3      O       1.4839072916    -0.4054486474     0.2435451908
    4      O      -0.8965947981    -1.1875533793    -0.0240786790
    5      O      -0.3716628060     0.9609434942     1.1326525762
    6      H       1.6999418909    -0.9714802930    -0.5076520602
 ----------------------------------------------------------------
 Nuclear Repulsion Energy =   271.3416671705 hartrees
 There are       25 alpha and       25 beta electrons
 Requested basis set is 6-311++G(d,p)
 There are 42 shells and 125 basis functions

 Total QAlloc Memory Limit   2000 MB
 Mega-Array Size        61 MB
 MEM_STATIC part        62 MB

                       Distance Matrix (Angstroms)
             S (  1)   O (  2)   O (  3)   O (  4)   O (  5)
   O (  2)  1.479804
   O (  3)  1.714440  2.517567
   O (  4)  1.479431  2.479076  2.519941
   O (  5)  1.469498  2.497174  2.469955  2.495921
   H (  6)  2.173687  2.623620  0.965070  2.650006  3.273592

 A cutoff of  1.0D-08 yielded    841 shell pairs
 There are      7755 function pairs (      8407 Cartesian)

 -------------------------------------------------------
 OpenMP Integral Computing Module                       
 Release: version 1.0, May 2013, Q-Chem Inc. Pittsburgh 
 -------------------------------------------------------
 Integral Job Info:
 Integral job number is                      11
 Integral operator is                         1
 short-range coefficients                     0
 long-range coefficients              100000000
 Omega coefficients                           0
 if combine SR and LR in K                    0
 Integral screening is                        0
 Integral computing path is                   2
 max size of driver memory is            800000
 size of driver memory is                593474
 size of scratch memory is              4103008
 max col of scratch BK array               1296
 max len of scratch array in speh3          155
 max len of scratch index in speh4           18
 max int batch size is                      520
 min int batch size is                       52
 fixed nKL is                                52
 max L of basis functions is                  2
 order of int derivative is                   0
 number of shells is                         42
 number of basis is                         130
 number of cartesian basis is               130
 number of contracted shell pairs           841
 number of primitive shell pairs           2310
 maxK2 (contraction) of shell pair           36
 max number of K2 of shell pair               1
 max number of CS2 of shell pair             97
 max number of PS2 of shell pair            318
 mem total for path MDJ                   22248
 -------------------------------------------------------
 Smallest overlap matrix eigenvalue = 7.55E-04

 Scale SEOQF with 1.000000e-01/1.000000e-01/1.000000e-01

 Standard Electronic Orientation quadrupole field applied
 Nucleus-field energy     =     0.0000000001 hartrees
 Guess MOs from SCF MO coefficient file
 Reading MOs from coefficient file
 Reading MOs from coefficient file
 A restricted hybrid HF-DFT SCF calculation will be
 performed using Pulay DIIS extrapolation
 Exchange:     0.2000 Hartree-Fock + 0.0800 Slater + 0.7200 B88
 Correlation:  0.1900 VWN1RPA + 0.8100 LYP
 Using SG-1 standard quadrature grid
 SCF converges when DIIS error is below 1.0E-05
 Inaccurate integrated density:
   Number of electrons =    50
   Numerical integral  =    48.795006452609
   Relative error      =    -2.4099870948 %
 ---------------------------------------
  Cycle       Energy         DIIS Error
 ---------------------------------------
    1    -698.5244481663      7.16E-02
    2    -699.0318864022      2.23E-02
    3    -699.2725255936      1.86E-02
    4    -699.8064174226      4.81E-03
    5    -699.8267418767      2.64E-03
    6    -699.8361679313      6.06E-04
    7    -699.8365417433      2.81E-04
    8    -699.8366440444      5.97E-05
    9    -699.8366484982      1.36E-05
   10    -699.8366488232      1.88E-06 Convergence criterion met
 ---------------------------------------
 SCF time:  CPU 15.65 s  wall 15.69 s

 Citation of the SMD model:
 Marenich, A.V.; Cramer, C.J.; Truhlar, D.G.
 J. Phys. Chem. B 2009, 113, 6378-6396.
 iSolventCode=           1
 Solvent: water                                                           

 vradii
            1           2           3           4           5           6
    1   2.4900000   1.5200000   1.5200000   1.5200000   1.5200000   1.2000000
Changing PCM_TESSEL_METHOD to VTN
Changing PCM_VDW_RADII to SMD_RADIUS
 Discretize the solute cavity surface with Lebedev spheres
	Using 302 Lebedev grid points for each H atom
	Using 302 Lebedev grid points for other atoms
	Atomic van der Waals radii will be scaled by 1.20
 Removing interior tesserae...
 Keep 669 surface tesserae and discard 1143 interior tesserae
 Molecular Surface Area = 89.724 Angst**2
Using SCRF singleton
 A restricted hybrid HF-DFT SCF calculation will be
 performed using Pulay DIIS extrapolation
 Polarizable Continuum solvation model will be applied
 Exchange:     0.2000 Hartree-Fock + 0.0800 Slater + 0.7200 B88
 Correlation:  0.1900 VWN1RPA + 0.8100 LYP
 Using SG-1 standard quadrature grid
 SCF converges when DIIS error is below 1.0E-05

 Citation of the SMD model:
 Marenich, A.V.; Cramer, C.J.; Truhlar, D.G.
 J. Phys. Chem. B 2009, 113, 6378-6396.
 iSolventCode=           1
 Solvent: water                                                           

 vradii
            1           2           3           4           5           6
    1   2.4900000   1.5200000   1.5200000   1.5200000   1.5200000   1.2000000
 ---------------------------------------
  Cycle       Energy         DIIS Error
 ---------------------------------------
    1    -699.8366462867      1.16E-06
 Time req'd to invert C: 0.36 s (CPU) 0.37 s (wall)
    2    -699.9427166799      7.76E-04
    3    -699.9427155412      7.76E-04
    4    -699.9427169702      7.76E-04
    5    -699.9427177218      7.76E-04
    6    -699.9427202980      7.76E-04
    7    -699.9427206745      7.76E-04
    8    -699.9427211476      7.76E-04
    9    -699.9427218764      7.76E-04
   10    -699.9427228303      7.76E-04
   11    -699.9427222489      7.76E-04
   12    -699.9453584869      5.55E-04
   13    -699.9456303004      3.63E-04
   14    -699.9457877898      9.13E-05
   15    -699.9457971712      4.20E-05
   16    -699.9457931800      1.20E-05
   17    -699.9457931296      2.91E-06 Convergence criterion met
 ---------------------------------------
 SCF time:  CPU 21.03 s  wall 21.05 s
(0)  E-EN(g) gas-phase elect-nuc energy                 -699.836646287 a.u.
(3)  G-ENP(liq) elect-nuc-pol free energy of system     -699.945793130 a.u.
(4)  G-CDS(liq) cavity-dispersion-solvent structure 
     free energy                                                0.5817 kcal/mol
(6)  G-S(liq) free energy of system                     -699.944866203 a.u.
(9)  DeltaG-S(liq) free energy of  solvation
     (9) = (6) - (0)                                          -67.9090 kcal/mol
 SCF   energy in the final basis set = -699.9448662034
 Total energy in the final basis set = -699.9448662034

 --------------------------------------------------------------

                    Orbital Energies (a.u.)
 --------------------------------------------------------------

 Alpha MOs
 -- Occupied --
-89.092 -19.155 -19.121 -19.118 -19.118  -8.149  -6.113  -6.111
 -6.111  -1.156  -1.020  -1.009  -1.004  -0.628  -0.539  -0.491
 -0.485  -0.444  -0.373  -0.364  -0.362  -0.350  -0.320  -0.300
 -0.285
 -- Virtual --
 -0.007   0.036   0.051   0.051   0.052   0.083   0.106   0.122
  0.126   0.151   0.169   0.174   0.189   0.196   0.217   0.233
  0.239   0.241   0.248   0.270   0.281   0.284   0.286   0.310
  0.317   0.353   0.377   0.380   0.419   0.520   0.662   0.675
  0.811   0.936   0.939   0.962   1.015   1.035   1.050   1.087
  1.092   1.096   1.114   1.127   1.133   1.180   1.183   1.198
  1.392   1.433   1.527   1.529   1.633   1.689   1.735   1.784
  1.857   2.055   2.518   2.749   2.772   2.808   2.809   2.811
  2.826   2.834   2.851   2.911   2.970   2.985   3.091   3.106
  3.140   3.150   3.226   3.413   3.561   3.563   3.823   4.903
  4.929   4.960   4.972   4.995   5.000   5.013   5.021   5.110
  5.253   5.269   5.466   8.105  17.256  17.362  17.385  49.841
 49.844  49.854  49.914 189.178
 --------------------------------------------------------------

          Ground-State Mulliken Net Atomic Charges

     Atom                 Charge (a.u.)
  ----------------------------------------
      1 S                     0.632342
      2 O                    -0.502354
      3 O                    -0.496216
      4 O                    -0.499544
      5 O                    -0.471699
      6 H                     0.337472
  ----------------------------------------
  Sum of atomic charges =    -1.000000

 -----------------------------------------------------------------
                    Cartesian Multipole Moments
 -----------------------------------------------------------------
    Charge (ESU x 10^10)
                -4.8032
    Dipole Moment (Debye)
         X       2.5222      Y      -1.9544      Z      -1.1593
       Tot       3.3948
    Quadrupole Moments (Debye-Ang)
        XX     -39.8729     XY      -4.0809     YY     -43.8925
        XZ      -2.3728     YZ       1.4224     ZZ     -45.5944
    Octopole Moments (Debye-Ang^2)
       XXX       2.7935    XXY      -2.3243    XYY       8.4615
       YYY      -4.6685    XXZ      -5.5333    XYZ       3.9058
       YYZ      -1.7410    XZZ       3.1933    YZZ      -9.8439
       ZZZ       4.2192
    Hexadecapole Moments (Debye-Ang^3)
      XXXX    -162.4099   XXXY      -9.6441   XXYY     -51.6666
      XYYY      -5.3157   YYYY    -164.0818   XXXZ      -9.7621
      XXYZ       4.0495   XYYZ      -1.9946   YYYZ      -0.0017
      XXZZ     -53.1510   XYZZ       1.2054   YYZZ     -58.2379
      XZZZ      -0.8721   YZZZ       1.5291   ZZZZ    -171.2409
 -----------------------------------------------------------------
Archival summary:
1\1\pikachu\SP\ProcedureUnspecified\BasisUnspecified\141(1-,1)\taweetha\SunSep314:59:352017SunSep314:59:352017\0\\#,ProcedureUnspecified,BasisUnspecified,\\-1,1\S\O,1,1.4695\O,1,1.47943,2,115.64\O,1,1.4798,2,115.709,3,136.718,0\O,1,1.71444,2,101.47,3,-111.719,0\H,5,0.96507,1,104.96,2,-178.47,0\\\@

 Total job time:  36.85s(wall), 36.78s(cpu) 
 Sun Sep  3 14:59:35 2017

        *************************************************************
        *                                                           *
        *  Thank you very much for using Q-Chem.  Have a nice day.  *
        *                                                           *
        *************************************************************
