# Supplementary material for: Correction to ‘A DFT investigation of the blue bottle experiment: E○half-cell analysis of autoxidation catalysed by redox indicators’
Source: R Soc Open Sci. 2017 Nov 8;4(11):171563. doi: 10.1098/rsos.171563 (PMC5717704; doi:10.1098/rsos.171563)
Supplement: All Q-Chem output files and optimised geometries [file rsos171563supp2.zip › MP2_cc-pVTZ/0_file_list.txt]

Br-.out
Br2.out
C2H2O2.out
C2H2O3.out
C2H2O4.out
C2H4O.out
C2H4O2_acetic_acid.out
C2H4O2_glycolaldehyde.out
C2H4O3.out
C2H6O.out
C3H2O3.out
C3H4O2.out
C3H4O3_3-hydroxy-2-oxo-propanal.out
C3H4O3_glucic_acid.out
C3H4O3_pyruvic_acid.out
C3H6O2.out
C3H6O3_2-hydroxypropionic_acid.out
C3H6O3_DHA.out
C3H6O3_glyceraldehyde.out
C4H10O.out
C4H6O2.out
C4H8O.out
C4H8O2.out
CH2O.out
CH2O2.out
Cl-.out
Cl2.out
CO2.out
F-.out
F2.out
H2.out
H2O.out
H2O2.out
H3NO.out
H3O+.out
HNO.out
HO-.out
HO2-.out
HO2S-.out
HO3S-.out
HO4S-.out
O2.out
S2O3-2.out
S4O6-2.out
SO2.out
SO3-2.out
SO4-2.out
