# Supplementary material for: Correction to ‘A DFT investigation of the blue bottle experiment: E○half-cell analysis of autoxidation catalysed by redox indicators’
Source: R Soc Open Sci. 2017 Nov 8;4(11):171563. doi: 10.1098/rsos.171563 (PMC5717704; doi:10.1098/rsos.171563)
Supplement: All Q-Chem output files and optimised geometries [file rsos171563supp2.zip › MP2_cc-pVTZ/1_final_energy.csv]

Br2.out	-5145.4542143228036
C2H2O2.out	-227.50237912700845
C2H2O3.out	-302.68020151776636
C2H2O4.out	-377.85570274254206
C2H4O.out	-153.58986083685073
C2H4O2_acetic_acid.out	-228.76915059250945
C2H4O2_glycolaldehyde.out	-228.72388626779392
C2H4O3.out	-303.89851776143485
C2H6O.out	-154.79655940582498
C3H2O3.out	-340.66077877023559
C3H4O2.out	-266.75541224061413
C3H4O3_3-hydroxy-2-oxo-propanal.out	-341.88412366076307
C3H4O3_glucic_acid.out	-341.88723644109859
C3H4O3_pyruvic_acid.out	-341.93154589496334
C3H6O2.out	-267.97529322005823
C3H6O3_2-hydroxypropionic_acid.out	-343.14444548602614
C3H6O3_DHA.out	-343.10059365296070
C3H6O3_glyceraldehyde.out	-343.10194044902693
C4H10O.out	-233.27882920008807
C4H6O2.out	-306.00750207516705
C4H8O.out	-232.07862499787123
C4H8O2.out	-307.21346983603456
CH2O.out	-114.33656879925300
CH2O2.out	-189.51962642092784
CO2.out	-188.34340533826793
Cl2.out	-919.44299738366146
F2.out	-199.29609039861160
H2.out	-1.1620918757106307
H2O.out	-76.343911794899967
H2O2.out	-151.37213395109612
H3NO.out	-131.54354498299367
H3O+.out	-76.750503449835264
HNO.out	-130.30083830893511
HO-.out	-75.821943385486662
HO2-.out	-150.86147696438010
HO2S-.out	-548.70083928665656
HO3S-.out	-623.88182110644527
HO4S-.out	-699.03592235817860
O2.out	-150.09014944104217
S2O3-2.out	-1021.0280133279302
S4O6-2.out	-2042.0017527396233
SO2.out	-548.01090083303984
SO3-2.out	-623.26276779265254
SO4-2.out	-698.37779955969370
