# Supplementary material for: Correction to ‘A DFT investigation of the blue bottle experiment: E○half-cell analysis of autoxidation catalysed by redox indicators’
Source: R Soc Open Sci. 2017 Nov 8;4(11):171563. doi: 10.1098/rsos.171563 (PMC5717704; doi:10.1098/rsos.171563)
Supplement: All Q-Chem output files and optimised geometries [file rsos171563supp2.zip › MP2_cc-pVTZ/2_solvation.csv]

Br-.out	-53.9689
Br2.out	-1.0768
C2H2O2.out	-6.5107
C2H2O3.out	-9.5783
C2H2O4.out	-13.2962
C2H4O.out	-6.4014
C2H4O2_acetic_acid.out	-8.2492
C2H4O2_glycolaldehyde.out	-9.4897
C2H4O3.out	-15.9665
C2H6O.out	-5.3021
C3H2O3.out	-9.5651
C3H4O2.out	-6.9686
C3H4O3_3-hydroxy-2-oxo-propanal.out	-15.1721
C3H4O3_glucic_acid.out	-17.0987
C3H4O3_pyruvic_acid.out	-10.8610
C3H6O2.out	-10.1387
C3H6O3_2-hydroxypropionic_acid.out	-10.3270
C3H6O3_DHA.out	-14.2460
C3H6O3_glyceraldehyde.out	-12.9286
C4H10O.out	-4.7507
C4H6O2.out	-7.2663
C4H8O.out	-6.9302
C4H8O2.out	-10.2577
CH2O.out	-4.5660
CH2O2.out	-7.8589
CO2.out	1.5525
Cl-.out	-67.3233
Cl2.out	0.4243
F-.out	-92.2376
F2.out	2.1707
H2.out	1.5660
H2O.out	-8.1012
H2O2.out	-9.3801
H3NO.out	-5.7490
H3O+.out	-96.5860
HNO.out	-2.8126
HO-.out	-105.1861
HO2-.out	-95.4849
HO2S-.out	-76.6352
HO3S-.out	-72.8461
HO4S-.out	-71.1768
O2.out	-1.2283
S2O3-2.out	-218.6070
S4O6-2.out	-176.2784
SO2.out	-5.1891
SO3-2.out	-247.1846
SO4-2.out	-235.6007
