# Supplementary material for: Correction to ‘A DFT investigation of the blue bottle experiment: E○half-cell analysis of autoxidation catalysed by redox indicators’
Source: R Soc Open Sci. 2017 Nov 8;4(11):171563. doi: 10.1098/rsos.171563 (PMC5717704; doi:10.1098/rsos.171563)
Supplement: All Q-Chem output files and optimised geometries [file rsos171563supp2.zip › MP2_cc-pVTZ/3_zero_point.csv]

Br2.out	0.493
C2H2O2.out	24.469
C2H2O3.out	28.542
C2H2O4.out	32.204
C2H4O.out	36.471
C2H4O2_acetic_acid.out	40.079
C2H4O2_glycolaldehyde.out	40.210
C2H4O3.out	44.222
C2H6O.out	51.620
C3H2O3.out	30.480
C3H4O2.out	42.633
C3H4O3_3-hydroxy-2-oxo-propanal.out	46.699
C3H4O3_glucic_acid.out	46.637
C3H4O3_pyruvic_acid.out	46.146
C3H6O2.out	58.420
C3H6O3_2-hydroxypropionic_acid.out	61.580
C3H6O3_DHA.out	61.737
C3H6O3_glyceraldehyde.out	61.994
C4H10O.out	87.718
C4H6O2.out	60.550
C4H8O.out	72.791
C4H8O2.out	75.990
CH2O.out	17.710
CH2O2.out	22.396
CO2.out	6.329
Cl2.out	0.827
F2.out	1.450
H2.out	6.560
H2O.out	13.928
H2O2.out	17.239
H3NO.out	26.102
H3O+.out	28.351
HNO.out	9.287
HO-.out	4.028
HO2-.out	7.122
HO2S-.out	8.764
HO3S-.out	10.866
HO4S-.out	13.914
O2.out	1.851
S2O3-2.out	3.840
S4O6-2.out	11.609
SO2.out	4.162
SO3-2.out	2.721
SO4-2.out	4.243
