# Supplementary material for: Correction to ‘A DFT investigation of the blue bottle experiment: E○half-cell analysis of autoxidation catalysed by redox indicators’
Source: R Soc Open Sci. 2017 Nov 8;4(11):171563. doi: 10.1098/rsos.171563 (PMC5717704; doi:10.1098/rsos.171563)
Supplement: All Q-Chem output files and optimised geometries [file rsos171563supp2.zip › MP2_cc-pVTZ/4_enthalpy.csv]

Br2.out	3.093
C2H2O2.out	27.657
C2H2O3.out	31.959
C2H2O4.out	36.064
C2H4O.out	39.460
C2H4O2_acetic_acid.out	43.488
C2H4O2_glycolaldehyde.out	43.510
C2H4O3.out	48.027
C2H6O.out	54.884
C3H2O3.out	34.885
C3H4O2.out	46.664
C3H4O3_3-hydroxy-2-oxo-propanal.out	51.292
C3H4O3_glucic_acid.out	51.063
C3H4O3_pyruvic_acid.out	50.600
C3H6O2.out	62.658
C3H6O3_2-hydroxypropionic_acid.out	66.172
C3H6O3_DHA.out	66.553
C3H6O3_glyceraldehyde.out	66.673
C4H10O.out	92.487
C4H6O2.out	65.457
C4H8O.out	77.394
C4H8O2.out	81.206
CH2O.out	20.096
CH2O2.out	24.922
CO2.out	8.782
Cl2.out	3.305
F2.out	3.842
H2.out	8.930
H2O.out	16.299
H2O2.out	19.895
H3NO.out	28.716
H3O+.out	30.750
HNO.out	11.662
HO-.out	6.398
HO2-.out	9.561
HO2S-.out	11.880
HO3S-.out	14.464
HO4S-.out	17.861
O2.out	4.228
S2O3-2.out	8.783
S4O6-2.out	20.285
SO2.out	6.693
SO3-2.out	6.640
SO4-2.out	8.900
