# Supplementary material for: Correction to ‘A DFT investigation of the blue bottle experiment: E○half-cell analysis of autoxidation catalysed by redox indicators’
Source: R Soc Open Sci. 2017 Nov 8;4(11):171563. doi: 10.1098/rsos.171563 (PMC5717704; doi:10.1098/rsos.171563)
Supplement: All Q-Chem output files and optimised geometries [file rsos171563supp2.zip › MP2_cc-pVTZ/5_entropy.csv]

Br2.out	-0.509
C2H2O2.out	65.930
C2H2O3.out	69.347
C2H2O4.out	73.972
C2H4O.out	62.369
C2H4O2_acetic_acid.out	68.546
C2H4O2_glycolaldehyde.out	66.731
C2H4O3.out	72.076
C2H6O.out	64.346
C3H2O3.out	78.786
C3H4O2.out	73.952
C3H4O3_3-hydroxy-2-oxo-propanal.out	80.405
C3H4O3_glucic_acid.out	78.183
C3H4O3_pyruvic_acid.out	78.641
C3H6O2.out	75.375
C3H6O3_2-hydroxypropionic_acid.out	78.836
C3H6O3_DHA.out	80.993
C3H6O3_glyceraldehyde.out	79.425
C4H10O.out	77.974
C4H6O2.out	81.365
C4H8O.out	78.343
C4H8O2.out	84.704
CH2O.out	53.587
CH2O2.out	59.052
CO2.out	40.755
Cl2.out	-3.636
F2.out	-5.854
H2.out	-14.696
H2O.out	46.380
H2O2.out	55.913
H3NO.out	56.038
H3O+.out	47.843
HNO.out	52.712
HO-.out	-8.339
HO2-.out	53.820
HO2S-.out	65.109
HO3S-.out	69.956
HO4S-.out	73.243
O2.out	-6.428
S2O3-2.out	83.166
S4O6-2.out	116.674
SO2.out	60.845
SO3-2.out	72.890
SO4-2.out	78.812
